# Supplementary material for: mTOR signaling contributes to system-driven rhythmic gene expression in mouse liver
Source: Sci Adv. 2026 Jul 23;12(30):eaec0131. doi: 10.1126/sciadv.aec0131 (PMC13394481; doi:10.1126/sciadv.aec0131)
Supplement: Supplementary file 2 — Tables S1 to S11 [file sciadv.aec0131_tables_s1_to_s11.zip]

Archive with 11 entries (11 files):
- aec0131_table_s1.zip
- aec0131_table_s2.txt
- aec0131_table_s3.txt
- aec0131_table_s4.txt
- aec0131_table_s5.txt
- aec0131_table_s6.txt
- aec0131_table_s7.txt
- aec0131_table_s8.txt
- aec0131_table_s9.txt
- aec0131_table_s10.xlsx
- aec0131_table_s11.txt
