# Supplementary material for: mTOR signaling contributes to system-driven rhythmic gene expression in mouse liver
Source: Sci Adv. 2026 Jul 23;12(30):eaec0131. doi: 10.1126/sciadv.aec0131 (PMC13394481; doi:10.1126/sciadv.aec0131)
Supplement: Supplementary file 2 — Tables S1 to S11 [file sciadv.aec0131_tables_s1_to_s11.zip › aec0131_table_s2.txt]

	WT_NF_Ctrl	WT_NF_Ctrl	WT_NF_Ctrl	WT_NF_Ctrl	WT_NF_Ctrl	WT_NF_Ctrl	WT_AR_Ctrl	WT_AR_Ctrl	WT_AR_Ctrl	WT_AR_Ctrl	WT_AR_Ctrl	WT_AR_Ctrl	BMKO_NF_Ctrl	BMKO_NF_Ctrl	BMKO_NF_Ctrl	BMKO_NF_Ctrl	BMKO_NF_Ctrl	BMKO_NF_Ctrl	WT_NF_Veh	WT_NF_Veh	WT_NF_Veh	WT_NF_Veh	WT_NF_Veh	WT_NF_Veh	WT_NF_Rapa	WT_NF_Rapa	WT_NF_Rapa	WT_NF_Rapa	WT_NF_Rapa	WT_NF_Rapa	BMKO_NF_Veh	BMKO_NF_Veh	BMKO_NF_Veh	BMKO_NF_Veh	BMKO_NF_Veh	BMKO_NF_Veh	BMKO_NF_Rapa	BMKO_NF_Rapa	BMKO_NF_Rapa	BMKO_NF_Rapa	BMKO_NF_Rapa	BMKO_NF_Rapa	AC_NF_Ctrl	AC_NF_Ctrl	AC_NF_Ctrl	AC_NF_Ctrl	AC_NF_Ctrl	AC_NF_Ctrl	TSKO_NF_Tsc1LKO
	JTK_pvalue	F24	RAIN	HaRE	hmp	BH	JTK_pvalue	F24	RAIN	HaRE	hmp	BH	JTK_pvalue	F24	RAIN	HaRE	hmp	BH	JTK_pvalue	F24	RAIN	HaRE	hmp	BH	JTK_pvalue	F24	RAIN	HaRE	hmp	BH	JTK_pvalue	F24	RAIN	HaRE	hmp	BH	JTK_pvalue	F24	RAIN	HaRE	hmp	BH	JTK_pvalue	F24	RAIN	HaRE	hmp	BH	JTK_pvalue
Ptprj	0.00738371	0.0015	0.00021818	0.0020885	0.00068209	0.00730014	0.57524967	0.2584	0.31274293	0.25463091	0.31414159	0.61185873	0.00002583	0.0135	0.00007619	0.02824577	0.00007699	0.0036004	0.00135442	0.0007	0.00205329	0.00243762	0.00130542	0.01432088	0.41098146	0.1987	0.11139771	0.19801943	0.18610912	0.5418078	0.00092945	0.0004	0.00022857	0.0007272	0.0004289	0.01127698	0.57524967	0.2022	0.32534413	0.20160374	0.27177849	0.79261146	0.00062902	0.0001	0.0000195	0.00026747	0.00006005	0.00095047	0.00194777
Wsb1	0.0399169	0.0061	0.01187463	0.0049222	0.008397	0.04244393	0.19445133	0.1123	0.22708061	0.10874836	0.14468295	0.39845423	1	0.5415	0.87554284	0.52110987	0.67706506	0.92886992	1	0.2572	0.42510575	0.23825371	0.34972411	0.60512367	0.57524967	0.2982	0.28419841	0.30209192	0.33554939	0.74012769	1	0.481	0.72659669	0.48298746	0.61295838	0.96422556	0.91153686	0.7293	0.88668628	0.7279419	0.80486836	0.96391024	0.12842651	0.1533	0.14532686	0.1521068	0.14406585	0.29478461	0.12842651
Dusp23	0.01002188	0.0019	0.00016459	0.00239515	0.00056186	0.00636921	0.78633402	0.2383	0.14699539	0.24209668	0.24387819	0.53384448	1	0.6809	0.39225609	0.65212924	0.610553	0.90589804	0.00538267	0.0001	0.00059515	0.00011759	0.00019637	0.0038814	1	0.3315	0.76738093	0.316214	0.47157909	0.85861843	0.01346483	0.0053	0.00124441	0.00592781	0.00323825	0.04328645	1	0.6452	0.46727772	0.63604039	0.63875426	0.96391024	0.02360987	0.0094	0.00412076	0.01071342	0.00825163	0.03671572	0.03083436
Cyp4b1	0.15858815	0.0825	0.08451358	0.0798181	0.09348468	0.23350246	0.1032463	0.0928	0.00847632	0.10042701	0.02695515	0.14729873	1	0.9772	0.80425258	0.97038544	0.93082985	0.96713356	1	0.8922	0.84415171	0.90062433	0.9058408	0.95204515	0.78633402	0.4149	0.42193363	0.38067311	0.46088736	0.85040426	0.15858815	0.0617	0.00915729	0.06248032	0.02707812	0.17057926	0.12842651	0.1859	0.10909475	0.18436405	0.14411202	0.61689718	1	0.9629	0.91416967	0.95030301	0.95585977	0.96282051	1
Clpx	0.00027552	0	0.00000001	0.0000052	0	0	0.00004312	0	0.00000372	0.00000058	0	0	0.08238283	0.0111	0.00205329	0.01819595	0.00620917	0.06643729	0.00002583	0.0001	0.00000135	0.0000038	0.00000379	0.00015762	0.00004312	0.0002	0.00000054	0.000005	0.00000191	0.0001769	0.41098146	0.1529	0.1683052	0.14497346	0.18337837	0.53970696	1	0.2876	0.63173962	0.27854127	0.41450286	0.91335323	0.00000138	0	0.00000007	0	0	0	0.00001513
Cyb5r1	1	0.3996	0.63173962	0.39375469	0.52458428	0.7366803	0.08238283	0.1248	0.03313841	0.12586406	0.06864265	0.25607377	0.00388083	0.0062	0.00115102	0.0033042	0.00251508	0.03783289	0.05123731	0.0314	0.02035427	0.03043361	0.02999573	0.12119432	0.78633402	0.2295	0.48660131	0.23942341	0.33724555	0.74077862	0.1032463	0.1022	0.21897059	0.10067882	0.11775195	0.41659584	1	0.2929	0.69069519	0.28041299	0.42426275	0.91722967	0.01346483	0.0045	0.00012473	0.03158508	0.00047929	0.00441717	0.05123731
Hars	1	0.4373	0.45958113	0.42417381	0.5114973	0.72490979	0.01002188	0.001	0.00012473	0.00041798	0.00034753	0.0089164	0.4877032	0.1199	0.21394907	0.11791453	0.16988428	0.48580827	0.06522925	0.0369	0.03791117	0.03190109	0.03993803	0.14661765	1	0.5561	0.89919239	0.56428491	0.70391538	0.96597508	0.00388083	0.032	0.00182038	0.05502033	0.00467051	0.05396859	1	0.3274	0.44560621	0.31327983	0.4214725	0.91716503	0.01002188	0.0223	0.00110306	0.02668002	0.0036742	0.0201137	0.06522925
Tfpi2	0.00041953	0	0.00000007	0.00000884	0	0	0.03083436	0.0073	0.00661434	0.00716913	0.00869393	0.07199079	1	0.6476	0.91508012	0.64442813	0.770902	0.95231616	0.01346483	0.0005	0.00102665	0.00179122	0.00110908	0.01283065	0.03083436	0.0053	0.00776996	0.00467183	0.00709396	0.07760906	0.01002188	0.0039	0.00273986	0.00268205	0.00365623	0.04663964	1	0.9764	0.7554301	0.97577226	0.91475638	0.96391024	0.00017803	0.0009	0.00004534	0.00069006	0.0001323	0.0016986	0.00135442
Tpra1	0.08238283	0.014	0.01236229	0.01220129	0.01623266	0.06754861	0.12842651	0.0971	0.04104366	0.09867499	0.07606906	0.27144075	1	0.4	0.55271779	0.40649159	0.51484577	0.84847095	0.67450773	0.1027	0.06336482	0.09745022	0.10734526	0.28654826	1	0.298	0.25850688	0.28967717	0.34257743	0.74642903	0.19445133	0.1513	0.02035427	0.15409648	0.05937251	0.27724723	0.91153686	0.3316	0.45048916	0.32572199	0.42541235	0.91741476	0.23678755	0.325	0.16183192	0.31621876	0.24035953	0.42331496	0.12842651
Zfp384	1	0.4509	0.45048916	0.44600165	0.52085096	0.73346107	0.19445133	0.0646	0.0418102	0.06412394	0.06651705	0.25228582	0.23678755	0.9056	0.05541493	0.70077496	0.16128963	0.47123941	0.08238283	0.0828	0.0221242	0.07919789	0.04875568	0.16786941	1	0.5084	0.75889238	0.51028173	0.64057736	0.95502718	1	0.2631	0.3778437	0.26094948	0.35462274	0.76161213	1	0.4139	0.79067206	0.40783084	0.56079066	0.96391024	1	0.9331	0.86395497	0.92957149	0.92916753	0.95115675	0.78633402
Mplkip	0.00041953	0.0007	0.0000195	0.00035458	0.00006907	0.0013837	0.0399169	0.0108	0.00847632	0.0088951	0.01149287	0.08613193	1	0.3708	0.50863575	0.3666105	0.47672363	0.81837436	0.23678755	0.0811	0.01560814	0.07678853	0.04271426	0.15379259	0.34418431	0.2184	0.08671746	0.21010634	0.16824132	0.51588015	0.0399169	0.0589	0.01451225	0.06245874	0.031509	0.18807268	1	0.8094	0.85658716	0.81965045	0.86525046	0.96391024	0.41098146	0.0603	0.05363594	0.06106071	0.07402156	0.18347324	0.05123731
Cldn1	0.00004312	0	0.00000007	0.00002553	0	0	0.00062902	0.0001	0.00018242	0.00004312	0.00009935	0.00394105	0.28641372	0.0395	0.01024222	0.04204982	0.02662685	0.16307299	0.00538267	0.0013	0.00070465	0.00090877	0.00115123	0.01313676	0.0000705	0	0.00000141	0.00000058	0	0	0.00027552	0.0002	0.00016275	0.00001647	0.000053	0.00297114	1	0.5294	0.93138777	0.54098281	0.6883396	0.96391024	0.00004312	0	0.00000317	0.00000012	0	0	0.00000865
Cadm3	0.12842651	0.0576	0.05178621	0.04934444	0.06180132	0.17464446	0.91153686	0.1713	0.17424249	0.17771927	0.21857039	0.50121285	0.91153686	0.2332	0.10484159	0.23011174	0.20758594	0.54304319	0.4877032	0.2555	0.04788427	0.26064668	0.13035848	0.32532734	1	0.3374	0.82659452	0.31407949	0.47861022	0.8636702	1	0.8699	0.88264658	0.87691937	0.90439025	0.96422556	0.57524967	0.2368	0.32284187	0.23200386	0.29919711	0.81831643	0.08238283	0.072	0.04841431	0.07447904	0.06654579	0.17032581	0.1032463
Kif22	1	0.7563	0.76820962	0.74945003	0.80673357	0.91898726	0.28641372	0.0691	0.02224598	0.06562935	0.05118214	0.2169656	0.31529902	0.2891	0.24775703	0.26648146	0.27740363	0.63288553	0.78633402	0.5013	0.11759242	0.49672152	0.2901981	0.53833017	0.23678755	0.0918	0.15105263	0.08952614	0.12155626	0.4339467	0.28641372	0.163	0.02954494	0.15810563	0.08032442	0.33135908	1	0.6337	0.90378451	0.63536264	0.76068817	0.96391024	1	0.7927	0.77209005	0.79892976	0.83188248	0.92111615	0.05823328
Zmym6	1	0.6622	0.85237576	0.65906515	0.76914055	0.90073759	0.0399169	0.0162	0.01768159	0.01646997	0.01960275	0.11965499	0.23678755	0.0732	0.08738924	0.11013583	0.10414727	0.37093026	0.34418431	0.0867	0.0774263	0.08511026	0.10229023	0.27799944	0.00738371	0.0049	0.00182038	0.01598451	0.00420428	0.05511649	0.91153686	0.4143	0.80678938	0.4092522	0.55604054	0.93422639	1	0.2544	0.92924778	0.24965785	0.39950307	0.90224535	0.08238283	0.0452	0.05686675	0.03796533	0.05115931	0.14120965	0.78633402
Gm44550	0.21561944	0.0504	0.45318797	0.06067658	0.09266448	0.2323111	0.0179142	0.0076	0.00502308	0.00874046	0.00798575	0.06801542	0.57524967	0.1705	0.99996797	0.17815223	0.2813595	0.63708574	0.4877032	0.2485	0.29609418	0.25087095	0.29766358	0.54747792	1	0.9525	0.98838057	0.76020428	0.91385527	0.96597508	1	0.6095	0.95921284	0.61253349	0.75247739	0.96422556	1	0.9311	0.79665411	0.93400339	0.90910985	0.96391024	1	0.8338	0.84666958	0.84445003	0.87630335	0.93715599	0.00738371
Srp54c	1	0.9779	0.87554284	0.97782368	0.95524047	0.96353901	0.0399169	0.0876	0.0292453	0.08828265	0.04878742	0.21094359	0.12842651	0.0716	0.00086236	0.07450811	0.00334789	0.04581019	1	0.9711	0.71957817	0.96982117	0.89875905	0.95118802	1	0.9743	0.88377693	0.96947547	0.95479732	0.9678078	0.57524967	0.1243	0.45318797	0.1314382	0.20410083	0.57139332	0.08238283	0.2021	0.0221242	0.20327464	0.0595191	0.42937428	1	0.458	0.90378451	0.47679108	0.62625062	0.79700525	0.08238283
Rfx1	1	0.6438	0.40939499	0.65013419	0.61217773	0.80540716	0.01346483	0.0277	0.00576455	0.02881214	0.01255688	0.0906927	1	0.9259	0.84259511	0.93341785	0.92204747	0.96710891	0.34418431	0.1504	0.15105263	0.14762928	0.17430493	0.39001016	0.15858815	0.2043	0.08556145	0.21262252	0.14497439	0.47973946	0.28641372	0.1372	0.14772674	0.13025344	0.15856229	0.49650599	0.1032463	0.1354	0.07067614	0.13725155	0.10387981	0.54316352	0.34418431	0.4763	0.03309033	0.46710681	0.10704895	0.239692	1
Slc35d2	0.57524967	0.2565	0.13149651	0.26697088	0.23546722	0.43910634	0.28641372	0.1323	0.06160564	0.13445794	0.11520876	0.34761491	0.01346483	0.0029	0.00024935	0.00607172	0.00087065	0.01920025	0.12842651	0.0236	0.00546741	0.0222352	0.01438668	0.07335202	0.03083436	0.0403	0.01017713	0.03994452	0.02215582	0.15719564	0.06522925	0.0272	0.00331417	0.02263976	0.01005025	0.08865208	0.0000705	0.0004	0.00011948	0.00008402	0.00010824	0.02459705	0.4877032	0.1581	0.09240637	0.15592844	0.15618593	0.31172517	1
Ralgds	0.1032463	0.0029	0.00203332	0.00200314	0.00297279	0.02020864	0.41098146	0.2901	0.22923114	0.27831274	0.28910557	0.58605643	1	0.826	0.8958232	0.82063911	0.87998967	0.96491136	1	0.8709	0.89916968	0.87120969	0.90739904	0.95221428	0.1032463	0.0721	0.02368816	0.06758664	0.0496486	0.25810966	0.15858815	0.0755	0.05145672	0.0718719	0.07561705	0.31998945	0.78633402	0.227	0.22708061	0.22496147	0.27536947	0.79592903	0.12842651	0.0819	0.02852048	0.07841439	0.05898674	0.15648715	0.78633402
C1qa	0.12842651	0.0364	0.082139	0.02931397	0.04905147	0.14819786	1	0.6139	0.88165331	0.60008597	0.73670383	0.92299756	0.02360987	0.0202	0.00671863	0.03450314	0.01483224	0.11431539	0.91153686	0.4179	0.45048916	0.4097752	0.4907893	0.73803984	1	0.7336	0.81215302	0.72501847	0.80422848	0.96597508	1	0.9431	0.65352374	0.93878407	0.85916061	0.96422556	0.34418431	0.1021	0.1742915	0.12234963	0.15031631	0.62873562	0.78633402	0.3682	0.28316576	0.35268131	0.3863032	0.58572946	0.03083436
Lrrc4c	0.00276597	0.0002	0.00000333	0.00062524	0.00001302	0.00035495	0.1032463	0.1655	0.00570804	0.16072144	0.02029002	0.1221446	1	0.552	0.15779581	0.55472359	0.36524351	0.72429182	0.91153686	0.2149	0.33183173	0.21718658	0.2992156	0.54918845	0.03083436	0.0395	0.00547972	0.0567358	0.01551203	0.12666827	0.03083436	0.0262	0.00190312	0.02297607	0.00625416	0.06570687	0.1032463	0.0417	0.09295547	0.03844991	0.05679229	0.42018372	1	0.5556	0.83039622	0.54455769	0.68487837	0.83900808	0.00276597
Pigyl	0.08238283	0.02	0.01254112	0.0185166	0.02042048	0.07959535	1	0.4324	0.86382952	0.4065003	0.57717292	0.83570814	0.34418431	0.3327	0.07780323	0.33017791	0.18354738	0.50626633	1	0.946	0.90790731	0.94089561	0.94756784	0.9589008	0.28641372	0.3361	0.10727187	0.33269955	0.2128273	0.58373606	1	0.4405	0.90955582	0.43848135	0.60148712	0.96133765	0.78633402	0.319	0.43547286	0.31228638	0.40383384	0.90592602	1	0.5155	0.92986447	0.5162598	0.67200925	0.82972391	0.15858815
Prpf31	1	0.7876	0.92554036	0.78542647	0.86517846	0.94137468	0.05123731	0.0104	0.00661434	0.01423182	0.01186512	0.08779573	0.28641372	0.0302	0.05605349	0.02351915	0.04125299	0.21316947	0.4877032	0.2253	0.2181895	0.22361785	0.25733335	0.49901274	1	0.5133	0.62879654	0.51227845	0.61627762	0.94658774	0.67450773	0.1737	0.04962564	0.16962984	0.12017181	0.42168479	1	0.3605	0.87983244	0.34574274	0.51263458	0.96391024	1	0.4732	0.49058058	0.48337435	0.55398114	0.74014598	0.91153686
Selenos	0.28641372	0.1712	0.21271265	0.1735938	0.2020781	0.39747614	0.15858815	0.0501	0.03883966	0.05444937	0.05683571	0.2314015	0.34418431	0.0569	0.0394908	0.06045944	0.0641617	0.27770133	0.00538267	0.0153	0.0039416	0.03006128	0.00743342	0.04665831	0.03083436	0.0251	0.00076871	0.03243061	0.00284904	0.04251003	1	0.8336	0.85658716	0.83629378	0.87665628	0.96422556	0.34418431	0.1048	0.00311322	0.09848377	0.01163425	0.20677761	1	0.8596	0.93019902	0.85861661	0.90846433	0.94575299	0.34418431
Acat3	0.1032463	0.0574	0.05891116	0.05647529	0.0647367	0.18047086	0.06522925	0.0158	0.0052514	0.01197889	0.01134664	0.08545973	0.28641372	0.0456	0.05409373	0.04557759	0.06074567	0.26911567	0.78633402	0.2916	0.42837325	0.29014345	0.38160426	0.63843821	0.00011306	0	0.00000155	0.00002901	0	0	1	0.7265	0.92046972	0.73135739	0.82812565	0.96422556	0.23678755	0.1416	0.16732455	0.14455785	0.1654301	0.65623355	0.01346483	0.0079	0.00105511	0.0068578	0.00309013	0.01759927	0.34418431
Map4k4	0.00194777	0	0.00001578	0.00000106	0	0	0.00000262	0	0.00000006	0.0000639	0	0	1	0.2049	0.29399078	0.2096757	0.28467388	0.64055871	0.03083436	0.0026	0.00678476	0.01216394	0.00618576	0.04108431	0.28641372	0.3269	0.10484159	0.3136731	0.20750413	0.57584931	0.23678755	0.0855	0.02035427	0.09134919	0.05263445	0.25772976	0.06522925	0.0083	0.00092787	0.00616241	0.00290734	0.11303404	0.00738371	0.0073	0.00022857	0.00457518	0.00082202	0.00662327	0.00194777
Tpgs1	0.34418431	0.1144	0.11843767	0.11242262	0.13800268	0.30620848	0.57524967	0.2174	0.18539382	0.21737352	0.24491059	0.53508106	1	0.183	0.02670791	0.18650127	0.08118782	0.31834437	1	0.948	0.84259511	0.94975228	0.93140915	0.95372639	1	0.9777	0.64381189	0.97678721	0.86959891	0.96597508	1	0.6898	0.88517124	0.68493004	0.79374157	0.96422556	1	0.9496	0.86929525	0.94481621	0.93856196	0.96391024	1	0.6503	0.57177702	0.657026	0.68862282	0.84163836	1
Rnu3b4.1	0.00388083	0.0089	0.00158504	0.00819677	0.00356209	0.02298669	0.12842651	0.0485	0.04650459	0.0560292	0.05903519	0.23640042	0.00538267	0.0021	0.00012473	0.06515001	0.00046004	0.01243989	0.67450773	0.2306	0.49014281	0.22915486	0.32724765	0.58031089	1	0.9862	0.86949029	0.98626707	0.95739214	0.96844788	0.0399169	0.0108	0.0186845	0.00799519	0.01350256	0.10797583	0.08238283	0.467	0.04562163	0.46665126	0.10432388	0.54353374	0.00538267	0.0132	0.00062188	0.01080385	0.00203861	0.01283266	0.0179142
Dhrs9	0.0000705	0	0.00000054	0.0000285	0	0	0.00092945	0.0021	0.00018027	0.00241298	0.00053236	0.01204581	1	0.7408	0.8897874	0.74633883	0.83097372	0.9623776	0.00002048	0	0.00000148	0.00000749	0	0	0.14350733	0.0914	0.06893517	0.11819784	0.09785698	0.38433093	1	0.4393	0.65352374	0.44692963	0.56785887	0.94018462	0.4877032	0.1387	0.02330755	0.13023508	0.06684133	0.45090968	0.00034753	0.0005	0.00002043	0.00044374	0.00007132	0.00106232	0.01002188
Rnu3b4	0.00738371	0.0114	0.00258999	0.01002994	0.00564209	0.03193908	0.34418431	0.0574	0.04211228	0.06672247	0.06772713	0.25411857	0.00738371	0.0015	0.00006593	0.05340128	0.00025018	0.00815134	0.67450773	0.2547	0.49014281	0.25535653	0.35195574	0.60702157	1	0.9884	0.84360212	0.98753093	0.95017393	0.96738458	0.0399169	0.0136	0.00648977	0.01042732	0.01147539	0.0960226	0.1032463	0.4713	0.06091304	0.46730433	0.13173431	0.59993643	0.00738371	0.0126	0.00059484	0.01115554	0.00201455	0.01271139	0.0399169
Gm7504	1	0.5141	0.9121605	0.51208402	0.6673062	0.84498551	0.0179142	0.0036	0.00847632	0.0028772	0.00500541	0.05064954	1	0.8387	0.90741484	0.84205029	0.89247251	0.96555673	0.91153686	0.7181	0.25309982	0.72075446	0.51098245	0.75575992	0.03083436	0.0047	0.00842471	0.01228462	0.00898274	0.08952911	0.19445133	0.0624	0.09186258	0.06362137	0.08373083	0.33968535	1	0.9888	0.348583	0.91049227	0.66907634	0.96391024	0.19445133	0.0286	0.02477911	0.02977341	0.03507193	0.10673221	1
Cep170	1	0.9388	0.87463758	0.93782874	0.93571343	0.95691645	0.06522925	0.0577	0.00076871	0.0514774	0.00295648	0.03685838	0.19445133	0.0369	0.02052183	0.03283542	0.03589812	0.19675286	0.34418431	0.1101	0.08710838	0.10851609	0.12238686	0.31198843	1	0.2701	0.34850945	0.26778565	0.35379366	0.75748739	1	0.849	0.84822152	0.85230566	0.8829863	0.96422556	1	0.9466	0.90330892	0.95075732	0.94893619	0.96425002	1	0.8684	0.87716768	0.87314967	0.9015395	0.94494724	0.28641372
Rph3al	1	0.9461	0.79044779	0.9490436	0.91412508	0.95129804	1	0.7571	0.84635808	0.74469294	0.82555969	0.94696421	0.03537563	0.0436	0.01322868	0.03673123	0.02597033	0.16079759	1	0.4608	0.15779581	0.46990599	0.34377469	0.59941071	1	0.5693	0.84899948	0.53749771	0.69026532	0.96597508	0.67450773	0.1447	0.28802254	0.14833715	0.2149756	0.58665584	0.78633402	0.136	0.3214823	0.13774362	0.21058039	0.71934039	1	0.2243	0.81424601	0.22521	0.35949417	0.55741045	1
Mmp9	1	0.6304	0.83404229	0.62411458	0.7424533	0.88689402	0.1032463	0.0716	0.07475845	0.07127433	0.0783411	0.27644812	0.34418431	0.026	0.06805342	0.02522494	0.04179527	0.21499663	0.4877032	0.328	0.3307053	0.33158329	0.35910248	0.61435181	0.53147643	0.0525	0.25084935	0.05020184	0.08921559	0.36202866	1	0.5142	0.59685183	0.48925556	0.60022678	0.96133765	1	0.7114	0.86907326	0.71981833	0.80880476	0.96391024	1	0.3917	0.5090107	0.39244279	0.49592649	0.6903564	1
Il4i1	0.78633402	0.3196	0.76738093	0.32073523	0.4534322	0.67331608	0.98119706	0.6541	0.9132233	0.65089176	0.77229654	0.93471209	0.1158364	0.0249	0.13268908	0.02892787	0.04400505	0.22152133	0.12842651	0.1144	0.01236229	0.11769532	0.03776595	0.14138455	1	0.4251	0.98013638	0.40232963	0.58324529	0.92836503	1	0.5161	0.50262256	0.51709622	0.58300118	0.95057344	1	0.8825	0.87747054	0.88868379	0.90949532	0.96391024	1	0.6168	0.93749131	0.6179314	0.753828	0.88207056	1
Gm43653	0.78633402	0.4546	0.07889791	0.462078	0.21845741	0.41847328	0.0179142	0.0123	0.00110306	0.01181808	0.00354514	0.04083462	0.26160064	0.0751	0.13742798	0.07149835	0.10416375	0.37093026	0.78633402	0.5844	0.61180737	0.58959379	0.63356648	0.84547636	1	0.9303	0.86929525	0.93015322	0.93015233	0.96597508	0.1032463	0.06	0.0592362	0.07877816	0.07152093	0.3110124	1	0.7869	0.85963004	0.78818814	0.8505511	0.96391024	1	0.6911	0.22923114	0.68600044	0.48384545	0.67948527	0.28641372
Fbxl18	0.57524967	0.2045	0.37820363	0.20941362	0.28474477	0.49741374	0.0399169	0.0335	0.00050825	0.03392747	0.00194941	0.02876559	1	0.2102	0.48660131	0.20670634	0.3161999	0.67402848	0.34418431	0.1762	0.38288276	0.17984545	0.23876486	0.47511041	1	0.5768	0.86714678	0.53454729	0.6947276	0.96597508	1	0.7284	0.83039622	0.72964829	0.8084663	0.96422556	1	0.384	0.65180494	0.37819162	0.51397166	0.96391024	0.19445133	0.0502	0.0221242	0.05716575	0.04558126	0.12989272	0.4877032
Nrarp	0.03083436	0.0228	0.00105511	0.04746393	0.00382727	0.02410754	0.67450773	0.3866	0.32391232	0.38441295	0.40992679	0.7076186	1	0.9976	0.96240734	0.99627082	0.98882382	0.99056822	1	0.8328	0.82659452	0.78691665	0.85445728	0.9453911	1	0.3366	0.57321916	0.34206682	0.46302598	0.85208253	1	0.5874	0.83688907	0.58836644	0.71467623	0.96422556	0.34418431	0.1937	0.082139	0.19997599	0.15845897	0.64334017	1	0.6793	0.91535806	0.66437082	0.78899263	0.90122516	1
Top3b	0.03083436	0.0104	0.0076799	0.01303272	0.01192161	0.05442326	0.01346483	0.0091	0.00059484	0.00948195	0.0020297	0.02935125	0.03083436	0.0226	0.00196402	0.02808726	0.00643664	0.06791144	0.08238283	0.1274	0.02009271	0.13171827	0.05171366	0.17480611	1	0.6209	0.13742798	0.61316211	0.34728269	0.75142134	0.00194777	0.0014	0.00019415	0.00056331	0.00049058	0.01209874	0.57524967	0.5958	0.13904536	0.5516982	0.32202816	0.83971606	0.00027552	0.0002	0.00004337	0.00023088	0.00011105	0.00151501	0.00092945
Fam45a	0.0179142	0.0047	0.00022857	0.00365443	0.00081346	0.00829467	1	0.603	0.73387488	0.59944317	0.70308411	0.90755807	1	0.6315	0.87629891	0.52217719	0.7092509	0.938428	1	0.1943	0.10525596	0.19009672	0.19131607	0.41331267	1	0.3986	0.92185154	0.36913043	0.54774834	0.90880402	1	0.4777	0.76820962	0.47696805	0.6161744	0.96422556	1	0.9235	0.89919239	0.92350542	0.93506516	0.96391024	0.00738371	0.0248	0.0043955	0.02163932	0.0088993	0.0387829	0.15858815
Sipa1l3	1	0.918	0.6590497	0.92264033	0.8527863	0.9362394	0.01002188	0.0063	0.00062188	0.00519498	0.00194266	0.02872179	1	0.2967	0.47038126	0.29289503	0.40361089	0.76026694	0.28641372	0.3802	0.29609418	0.37991836	0.32973114	0.58294872	1	0.5196	0.76236936	0.51845634	0.64881767	0.95744403	0.12842651	0.0546	0.06915843	0.05212228	0.06694922	0.29739212	0.78633402	0.233	0.65180494	0.23247509	0.35089852	0.86740369	0.19445133	0.058	0.04275381	0.05665411	0.06306686	0.16424437	0.19445133
Tcf20	0.02360987	0.0737	0.02737967	0.07256367	0.0376548	0.12243969	0.12842651	0.0355	0.00776996	0.03342242	0.02055748	0.12327743	0.1032463	0.1334	0.03121629	0.14725136	0.07141901	0.29571933	0.08238283	0.0261	0.00360236	0.02136508	0.01067082	0.06040595	0.19445133	0.0788	0.02954494	0.07136737	0.06089042	0.29060421	1	0.5504	0.55844726	0.55060628	0.62269218	0.96422556	1	0.7642	0.88517124	0.76082255	0.84163575	0.96391024	0.57524967	0.2084	0.37531787	0.21680364	0.28956725	0.48281383	0.06522925
Ethe1	0.00004312	0	0.00000141	0.00000426	0	0	0.00027552	0.0004	0.0000823	0.00062958	0.00020132	0.00640479	0.01346483	0.0038	0.00050825	0.01492765	0.00168638	0.02917678	0.00017803	0	0.00000354	0.00002477	0	0	0.0179142	0.0088	0.00105511	0.00540418	0.00307155	0.04478387	0.19445133	0.1755	0.04617412	0.17251392	0.10445373	0.3885747	0.00194777	0.0014	0.00062188	0.00199049	0.00119828	0.07563932	0.00002583	0	0.00000389	0.00001232	0	0	0.00276597
Cdh2	0.4877032	0.1418	0.16848178	0.14185179	0.18109721	0.36921286	0.34418431	0.1939	0.10887396	0.19104466	0.17791988	0.44837953	0.0399169	0.007	0.0043955	0.026896	0.00924653	0.0848844	1	0.3758	0.39225609	0.38584468	0.45443901	0.7063476	0.1032463	0.0637	0.02052183	0.06450958	0.04463571	0.24068485	0.4877032	0.0685	0.03072673	0.06091382	0.0609658	0.28117803	0.15858815	0.1924	0.28244881	0.1938752	0.19800443	0.70383384	0.91153686	0.3718	0.79067206	0.34283517	0.50199122	0.69630051	0.34418431
Snrnp48	0.78633402	0.3147	0.1094826	0.31347324	0.23847438	0.4434146	0.0399169	0.0141	0.00805842	0.01107755	0.01288906	0.09187835	1	0.391	0.88064986	0.38733721	0.54984332	0.87260748	1	0.5118	0.88264658	0.50739384	0.6603166	0.86058987	1	0.3598	0.68976854	0.36044057	0.49978347	0.87647042	0.23678755	0.3023	0.09582883	0.30204874	0.18799498	0.54639797	0.03083436	0.0099	0.00214257	0.0146207	0.00598294	0.16076119	0.00738371	0.0017	0.00000778	0.00165415	0.00003081	0.00054633	0.4877032
E130317F20Rik	0.19445133	0.0975	0.76576552	0.09724185	0.14821069	0.32198682	0.0455771	0.0083	0.00830095	0.00876125	0.01060924	0.08196268	1	0.6505	0.98198305	0.65695025	0.78774089	0.95427112	1	0.8461	0.69069519	0.83035905	0.82747064	0.93829183	1	0.3999	0.02544283	0.40645834	0.08836908	0.35951073	0.1032463	0.3029	0.02572836	0.29578875	0.07241732	0.31245168	1	0.7399	0.40939499	0.74584727	0.65200526	0.96391024	0.91153686	0.139	0.04913099	0.13092795	0.11024497	0.24499395	1
Gm49187	0.4877032	0.1648	0.45958113	0.16515229	0.24465879	0.45054264	0.12842651	0.0243	0.03313841	0.0380351	0.03794822	0.18203932	1	0.3749	0.76738093	0.35815311	0.51529036	0.8489055	0.06522925	0.096	0.00502308	0.09186585	0.01696973	0.08244883	0.05123731	0.0077	0.00776996	0.02376452	0.01249346	0.11034619	1	0.2584	0.28915194	0.25543408	0.3267103	0.73023501	1	0.6199	0.89694026	0.62574247	0.75100921	0.96391024	0.0399169	0.0144	0.02137691	0.01744521	0.02014116	0.07115906	0.4877032
Pde4b	0.0000705	0	0.00000135	0.00005909	0	0	0.00000034	0	0.00000019	0.00000152	0	0	0.03083436	0.003	0.00059515	0.00468717	0.00177042	0.03017541	0.00027552	0.0005	0.00000875	0.00028859	0.00003242	0.00103356	0.01002188	0.0009	0.00036834	0.00041521	0.0006315	0.01636028	0.00135442	0	0.00003213	0.00005129	0	0	0.01346483	0.013	0.00122536	0.01408756	0.0038526	0.13236134	0.00004312	0.0001	0.00000389	0.00002844	0.0000123	0.00025344	0.00538267
Abhd17c	0.0000705	0	0.00000743	0.00001472	0	0	0.19445133	0.0691	0.00232111	0.06193912	0.00857289	0.07136884	0.28641372	0.1167	0.02411125	0.19725136	0.06825413	0.2877859	0.00276597	0.0011	0.00006893	0.00033305	0.00021298	0.00409156	0.00538267	0.002	0.00098201	0.00196216	0.00180689	0.03097224	0.91153686	0.1197	0.25374858	0.11566408	0.18150547	0.53685526	0.03083436	0.032	0.00306067	0.03220738	0.0094909	0.19096973	0.00276597	0.0012	0.00003672	0.00062202	0.00013316	0.00170278	0.00041953
Clec14a	0.00388083	0.001	0.00012473	0.00118197	0.00039521	0.00495005	1	0.8155	0.72659669	0.82743444	0.83141487	0.94852731	1	0.2677	0.3137247	0.26844126	0.34339944	0.70183167	0.91153686	0.2877	0.38034301	0.29450818	0.37744436	0.6339627	1	0.8429	0.94925028	0.83938925	0.90269293	0.96597508	0.0399169	0.017	0.00884079	0.01585039	0.01538003	0.11831136	1	0.5715	0.88462676	0.57049729	0.71009385	0.96391024	0.05123731	0.025	0.00546741	0.02715678	0.01432449	0.05531216	0.28641372
Selenok	0.01346483	0.0032	0.00172913	0.0024757	0.0029218	0.01999014	1	0.617	0.91798658	0.62950506	0.75491131	0.92810679	0.28641372	0.1832	0.12321129	0.17699115	0.17608651	0.49509734	1	0.2142	0.47043553	0.21610978	0.32202226	0.57399437	1	0.5959	0.88668628	0.59017745	0.72722854	0.96597508	0.08238283	0.0223	0.03245624	0.03216758	0.03364754	0.19576862	1	0.179	0.33696356	0.18045016	0.26497141	0.78744058	0.15858815	0.2148	0.10315401	0.22158473	0.15892993	0.31636822	0.01346483
Ccng2	0.00041953	0.0001	0.00008817	0.00003831	0.00008027	0.00153662	0.01346483	0.0254	0.00345826	0.02243938	0.00894125	0.07350309	0.02360987	0.0244	0.00073003	0.02069401	0.00266407	0.03929383	1	0.3812	0.37802855	0.38998993	0.45285925	0.70471846	0.28641372	0.1523	0.21897059	0.192039	0.20169891	0.56665923	0.01346483	0.0005	0.00190312	0.00051585	0.00088139	0.01795172	0.28641372	0.0804	0.13268908	0.07692699	0.10969418	0.55393818	0.00388083	0.0016	0.00062492	0.00089455	0.00111087	0.00815662	0.00276597
Slc39a7	0.12842651	0.0682	0.02330755	0.0653411	0.049592	0.14943359	0.00041953	0	0.00003296	0.00033321	0	0	0.1032463	0.7628	0.07767932	0.69764487	0.15808171	0.4652932	0.41098146	0.1766	0.12654991	0.17991965	0.18556515	0.40557638	0.00538267	0.0036	0.00205329	0.00942502	0.00378543	0.0514657	0.00000483	0	0.00000001	0.00003344	0	0	0.23678755	0.4738	0.07492163	0.44077074	0.18223381	0.68561807	0.57524967	0.1477	0.2023462	0.19229734	0.21446386	0.39149375	0.0179142
Zmynd8	0.00135442	0.0013	0.00017243	0.00048357	0.00042667	0.0052194	0.01346483	0.0058	0.00406157	0.00425684	0.00549596	0.05399889	0.1032463	0.0764	0.03516092	0.07982181	0.06275184	0.27427178	0.01346483	0.0027	0.00003519	0.00119744	0.00013468	0.00296492	0.0179142	0.0088	0.00331417	0.00783686	0.00668008	0.07483104	0.28641372	0.1891	0.14532686	0.18977199	0.19111157	0.55154493	1	0.3932	0.83664016	0.39526441	0.55032411	0.96391024	0.0000705	0	0.00002043	0.00009606	0	0	0.00276597
Ccdc85c	1	0.9826	0.7554301	0.98150441	0.91736777	0.95197826	0.03083436	0.0307	0.0026257	0.02947734	0.00833716	0.07013075	0.00738371	0.0005	0.00004337	0.03497116	0.00015859	0.0060037	0.67450773	0.2592	0.1683052	0.26294323	0.2651592	0.5077478	1	0.4821	0.50262256	0.45623438	0.55129232	0.91091256	1	0.7107	0.88517124	0.70401685	0.80690567	0.96422556	1	0.4204	0.76576552	0.42475361	0.56827256	0.96391024	1	0.37	0.67573374	0.35949909	0.50224606	0.69632981	1
Mfap3	0.00388083	0.0029	0.00182038	0.00492713	0.00295247	0.02012801	1	0.4764	0.84228006	0.48221847	0.62892302	0.86779921	1	0.727	0.63390501	0.73525199	0.75285371	0.95040683	1	0.2082	0.61180737	0.19832288	0.32051647	0.5727958	1	0.9909	0.81410257	0.99053289	0.94182187	0.96597508	1	0.67	0.87629891	0.67317805	0.78137338	0.96422556	1	0.8693	0.86985303	0.86998798	0.89899529	0.96391024	0.41098146	0.0411	0.02389414	0.04569503	0.0441991	0.12690885	0.00538267
Idi1	0.02360987	0.0074	0.0050118	0.00670061	0.00760081	0.03951179	0.03083436	0.0233	0.01462265	0.02359703	0.02149208	0.12720155	0.1032463	0.1423	0.01451225	0.15542377	0.04345261	0.2195413	0.00388083	0.0008	0.00159825	0.00076838	0.00116455	0.01320353	0.91153686	0.2697	0.13268908	0.26532379	0.24828887	0.63375017	0.1032463	0.063	0.04104366	0.06666329	0.06161083	0.28294838	1	0.8367	0.80985804	0.82785174	0.86245901	0.96391024	0.0399169	0.0092	0.0027673	0.00644704	0.00615176	0.02969835	0.00092945
Iqck	0.91153686	0.4674	0.98897649	0.47418261	0.629269	0.81824164	0.02722211	0.0167	0.01895558	0.01758461	0.01939508	0.11898091	1	0.3692	0.24437224	0.37425053	0.38194603	0.74006116	1	0.2952	0.50262256	0.29640497	0.41022018	0.66626225	0.07380604	0.0817	0.32580309	0.0803247	0.09683416	0.38174496	0.41098146	0.0939	0.00592303	0.09354697	0.02076788	0.14394539	1	0.9465	0.89527775	0.94366219	0.9449123	0.96391024	1	0.5093	0.99193526	0.52092629	0.6789711	0.83452274	0.4877032
Shkbp1	0.0179142	0.0094	0.00124441	0.01264646	0.00382823	0.02410754	1	0.8693	0.85963004	0.87114505	0.89654811	0.95711778	1	0.8042	0.92046972	0.79742214	0.87261662	0.96491136	0.19445133	0.0697	0.04749851	0.06638133	0.07193255	0.21961227	1	0.7624	0.32665643	0.62575252	0.57380217	0.9242934	1	0.8927	0.79306944	0.89131638	0.88828547	0.96422556	0.02360987	0.0065	0.00319979	0.00765421	0.00625617	0.16367901	0.34418431	0.3652	0.11782233	0.36105507	0.23667712	0.41868583	0.41098146
St6galnac4	1	0.9294	0.67145831	0.92293389	0.86044452	0.93932808	0.28641372	0.1063	0.11964939	0.10926965	0.1315434	0.37573368	0.19445133	0.0348	0.00223184	0.07231405	0.0080683	0.07737388	0.12842651	0.1637	0.06092771	0.16092833	0.10952264	0.29045959	1	0.7209	0.77611378	0.54107679	0.72414019	0.96597508	1	0.4698	0.9121605	0.46316632	0.62657473	0.96422556	1	0.4557	0.78422849	0.43240053	0.58977606	0.96391024	1	0.7009	0.82094445	0.70405596	0.78970417	0.90122516	1
Asap2	0.00041953	0	0.00000007	0.00000191	0	0	0.00001513	0	0.00000372	0.00000304	0	0	0.34418431	0.0472	0.03511832	0.05377294	0.0562084	0.25662503	0.0000705	0	0.00000007	0.00000104	0	0	0.00001513	0	0.00000007	0.00001075	0	0	0.00538267	0.0002	0.00003366	0.00057599	0.00010919	0.00494832	0.28641372	0.0992	0.22691708	0.10016128	0.14304672	0.61453574	0.00000483	0.0001	0.00000007	0.00000002	0.00000006	0.00000149	0.00001513
Dcps	0.00538267	0.0092	0.00001578	0.01242906	0.00006276	0.00129476	1	0.6427	0.88698718	0.64752589	0.76515665	0.93223049	1	0.1438	0.2023462	0.18826987	0.21968785	0.55969184	1	0.925	0.88541377	0.92998214	0.93331771	0.95372639	1	0.5674	0.87791778	0.47253502	0.66470256	0.96413306	0.08238283	0.4635	0.00440552	0.44256647	0.01642416	0.12341735	1	0.6399	0.69069519	0.64088008	0.71801488	0.96391024	0.15858815	0.0975	0.05394397	0.09829102	0.08835157	0.20870336	0.28641372
Vps26c	0.05123731	0.0514	0.01343727	0.04896708	0.02989223	0.10427536	0.57524967	0.177	0.11201965	0.18313757	0.1836929	0.45647528	0.57524967	0.2131	0.19081625	0.21536994	0.24517578	0.59425226	0.41098146	0.1385	0.01289245	0.13602456	0.04229679	0.15265583	0.1032463	0.6721	0.00615084	0.64680119	0.02281816	0.16005019	0.4877032	0.0556	0.07552632	0.05399998	0.07722756	0.32404611	0.06522925	0.0297	0.00847632	0.03739669	0.02064872	0.26430606	1	0.3276	0.62797095	0.31938953	0.45579337	0.65318065	0.4877032
Rnf141	0.00276597	0.0019	0.00003366	0.00314218	0.00012937	0.00222481	0.00388083	0.0016	0.00062188	0.00116948	0.00119554	0.02096734	0.15858815	0.0507	0.0410695	0.06394924	0.06059148	0.26865715	0.19445133	0.0354	0.04844229	0.04170248	0.051273	0.17356875	0.00538267	0.018	0.00406157	0.01425084	0.00717208	0.07830213	0.57524967	0.2721	0.22280311	0.26781982	0.29334941	0.69173334	0.91153686	0.272	0.23425436	0.27357809	0.31501901	0.8324787	0.00041953	0.0002	0.00003366	0.00020901	0.00009551	0.00134689	0.00194777
Atat1	0.0179142	0.0131	0.00105511	0.01325674	0.00346211	0.02251506	0.34418431	0.0425	0.06893517	0.03648621	0.05852332	0.23502733	0.1032463	0.1511	0.11345854	0.18058424	0.13048406	0.4204616	0.05123731	0.005	0.00030533	0.00271691	0.00103554	0.01215669	0.23678755	0.0598	0.05157301	0.0559035	0.06870072	0.31105161	0.78633402	0.0928	0.12762759	0.09687837	0.13242795	0.44666882	1	0.6933	0.92986447	0.68993453	0.80528014	0.96391024	0.00538267	0.0028	0.00031094	0.00163862	0.00091549	0.00711417	0.00027552
Terf1	0.02360987	0.0154	0.00124441	0.01169695	0.00401456	0.02498418	1	0.1907	0.44217423	0.1906432	0.29089235	0.58788268	0.28641372	0.4017	0.01025617	0.39468417	0.03772985	0.20239729	0.78633402	0.2956	0.42789813	0.29888684	0.38694349	0.64323441	0.28641372	0.1207	0.08356643	0.12041007	0.12481303	0.44031954	0.78633402	0.4271	0.38288276	0.43530464	0.46936769	0.87161941	1	0.7687	0.83347262	0.7754879	0.83503683	0.96391024	0.12842651	0.0999	0.06823903	0.09758814	0.09368103	0.21765232	1
Klc1	0.4877032	0.1751	0.0418102	0.1645601	0.10594381	0.2544539	0.15858815	0.0564	0.03300673	0.06203973	0.05677649	0.23133802	1	0.7974	0.88165331	0.78444012	0.85779791	0.96490353	0.03083436	0.0446	0.00024935	0.04618702	0.00097872	0.01165308	0.67450773	0.0906	0.07311325	0.08670975	0.10601578	0.40114012	0.57524967	0.3932	0.1309137	0.38823154	0.27593794	0.67103226	1	0.7814	0.78092641	0.78234818	0.82670455	0.96391024	1	0.7766	0.87629891	0.72868081	0.83313021	0.9217919	0.28641372
Palb2	0.06522925	0.013	0.01343727	0.02592393	0.01948863	0.07667712	0.19445133	0.0997	0.05739403	0.09673687	0.09316734	0.30835399	1	0.7339	0.83878685	0.72147484	0.80958039	0.9591424	0.05123731	0.2669	0.00842471	0.24407143	0.02738612	0.11415908	1	0.5673	0.6660123	0.57586479	0.66658576	0.96413306	0.78633402	0.189	0.17941026	0.18915876	0.22958012	0.60713732	1	0.8483	0.56388997	0.85397749	0.78075975	0.96391024	0.12842651	0.0566	0.06614106	0.0564628	0.06862903	0.17404974	0.0399169
Hdac5	0.00000483	0.0001	0.00000057	0.00001993	0.00000199	0.00006153	0.05123731	0.0105	0.01858231	0.03477887	0.02027135	0.12210653	0.08238283	0.0342	0.03339085	0.03288895	0.03931904	0.20714802	0.03083436	0.0308	0.00073668	0.0314209	0.00275073	0.02371591	0.34418431	0.1627	0.07563903	0.16787978	0.14169809	0.4743248	0.12842651	0.0812	0.02473881	0.08405858	0.05523289	0.26607803	1	0.6352	0.88462676	0.63588721	0.75795854	0.96391024	0.00738371	0.0052	0.0003883	0.00445758	0.00127902	0.00906529	0.01002188
Sema3f	1	0.5687	0.5090107	0.56281166	0.61540498	0.8076628	0.19445133	0.1431	0.06160564	0.14330335	0.1131821	0.34477475	0.00041953	0	0.00004534	0.0047753	0	0	1	0.9223	0.90729422	0.91242434	0.93405447	0.95378206	1	0.3909	0.45846229	0.38356873	0.4792429	0.86405003	1	0.2487	0.47366401	0.2500547	0.35934917	0.76550274	0.78633402	0.8003	0.88064986	0.78884483	0.81227227	0.96391024	0.34418431	0.2591	0.2023462	0.25774905	0.25662902	0.44347614	1
1810008I18Rik	0.00000262	0.0001	0.00000057	0.00002177	0.00000183	0.00005694	1	0.9798	0.86949029	0.98162534	0.95478288	0.96375646	0.00062902	0	0.0000414	0.00000752	0	0	0.0000705	0	0.00000001	0.00000001	0	0	0.08238283	0.0172	0.00214257	0.01448094	0.00659996	0.07426765	0.00738371	0.0028	0.00105511	0.00444659	0.00240206	0.03538474	0.03083436	0.033	0.00073668	0.04256537	0.00277073	0.1103695	0.00000262	0	0.00000018	0.00001025	0	0	0.00000034
Galnt18	0.01568952	0.0297	0.00205329	0.04596444	0.00659864	0.03576306	0.1032463	0.152	0.03190853	0.15663041	0.07408977	0.2670018	0.05123731	0.036	0.02105614	0.03329853	0.03204659	0.18322217	0.28641372	0.058	0.03121629	0.05572614	0.05656725	0.18537603	0.57524967	0.3236	0.13742798	0.30195092	0.25945476	0.65085955	0.78633402	0.4064	0.65139681	0.40019342	0.51504522	0.90418544	1	0.9137	0.84822152	0.90398115	0.91332413	0.96391024	0.00870279	0.003	0.00546741	0.00185184	0.00341547	0.01900974	0.34418431
Slc44a1	0.0000705	0.0001	0.00000778	0.0000121	0.000017	0.00043471	0.00000483	0	0.00000011	0.00000001	0	0	0.05123731	0.029	0.0088295	0.08858808	0.02240335	0.14793205	0.03083436	0.0045	0.00345826	0.00358847	0.0048633	0.03487852	0.00092945	0.0003	0.00037873	0.00012238	0.00026279	0.00931008	0.0000705	0	0.00000389	0.00002999	0	0	0.78633402	0.8099	0.57177702	0.8150635	0.72962393	0.96391024	0.0000705	0	0.00000148	0.0000191	0	0	0.00011306
Nod1	1	0.8148	0.94925028	0.81614935	0.88770057	0.94595299	1	0.4728	0.66010041	0.43417009	0.57693208	0.8355876	0.23678755	0.3575	0.14139186	0.34592729	0.23551964	0.58097221	0.05123731	0.0661	0.00661434	0.06429519	0.0198624	0.0913682	1	0.9263	0.86907326	0.92371963	0.92747291	0.96597508	0.23678755	0.0864	0.0410695	0.08048844	0.07608847	0.32111748	1	0.4324	0.56016321	0.43432467	0.54051917	0.96391024	1	0.5179	0.76124573	0.47559915	0.6302069	0.80011981	0.00276597
Elmsan1	1	0.8819	0.47233973	0.82829107	0.73282344	0.88123932	0.28641372	0.0753	0.08556145	0.07499676	0.09570962	0.31296054	1	0.7644	0.88950607	0.76990694	0.8454348	0.96490353	0.15858815	0.1686	0.08052336	0.16683184	0.13050717	0.32544387	0.4877032	0.6841	0.25959873	0.666873	0.45127184	0.84470691	1	0.6529	0.89527775	0.65540571	0.77304061	0.96422556	1	0.9706	0.38445056	0.96353447	0.70556059	0.96391024	0.0179142	0.0073	0.00319979	0.00883248	0.00646677	0.03079845	1
Sumf2	0.02360987	0.0066	0.00842471	0.00664957	0.00864016	0.04337946	0.0399169	0.0148	0.02477642	0.01536964	0.02019754	0.12188252	0.78633402	0.232	0.23823816	0.22471669	0.28110423	0.63668908	0.06522925	0.0333	0.0096445	0.03091517	0.02205155	0.0982834	0.03083436	0.0066	0.00124441	0.01325826	0.00376307	0.05128221	0.78633402	0.3353	0.53122467	0.34297753	0.44188087	0.84729558	0.19445133	0.1311	0.04951009	0.13420039	0.09896119	0.53199584	0.19445133	0.1005	0.008791	0.09574277	0.02871701	0.09243327	0.1032463
Arl8a	0.28641372	0.1414	0.09582883	0.15141074	0.14490962	0.31706703	0.06522925	0.0199	0.00129852	0.03700829	0.00463655	0.04832416	0.41098146	0.1909	0.14201623	0.18315826	0.19828727	0.53032255	0.67450773	0.3701	0.13191616	0.37117116	0.27663891	0.52179956	0.00388083	0.0109	0.00406157	0.01846683	0.00615592	0.07095809	1	0.5873	0.57177702	0.57002409	0.64454246	0.96422556	1	0.7747	0.81156432	0.76996559	0.82957091	0.96391024	1	0.6957	0.85355798	0.70355916	0.79517925	0.903946	1
Poc1b	0.4877032	0.2144	0.15686235	0.21123333	0.22441999	0.42564073	0.03083436	0.0103	0.00331417	0.00780061	0.0071499	0.06325563	1	0.4586	0.57177702	0.46205355	0.5638779	0.88042216	0.57524967	0.1182	0.16290155	0.11494803	0.15976436	0.36794146	1	0.5451	0.69069519	0.53952672	0.65190974	0.95804954	0.12842651	0.0662	0.01966675	0.06616827	0.04501842	0.233184	1	0.5553	0.92650807	0.5600338	0.70599577	0.96391024	0.4877032	0.2839	0.3551295	0.28656263	0.33674832	0.53285015	0.78633402
Coq8a	0.0000007	0	0.00000001	0	0	0	0.00004312	0	0.00000827	0.00000127	0	0	0.00000138	0	0.00000333	0.00001508	0	0	0.0000705	0	0.00000052	0.00000102	0	0	0.00002583	0.0007	0.00000006	0.00015066	0.00000023	0.00002184	0.00062902	0.0007	0.00000814	0.00056945	0.00003132	0.00194927	0.01346483	0.002	0.00006893	0.00105691	0.00024955	0.03714168	0.00000003	0	0	0	0	0	0.00000262
Atg101	0.00027552	0.0006	0.00002043	0.00154143	0.00007287	0.00142387	0.4877032	0.1281	0.02384634	0.13212183	0.06738459	0.25371274	0.00538267	0.0002	0.00006593	0.00802583	0.00019533	0.00701075	0.01346483	0.0068	0.00319979	0.00541674	0.00556746	0.03835498	0.67450773	0.2544	0.44217423	0.25414615	0.34454019	0.74912531	0.91153686	0.5751	0.48963863	0.58310701	0.60669028	0.96422556	1	0.3244	0.46489229	0.31158914	0.423594	0.91718785	0.00194777	0.0008	0.00004609	0.00070917	0.00016084	0.00194558	0.00017803
Elk3	1	0.6181	0.32665643	0.62362681	0.54924649	0.75714695	0.08238283	0.101	0.00347803	0.10319377	0.0125294	0.0906648	0.1032463	0.0517	0.0584906	0.09673323	0.07084359	0.29454192	0.00027552	0.0001	0.00008417	0.00017257	0.00012777	0.00292024	0.28641372	0.1923	0.04749851	0.1946608	0.11467201	0.41894528	1	0.7788	0.89694026	0.78171946	0.85503712	0.96422556	0.1032463	0.3016	0.03739775	0.30855859	0.09306291	0.51663149	0.15858815	0.127	0.02473881	0.12286399	0.0637541	0.16522263	0.12842651
Tab2	0.00001513	0	0.00000148	0.00001124	0	0	0.0000705	0.0002	0.00001606	0.00008401	0.00004285	0.00218484	0.0399169	0.0038	0.00076871	0.00758166	0.00232425	0.03638301	0.0399169	0.0043	0.00690192	0.00413103	0.00620571	0.04116523	0.00738371	0.0073	0.00057551	0.00455816	0.00179421	0.03086624	0.01346483	0.0037	0.00135056	0.00304181	0.0028294	0.03962501	1	0.2617	0.76101942	0.26338907	0.40274426	0.90537775	0.00001513	0	0.00000195	0.00000436	0	0	0.00041953
Ttc21b	0.12842651	0.0297	0.00847632	0.02523436	0.02009436	0.07853587	0.00538267	0.0073	0.00196402	0.00640558	0.00404841	0.04441247	1	0.6327	0.8914185	0.61255704	0.74978868	0.94887741	0.4877032	0.2413	0.06336482	0.24891013	0.15388291	0.36034381	0.91153686	0.6873	0.94457863	0.67070942	0.78406024	0.96597508	1	0.5508	0.87457291	0.52565323	0.68243651	0.96422556	1	0.9957	0.87958334	0.99587068	0.96493267	0.96925891	0.4877032	0.1415	0.23445191	0.1416341	0.19566333	0.3673004	0.12842651
Acox2	0.00027552	0.0002	0.00004337	0.00013272	0.00010198	0.0018561	1	0.9627	0.92650807	0.96273565	0.96228485	0.96720997	0.02360987	0.0751	0.0118248	0.08452271	0.02630369	0.16192121	0.00004312	0.0003	0.00004208	0.00014582	0.00007	0.00185261	0.0179142	0.0202	0.00546741	0.01896747	0.01173192	0.10573347	0.23678755	0.0481	0.00615084	0.04563404	0.01909252	0.13600751	0.67450773	0.1689	0.27809073	0.16840821	0.23616756	0.75547733	0.00062902	0.0003	0.00000333	0.00007196	0.00001254	0.00025738	0.0179142
9330162012Rik	0.0179142	0.0103	0.00129852	0.00751117	0.00378733	0.02392577	0.28641372	0.0606	0.03309033	0.05892643	0.05953823	0.23724314	0.78633402	0.5726	0.55844726	0.45734743	0.57180883	0.88501659	0.57524967	0.1306	0.00918268	0.13044219	0.03175555	0.12543717	0.03083436	0.0156	0.01322868	0.01895481	0.01778693	0.13815265	1	0.4133	0.76254707	0.40328555	0.55474062	0.93311539	1	0.5624	0.93027794	0.57327271	0.71461598	0.96391024	0.12842651	0.0798	0.00847632	0.07766639	0.02646042	0.08725246	0.91153686
Acacb	0.0399169	0.0501	0.00198587	0.04499535	0.00700777	0.03725691	0.1032463	0.0552	0.01669543	0.05858492	0.03817981	0.18266168	0.00041953	0.0005	0.00006593	0.00026358	0.00017134	0.0062915	0.02360987	0.0024	0.00167436	0.00159968	0.00237898	0.02154932	1	0.2716	0.348583	0.27435587	0.35728503	0.7613306	0.00002583	0	0.00000827	0.00004935	0	0	0.12842651	0.053	0.01425127	0.05438977	0.03471937	0.33521745	0.00002583	0	0.00000006	0.00000438	0	0	0.03083436
Camkk1	1	0.5481	0.99911503	0.55112614	0.70924036	0.86767018	0.00738371	0.0008	0.00032549	0.00416131	0.00085142	0.01661309	0.91153686	0.1703	0.99991073	0.16546761	0.28545723	0.6414316	0.15858815	0.1038	0.12925344	0.10665729	0.121021	0.31018768	1	0.6701	0.99904615	0.67498821	0.80405619	0.96597508	0.84893544	0.4577	0.99963371	0.42922744	0.59764676	0.96002411	1	0.4547	0.45048916	0.45085738	0.52376192	0.96391024	0.1032463	0.0076	0.42193363	0.01054125	0.01677149	0.06209851	0.4877032
Mcc	0.00027552	0	0.00001653	0.00042023	0	0	0.41098146	0.383	0.12654991	0.39704512	0.25865204	0.55203916	0.78633402	0.2845	0.10397478	0.28186526	0.22281424	0.56431132	1	0.2987	0.26314865	0.30503982	0.35007158	0.60528137	1	0.7035	0.95981721	0.71155464	0.82157411	0.96597508	0.41098146	0.1579	0.17941026	0.15665016	0.19301488	0.55530509	0.67450773	0.1778	0.29281796	0.17687515	0.24728518	0.76662873	0.00194777	0.0106	0.00062188	0.01017359	0.00172856	0.01127818	0.34418431
Aspdh	1	0.7474	0.94690385	0.74648264	0.84501194	0.93382001	0.08238283	0.042	0.03633153	0.04060015	0.04540155	0.20156361	1	0.1867	0.33036006	0.179712	0.26760067	0.62342135	0.78633402	0.2855	0.64586373	0.2945025	0.41159791	0.66774992	1	0.4199	0.41455907	0.39282238	0.47965077	0.86405003	0.57524967	0.3919	0.31718572	0.38743279	0.3990476	0.80393803	1	0.5708	0.39225609	0.56179138	0.56486785	0.96391024	0.78633402	0.3071	0.81279575	0.29454255	0.43699566	0.6342104	1
Dmpk	0.23678755	0.1094	0.08898391	0.10979373	0.11865937	0.27506771	0.08238283	0.0161	0.00953586	0.03133457	0.01895454	0.1173647	0.28641372	0.1741	0.08556145	0.17457659	0.15008858	0.45468074	1	0.5412	0.61180737	0.54823481	0.63428805	0.84547636	0.57524967	0.4256	0.61180737	0.42812726	0.49638537	0.87441884	0.15858815	0.0717	0.10727187	0.06855836	0.09057794	0.3544389	1	0.5791	0.92029323	0.52597071	0.69995241	0.96391024	1	0.3436	0.69733844	0.34052648	0.48303263	0.67882323	0.19445133
Gm45776	1	0.5631	0.73946005	0.56810469	0.6792947	0.8515462	0.34418431	0.2085	0.25022208	0.21108844	0.24337734	0.53358705	0.03083436	0.0033	0.00190312	0.00832482	0.00407732	0.0516658	0.02360987	0.0076	0.00731288	0.00676351	0.0087235	0.05232456	1	0.911	0.80624088	0.91418056	0.90254851	0.96597508	1	0.9725	0.79044779	0.97351477	0.92579968	0.96422556	1	0.9179	0.45846229	0.91779396	0.74623845	0.96391024	0.08238283	0.0791	0.01322868	0.07696237	0.03528353	0.10716831	0.03083436
Ssbp3	0.00276597	0.0167	0.00059484	0.01653815	0.00184928	0.01447664	0.34418431	0.1101	0.01936669	0.10655554	0.0547886	0.22607534	0.00538267	0.0023	0.00033188	0.15148308	0.00109881	0.02225619	1	0.7902	0.348583	0.78981382	0.62496281	0.83956452	1	0.7109	0.78422849	0.6181894	0.75479767	0.96597508	1	0.2519	0.81973595	0.25680407	0.39667768	0.80223192	0.1032463	0.1344	0.07266343	0.13385887	0.10427885	0.54353374	0.78633402	0.3226	0.72611045	0.33262527	0.45687524	0.65420761	0.1032463
Kdm5c	0.57524967	0.6019	0.12377523	0.60260983	0.3044513	0.5191997	0.41098146	0.0353	0.04275381	0.03380397	0.0477704	0.20813031	0.23678755	0.0912	0.05394397	0.09313247	0.08996193	0.34048909	0.4877032	0.1755	0.12321129	0.1705067	0.18408202	0.40366593	0.1032463	0.053	0.03071958	0.04937091	0.04916368	0.25648877	0.57524967	0.123	0.10909475	0.1292078	0.14939715	0.48009304	1	0.8501	0.86714678	0.85727449	0.88967437	0.96391024	1	0.5753	0.89527775	0.54855997	0.70445479	0.85344724	1
Art2b	1	0.4065	0.65180494	0.4053458	0.53610282	0.74619305	0.02076203	0.0172	0.00812314	0.05092564	0.01606129	0.10561115	1	0.1682	0.99418693	0.18656843	0.30050077	0.65624139	0.1158364	0.3176	0.22280311	0.31297814	0.20549854	0.43080073	1	0.3156	0.98471792	0.31146782	0.47649159	0.86170439	0.05123731	0.0321	0.01736324	0.03333337	0.02893046	0.17795702	1	0.4705	0.99828985	0.47484172	0.64173767	0.96391024	1	0.7279	0.87791778	0.71196526	0.8134319	0.91256515	0.41098146
Ube2u	0.00388083	0.0003	0.00000778	0.00020121	0.00002918	0.00070441	0.00092945	0.0024	0.00062188	0.00253268	0.00114435	0.02043004	0.15858815	0.0195	0.09553709	0.01603618	0.03067159	0.17828068	0.01002188	0.0014	0.00029742	0.00238087	0.00087026	0.0107229	0.0399169	0.0196	0.01535979	0.01665309	0.0198781	0.14693717	0.03083436	0.0372	0.00794878	0.04037478	0.01905792	0.13595351	0.1032463	0.059	0.0410695	0.05720686	0.05842476	0.42573672	0.00027552	0.001	0.00000148	0.00011834	0.00000581	0.0001264	0.00011306
2810013P06Rik	1	0.6588	0.65846539	0.66953251	0.72330461	0.87625964	0.0399169	0.0069	0.00317007	0.00564298	0.00603645	0.05718988	0.12842651	0.3137	0.18125175	0.33072724	0.20496905	0.53974957	1	0.5703	0.62797095	0.55546489	0.65080998	0.85585601	0.01346483	0.0127	0.00175047	0.01162757	0.00493652	0.06120444	0.91153686	0.2425	0.65180494	0.23876644	0.36552532	0.77246942	0.28641372	0.0966	0.06092771	0.09091121	0.09695546	0.52781332	1	0.9035	0.66127562	0.90777281	0.84734402	0.92649858	1
Lnpk	0.01002188	0.001	0.00331417	0.00968339	0.00265818	0.01876312	0.78633402	0.2536	0.38827564	0.25300448	0.34063046	0.6389633	0.78633402	0.5765	0.40939499	0.5680605	0.55483625	0.87486409	0.28641372	0.1933	0.04617412	0.18776946	0.11220954	0.29488141	1	0.8613	0.80624088	0.8663779	0.87804205	0.96597508	1	0.3306	0.60764834	0.32519747	0.45737564	0.86202302	0.91153686	0.3968	0.57177702	0.39776681	0.50760269	0.96391024	0.78633402	0.2534	0.77598961	0.24949252	0.38041374	0.57967635	0.19445133
Slc7a1	0.08238283	0.0528	0.03072673	0.05480087	0.04885754	0.14780846	0.57524967	0.4914	0.39225609	0.48021835	0.47590048	0.76473875	0.03083436	0.0417	0.02137691	0.039422	0.03111432	0.1797666	0.28641372	0.2053	0.19533964	0.21062408	0.21942507	0.4498511	0.67450773	0.3591	0.30113453	0.35996676	0.38587275	0.79004269	1	0.8321	0.87629891	0.82869133	0.87918587	0.96422556	1	0.6043	0.76254707	0.60146283	0.71062917	0.96391024	0.00014555	0.0008	0.00006593	0.00023915	0.00014561	0.00181101	0.00092945
Nfia	0.00276597	0.0073	0.00059484	0.00749762	0.00172934	0.01387225	0.28641372	0.1196	0.06580192	0.12186069	0.11345628	0.34493729	1	0.9849	0.96240734	0.98525822	0.98295677	0.98593318	1	0.5096	0.89527775	0.5217951	0.66713853	0.86481007	1	0.9562	0.75682567	0.95173446	0.90542234	0.96597508	0.23678755	0.0582	0.01729364	0.05332019	0.04082271	0.22009977	1	0.7519	0.76738093	0.75242053	0.80610351	0.96391024	0.28641372	0.1995	0.1137335	0.19384091	0.17813136	0.34308458	0.28641372
Gm45718	0.12842651	0.0765	0.06397509	0.07096167	0.07908006	0.20790919	0.34418431	0.0696	0.04865893	0.06971583	0.07667478	0.272551	1	0.8005	0.98303298	0.79365207	0.88368944	0.96491136	0.15858815	0.0301	0.01581572	0.04047643	0.03138186	0.12437593	1	0.9006	0.80986317	0.88300674	0.89332743	0.96597508	0.34418431	0.351	0.57871271	0.35176707	0.38740221	0.79289848	1	0.8161	0.81156432	0.81883536	0.85492463	0.96391024	0.28641372	0.0631	0.14524292	0.06470225	0.09596988	0.22166843	1
Samd4	1	0.4531	0.88804728	0.44410326	0.6074584	0.80222837	0.12842651	0.0468	0.00360236	0.04407007	0.01214177	0.08920975	0.08238283	0.0281	0.0027673	0.02959699	0.00903189	0.08334705	1	0.7562	0.2618274	0.6906725	0.52703869	0.76779965	0.00194777	0.0037	0.00006593	0.0173237	0.00024986	0.00903293	0.05123731	0.0794	0.01669543	0.08134578	0.03835042	0.21243032	0.1032463	0.0696	0.03071958	0.08394832	0.05837881	0.42573672	0.57524967	0.337	0.45958113	0.33134057	0.4040538	0.60329192	0.41098146
Lmbrd2	0.41098146	0.1551	0.16994649	0.14493548	0.18463402	0.37374945	1	0.515	0.45846229	0.51685985	0.56675587	0.82922973	0.06522925	0.1321	0.01380384	0.13000258	0.03882126	0.20595865	1	0.3655	0.38827564	0.36717915	0.44272597	0.69586078	1	0.7577	0.94246836	0.7628306	0.85256322	0.96597508	1	0.5376	0.91665274	0.54531014	0.6914597	0.96422556	1	0.3411	0.47038126	0.35413847	0.45038042	0.93017415	1	0.7217	0.81288683	0.72779583	0.80163332	0.9072067	0.08238283
Rab8b	1	0.4513	0.76295363	0.4558494	0.59521829	0.79302531	1	0.3945	0.32534413	0.38739586	0.43526227	0.73144731	1	0.703	0.88377693	0.7127169	0.80692926	0.95832	0.06522925	0.1848	0.03339085	0.18686481	0.07137557	0.21855075	1	0.6701	0.87148237	0.66034321	0.77607384	0.96597508	1	0.8528	0.75414209	0.83890619	0.85276094	0.96422556	1	0.8342	0.8897874	0.83586593	0.88515523	0.96391024	1	0.8266	0.91309267	0.82328602	0.88503432	0.93955158	0.05123731
Vps72	0.00011306	0.0005	0.00004337	0.00073348	0.00011342	0.00201813	0.06522925	0.0104	0.0118248	0.02025337	0.01629813	0.10660129	0.15858815	0.1307	0.03487845	0.14542739	0.08080149	0.31729902	0.01346483	0.006	0.00124441	0.00724733	0.00338264	0.02742492	0.15858815	0.0848	0.04104366	0.08348378	0.07347435	0.32208606	1	0.917	0.7554301	0.91740353	0.88804138	0.96422556	0.01346483	0.0133	0.00105511	0.01605296	0.0034497	0.12606073	0.06522925	0.0068	0.00690192	0.00481843	0.00776981	0.03506225	0.0399169
Pmf1	0.0000705	0	0.00000155	0.00001875	0	0	1	0.304	0.2618274	0.29923128	0.34932422	0.64786061	0.00062902	0.0027	0.00059484	0.00240261	0.00098584	0.02054365	0.01002188	0.0066	0.00158504	0.00723869	0.00392025	0.0303452	0.23678755	0.2846	0.08091596	0.28195503	0.16918996	0.51676358	0.78633402	0.5846	0.67536363	0.58984435	0.64952549	0.96422556	0.19445133	0.0535	0.06889694	0.0740428	0.07713907	0.48044289	0.03083436	0.0068	0.00119031	0.00863567	0.00352297	0.01949889	0.00538267
Rnf125	0.00000262	0	0	0.00000095	0	0	0.01002188	0.0004	0.00018769	0.00026424	0.00034153	0.00881923	0.00194777	0.0007	0.00000148	0.00887448	0.00000591	0.00049193	0.00000138	0	0	0.00000838	0	0	0.0000007	0	0.00000019	0.00001515	0	0	0.00092945	0.0001	0.00000778	0.00000643	0.00001356	0.00100096	0.00194777	0.0004	0.00036484	0.000433	0.00049605	0.05311135	0.0000007	0	0	0.00000001	0	0	0.0000007
Mapt	0.28641372	0.0401	0.02954494	0.03742166	0.04494465	0.1395539	0.06522925	0.0181	0.00331417	0.01849981	0.00938155	0.07589073	0.91153686	0.2284	0.15253595	0.22533393	0.24288024	0.59157412	0.78633402	0.3832	0.39920503	0.38708655	0.44594542	0.698263	1	0.9714	0.89919239	0.97176921	0.95909415	0.96907495	1	0.4238	0.80763832	0.4026623	0.56487185	0.93902329	0.67450773	0.2276	0.43568249	0.23736579	0.32298718	0.84073918	0.12842651	0.104	0.03339085	0.1112705	0.07100083	0.17821933	1
Ndrg1	0.00000138	0	0	0.00000012	0	0	0.00027552	0.0001	0.00004158	0.00007925	0.00007952	0.00332882	0.0179142	0.1979	0.00915729	0.19632605	0.02283485	0.14916766	0.00002583	0.0002	0.00000372	0.00004922	0.00001201	0.00045804	0.00135442	0.0141	0.00059484	0.01143611	0.00155171	0.02818898	1	0.9235	0.81210341	0.92186774	0.9093055	0.96422556	0.28641372	0.0873	0.15686235	0.08610465	0.12145135	0.57963597	0.00000865	0	0.00000007	0.00000027	0	0	0.0000007
Sp2	0.08238283	0.0324	0.01144625	0.03418285	0.02505921	0.09210184	0.00738371	0.0061	0.0074789	0.0101742	0.00752778	0.06557745	1	0.6894	0.63173962	0.68295309	0.72757742	0.94209093	0.0399169	0.0338	0.00690192	0.02853104	0.01705215	0.08267251	0.4877032	0.0592	0.10080922	0.13152765	0.10969419	0.40912205	0.02360987	0.0435	0.008791	0.04428823	0.01983382	0.1397858	1	0.7562	0.73227744	0.75242334	0.79728236	0.96391024	0.06522925	0.1569	0.04386695	0.1593864	0.07878002	0.19208365	0.01346483
Ap2b1	0.03083436	0.054	0.03205522	0.06959624	0.04144449	0.13164088	1	0.6678	0.91820687	0.67805728	0.7903053	0.93846166	0.08238283	0.0118	0.03633153	0.01899022	0.02259029	0.1485466	0.28641372	0.0925	0.15911006	0.09100403	0.12667951	0.3194089	1	0.457	0.49950923	0.45280767	0.54064341	0.90469332	0.78633402	0.1783	0.26389852	0.17874564	0.24594004	0.62846077	0.34418431	0.0886	0.05569886	0.08676143	0.0915926	0.51283473	0.67450773	0.3695	0.38827564	0.3565498	0.41801346	0.61699361	0.4877032
Maged1	1	0.9507	0.90378451	0.94567258	0.94881985	0.96060143	0.41098146	0.1362	0.02954494	0.1379289	0.0786284	0.27695793	0.28641372	0.0366	0.03784584	0.07838521	0.05714747	0.25894692	0.67450773	0.4299	0.17439223	0.43508956	0.33780181	0.59178561	0.1032463	0.2733	0.03602001	0.27603713	0.08942623	0.36251352	1	0.7296	0.62797095	0.73235468	0.75067988	0.96422556	1	0.7844	0.91804402	0.76039472	0.85483993	0.96391024	0.57524967	0.1699	0.53413762	0.17183712	0.26116766	0.44844495	1
Glt28d2	0.01002188	0.0021	0.00034029	0.00076763	0.00083033	0.00842684	0.00041953	0	0.00001728	0.00007554	0	0	1	0.8134	0.38288276	0.82211185	0.6603327	0.92409417	0.34418431	0.3287	0.44373351	0.31879314	0.35279145	0.60806736	1	0.4262	0.92111584	0.39292209	0.57331315	0.92396832	1	0.4968	0.86929525	0.49420668	0.64654986	0.96422556	0.78633402	0.2571	0.24829529	0.25616098	0.30551798	0.82473039	0.01346483	0.0041	0.00012473	0.00425442	0.0004667	0.00432877	0.00062902
Mvk	1	0.5968	0.64255987	0.59116342	0.67528122	0.84952722	0.00027552	0	0.00000186	0.00003102	0	0	0.28641372	0.0888	0.03290096	0.09651785	0.07206202	0.29768412	0.00276597	0.0047	0.00194249	0.00858023	0.0033177	0.02702237	0.4877032	0.5201	0.16659524	0.50173865	0.33420292	0.73825382	1	0.3244	0.50749716	0.30688505	0.42957091	0.83369445	1	0.9753	0.92871165	0.97408806	0.96883095	0.97182185	0.00135442	0	0.00006293	0.00013333	0	0	0.00001513
Sell	0.84893544	0.1595	0.21394907	0.15526666	0.21549308	0.41514454	0.02076203	0.0155	0.00317007	0.01683703	0.00820472	0.06938467	0.44934233	0.1721	0.99901846	0.1743454	0.27076839	0.62676042	1	0.7523	0.65139681	0.73918091	0.76668474	0.91952633	1	0.7697	0.98838057	0.76754306	0.86696019	0.96597508	0.12842651	0.0694	0.11847239	0.08451658	0.09418733	0.36391494	0.67450773	0.3721	0.33521397	0.36449037	0.40417357	0.90602446	0.07380604	0.0237	0.01192317	0.01753608	0.02034188	0.07165042	0.07380604
Zfp503	0.57524967	0.1957	0.10315401	0.18986642	0.18340765	0.37222066	0.28641372	0.1547	0.1598409	0.15142144	0.17531647	0.44415499	1	0.387	0.67536363	0.35283479	0.50640278	0.84188668	0.15858815	0.1523	0.04275381	0.1482819	0.09301186	0.2617859	1	0.6163	0.95745555	0.61917197	0.75727722	0.96597508	0.57524967	0.2777	0.2855101	0.27941135	0.32203942	0.72538673	0.28641372	0.1074	0.15791689	0.10828889	0.14099678	0.61238641	0.28641372	0.1088	0.01190072	0.108668	0.03776667	0.11290253	0.67450773
Zcchc4	0.06522925	0.082	0.01338831	0.08186711	0.03495507	0.11632433	1	0.4338	0.7863349	0.44846705	0.5876519	0.84176305	0.23678755	0.0307	0.02718134	0.05891528	0.04416964	0.22177143	1	0.3648	0.61180737	0.36249531	0.49173964	0.73904975	0.34418431	0.4463	0.18772503	0.45008079	0.31508893	0.71428239	0.06522925	0.0615	0.05343582	0.0578373	0.0591763	0.27669531	1	0.7138	0.95085751	0.71301068	0.8238694	0.96391024	0.06522925	0.1423	0.0221242	0.14093553	0.0535814	0.1460952	1
Fgf21	1	0.9175	0.89870413	0.91816263	0.93201787	0.95619878	0.02722211	0.0099	0.00983338	0.01336845	0.01272903	0.09128973	0.08238283	0.0079	0.48660131	0.046501	0.02464865	0.15583041	1	0.8931	0.93749131	0.90471765	0.93203394	0.95372639	1	0.9757	0.30351929	0.87487843	0.61894549	0.94750899	0.41098146	0.0786	0.99995204	0.08127337	0.14054791	0.46245215	0.98119706	0.1143	0.95085751	0.1969255	0.25160691	0.77279613	0.53147643	0.722	0.3002543	0.65325564	0.49213222	0.68681762	0.53147643
Gm36930	0.01568952	0.0274	0.00333891	0.02557587	0.00911511	0.04501604	0.05123731	0.1302	0.02274634	0.13297854	0.05083843	0.21616864	1	0.562	0.86806906	0.57668239	0.70604039	0.93739037	0.07380604	0.0784	0.01495416	0.07406676	0.03749655	0.14070717	0.28641372	0.1825	0.22581265	0.18614302	0.21308822	0.5839517	0.19445133	0.1258	0.11139771	0.12578905	0.13325132	0.44814055	0.41098146	0.1604	0.18338491	0.15599674	0.19482719	0.70066197	0.14350733	0.3468	0.07780323	0.34383071	0.15616986	0.31172517	1
Gm44597	0.00738371	0.0031	0.00004337	0.002502	0.00016725	0.00263894	0.03083436	0.013	0.0232523	0.01623434	0.01869519	0.11634757	0.28641372	0.1049	0.00569522	0.12460514	0.02034221	0.13935422	0.01346483	0.0281	0.00423816	0.0235391	0.01030161	0.05892405	0.91153686	0.6051	0.28128909	0.61068416	0.50363645	0.87884272	0.1032463	0.0311	0.02369448	0.04322203	0.03732033	0.20974471	1	0.9748	0.88377693	0.97761013	0.95687797	0.96531315	0.1032463	0.064	0.02123923	0.05917775	0.0447971	0.12821216	0.0179142
Wnt4	0.28641372	0.1688	0.04788427	0.17680428	0.11124931	0.26353578	0.4877032	0.1356	0.04737631	0.13595965	0.10557494	0.33165993	0.34418431	0.1585	0.10697453	0.15514964	0.15994896	0.46898711	0.67450773	0.2213	0.036419	0.21784813	0.10512521	0.28261395	1	0.9998	0.91281137	0.99970494	0.97655969	0.97945366	0.00538267	0.017	0.00159989	0.01960198	0.0043447	0.05146027	0.57524967	0.1838	0.32391232	0.18871916	0.25698342	0.77948784	1	0.1535	0.38827564	0.15332551	0.24078661	0.42374074	1
Neo1	1	0.4774	0.83347262	0.47742742	0.62607233	0.81577101	0.00538267	0.001	0.00211908	0.00087333	0.00142718	0.02382497	0.67450773	0.4979	0.59218835	0.50179922	0.55768724	0.87581765	1	0.559	0.87716768	0.56683971	0.70260382	0.88633721	0.34418431	0.3194	0.57177702	0.32648029	0.3687249	0.77275429	0.4877032	0.5503	0.26815891	0.5534859	0.4253744	0.8305426	1	0.7632	0.90790731	0.76259455	0.84691586	0.96391024	1	0.9686	0.82659452	0.96811721	0.93564325	0.95329834	0.02360987
Atoh8	0.00027552	0.0003	0.00001021	0.00012136	0.00003537	0.00079234	1	0.27	0.62569697	0.27091877	0.4002776	0.69823619	0.01346483	0.0346	0.00124441	0.03482787	0.00427591	0.05286702	0.4877032	0.1752	0.04947761	0.17731166	0.11901525	0.3066368	0.0399169	0.0664	0.03457921	0.06427576	0.04728727	0.25023242	0.08238283	0.0138	0.02374925	0.0129601	0.01962047	0.13869384	1	0.264	0.32987315	0.26647368	0.34566006	0.86311737	0.12842651	0.0765	0.10727187	0.07774766	0.09293101	0.21665743	0.1032463
Ing4	0.00738371	0.002	0.00008817	0.00153588	0.00031676	0.00414028	0.01002188	0.0034	0.00482225	0.00406712	0.00472174	0.04877189	0.41098146	0.1009	0.02250384	0.11755037	0.06126713	0.2703712	0.01002188	0.0336	0.00593636	0.02910067	0.01203513	0.06522752	1	0.6622	0.24326415	0.66243498	0.49197722	0.87155769	0.57524967	0.1196	0.12830748	0.12136397	0.15306297	0.48544281	1	0.902	0.87148237	0.90856061	0.91811354	0.96391024	0.06522925	0.0355	0.0096445	0.03283126	0.0225169	0.07739333	0.00738371
Capn6	0.03083436	0.0115	0.00847632	0.01804251	0.01366175	0.05986258	0.6248787	0.1888	0.01397476	0.19950593	0.04792319	0.20856751	0.4877032	0.4652	0.45742162	0.43027607	0.45922661	0.80399843	1	0.2536	0.37820363	0.25301423	0.34663118	0.60267376	0.67450773	0.2004	0.46727772	0.1982757	0.29290897	0.68965407	1	0.939	0.91449769	0.93813667	0.94687959	0.96422556	0.91153686	0.6475	0.22618015	0.65552724	0.46575567	0.93900829	0.19445133	0.0351	0.04951009	0.03499439	0.04853979	0.13588921	0.57524967
4430402I18Rik	0.57524967	0.4233	0.20300039	0.4081427	0.34852348	0.56756377	0.03083436	0.038	0.00196402	0.0362028	0.00671671	0.0614392	1	0.8223	0.79044779	0.72389621	0.82260174	0.96161695	0.00092945	0.0017	0.00035233	0.00565169	0.00085482	0.01058263	1	0.2618	0.45958113	0.25982981	0.36885815	0.77275429	0.57524967	0.1072	0.04275381	0.12265521	0.09387601	0.3633647	0.78633402	0.114	0.28588851	0.11078241	0.17724035	0.67675521	0.91153686	0.119	0.08068483	0.12283085	0.13317534	0.27877617	0.00092945
Gm29571	0.0399169	0.0402	0.0026257	0.04335161	0.00881357	0.0440042	0.28641372	0.2716	0.24194212	0.27862659	0.26853584	0.56428001	0.73042087	0.305	0.76820962	0.31109695	0.43649432	0.78660995	1	0.7116	0.91508012	0.70938043	0.81503492	0.93635254	1	0.4759	0.81424601	0.47041151	0.6196545	0.9479637	1	0.9305	0.9366095	0.93087984	0.94862612	0.96422556	1	0.6677	0.90880878	0.67372673	0.78704502	0.96391024	0.41098146	0.3925	0.09582883	0.3890762	0.22238983	0.40136137	1
Zfp839	0.05123731	0.0172	0.014379	0.01574799	0.01898411	0.07534436	0.41098146	0.1592	0.20393579	0.16093808	0.20169748	0.479152	0.34418431	0.1389	0.19102595	0.14519946	0.17996282	0.50138582	0.00135442	0.0007	0.00006293	0.00052356	0.00020033	0.00392448	0.05123731	0.0186	0.01858231	0.03170552	0.02521506	0.16959663	0.0179142	0.0124	0.00006803	0.02099608	0.00026876	0.00842032	0.1032463	0.2308	0.14652656	0.23276381	0.15911383	0.64501114	0.15858815	0.0612	0.05157301	0.05323797	0.06576883	0.16918173	0.01346483
Sipa1	0.34418431	0.1993	0.20248701	0.19932945	0.22373379	0.42454477	0.05123731	0.0321	0.00812314	0.0334244	0.01963739	0.11982047	0.67450773	0.1315	0.03190853	0.13477022	0.08360026	0.32349577	0.1032463	0.0319	0.00119031	0.02775871	0.00436121	0.03260411	1	0.8308	0.84259511	0.81816542	0.86716816	0.96597508	1	0.9662	0.75605709	0.9569482	0.9085494	0.96422556	0.15858815	0.1365	0.03046385	0.1290492	0.073792	0.46858656	0.00092945	0.0006	0.00008817	0.00285323	0.00027712	0.00290198	0.23678755
Metap1d	1	0.4438	0.65846539	0.46110564	0.57631487	0.77802526	0.28641372	0.0803	0.01289978	0.0788203	0.03768162	0.18147184	1	0.2599	0.64378397	0.25537449	0.38771834	0.74597308	1	0.2943	0.31968179	0.29768709	0.36747022	0.62342187	0.78633402	0.4908	0.58543127	0.49548279	0.56853796	0.92160739	1	0.3546	0.55844726	0.35831706	0.47610077	0.87535773	1	0.8825	0.79085963	0.88383476	0.88319238	0.96391024	1	0.6668	0.90151823	0.66552453	0.78254698	0.89756585	1
Hmmr	1	0.8424	0.99824532	0.84599683	0.91514756	0.95165791	0.02722211	0.0033	0.00273986	0.00781664	0.00480377	0.04930334	1	0.5258	0.999997	0.48827368	0.67228037	0.92693797	1	0.4034	0.64255987	0.39547933	0.52883601	0.76886888	0.73042087	0.8927	0.9980209	0.54772146	0.75230402	0.96597508	1	0.3884	0.88668628	0.3960221	0.55343624	0.93257524	1	0.8956	0.90790731	0.89984189	0.92393471	0.96391024	1	0.7481	0.59685183	0.74172606	0.74621519	0.87711853	0.4877032
Nudt18	1	0.8128	0.88698718	0.81513692	0.87250238	0.94351662	1	0.657	0.76890111	0.67552195	0.75429512	0.92795253	1	0.5119	0.25309982	0.51946142	0.45302229	0.79970403	1	0.6777	0.88462676	0.68628103	0.79002539	0.92901223	0.34418431	0.2101	0.16276608	0.20648649	0.21445679	0.58611118	1	0.7403	0.80260642	0.72529186	0.80393935	0.96422556	0.41098146	0.3885	0.39225609	0.3760025	0.39153831	0.8957199	0.06522925	0.0427	0.01265352	0.04629704	0.02869877	0.09242993	0.78633402
Eps8l2	0.00041953	0	0.00005404	0.00005706	0	0	0.00062902	0	0.00000778	0.0000037	0	0	0.19445133	0.025	0.06606287	0.02724044	0.04124141	0.21316947	0.00194777	0.0039	0.00008817	0.00734638	0.00032661	0.00542874	0.00538267	0.0018	0.0005681	0.00115522	0.00118792	0.02391939	0.06522925	0.0312	0.0052396	0.0264261	0.0144887	0.11308718	1	0.8314	0.86679754	0.83472019	0.87825832	0.96391024	0.0000007	0	0.00000006	0.00000417	0	0	0.00000138
Fcmr	0.00538267	0.0026	0.06634454	0.00324093	0.00447416	0.02715393	0.03537563	0.0974	0.01966675	0.09130613	0.03986669	0.18706768	0.31529902	0.0791	0.99950414	0.26412487	0.19417097	0.52337371	1	0.8792	0.99352672	0.86669221	0.93072493	0.95372639	1	0.9578	0.99985591	0.9596547	0.97889385	0.98118944	0.41098146	0.2108	0.22708061	0.20223967	0.24205187	0.62325137	0.34418431	0.4362	0.99995204	0.37846297	0.45247534	0.9310564	0.67450773	0.1096	0.69069519	0.11970925	0.19600118	0.36775074	0.02360987
Kcnab3	1	0.7889	0.9480278	0.79321746	0.87277218	0.94354304	0.4877032	0.1015	0.16732455	0.10693191	0.14689249	0.40224116	1	0.546	0.77209005	0.54851555	0.67229265	0.92693797	1	0.7257	0.80985804	0.67874718	0.78646234	0.92730386	1	0.971	0.25850688	0.96895627	0.57717781	0.92571102	1	0.7725	0.81215302	0.78026588	0.83204923	0.96422556	1	0.6468	0.86382952	0.61304717	0.7497791	0.96391024	0.4877032	0.3766	0.15243967	0.37031379	0.28640679	0.47896055	1
Rhno1	0.34418431	0.1324	0.13407946	0.13210378	0.1569467	0.33438938	0.05123731	0.0221	0.00076871	0.02384621	0.00284176	0.03593319	1	0.2495	0.50262256	0.2505416	0.36400256	0.72300877	0.12842651	0.0705	0.00216502	0.07142039	0.00803435	0.04922431	0.02360987	0.0472	0.01236229	0.05062435	0.02436259	0.16621826	1	0.6908	0.84228006	0.69528782	0.78847193	0.96422556	1	0.8025	0.82803425	0.810355	0.85327645	0.96391024	1	0.4568	0.92046972	0.4335508	0.60771077	0.78413816	1
Trp53inp1	0.00738371	0.0038	0.00059484	0.00251956	0.00161512	0.01324312	0.01002188	0.004	0.00015267	0.00934162	0.00057085	0.01276492	0.06522925	0.0213	0.00165708	0.02087361	0.00560494	0.0621902	0.78633402	0.9646	0.2618274	0.92157028	0.55456675	0.7883372	1	0.2917	0.30298401	0.29945817	0.36140066	0.76497675	0.08238283	0.013	0.02384634	0.01053797	0.01770761	0.12953662	0.05123731	0.0224	0.04449196	0.02245529	0.03049506	0.31560498	0.01002188	0.0027	0.00042528	0.00247598	0.00124015	0.00887807	0.0179142
Slc40a1	1	0.8081	0.84360212	0.80277565	0.85679862	0.9377388	0.00538267	0.0053	0.0052396	0.01110032	0.00610312	0.05758147	1	0.6307	0.62879654	0.61277439	0.68872879	0.93149737	1	0.578	0.44318021	0.57576095	0.59494114	0.81887882	0.57524967	0.448	0.21774791	0.44487247	0.36999968	0.77401169	0.1032463	0.0324	0.00331417	0.02687261	0.01054026	0.09161963	0.91153686	0.2789	0.29075058	0.26599849	0.33666189	0.85606522	0.1032463	0.0821	0.0907379	0.08485694	0.08954327	0.21086082	0.4877032
Anp32a	0.00004312	0	0.00000057	0.00001927	0	0	0.0179142	0.0023	0.00258999	0.00300448	0.00330703	0.03934553	0.00004312	0	0	0.00000407	0	0	0.00062902	0.0005	0.00009218	0.00017802	0.00019945	0.0039156	0.0179142	0.0045	0.00006593	0.00507568	0.00025571	0.00913648	0.23678755	0.1169	0.11847239	0.1166508	0.13426921	0.45021509	0.08238283	0.0316	0.00345826	0.02911912	0.01089063	0.20059493	0.00002583	0	0.00000005	0.00000069	0	0	0.00002583
Ago1	1	0.1786	0.30391363	0.17789526	0.25788486	0.46583281	0.15858815	0.0794	0.13327619	0.07491854	0.10062603	0.32186974	0.4877032	0.1462	0.01338831	0.15684002	0.04446503	0.22274544	0.12842651	0.1165	0.03313841	0.12120976	0.07299687	0.22184969	0.23678755	0.0863	0.0592362	0.08071251	0.0887274	0.36052886	0.00194777	0.0008	0.00016459	0.0007536	0.0004364	0.01138001	0.28641372	0.0704	0.11918174	0.07062261	0.09938798	0.53299724	1	0.2733	0.69069519	0.27053735	0.40803225	0.60756051	0.41098146
Ttk	1	0.8559	0.95921284	0.80739859	0.89899198	0.94948164	1	0.3524	0.86907326	0.33896072	0.50387164	0.78679554	1	0.1882	0.77598961	0.19267648	0.31269005	0.6700057	0.19445133	0.0724	0.12795018	0.07531329	0.09987954	0.27421193	1	0.9299	0.99999803	0.50072239	0.78856564	0.96597508	0.91153686	0.4492	0.80425258	0.44977801	0.58910702	0.95400731	1	0.5762	0.87167305	0.59119239	0.71758862	0.96391024	1	0.9276	0.99756289	0.92639238	0.96154998	0.96629048	0.6248787
Ifrd2	0.01002188	0.0111	0.01017713	0.00766523	0.00955588	0.04654175	1	0.9636	0.75399791	0.95735171	0.90732023	0.95711778	1	0.8727	0.91535806	0.86907127	0.91137111	0.96699217	0.67450773	0.6016	0.55844726	0.59936998	0.60570318	0.82603913	0.19445133	0.0889	0.02170013	0.08459907	0.05383986	0.27219797	0.01002188	0.0092	0.00158504	0.01011524	0.00426331	0.05106661	0.28641372	0.2233	0.1077112	0.21762215	0.18307525	0.68697124	1	0.8654	0.85658716	0.86620359	0.89337132	0.94192733	1
Atad3aos	0.0399169	0.0391	0.00098201	0.04742597	0.00366961	0.02341458	0.15858815	0.0212	0.02802675	0.02169586	0.02957543	0.15614218	1	0.9215	0.86679754	0.92055429	0.92482103	0.96710891	0.34418431	0.1071	0.0124001	0.10492993	0.03905595	0.14468165	0.41098146	0.4087	0.1309137	0.41188143	0.26762144	0.66116053	0.02360987	0.0157	0.0186845	0.01593477	0.01799163	0.13079318	0.78633402	0.3597	0.02670791	0.35092984	0.0902049	0.50935247	0.34418431	0.12	0.1683052	0.12944557	0.16060648	0.31882781	0.00135442
Strn4	0.1032463	0.0128	0.00812314	0.01282758	0.01384693	0.0603957	0.34418431	0.1489	0.03472649	0.14715984	0.08846987	0.2982811	1	0.5829	0.79044779	0.5251797	0.67972001	0.92995406	0.4877032	0.0936	0.16553019	0.11057501	0.14378654	0.34518751	1	0.8561	0.87554284	0.86145507	0.89464182	0.96597508	0.28641372	0.1249	0.1683052	0.12325674	0.1565399	0.49201346	0.91153686	0.4979	0.43075267	0.49660066	0.53758441	0.96391024	0.91153686	0.2503	0.36737534	0.26168737	0.34377198	0.54056751	1
Rab3gap2	0.02360987	0.0248	0.00198587	0.02081205	0.00630632	0.03462074	0.01002188	0.0097	0.0025059	0.01620078	0.0060272	0.05717031	0.0179142	0.0082	0.00421235	0.00765988	0.00732976	0.0729307	1	0.5347	0.78422849	0.53389086	0.66462978	0.86367665	0.91153686	0.489	0.5090107	0.4885903	0.55917951	0.91628719	1	0.1583	0.18256632	0.15222346	0.20657027	0.57526493	1	0.7025	0.8897874	0.70836092	0.80660427	0.96391024	0.28641372	0.2846	0.16732455	0.28574739	0.24270136	0.42612037	1
Atxn7l1	1	0.648	0.76254707	0.64805092	0.74105734	0.88638973	0.1032463	0.0431	0.0221242	0.04434853	0.03974742	0.1867735	0.57524967	0.045	0.1384022	0.04348138	0.07382217	0.30166346	0.01346483	0.0062	0.00331417	0.0042337	0.00517135	0.03636633	0.78633402	0.4563	0.33650555	0.45588994	0.46358022	0.85208253	1	0.3273	0.67536363	0.3210863	0.46240571	0.86538308	1	0.6391	0.81279575	0.57640651	0.72333928	0.96391024	0.19445133	0.1307	0.14524292	0.12690555	0.14514485	0.29646619	0.01346483
Dcaf7	0.01346483	0.0136	0.00502308	0.00889498	0.00870888	0.04363219	0.19445133	0.0423	0.11552355	0.04293149	0.06586259	0.25076638	0.78633402	0.364	0.50749716	0.35134794	0.45271336	0.79943831	1	0.1152	0.30298401	0.1222636	0.18903494	0.41046585	0.28641372	0.2332	0.10727187	0.22677556	0.18594816	0.54153741	0.08238283	0.0393	0.02053475	0.03843906	0.03561986	0.20301153	1	0.5264	0.8914185	0.52633023	0.67551005	0.96391024	0.00738371	0.0043	0.0001304	0.00478183	0.00048508	0.00445248	0.12842651
Gm38329	1	0.4454	0.99765719	0.40620564	0.59618485	0.79357029	0.00165109	0.0008	0.00158504	0.02793108	0.00158582	0.0253686	1	0.8696	0.93921446	0.8687805	0.91623079	0.96699217	0.98119706	0.2077	0.67536363	0.21661415	0.33526145	0.58918863	1	0.777	0.98514646	0.76653252	0.86830903	0.96597508	1	0.9316	0.9624352	0.9328127	0.95591336	0.96548671	1	0.3812	0.38288276	0.39299622	0.45560089	0.93257637	0.67450773	0.5116	0.16535265	0.50428561	0.34879974	0.54636705	0.31529902
Cr2	0.84893544	0.4397	0.99946251	0.42420228	0.58736052	0.78734312	1	0.9947	0.96240734	0.99547023	0.98791296	0.98809931	1	0.6138	0.99996797	0.59431772	0.7530363	0.9505231	0.19445133	0.3996	0.30865828	0.3822286	0.29626905	0.54583643	1	0.5573	0.98897649	0.5513895	0.71185624	0.96597508	0.14350733	0.2276	0.35004864	0.22910707	0.21524499	0.5869844	0.15858815	0.1955	0.04335873	0.18958097	0.10060633	0.53764196	0.67450773	0.2106	0.38288276	0.19927968	0.28858489	0.48169149	0.6248787
Gm37289	0.07380604	0.0186	0.01966675	0.0235493	0.02490291	0.09159089	0.78633402	0.5157	0.99352672	0.5210323	0.6518248	0.88021555	0.84893544	0.1702	0.99828985	0.1668757	0.28474648	0.64055871	1	0.4382	0.90880878	0.39486806	0.57846134	0.80743985	0.31529902	0.1642	0.14532686	0.16187146	0.17920739	0.53104544	1	0.3649	0.88684527	0.36366408	0.52508187	0.91109373	1	0.8537	0.77598961	0.83416525	0.85858062	0.96391024	0.91153686	0.1617	0.1742915	0.1593738	0.20732466	0.38192395	1
Syt9	0.0455771	0.0733	0.06634454	0.07220218	0.06200951	0.17498409	0.1032463	0.0222	0.00214257	0.02355544	0.00709328	0.06313175	1	0.9131	0.48660131	0.84493256	0.74993899	0.94887741	0.07380604	0.0329	0.06975689	0.03060883	0.04398022	0.15697624	1	0.3894	0.50406249	0.36673644	0.48316833	0.86603887	1	0.6066	0.76124573	0.57484293	0.70153596	0.96422556	1	0.395	0.79067206	0.39899795	0.54774479	0.96391024	0.02360987	0.0166	0.00546741	0.01506662	0.01136784	0.04656921	0.17651974
Pam	0.1032463	0.045	0.0455194	0.06055221	0.05682534	0.16422979	1	0.3269	0.33061324	0.33132728	0.39596568	0.69466936	0.67450773	0.2983	0.22618015	0.29923037	0.31750936	0.67564224	1	0.8623	0.86679754	0.86985551	0.89626267	0.95077634	0.28641372	0.259	0.24194212	0.26005056	0.26090786	0.65296019	1	0.4363	0.61180737	0.43091797	0.55194266	0.93193418	0.78633402	0.8063	0.32504517	0.77178096	0.58104425	0.96391024	1	0.4044	0.27254682	0.41525525	0.41884593	0.61748663	0.12842651
H1f0	0.06522925	0.011	0.02123923	0.01036524	0.0160129	0.06690758	0.57524967	0.1084	0.14881739	0.1098933	0.14934931	0.40606197	0.15858815	0.1846	0.01289978	0.24248985	0.04284152	0.21769901	0.15858815	0.0646	0.00389054	0.06602275	0.01360705	0.07096635	1	0.4303	0.64255987	0.42733059	0.55399024	0.91309944	1	0.5239	0.81340606	0.52511336	0.66197654	0.96422556	1	0.3799	0.59218835	0.37970359	0.50285642	0.96346206	0.06522925	0.0923	0.01495416	0.09348468	0.03856063	0.11467265	0.06522925
Cdc42ep5	0.05123731	0.0281	0.01359067	0.02248409	0.02310002	0.08663149	0.03083436	0.0433	0.05809717	0.05827656	0.0444948	0.19899636	1	0.1752	0.1742915	0.17627132	0.22077066	0.56136948	0.00135442	0.0034	0.00016459	0.00421171	0.00054456	0.00770665	1	0.7799	0.87554284	0.71379848	0.82896059	0.96597508	1	0.1442	0.21897059	0.15172315	0.20950538	0.57907292	1	0.6313	0.94457863	0.61672354	0.75985271	0.96391024	0.03083436	0.0249	0.0054545	0.03159055	0.01390908	0.05414872	0.00388083
Lix1l	0.00538267	0.0015	0.00196444	0.00068145	0.00141395	0.01206637	0.06522925	0.0421	0.02623885	0.04111055	0.03940126	0.18581553	0.15858815	0.1925	0.05541493	0.19461184	0.11532509	0.39366015	1	0.7342	0.77209005	0.74364484	0.79968966	0.93190664	0.34418431	0.6581	0.47043553	0.65361651	0.49501367	0.87374417	0.23678755	0.0164	0.01190072	0.01477162	0.01843958	0.13260322	1	0.6826	0.90729422	0.6922364	0.79812308	0.96391024	1	0.9556	0.89919239	0.9507372	0.95003135	0.9596843	0.34418431
Id4	0.28641372	0.0217	0.09295547	0.01900519	0.03541408	0.11740969	0.06522925	0.0284	0.01113028	0.02900516	0.022875	0.13265497	0.19445133	0.0262	0.00830095	0.09655679	0.02297063	0.14959437	0.03083436	0.0063	0.00389719	0.00446644	0.00595549	0.04018674	0.67450773	0.2906	0.53413762	0.28860197	0.38983029	0.79256523	0.67450773	0.4083	0.22708061	0.41482284	0.37222694	0.7784662	1	0.7853	0.73946005	0.78982192	0.8176874	0.96391024	1	0.2772	0.38288276	0.28088625	0.37107717	0.56992609	1
Dgcr8	0.05123731	0.0503	0.01236229	0.06225051	0.02933561	0.10287512	1	0.7592	0.87791778	0.77132785	0.8416268	0.95212567	0.00011306	0	0.00000975	0.00000095	0	0	0.12842651	0.0428	0.02836314	0.03577976	0.04239227	0.15291016	0.06522925	0.0299	0.07266343	0.05340257	0.04922281	0.25651718	0.06522925	0.0049	0.01023986	0.01109181	0.00982255	0.08763165	1	0.8555	0.87958334	0.86063141	0.89530592	0.96391024	1	0.5281	0.80925271	0.51181646	0.65755794	0.82031207	1
Ncstn	1	0.9427	0.90330892	0.94210853	0.9457891	0.95958731	1	0.5257	0.9366095	0.52141303	0.67937415	0.89623525	0.01346483	0.0256	0.01343727	0.0364883	0.01859116	0.13184635	0.28641372	0.0602	0.07204003	0.05869848	0.07840042	0.23285512	0.41098146	0.1839	0.12795018	0.18366756	0.18929446	0.54618302	0.19445133	0.6682	0.09551298	0.64299324	0.21431357	0.58606351	1	0.9013	0.72813719	0.90307525	0.87142106	0.96391024	1	0.361	0.24988998	0.3371068	0.37249972	0.57139374	0.41098146
Enpp3	0.00092945	0	0.0000195	0.00009028	0	0	0.0399169	0.041	0.0025059	0.03770082	0.0084206	0.07053528	0.01346483	0.0022	0.00040679	0.00405271	0.00123692	0.02387944	0.15858815	0.1134	0.07266343	0.11196194	0.10577066	0.28386939	0.12842651	0.0671	0.01495416	0.06387438	0.03801688	0.21762596	0.08238283	0.0217	0.019289	0.01802122	0.02416122	0.15888075	0.34418431	0.25	0.18539382	0.25446328	0.24646958	0.76544155	0.00738371	0.0012	0.00205329	0.00073044	0.00141602	0.00975207	0.00135442
Itpripl1	0.19445133	0.0731	0.03606212	0.06797423	0.06529125	0.18144443	0.67450773	0.181	0.12164733	0.18454468	0.19373602	0.46847613	0.08238283	0.0912	0.03472649	0.09221285	0.06375081	0.27706102	0.0399169	0.0131	0.00082919	0.01043615	0.00285062	0.0242227	0.08238283	0.0422	0.05686675	0.05194368	0.05504204	0.27572226	0.12842651	0.053	0.02009271	0.05209976	0.04183325	0.22277613	1	0.1972	0.50749716	0.19782881	0.30542923	0.82473039	0.00738371	0.0038	0.00402921	0.00300591	0.0040839	0.021763	0.57524967
Wdr5b	0.41098146	0.1324	0.44560621	0.12879127	0.20005296	0.39447656	0.15858815	0.0576	0.019289	0.05664743	0.04293559	0.19464185	1	0.4779	0.50262256	0.45595002	0.54980737	0.87260748	0.03083436	0.006	0.00023896	0.00701566	0.00088369	0.01084636	0.41098146	0.3244	0.05343582	0.3306753	0.14676763	0.48239764	0.67450773	0.552	0.37820363	0.55532507	0.51686383	0.9050546	0.28641372	0.3018	0.22122115	0.29745761	0.27234798	0.79307761	1	0.4133	0.61180737	0.41925072	0.53768796	0.72600074	0.67450773
AU022252	0.00062902	0.0001	0.00000875	0.00019283	0.00003052	0.00071822	0.00276597	0.0078	0.00205329	0.00493846	0.00339196	0.03961526	0.78633402	0.3039	0.29795435	0.29846841	0.35495804	0.71296525	0.00092945	0.0004	0.00017243	0.00037642	0.00033245	0.00549716	0.91153686	0.6192	0.94039786	0.61558351	0.74075582	0.96597508	1	0.8908	0.87791778	0.89429103	0.91327339	0.96422556	0.28641372	0.1766	0.03339085	0.17271604	0.08910246	0.5081939	0.00738371	0.0004	0.00000141	0.00047852	0.00000562	0.00012397	0.01346483
Dbnl	0.1032463	0.1194	0.02123923	0.11586904	0.05421972	0.15903984	0.1032463	0.0281	0.04749851	0.02483287	0.03752512	0.18115693	0.41098146	0.1995	0.28525725	0.20149132	0.25134578	0.60314717	0.34418431	0.269	0.30210526	0.2758227	0.29501758	0.54428725	0.34418431	0.1874	0.2181895	0.19527519	0.222894	0.59762659	1	0.5021	0.72659669	0.49859196	0.62759249	0.96422556	0.67450773	0.1573	0.53616839	0.15535668	0.24780494	0.76705353	1	0.8558	0.80425258	0.83079506	0.86663485	0.93391779	0.28641372
Crygn	1	0.8519	0.92871165	0.85115032	0.90385517	0.94978435	0.00092945	0.0008	0.0003107	0.00067309	0.00056898	0.01276492	1	0.6452	0.87179487	0.64481651	0.76222495	0.95211207	0.12842651	0.1894	0.06975689	0.18981467	0.1224358	0.31206317	1	0.8171	0.90763806	0.81563093	0.87880298	0.96597508	0.57524967	0.3479	0.23824043	0.35922532	0.34500683	0.75043158	1	0.4165	0.90790731	0.42275823	0.58242707	0.96391024	1	0.4003	0.77598961	0.4014337	0.54961099	0.73616218	0.28641372
Tm2d2	1	0.5116	0.88684527	0.52062796	0.66633329	0.84423446	0.00738371	0.0056	0.00866651	0.00605582	0.0067281	0.06148824	1	0.9635	0.76409953	0.96162721	0.91188526	0.96699217	0.41098146	0.1732	0.08556145	0.17427763	0.15605281	0.36286099	1	0.4985	0.61416159	0.51104578	0.6068858	0.94169506	0.08238283	0.1042	0.01803106	0.10439551	0.04609665	0.23630663	1	0.9415	0.85658716	0.94391085	0.93262257	0.96391024	0.91153686	0.2298	0.39225609	0.23216872	0.32506514	0.52144241	0.91153686
Glyr1	1	0.4641	0.73568429	0.45314682	0.59516928	0.79302531	0.06522925	0.0211	0.03339085	0.02059861	0.02832476	0.15226833	1	0.9225	0.92003806	0.92771031	0.9414323	0.96899656	1	0.4648	0.71269851	0.47643167	0.60118575	0.82324862	0.34418431	0.07	0.0592362	0.06793091	0.08197806	0.34361659	1	0.9243	0.82803425	0.92335429	0.91479021	0.96422556	1	0.2649	0.45846229	0.25649163	0.36849458	0.88061828	0.67450773	0.6656	0.73946005	0.66802756	0.68560668	0.83949433	1
Gm50063	0.05123731	0.0026	0.00177841	0.00178199	0.00261848	0.01857814	0.28641372	0.0345	0.00055061	0.04733078	0.00213928	0.03016384	0.84893544	0.4459	0.45170179	0.45011778	0.50915901	0.84373406	0.15858815	0.0857	0.0052396	0.08225383	0.01810071	0.08638703	1	0.5817	0.90378451	0.58292107	0.72188409	0.96597508	0.28641372	0.1526	0.26815891	0.16243423	0.20070243	0.5658569	1	0.6197	0.87179487	0.6159266	0.74289887	0.96391024	0.08238283	0.0623	0.00345826	0.06847081	0.01204975	0.04848857	0.15858815
Sik3	0.28641372	0.2429	0.08644803	0.23880408	0.17120686	0.35511638	0.02360987	0.01	0.00498472	0.01264671	0.00947777	0.07633459	0.67450773	0.3646	0.22280311	0.36322635	0.34883722	0.70726336	1	0.8768	0.79665411	0.86482814	0.87872305	0.94826115	1	0.6996	0.77611378	0.70378778	0.77840064	0.96597508	0.01002188	0.0031	0.00008417	0.00263222	0.00031537	0.00922161	0.0179142	0.0136	0.00661434	0.01058859	0.01066726	0.19983389	0.41098146	0.1577	0.16553019	0.16171406	0.19048252	0.36050035	0.1032463
Camk1d	0.00000262	0	0	0.00000007	0	0	0.00538267	0.0008	0.0003883	0.00144957	0.00085089	0.01661309	0.00000016	0	0.00000022	0.00000018	0	0	0.00001513	0	0.00000195	0.00000009	0	0	0.00000865	0	0.00000055	0.00001077	0	0	0.02360987	0.0097	0.00661434	0.00846601	0.00964427	0.08678232	0.23678755	0.078	0.03046385	0.0865554	0.06512241	0.44619533	0.00000007	0	0.00000007	0	0	0	0.57524967
Mfsd14b	0.34418431	0.1777	0.22433703	0.17135854	0.2124701	0.41112841	0.91153686	0.2554	0.3307053	0.25628392	0.33505782	0.63411902	0.28641372	0.0821	0.12321129	0.12645445	0.1261995	0.41268688	1	0.7525	0.82659452	0.76018932	0.82403743	0.93797728	1	0.9015	0.83664016	0.90223845	0.9064388	0.96597508	0.02360987	0.0285	0.00319979	0.02626863	0.0093451	0.08523651	1	0.9608	0.91108081	0.96119104	0.95721884	0.96534365	1	0.9566	0.49536554	0.95760792	0.78303186	0.8979661	0.78633402
Col5a1	0.08238283	0.0591	0.06915843	0.05487448	0.06478584	0.18055929	0.34418431	0.0538	0.1077112	0.0561008	0.08230127	0.2847871	1	0.5823	0.84228006	0.57997843	0.71063313	0.93891115	0.01346483	0.0018	0.00042528	0.00125998	0.00105964	0.0123666	0.05123731	0.0215	0.00165708	0.0257149	0.00564664	0.06713082	1	0.8702	0.88377693	0.87022567	0.90297621	0.96422556	1	0.332	0.67536363	0.31480736	0.46139945	0.93635184	0.15858815	0.0735	0.00948141	0.07398798	0.02879846	0.09259542	0.06522925
Nsfl1c	0.12842651	0.0361	0.00915729	0.03534907	0.02312416	0.08665159	0.03083436	0.0301	0.00421235	0.02708056	0.01176548	0.08736354	0.34418431	0.4659	0.45846229	0.47037694	0.4273978	0.78010599	0.23678755	0.1063	0.00847632	0.11074174	0.02844216	0.11736173	0.12842651	0.1826	0.11964939	0.1839648	0.14783834	0.48437992	0.28641372	0.0909	0.04275381	0.09288759	0.08222335	0.33561447	1	0.569	0.84925288	0.57696845	0.70569491	0.96391024	0.01002188	0.014	0.00035508	0.0191486	0.00131593	0.00926209	0.4877032
Rbm45	0.4877032	0.1014	0.06325585	0.09595058	0.10486795	0.25251809	0.15858815	0.1235	0.0697166	0.12120206	0.10811606	0.33550569	0.41098146	0.1374	0.10727187	0.1391803	0.15256546	0.45821512	1	0.2198	0.3105706	0.22094411	0.30085363	0.55064765	1	0.8761	0.93019902	0.87314465	0.91706383	0.96597508	0.01002188	0.0149	0.00319979	0.01264826	0.00716231	0.07138527	1	0.5909	0.59368953	0.58629739	0.65764219	0.96391024	0.01346483	0.0087	0.00110306	0.00729478	0.00324449	0.01826516	0.15858815
Plpp6	0.00276597	0	0.00008817	0.00000643	0	0	0.01346483	0.0085	0.00064892	0.00752679	0.00214386	0.03017904	1	0.7917	0.84899948	0.78991612	0.84981281	0.96490353	0.91153686	0.2437	0.22923114	0.24718655	0.2939363	0.54304816	0.00276597	0.0187	0.00016459	0.01551406	0.00061022	0.01599139	0.1032463	0.0411	0.02724865	0.04360264	0.04271226	0.22519849	1	0.3892	0.84228006	0.39096406	0.54686597	0.96391024	0.41098146	0.1843	0.16290155	0.18198613	0.20520464	0.37895481	0.08238283
1810030O07Rik	0.00062902	0.0005	0.00029742	0.00075329	0.00048312	0.0057308	0.41098146	0.2001	0.08556145	0.19901074	0.16567907	0.43055988	0.67450773	0.5223	0.348583	0.48988577	0.48150882	0.82204337	0.41098146	0.0991	0.05133687	0.09872452	0.09493884	0.26562524	0.00538267	0.0015	0.0003883	0.00342136	0.00107525	0.0223875	1	0.7917	0.84666958	0.79396509	0.85039361	0.96422556	1	0.7466	0.90741484	0.74836456	0.8372257	0.96391024	0.01002188	0.0179	0.00441475	0.01803149	0.00914036	0.03964812	0.41098146
Naprt	1	0.5502	0.85322502	0.5220258	0.67737383	0.85023794	1	0.8142	0.8958232	0.82305851	0.87729464	0.95593548	0.0399169	0.0232	0.01068507	0.02054784	0.01901042	0.13374588	1	0.3836	0.55274543	0.38901343	0.50083648	0.7474954	1	0.5039	0.93749131	0.4424101	0.6337594	0.95319271	1	0.729	0.88668628	0.71786759	0.81756936	0.96422556	0.19445133	0.1116	0.01289978	0.11193381	0.03977811	0.36065486	0.06522925	0.1523	0.05092642	0.16306616	0.08391869	0.2012505	0.15858815
Ints12	0.1032463	0.0597	0.054586	0.0540122	0.06322107	0.17739593	1	0.9819	0.88377693	0.98119425	0.95943806	0.96555198	1	0.8092	0.62797095	0.81764966	0.79188532	0.95516088	0.91153686	0.5317	0.49809888	0.53694036	0.5841253	0.81097917	1	0.8311	0.89827285	0.83673774	0.88660544	0.96597508	1	0.3775	0.74459635	0.37344434	0.52152657	0.90774955	1	0.809	0.88698718	0.81193906	0.87048766	0.96391024	0.67450773	0.4552	0.6660123	0.47600161	0.5493218	0.73596074	1
Cotl1	1	0.532	0.85237576	0.52804699	0.67264631	0.84817954	0.19445133	0.1518	0.02938395	0.15000385	0.0762937	0.27186466	0.78633402	0.134	0.04913099	0.13197888	0.10909547	0.38165412	0.28641372	0.1756	0.22581265	0.17541583	0.20708861	0.43270176	0.28641372	0.1675	0.23296538	0.17412089	0.20515744	0.57215685	1	0.6069	0.48341412	0.59856709	0.62627269	0.96422556	1	0.4085	0.89527775	0.36451576	0.54732157	0.96391024	0.34418431	0.1737	0.16825278	0.17098994	0.19555878	0.36726724	0.28641372
Qrich1	0.28641372	0.1834	0.07266343	0.18056493	0.14162164	0.31251137	0.08238283	0.0166	0.00360236	0.01864939	0.00991089	0.07828484	1	0.4926	0.90681222	0.48847773	0.64725076	0.91956489	0.06522925	0.0699	0.07180747	0.06678907	0.06833479	0.21184984	1	0.7752	0.87554284	0.77824752	0.84798286	0.96597508	0.1032463	0.027	0.02954494	0.0250015	0.03317659	0.19387948	1	0.8038	0.88840215	0.78771029	0.86221591	0.96391024	0.19445133	0.1851	0.06720615	0.18312498	0.1295106	0.27343867	0.4877032
Lrig2	0.34418431	0.0892	0.10210207	0.08434656	0.11183759	0.26432155	0.15858815	0.078	0.02223198	0.08283639	0.05250833	0.21968701	1	0.5508	0.88950607	0.56125967	0.6991214	0.93516976	0.00738371	0.1172	0.00110306	0.12702612	0.00377928	0.02961427	0.4877032	0.2118	0.27923475	0.21090657	0.26499692	0.65771666	1	0.4218	0.53616839	0.40361303	0.51857145	0.90595467	1	0.1963	0.28257542	0.18997152	0.2685092	0.7892602	0.12842651	0.0099	0.0001304	0.01651611	0.00051031	0.00462013	0.0399169
Dennd3	1	0.3927	0.348583	0.39541921	0.44721759	0.66822189	0.05123731	0.0336	0.01874247	0.03047395	0.0295315	0.15609582	1	0.2658	0.72611045	0.26101498	0.40117843	0.75820004	0.12842651	0.0548	0.02300917	0.06269897	0.0468138	0.16337064	0.67450773	0.2242	0.11345854	0.21239565	0.2054986	0.57249612	0.41098146	0.1819	0.08912124	0.17775114	0.16143849	0.50153251	0.15858815	0.0426	0.02718134	0.03901056	0.04338214	0.37394679	0.19445133	0.1302	0.03606212	0.127562	0.08265757	0.19897609	1
Jrk	0.31529902	0.1002	0.05363594	0.09704177	0.09501032	0.235924	0.23678755	0.1347	0.14524292	0.13367462	0.15376945	0.41250308	1	0.4769	0.83347262	0.47730348	0.62580394	0.91147325	1	0.9422	0.90790731	0.94406066	0.9474107	0.9589008	1	0.6672	0.88028048	0.65332413	0.77437795	0.96597508	0.28641372	0.2178	0.11552355	0.22236756	0.1883583	0.54695425	0.34418431	0.3554	0.15695301	0.36834395	0.27017281	0.79084521	0.34418431	0.1656	0.00311322	0.16589625	0.01189828	0.04803703	1
Maf	1	0.3992	0.14263271	0.38542323	0.30509722	0.51983602	0.4877032	0.1476	0.07556997	0.14441851	0.13801391	0.38746687	1	0.9475	0.82041666	0.92509622	0.91842746	0.96699217	1	0.3923	0.45318797	0.39462527	0.48252598	0.7312128	0.91153686	0.3476	0.56174485	0.34220299	0.46102452	0.85046005	1	0.6901	0.93027794	0.69787911	0.80695176	0.96422556	1	0.6659	0.84971725	0.6491695	0.76642759	0.96391024	0.67450773	0.1974	0.03411952	0.20934668	0.09843992	0.22559916	0.00738371
Arl15	0.1032463	0.0563	0.02724865	0.0512857	0.04782101	0.14558637	0.19445133	0.0899	0.14524292	0.08725391	0.11556696	0.34810144	0.4877032	0.1205	0.26389852	0.1359147	0.18608049	0.50950169	0.23678755	0.0338	0.02193864	0.03467827	0.03695929	0.13928251	1	0.3878	0.73699607	0.37939331	0.52831119	0.89621906	1	0.6686	0.91535806	0.67895149	0.79035912	0.96422556	1	0.25	0.32665643	0.24687188	0.33025087	0.84949209	1	0.708	0.9366095	0.69496958	0.81316975	0.91253355	1
Leng9	1	0.5293	0.53269425	0.53640954	0.60324688	0.79826153	0.00538267	0.006	0.00273986	0.00757184	0.00470866	0.04870178	0.02360987	0.0086	0.00564778	0.00614472	0.0080251	0.07728387	0.41098146	0.1172	0.08556145	0.11770991	0.12841673	0.32209474	0.12842651	0.3573	0.01194707	0.34119497	0.04114433	0.2283611	0.06522925	0.0772	0.00906045	0.08550477	0.02660477	0.16874084	1	0.4044	0.87179487	0.39538605	0.55951633	0.96391024	0.34418431	0.1795	0.01798539	0.17829425	0.05740046	0.15344261	0.02360987
Cpeb2	0.0399169	0.012	0.00190312	0.01460521	0.00569552	0.0321311	0.28641372	0.1182	0.02170013	0.11492068	0.05993765	0.23813021	0.0399169	0.0023	0.00001728	0.00188009	0.00006797	0.00337282	1	0.2822	0.53616839	0.28477487	0.40321696	0.65974539	0.91153686	0.4277	0.54104288	0.42777413	0.52485859	0.89363707	0.08238283	0.0178	0.002652	0.01742909	0.00795596	0.07623825	0.06522925	0.0288	0.06889694	0.02443716	0.03791883	0.35465244	0.03083436	0.025	0.01949687	0.02795574	0.02507955	0.08374065	0.00194777
Ap1s3	0.67450773	0.4492	0.26773328	0.45026137	0.41387579	0.63559782	0.00092945	0.002	0.00003672	0.00295276	0.00013722	0.00488307	1	0.4917	0.75605709	0.50028996	0.62940062	0.91288701	0.67450773	0.2544	0.22923114	0.24757096	0.28953962	0.53735042	1	0.8385	0.89870413	0.74909929	0.86202148	0.96597508	0.78633402	0.3629	0.07028427	0.36226985	0.1903347	0.55070954	1	0.7961	0.75889238	0.79809695	0.82870397	0.96391024	0.78633402	0.3225	0.54104288	0.31615137	0.42626547	0.62442259	0.05123731
Cd79b	1	0.3594	0.91691944	0.3525844	0.51885898	0.73143298	0.1158364	0.0793	0.02954494	0.09273252	0.0607223	0.24009686	0.14350733	0.0477	0.11847239	0.04450143	0.06797563	0.2870684	0.02360987	0.0195	0.00319979	0.02903021	0.00907843	0.05390151	0.84893544	0.3004	0.75605709	0.29478988	0.43375768	0.83139756	0.0179142	0.0078	0.00345826	0.00965554	0.00693533	0.06984359	0.44934233	0.1709	0.54104288	0.17133992	0.25378322	0.77514991	0.00235687	0.003	0.0026198	0.00247101	0.00259063	0.01534791	0.00034753
Aasdh	0.4877032	0.1517	0.03251696	0.14749784	0.08662636	0.22132436	0.03083436	0.0219	0.00546741	0.02134957	0.01299399	0.09235719	1	0.6356	0.50262256	0.6332302	0.65124459	0.92083495	0.67450773	0.206	0.25450535	0.2060616	0.26456706	0.5072277	0.00092945	0.0015	0.00011906	0.00192137	0.00037515	0.01167813	0.15858815	0.1085	0.07492163	0.11037494	0.1054587	0.39121539	0.91153686	0.6397	0.45846229	0.63684567	0.6238571	0.96391024	0.91153686	0.3234	0.44560621	0.33155859	0.42330791	0.6218629	0.34418431
Tcf3	0.08238283	0.1162	0.04057029	0.1190851	0.07436294	0.19876663	0.23678755	0.0624	0.02009271	0.0580815	0.04585299	0.20279273	0.41098146	0.3471	0.07492163	0.34177204	0.18529309	0.50822152	1	0.7524	0.35577237	0.74245198	0.61664117	0.83402015	0.67450773	0.5549	0.14772674	0.56039248	0.33788326	0.74129007	0.91153686	0.5688	0.31358751	0.58211142	0.51533626	0.90428239	1	0.5556	0.82774575	0.55285069	0.68766769	0.96391024	0.0179142	0.0265	0.00618114	0.03731116	0.01417728	0.05489728	1
Taok1	0.1032463	0.1239	0.03205522	0.11777724	0.06963379	0.18992879	0.4877032	0.1217	0.12321129	0.11804808	0.14895017	0.40564122	0.28641372	0.0981	0.06559866	0.09568539	0.10157372	0.36588632	1	0.3571	0.55844726	0.35623991	0.4762975	0.7262019	0.28641372	0.12	0.06975689	0.11254231	0.11413625	0.41717952	1	0.9138	0.84755376	0.91756564	0.91658234	0.96422556	0.19445133	0.259	0.11345854	0.25004477	0.18334532	0.68736132	0.15858815	0.0232	0.01289978	0.02048038	0.02275869	0.07798949	0.28641372
Fancg	0.08238283	0.0799	0.03339085	0.07486135	0.05885777	0.16849841	0.0399169	0.0285	0.008791	0.03652108	0.01987342	0.12065894	1	0.8773	0.87716768	0.87700903	0.90495016	0.9669144	1	0.4737	0.2434693	0.47848563	0.42972577	0.68361625	0.91153686	0.2534	0.5959087	0.24834148	0.37215529	0.77593454	1	0.7279	0.88717955	0.71828517	0.81746308	0.96422556	1	0.5676	0.84415171	0.57812132	0.70470103	0.96391024	1	0.9429	0.89668711	0.94316326	0.94427906	0.9573611	0.57524967
Gm18722	0.57524967	0.0665	0.07028427	0.06801382	0.08751434	0.22277525	0.34418431	0.0975	0.09551298	0.09877808	0.11849986	0.35259581	1	0.5009	0.76254707	0.49219218	0.63096184	0.91335517	1	0.4907	0.7440592	0.46526694	0.61244601	0.83131485	1	0.6729	0.84259511	0.62539872	0.75874053	0.96597508	0.78633402	0.1859	0.32462573	0.17878217	0.26101432	0.6507766	1	0.7634	0.88717955	0.76120615	0.84196321	0.96391024	1	0.9947	0.87279826	0.99501707	0.96244625	0.96706667	1
Apobec3	0.78633402	0.1897	0.22708061	0.1841477	0.24423973	0.44992721	0.4877032	0.057	0.44217423	0.05414202	0.09919212	0.31927339	0.91153686	0.5396	0.67573374	0.5417033	0.63733088	0.91641837	0.57524967	0.3832	0.348583	0.37641787	0.40513064	0.66151606	1	0.8924	0.75414209	0.89131551	0.87555689	0.96597508	0.08238283	0.0264	0.008791	0.02470707	0.0195844	0.13858055	1	0.9853	0.81867807	0.98563275	0.94096008	0.96391024	0.08238283	0.3449	0.06092771	0.34204615	0.11636594	0.25443753	0.19445133
Gm31814	0.23678755	0.1083	0.05825949	0.19090896	0.11154649	0.26388478	0.01002188	0.0146	0.00205329	0.01852362	0.0056395	0.05496786	0.00135442	0.0006	0.00033631	0.00012968	0.00030559	0.00911204	0.00538267	0.0102	0.00671863	0.01239322	0.00779196	0.04819077	0.05123731	0.0264	0.00690192	0.02705101	0.0167189	0.13330704	0.0179142	0.0039	0.00124441	0.00318253	0.00279713	0.03941002	0.4877032	0.0675	0.03935827	0.0657586	0.06958942	0.45704332	0.1032463	0.0214	0.02053475	0.02194469	0.02654604	0.08751666	0.05123731
Nudt1	0.03083436	0.032	0.03290096	0.02919316	0.03116959	0.10718001	0.0179142	0.0159	0.00319979	0.01253187	0.0078273	0.06719311	0.0179142	0.0089	0.00062188	0.02384539	0.00220005	0.03498075	0.08238283	0.0405	0.01966675	0.0342468	0.03422406	0.13178457	0.41098146	0.2596	0.29196078	0.25790425	0.29438161	0.69127963	1	0.9209	0.79067206	0.9184443	0.9010148	0.96422556	0.67450773	0.3872	0.48963863	0.3813301	0.45819384	0.93347595	0.00538267	0.006	0.00004208	0.00826388	0.00016504	0.00198588	0.00062902
Acss2	0.0399169	0.0117	0.00182038	0.00995747	0.00526118	0.03041048	0.4877032	0.0912	0.06336482	0.08699057	0.09927414	0.31936888	0.00194777	0.001	0.00024935	0.00094373	0.00060758	0.01483951	0.00276597	0.0002	0.00070465	0.00015726	0.00030442	0.00515959	1	0.8038	0.8914185	0.80579859	0.86826225	0.96597508	0.0399169	0.0045	0.00196402	0.00586399	0.00431515	0.05123595	0.67450773	0.615	0.09466402	0.59893196	0.26072401	0.78266407	0.00194777	0	0.00000743	0.00003146	0	0	0.00276597
Rhog	1	0.1954	0.36845549	0.18965927	0.2836004	0.49594343	0.1032463	0.0827	0.00185573	0.09505827	0.00700318	0.06276036	0.4877032	0.1726	0.41697396	0.28215221	0.29013706	0.64610353	1	0.7867	0.88804728	0.79314829	0.8587382	0.9455688	0.78633402	0.2647	0.45318797	0.26773269	0.36392603	0.76817561	0.78633402	0.6567	0.32279864	0.65924159	0.53986275	0.92329822	1	0.6186	0.88118826	0.58864171	0.73391653	0.96391024	0.1032463	0.0943	0.04104366	0.10517832	0.07385253	0.18312894	0.41098146
Tmem167b	0.15858815	0.0285	0.01004636	0.02951938	0.02288225	0.08604916	0.02360987	0.0035	0.00190312	0.0030396	0.00338263	0.03961526	1	0.9507	0.84971725	0.75534001	0.87861386	0.96491136	1	0.6637	0.90880878	0.65923568	0.78064706	0.92622896	0.67450773	0.1705	0.21897059	0.16286243	0.22154969	0.59580575	1	0.7808	0.87958334	0.78544293	0.85273181	0.96422556	0.78633402	0.5172	0.58222215	0.50067404	0.57802824	0.96391024	0.34418431	0.085	0.00913025	0.0834215	0.02937214	0.09393297	0.12842651
Nmral1	1	0.6228	0.8914185	0.6170453	0.74793113	0.88996837	0.00041953	0.0005	0.00032549	0.00020226	0.00032258	0.0085054	0.67450773	0.1804	0.12377523	0.22875825	0.20537689	0.54046551	0.91153686	0.1385	0.19866699	0.14007634	0.19521929	0.41795715	0.1032463	0.6168	0.07780323	0.58634166	0.15464749	0.49575644	1	0.2793	0.71160486	0.28401632	0.42076128	0.82717681	1	0.2994	0.19419831	0.29968334	0.31186058	0.83058004	0.28641372	0.491	0.12377523	0.50594283	0.25667712	0.44351107	1
Hnrnpa0	0.00276597	0.0013	0.00059515	0.00057497	0.00087908	0.00869174	0.0179142	0.003	0.00013607	0.00295734	0.00049525	0.01158975	1	0.8475	0.5090107	0.83417157	0.74859679	0.94869848	0.78633402	0.2174	0.22923114	0.21314272	0.26799519	0.51121231	0.0399169	0.0285	0.03071958	0.02446268	0.02994665	0.18688164	0.00388083	0.0001	0.00021818	0.0000724	0.0001396	0.00556557	1	0.6447	0.90880878	0.64234656	0.76801339	0.96391024	0.4877032	0.0865	0.18422775	0.08695356	0.13097759	0.27544427	0.05123731
Rhobtb3	0.91153686	0.6061	0.32660464	0.61472368	0.53796021	0.74716731	0.28641372	0.1646	0.03072673	0.1612695	0.08279425	0.28580174	1	0.7382	0.86907326	0.73809477	0.82302207	0.96161695	0.15858815	0.1034	0.04278073	0.09667227	0.08048928	0.23740829	1	0.6519	0.6392331	0.65569715	0.71130756	0.96597508	0.78633402	0.4966	0.76124573	0.49644643	0.60483539	0.96326758	1	0.7048	0.2046975	0.70092755	0.45814917	0.93347595	1	0.7483	0.92376306	0.75608112	0.8436148	0.92539338	0.28641372
Bco2	0.0179142	0.0145	0.0052514	0.01181378	0.01000351	0.04801626	0.12842651	0.0294	0.0186845	0.03153369	0.03148799	0.16224296	0.01346483	0.0006	0.00546741	0.00024691	0.00066958	0.01584274	0.0399169	0.0128	0.00547972	0.01096095	0.01061286	0.06016351	0.00738371	0.0001	0.00035233	0.00026892	0.00023963	0.00882133	0.00388083	0.0126	0.00159989	0.01191525	0.00382406	0.04793246	0.08238283	0.0593	0.02030924	0.05237465	0.04109572	0.36704636	0.08238283	0.054	0.02954494	0.05122413	0.04760445	0.13399846	0.23678755
Taz	0.06522925	0.0818	0.0221242	0.07946331	0.04687173	0.14338047	0.03083436	0.0453	0.00877339	0.03961298	0.02064711	0.12365724	0.28641372	0.1947	0.17580461	0.21629088	0.21120332	0.54764071	1	0.6967	0.88264658	0.71233276	0.80448377	0.93307883	1	0.6817	0.87791778	0.67341047	0.78570671	0.96597508	0.00092945	0.0001	0.00004208	0.00003471	0.00006284	0.00337707	0.12842651	0.0648	0.02497388	0.06363999	0.05064965	0.40113458	1	0.6011	0.90790731	0.59015201	0.73266388	0.86999734	0.67450773
Tmem179b	0.00092945	0.0015	0.00008817	0.00111678	0.00028614	0.0038704	0.03083436	0.0135	0.0052514	0.0147755	0.01097061	0.0836976	0.67450773	0.5513	0.31968179	0.53494343	0.48228075	0.82233372	1	0.573	0.76236936	0.57169167	0.68893114	0.87828535	0.15858815	0.0388	0.019289	0.049173	0.03836628	0.21878479	0.08238283	0.013	0.00040679	0.01202568	0.00152063	0.02554247	1	0.3091	0.53413762	0.3012825	0.42433477	0.91722967	1	0.562	0.86806906	0.52929682	0.68720958	0.84053303	1
Trmt9b	0.00000483	0	0.00000055	0.00000014	0	0	0.00000865	0	0.00000917	0.00000484	0	0	0.08238283	0.0222	0.02123923	0.04264897	0.03132013	0.18045602	0.00027552	0	0.00000018	0.0000526	0	0	0.00011306	0.0005	0.00002043	0.00011849	0.00005862	0.00349245	0.03083436	0.0019	0.00040679	0.00181899	0.00112146	0.02116147	0.08238283	0.0701	0.00374645	0.07052154	0.013008	0.21806816	0.00011306	0.0001	0.00002136	0.00002198	0.00003599	0.00061287	0.03083436
Ntn4	0.00194777	0.0001	0.00006593	0.00031393	0.00013857	0.00232267	1	0.6858	0.89694026	0.68061474	0.79328681	0.9397328	1	0.1346	0.48660131	0.26221763	0.27975712	0.63572076	0.41098146	0.1239	0.19866699	0.12413491	0.16953804	0.38318295	1	0.5263	0.64907637	0.52665221	0.63096518	0.9524094	1	0.7656	0.90741484	0.76819593	0.84926626	0.96422556	0.78633402	0.1988	0.10909475	0.19401813	0.19396378	0.70016441	0.4877032	0.0648	0.2205713	0.06427811	0.10645772	0.23888037	0.03083436
Gm13710	0.37758289	0.068	0.21209322	0.07088919	0.11057134	0.26235953	0.91153686	0.223	0.97447448	0.24659279	0.37513543	0.6746842	0.91153686	0.3972	0.86907326	0.37850626	0.54000879	0.86581026	1	0.5608	0.93040293	0.55791427	0.70791948	0.89030763	0.21561944	0.6649	0.03739775	0.46156948	0.11412958	0.41717952	1	0.8768	0.90681222	0.72978186	0.86701176	0.96422556	1	0.463	0.38288276	0.45520305	0.50198191	0.96259817	0.41098146	0.4647	0.05088567	0.46180045	0.15150102	0.30517941	0.91153686
Abcb11	0.00011306	0	0.00000001	0.0000019	0	0	0.0179142	0.0042	0.00543627	0.00186453	0.00394402	0.04378976	0.15858815	0.0632	0.01715224	0.06533513	0.04178176	0.21499663	0.00000262	0	0.00000019	0.00000013	0	0	0.0000007	0	0.00000057	0.00000022	0	0	0.34418431	0.0875	0.14139186	0.08853359	0.12231787	0.42603685	0.19445133	0.1931	0.0584906	0.1904636	0.12244229	0.58244305	0.00000001	0	0.00000006	0.00000006	0	0	0.00000865
Pms1	1	0.5172	0.91665274	0.51965527	0.67240832	0.84794666	0.00092945	0.0003	0.00002043	0.00088328	0.0000734	0.00313885	1	0.6002	0.87457291	0.49923445	0.68816098	0.93149737	0.00538267	0.0085	0.0001304	0.01479934	0.00049751	0.00723397	1	0.383	0.69069519	0.38937713	0.5244535	0.89348632	0.91153686	0.3653	0.6510518	0.36357122	0.49255059	0.88881635	1	0.4752	0.88840215	0.47096489	0.62959466	0.96391024	1	0.7624	0.86929525	0.76530931	0.83880905	0.92390416	0.12842651
Igfbp1	0.00002583	0	0.00000057	0.00018281	0	0	0.67450773	0.3116	0.42837325	0.31085308	0.39050404	0.68958123	0.28641372	0.091	0.01736324	0.0916673	0.04820299	0.23416667	0.12842651	0.0087	0.01289978	0.03739859	0.01762202	0.08463569	0.28641372	0.9954	0.18796332	0.75657403	0.35913063	0.76250852	0.34418431	0.1329	0.00948141	0.1293244	0.03235411	0.19110912	0.0399169	0.0131	0.004793	0.01371269	0.01044521	0.19968856	0.00092945	0.0471	0.00000372	0.04649566	0.0000148	0.00028509	0.05123731
Prex1	0.15858815	0.1019	0.02384634	0.10294177	0.05902442	0.16875143	0.19445133	0.0754	0.07266343	0.07972133	0.08946334	0.30026623	0.28641372	0.2634	0.21897059	0.26055617	0.25489514	0.60798572	1	0.786	0.87179487	0.7980442	0.85609349	0.9453911	1	0.7715	0.92046972	0.76335063	0.85240735	0.96597508	0.02360987	0.0085	0.00165708	0.00957703	0.00460889	0.05351355	1	0.993	0.73159815	0.99313218	0.91306789	0.96391024	1	0.9226	0.91535806	0.92750696	0.94017633	0.95576887	0.67450773
Snord13	0.00135442	0.0004	0.00000917	0.00039324	0.00003482	0.00078473	1	0.5445	0.5959087	0.53769418	0.62750512	0.86661955	0.00002583	0	0.00000349	0.00001427	0	0	0.03083436	0.0105	0.00906045	0.01390676	0.01290544	0.06836478	1	0.3891	0.53269425	0.39235626	0.50025094	0.87666898	0.19445133	0.0972	0.15105263	0.09768545	0.12388546	0.42896082	0.06522925	0.031	0.00306067	0.03683572	0.00996357	0.19590919	0.00738371	0.0001	0.00004337	0.00046161	0.00011312	0.00153406	0.00538267
Gm11832	1	0.4923	0.83347262	0.47608573	0.63175751	0.81988796	0.03537563	0.0274	0.16732455	0.02833916	0.037726	0.18154765	0.4877032	0.1659	0.30113453	0.17222662	0.2324874	0.57718635	0.03083436	0.023	0.02223198	0.0316202	0.02622689	0.11074892	0.00235687	0.0451	0.00016275	0.07842385	0.00060572	0.01595222	0.57524967	0.2284	0.08719612	0.22723101	0.18193505	0.53739563	0.67450773	0.558	0.50406249	0.54683174	0.56439186	0.96391024	0.00194777	0.0006	0.00034029	0.00151249	0.00069205	0.00582476	1
Foxp1	0.00011306	0.0001	0.00000052	0.0000943	0.00000205	0.00006329	0.12842651	0.1009	0.00319979	0.09315272	0.01173182	0.08721521	0.08238283	0.1717	0.01495416	0.16792118	0.04405832	0.22159812	0.00738371	0.0015	0.00073668	0.00123658	0.00134761	0.01463613	0.08238283	0.0052	0.00546741	0.00501073	0.00681524	0.07559976	0.0179142	0.0091	0.0025059	0.0077254	0.00576192	0.06201272	0.19445133	0.1093	0.0697166	0.106755	0.10525531	0.54501827	0.0000705	0	0.00000056	0.00000174	0	0	0.00194777
Fcgr4	1	0.5474	0.82659452	0.550721	0.68348003	0.85338437	1	0.4037	0.80425258	0.40145656	0.55467678	0.8219137	0.03083436	0.0427	0.02137691	0.07274501	0.03437115	0.1912372	0.91153686	0.5137	0.54104288	0.51225661	0.58444169	0.8111608	0.41098146	0.1961	0.22581265	0.19955659	0.23567954	0.61650295	1	0.8014	0.82041666	0.79254971	0.84594144	0.96422556	0.78633402	0.2022	0.26815891	0.19864951	0.26701474	0.78889365	1	0.809	0.90099709	0.79757252	0.86960682	0.93456014	1
Cd44	1	0.6202	0.89927095	0.59870876	0.7414745	0.88638973	0.1032463	0.0134	0.00644989	0.01133837	0.01221188	0.08960071	1	0.6367	0.78680839	0.62432839	0.73485144	0.94523825	1	0.805	0.92871165	0.80418442	0.87671379	0.94821161	1	0.9077	0.87791778	0.90607988	0.92072556	0.96597508	0.34418431	0.0534	0.05040461	0.05292762	0.06626335	0.29564836	0.67450773	0.2963	0.65139681	0.29522865	0.40900263	0.90831324	0.78633402	0.5023	0.1811953	0.50218791	0.37130689	0.57011378	1
Msl3l2	0.00276597	0.0001	0.00003366	0.00004783	0.00006559	0.00133088	0.0399169	0.0094	0.0022341	0.00719316	0.00557054	0.0545296	0.67450773	0.1934	0.65846539	0.19712374	0.30200459	0.65712031	0.78633402	0.1028	0.10315401	0.10126679	0.13085366	0.32578117	0.19445133	0.0628	0.0584906	0.07238788	0.07695641	0.33032253	0.4877032	0.1801	0.37012	0.18036394	0.25238073	0.63714019	0.91153686	0.4374	0.41441712	0.44321741	0.49673755	0.96043545	0.02360987	0.0285	0.03339085	0.03401026	0.02924103	0.09366432	0.91153686
Nsg1	0.09281456	0.0386	0.02374925	0.03794011	0.03804277	0.12332307	0.08238283	0.1167	0.02954494	0.1302788	0.06427765	0.24763009	0.37758289	0.326	0.17580461	0.33204032	0.27747477	0.63288553	1	0.3699	0.29795435	0.36463831	0.408076	0.66447588	1	0.9939	0.87554284	0.99334653	0.96269925	0.97040009	0.41098146	0.2669	0.45318797	0.27415612	0.33238968	0.73745845	1	0.8908	0.87167305	0.88942968	0.91030709	0.96391024	1	0.472	0.42837325	0.47821874	0.53021214	0.72080031	0.05123731
Gm34294	0.53147643	0.1214	0.41167946	0.12871254	0.19687841	0.39054058	0.12842651	0.1079	0.08556145	0.10960805	0.10563756	0.33176244	1	0.6834	0.95921284	0.69336969	0.80840328	0.95885601	0.0399169	0.0174	0.01322868	0.01387059	0.01737532	0.08367822	0.57524967	0.1263	0.16449676	0.20603488	0.19428108	0.55344362	1	0.6593	0.89827285	0.66592144	0.77947087	0.96422556	1	0.7547	0.83471068	0.75331897	0.82465578	0.96391024	0.00135442	0.0018	0.00059484	0.00149803	0.00109814	0.00808331	0.00041953
Irf1	0.12842651	0.0129	0.00270111	0.01252455	0.00747151	0.03910803	0.0399169	0.02	0.02105614	0.01629194	0.02174809	0.12822345	0.00738371	0.0013	0.00064926	0.00096851	0.00115029	0.02280494	0.78633402	0.2357	0.06336482	0.23423367	0.15646223	0.36349419	0.78633402	0.2474	0.19419831	0.2467095	0.27554876	0.67069141	0.23678755	0.1574	0.17517647	0.15423293	0.17568005	0.52727218	0.23678755	0.0787	0.03339085	0.0739619	0.06622684	0.44962962	0.12842651	0.0502	0.03602001	0.06304168	0.05607602	0.15095638	0.08238283
Haghl	0.00062902	0.0015	0.00034029	0.00086795	0.00063019	0.00693931	0.0399169	0.0241	0.01190072	0.02176495	0.02035419	0.12245614	0.01346483	0.0169	0.00062188	0.06848352	0.00227782	0.03585873	0.4877032	0.2403	0.09128316	0.2370212	0.18703959	0.4078304	0.06522925	0.1604	0.04386695	0.16736143	0.07946558	0.33753245	1	0.5021	0.56388997	0.48045529	0.58424952	0.95104965	1	0.3388	0.57177702	0.34015195	0.46294207	0.93737541	1	0.8181	0.87716768	0.82024545	0.87307181	0.93540468	0.00194777
Ap3s1-ps2	1	0.322	0.99999803	0.31810602	0.48489562	0.70268776	0.05823328	0.0431	0.02737967	0.03962295	0.03916365	0.18518463	0.37758289	0.1792	0.99999216	0.19091824	0.27649831	0.63244109	0.44934233	0.2336	0.99919629	0.22789056	0.33627088	0.59037405	1	0.8817	0.96755991	0.89187939	0.93263394	0.96597508	1	0.8686	0.97411496	0.86688212	0.92348677	0.96422556	1	0.3705	0.95085751	0.37631179	0.5399489	0.96391024	0.26160064	0.0917	0.31358751	0.09301552	0.13953062	0.28824851	1
Gm40264	0.6248787	0.4649	0.38288276	0.47146986	0.47147001	0.6898789	0.02722211	0.0019	0.00070336	0.00195207	0.00160188	0.02550661	0.98119706	0.4137	0.44560621	0.41840299	0.49562929	0.83235664	0.34418431	0.1492	0.30277415	0.14907649	0.20388824	0.42928759	1	0.5221	0.82659452	0.53360422	0.66675856	0.96413306	0.67450773	0.2415	0.24194212	0.24854396	0.29027571	0.68752187	0.57524967	0.2224	0.24775703	0.21634353	0.2685777	0.7892602	0.15858815	0.0699	0.08091596	0.07165029	0.08523883	0.20337394	0.08238283
Col5a3	0.02360987	0.0055	0.00678476	0.00676353	0.00770098	0.03989956	0.00001513	0.0001	0.00000743	0.00007072	0.00001779	0.00108001	0.05123731	0.0253	0.05605349	0.02230705	0.03286455	0.18622463	0.05123731	0.0188	0.00331417	0.01814038	0.00931166	0.05484822	0.02360987	0.0479	0.00502308	0.054235	0.01424748	0.11966319	0.28641372	0.1804	0.22691708	0.18127569	0.21099221	0.58123409	0.06522925	0.0462	0.00842471	0.05172213	0.02285608	0.27585106	0.03083436	0.009	0.01517313	0.00951662	0.01271748	0.05053633	0.00276597
Top2b	0.34418431	0.1457	0.15695301	0.13890661	0.17138509	0.35530074	0.05123731	0.0108	0.01289978	0.01083675	0.01418898	0.0976228	0.28641372	0.1697	0.26648476	0.16936761	0.21007211	0.54666882	0.34418431	0.0647	0.02479721	0.06944577	0.05472839	0.18148103	1	0.6975	0.84755376	0.69968476	0.79321437	0.96597508	1	0.2831	0.6103629	0.27549378	0.40814093	0.81437855	0.00738371	0.0191	0.00406157	0.01507074	0.00799435	0.17755176	1	0.7049	0.81156432	0.70817328	0.79005901	0.90122516	1
Lats1	0.05123731	0.0664	0.02300917	0.06033768	0.04227812	0.13377493	0.15858815	0.0803	0.05610173	0.08438803	0.08258708	0.28546561	0.19445133	0.0314	0.01535979	0.03320941	0.03025563	0.17673199	0.00738371	0.002	0.0001304	0.0018892	0.00045281	0.00683206	1	0.8136	0.64487156	0.80008366	0.79528066	0.96597508	1	0.747	0.91281137	0.74604264	0.83776465	0.96422556	0.91153686	0.5539	0.48341412	0.55128368	0.58953606	0.96391024	1	0.7346	0.76295363	0.73018937	0.79341648	0.90310382	0.28641372
Zfp28	0.02722211	0.0759	0.01113028	0.07477868	0.02612197	0.09480313	0.08238283	0.0564	0.03602001	0.05000271	0.05152633	0.21744186	1	0.2641	0.23445191	0.25890249	0.3097373	0.66668784	0.0399169	0.1112	0.00319979	0.11086981	0.01124906	0.06239974	1	0.8443	0.98471792	0.84001982	0.91108277	0.96597508	1	0.561	0.25850688	0.56503058	0.47501899	0.87458098	1	0.6261	0.83664016	0.62984062	0.74347381	0.96391024	0.01568952	0.0043	0.00182038	0.00431307	0.00371235	0.0202581	0.73042087
Cyp2u1	1	0.5845	0.88462676	0.58615042	0.72106749	0.87503971	0.1032463	0.035	0.00317007	0.0350958	0.01046571	0.0812088	0.15858815	0.2447	0.13961738	0.24686536	0.18513803	0.50815535	0.67450773	0.0914	0.00983258	0.08941285	0.03192076	0.12581952	0.03083436	0.0227	0.00110306	0.02041263	0.00387582	0.05220383	1	0.6105	0.92650807	0.61380587	0.74815263	0.96422556	1	0.4324	0.25850688	0.41727271	0.41764305	0.91494946	0.34418431	0.0695	0.03381764	0.06603288	0.06450755	0.16687618	0.1032463
Mug2	0.08238283	0.0461	0.00223184	0.05664126	0.00800727	0.04092918	1	0.7864	0.81867807	0.75353924	0.82984629	0.94796158	0.41098146	0.1786	0.07795913	0.18427129	0.15217041	0.45798023	0.91153686	0.5442	0.348583	0.50944306	0.51504622	0.75829658	0.00027552	0.0021	0.00003213	0.0034792	0.00011261	0.00539558	0.78633402	0.2045	0.09804488	0.19647866	0.18647391	0.54396488	1	0.6806	0.82803425	0.68532222	0.77879513	0.96391024	0.00092945	0.1322	0.00017243	0.14408281	0.00058057	0.00509102	1
Phc3	0.34418431	0.2585	0.11964939	0.25880391	0.21057537	0.40878966	0.23678755	0.0437	0.0394908	0.0517688	0.05575263	0.22880728	0.28641372	0.0279	0.04275381	0.03052698	0.04189299	0.2150838	1	0.6451	0.87486686	0.63283846	0.75852961	0.91546021	1	0.8995	0.79345296	0.89880509	0.89193511	0.96597508	0.41098146	0.1619	0.10080922	0.15391602	0.15982975	0.49870771	1	0.608	0.71160486	0.61423433	0.70446667	0.96391024	1	0.9295	0.50262256	0.908131	0.77420737	0.89409878	1
Epb41l1	0.01002188	0.142	0.00333891	0.143084	0.00967792	0.04703534	0.0179142	0.0159	0.00006893	0.01761911	0.00027241	0.00766945	1	0.8694	0.9121605	0.86818981	0.90943428	0.96699217	0.08238283	0.0148	0.01236229	0.01284015	0.01677304	0.08184317	1	0.6691	0.79921477	0.63936601	0.75332086	0.96597508	0.02360987	0.0083	0.00182038	0.0161559	0.00516749	0.05751688	0.00538267	0.0217	0.00105511	0.01623358	0.00322259	0.12205173	0.0399169	0.0305	0.00347803	0.02695696	0.01045877	0.04387332	0.1032463
Npr1	0.91153686	0.2996	0.08068483	0.29461239	0.19779434	0.3917712	0.12842651	0.0286	0.03080282	0.04024377	0.03997413	0.18735077	0.08238283	0.0741	0.0394908	0.07785879	0.06269607	0.27424142	0.02360987	0.1149	0.01023986	0.1166614	0.02543109	0.108525	0.4877032	0.1945	0.57321916	0.19519675	0.28450746	0.68003464	1	0.827	0.88264658	0.82557692	0.87846053	0.96422556	1	0.8201	0.27212075	0.81418653	0.56160667	0.96391024	0.1032463	0.2572	0.04278073	0.2572048	0.09795143	0.22486843	0.00062902
Gm49602	0.12842651	0.0287	0.00593636	0.02694466	0.01611628	0.06719349	1	0.721	0.92092693	0.72861131	0.82554246	0.94696421	1	0.6067	0.86806906	0.60878505	0.73490788	0.94523825	1	0.7835	0.92650807	0.78467155	0.86391891	0.94644339	1	0.3514	0.29196078	0.36588383	0.39984065	0.80179323	0.02360987	0.0133	0.00124441	0.01225482	0.00398909	0.0491514	0.78633402	0.2187	0.15779581	0.21998142	0.23912947	0.7588052	0.34418431	0.0596	0.06982064	0.05891187	0.07846081	0.19162846	0.34418431
Ccnb1	1	0.8104	0.93138777	0.77907641	0.87123262	0.94297988	0.03537563	0.0086	0.00319979	0.01211635	0.00741288	0.0649285	0.23678755	0.0681	0.5959087	0.08257902	0.1223421	0.40592499	0.26160064	0.1093	0.48341412	0.11237186	0.16708859	0.37915524	1	0.823	0.99997296	0.52794685	0.78289777	0.96597508	1	0.464	0.95561696	0.44676645	0.62112547	0.96422556	1	0.6911	0.93921446	0.64034684	0.78843495	0.96391024	0.17651974	0.0357	0.17472404	0.03768181	0.06066341	0.15963158	0.57524967
Agrn	1	0.3618	0.23455719	0.36284973	0.37094491	0.59088932	0.28641372	0.0425	0.06092771	0.03668775	0.05658444	0.23108823	0.08238283	0.1441	0.02401334	0.14314448	0.05907761	0.26372058	1	0.7405	0.31576788	0.74325121	0.58285569	0.81005853	0.91153686	0.1551	0.19419831	0.16086836	0.21152673	0.58264167	1	0.7899	0.76714831	0.78415406	0.82563233	0.96422556	1	0.6601	0.76236936	0.64487638	0.74386678	0.96391024	0.12842651	0.0688	0.06533129	0.09567719	0.08319493	0.19996702	1
Smg9	1	0.4715	0.83404229	0.46896877	0.61994273	0.81143989	0.03083436	0.0105	0.00011299	0.00762293	0.0004391	0.01059957	1	0.6539	0.87791778	0.65636847	0.77043396	0.95231616	1	0.8903	0.91535806	0.89313578	0.92265049	0.95221428	0.03083436	0.0402	0.00847632	0.04331502	0.0201644	0.14842903	1	0.2808	0.44217423	0.2680584	0.37902707	0.78566376	0.41098146	0.1063	0.2582271	0.11954145	0.16612401	0.6572461	0.57524967	0.316	0.15243967	0.31559409	0.27338217	0.46319791	1
Arhgap25	0.15858815	0.073	0.05622742	0.07489653	0.07821522	0.206202	0.23678755	0.0938	0.01495416	0.08644613	0.04286185	0.19457861	0.4877032	0.327	0.11201965	0.33757508	0.23532401	0.58084585	0.23678755	0.0549	0.01287703	0.05492575	0.03381171	0.13067382	0.1158364	0.1421	0.0592362	0.149083	0.10188641	0.39390807	0.15858815	0.1795	0.06627683	0.17873154	0.12285055	0.42667768	0.4877032	0.3292	0.76738093	0.31986812	0.4202777	0.91663903	0.28641372	0.1425	0.13407946	0.13932551	0.15907927	0.3165549	0.15858815
Ccdc3	0.12842651	0.057	0.02623885	0.06310496	0.0504487	0.15132708	1	0.6117	0.85982875	0.5872631	0.72719011	0.91923238	1	0.2533	0.70770141	0.27378679	0.3994651	0.75658071	1	0.9248	0.80425258	0.92650372	0.90825865	0.95221428	1	0.9235	0.76738093	0.91466546	0.89300331	0.96597508	1	0.7686	0.69733844	0.76597236	0.79355303	0.96422556	0.57524967	0.1253	0.09295547	0.12100629	0.13917355	0.60877023	1	0.5808	0.89694026	0.59376468	0.72452829	0.86564163	1
Lmo2	0.1032463	0.0595	0.04744717	0.05752991	0.06158523	0.17421951	0.67450773	0.2806	0.1163281	0.27284316	0.23110915	0.5163277	1	0.9781	0.86395497	0.98025032	0.95237967	0.97057534	1	0.7219	0.90330892	0.68632359	0.80819297	0.93356429	0.00194777	0.0096	0.0003107	0.01551024	0.00102548	0.02189573	1	0.5691	0.9132233	0.56097438	0.70987492	0.96422556	0.67450773	0.1695	0.11847239	0.17209225	0.18489509	0.6897266	1	0.6992	0.95085751	0.69658833	0.81342868	0.91256515	1
Fgfbp3	0.19445133	0.0608	0.59218835	0.05744152	0.0983098	0.24155298	0.03083436	0.0146	0.0052396	0.01698485	0.01140724	0.08575374	1	0.7433	0.98026039	0.74491088	0.84963005	0.96490353	1	0.4647	0.96588361	0.46400087	0.63067452	0.84360407	0.84893544	0.5454	0.53774673	0.54714922	0.5971282	0.93636812	1	0.8695	0.88698718	0.87935238	0.90606408	0.96422556	1	0.6088	0.91798658	0.62313477	0.74952611	0.96391024	1	0.9585	0.76295363	0.95772569	0.90947686	0.94592016	1
Adh4	0.67450773	0.2517	0.12377523	0.25717534	0.22958021	0.4318094	0.03083436	0.0093	0.00110306	0.01212036	0.00354287	0.04083462	1	0.8922	0.83404229	0.88518141	0.89897401	0.96655907	0.15858815	0.0853	0.02718134	0.08177127	0.05965862	0.19240386	0.05123731	0.0053	0.00842471	0.00399101	0.00692691	0.07644974	0.00388083	0.0014	0.00022857	0.00158983	0.00066934	0.0150516	0.41098146	0.4856	0.64487156	0.49886497	0.49703304	0.96043545	0.15858815	0.1141	0.11106349	0.11031122	0.12070369	0.26041416	0.28641372
Gtpbp10	0.06522925	0.099	0.01289978	0.10250518	0.03548998	0.1175878	0.15858815	0.0826	0.00389054	0.08121038	0.01390051	0.09649515	1	0.589	0.45048916	0.58628447	0.60393232	0.90379366	0.41098146	0.0711	0.1060439	0.07787679	0.10317588	0.27930884	0.91153686	0.3051	0.3307053	0.29082789	0.36910713	0.77275429	1	0.6716	0.92871165	0.60658754	0.76711991	0.96422556	1	0.5219	0.62508686	0.52468646	0.62288281	0.96391024	1	0.981	0.92029323	0.98216476	0.96989982	0.97219952	1
Heyl	1	0.3538	0.29570689	0.35891372	0.40022542	0.62165196	0.0000705	0	0.00000875	0.00019162	0	0	1	0.6388	0.87486686	0.63817831	0.75823254	0.95173291	0.0399169	0.055	0.00570804	0.05363175	0.01687258	0.08214831	0.08238283	0.0049	0.01140486	0.00279691	0.00604742	0.07011394	0.19445133	0.2981	0.03873339	0.2929271	0.10602039	0.39227674	0.78633402	0.2917	0.19419831	0.29770137	0.30283873	0.82255495	0.01002188	0.0027	0.0003883	0.00604265	0.00124573	0.00889799	0.00041953
Tbc1d12	0.57524967	0.1485	0.26815891	0.14057889	0.20709338	0.4040766	0.12842651	0.0723	0.04446396	0.0739858	0.06941547	0.25752278	0.00738371	0.0055	0.00042528	0.0042778	0.00137817	0.02537712	1	0.5525	0.61180737	0.56028677	0.64213121	0.85020652	0.1032463	0.0716	0.03791117	0.06964441	0.06212322	0.29406378	1	0.4033	0.76254707	0.39299144	0.54529173	0.92690271	1	0.6266	0.84635808	0.62273821	0.74304436	0.96391024	1	0.6039	0.94853486	0.60686304	0.74655014	0.87744739	0.91153686
Tubgcp3	0.00001513	0.0001	0.00000389	0.00020372	0.00001184	0.00032982	1	0.3321	0.65846539	0.33809573	0.47127763	0.76104909	1	0.8749	0.70612467	0.87686307	0.85113678	0.96490353	1	0.6639	0.92871165	0.63785331	0.77658292	0.92477201	0.15858815	0.1416	0.06160564	0.159861	0.11155889	0.41307183	1	0.83	0.79306944	0.83220301	0.85701318	0.96422556	0.28641372	0.5139	0.36339576	0.51952024	0.39549022	0.89962289	1	0.7409	0.86907326	0.74726875	0.82669097	0.91952823	1
D830013O20Rik	1	0.2177	0.99942484	0.21946185	0.35872338	0.57862061	0.00077924	0.1001	0.0052514	0.11274013	0.0026799	0.03457354	0.1032463	0.009	1	0.10800534	0.03052142	0.17780681	0.12842651	0.0525	0.08356643	0.05380235	0.0697019	0.21495697	1	0.632	0.99999907	0.62984761	0.77369962	0.96597508	0.26160064	0.0131	1	0.03038435	0.03506613	0.20108037	1	0.4369	1	0.24636553	0.47916457	0.94653033	0.01002188	0.0002	0.00022857	0.00033484	0.00032099	0.00323372	0.01002188
Slc36a1	0.41098146	0.1616	0.0418102	0.15519699	0.10261054	0.24896674	0.0399169	0.0351	0.02534319	0.03418931	0.03272002	0.16633984	0.91153686	0.3621	0.28622437	0.35202444	0.39241883	0.75066364	0.78633402	0.2383	0.19608976	0.23690583	0.27047299	0.51421225	0.06522925	0.0566	0.00190312	0.05705858	0.00694473	0.07644974	0.15858815	0.0703	0.03046385	0.06860623	0.05888231	0.27613235	1	0.8545	0.88804728	0.86000846	0.89703789	0.96391024	0.28641372	0.0993	0.10727187	0.10626821	0.12386123	0.26546221	0.06522925
Ifi204	0.06522925	0.0095	0.02802675	0.01015254	0.01570035	0.06586114	0.91153686	0.3628	0.76236936	0.36808421	0.50749457	0.78981667	1	0.5696	0.06794146	0.57555305	0.20820722	0.54371117	0.12842651	0.2352	0.06092771	0.22759083	0.12178414	0.31130007	0.67450773	0.1587	0.24194212	0.1604529	0.22039371	0.59427445	0.41098146	0.3375	0.09475014	0.34524817	0.2122387	0.58347429	1	0.9706	0.72813719	0.97095632	0.90220736	0.96391024	0.28641372	0.0528	0.07527088	0.04869441	0.07110803	0.17838124	0.19445133
Dgcr2	1	0.5326	0.81973595	0.53551751	0.67059644	0.84682962	1	0.419	0.43547286	0.41362682	0.49378891	0.77987724	0.06522925	0.0279	0.03457921	0.03634237	0.03717194	0.2004864	1	0.62	0.8914185	0.6276441	0.75075492	0.91141407	1	0.6131	0.87983244	0.59208951	0.73306136	0.96597508	1	0.4932	0.9366095	0.48797116	0.65098262	0.96422556	0.57524967	0.2226	0.48660131	0.21544485	0.30942106	0.82791604	1	0.8049	0.90763806	0.80258994	0.87143741	0.93472386	1
Cops4	1	0.5345	0.83714424	0.53975037	0.67588655	0.84987712	0.0399169	0.0082	0.00690192	0.00930676	0.01001655	0.07892932	0.78633402	0.1955	0.37533312	0.19885523	0.28409297	0.63963159	0.12842651	0.0531	0.0292453	0.05076122	0.04968169	0.16980806	0.28641372	0.1157	0.02477911	0.1318078	0.06658025	0.30590342	1	0.6224	0.14216687	0.61670478	0.35517062	0.76213394	1	0.4896	0.76254707	0.48199845	0.62222201	0.96391024	0.23678755	0.141	0.14524292	0.14522985	0.15945118	0.31708838	0.91153686
Cd300a	0.78633402	0.2247	0.28802254	0.22716494	0.29420113	0.50752168	0.00538267	0.0032	0.0026257	0.00322098	0.00336248	0.03959067	0.34418431	0.1511	0.10466183	0.14914771	0.15514159	0.46185197	0.41098146	0.18	0.02170013	0.17918497	0.0670553	0.20939315	1	0.3833	0.57177702	0.39144337	0.50552897	0.8803269	0.91153686	0.5215	0.31968179	0.5186247	0.49560884	0.8904709	0.15858815	0.1586	0.09682861	0.16034448	0.13710411	0.60458726	0.15858815	0.5076	0.05541493	0.51019481	0.14143566	0.29062638	0.19445133
Wdr81	0.00011306	0.0002	0.00000389	0.00006995	0.00001404	0.00037086	0.08238283	0.0217	0.00317007	0.01504555	0.00908809	0.07424977	0.00538267	0.0009	0.0001304	0.00052409	0.00036785	0.01042989	0.01346483	0.0029	0.00040679	0.00153109	0.00113299	0.01298729	0.23678755	0.1596	0.15113993	0.15358459	0.16937444	0.51702921	0.00135442	0.0001	0.00001653	0.00023899	0.00005305	0.00297114	0.05123731	0.2956	0.01322868	0.28016605	0.03919163	0.35934976	0.00194777	0.0005	0.00082854	0.00035758	0.00061379	0.00532652	0.00276597
Cbln3	0.0179142	0.0044	0.01061962	0.00228746	0.00491143	0.02888115	0.1032463	0.1035	0.014379	0.12275642	0.04122034	0.19063939	0.12842651	0.0415	0.02991561	0.04180289	0.04482692	0.2237125	1	0.3279	0.64255987	0.31144227	0.45367659	0.70571421	1	0.3362	0.7440592	0.33204909	0.48019197	0.86426947	0.03083436	0.0326	0.00190312	0.03264986	0.00646009	0.06679965	1	0.3401	0.87179487	0.33764279	0.49695118	0.96043545	0.00738371	0.0021	0.00110306	0.00160041	0.00186652	0.01198655	0.91153686
Psmc6	0.78633402	0.2461	0.42789813	0.24983266	0.34261837	0.56138243	0.00092945	0.0024	0.00016459	0.0041051	0.00051205	0.01177053	1	0.7055	0.91798658	0.71044516	0.81394397	0.95992918	0.1032463	0.0405	0.00423607	0.04329928	0.01362678	0.0709994	1	0.9904	0.86929525	0.98846083	0.95883619	0.96904115	0.0399169	0.0144	0.0118248	0.01142906	0.01500596	0.11615561	0.4877032	0.2562	0.39225287	0.2461252	0.31831986	0.8354067	0.05123731	0.1856	0.07492163	0.18511069	0.09162877	0.21428091	1
Tceal9	0.0179142	0.0067	0.00105511	0.00511918	0.00296694	0.02017802	0.15858815	0.0816	0.01535979	0.07582058	0.04129901	0.19063939	1	0.3198	0.25309982	0.31676457	0.35603396	0.71413396	0.00276597	0.0058	0.00110306	0.00736438	0.00253758	0.0224127	0.15858815	0.9178	0.01495416	0.92264594	0.05308556	0.26970044	0.28641372	0.1697	0.09295547	0.167125	0.15310659	0.48544281	1	0.4075	0.94925028	0.39800549	0.56980229	0.96391024	0.23678755	0.0976	0.09283463	0.09305213	0.11114939	0.24645292	0.00738371
Asxl1	0.15858815	0.0394	0.08556145	0.03469897	0.05540692	0.16135668	0.34418431	0.1684	0.02137691	0.16450679	0.06482783	0.24848586	1	0.8746	0.40939499	0.87026932	0.69746215	0.93485944	0.1032463	0.1089	0.01343727	0.10332459	0.03884761	0.14416801	1	0.6491	0.80925271	0.64147343	0.74973568	0.96597508	0.03083436	0.0065	0.00158504	0.00674292	0.00414301	0.05004015	1	0.2477	0.65139681	0.24767686	0.37700911	0.8864175	0.0399169	0.0271	0.00699493	0.04191965	0.01748494	0.06411548	1
Pcdh1	0.00011306	0.0003	0.00000389	0.00008587	0.00001425	0.00037532	0.05123731	0.0118	0.01236229	0.01680822	0.01634998	0.10685253	0.41098146	0.1133	0.07204003	0.12422005	0.12051559	0.40276082	0.00276597	0.0016	0.00153033	0.00075331	0.00134796	0.01463613	0.00388083	0.0011	0.00059484	0.00039661	0.00074498	0.01776675	0.4877032	0.1935	0.30113453	0.19561508	0.25557078	0.64233914	1	0.8656	0.63390501	0.86355541	0.81786299	0.96391024	0.00011306	0.0002	0.00000917	0.00010735	0.00003025	0.00054062	0.00388083
Sgk2	0.00135442	0.001	0.0002034	0.0011494	0.00053157	0.0061217	0.00027552	0.0018	0.00018027	0.00088202	0.00036812	0.0093992	0.00041953	0.001	0.00006361	0.00463255	0.00020704	0.00733183	0.00011306	0.0005	0.00001578	0.00026773	0.00005132	0.00155197	0.00062902	0.0001	0.0000207	0.00004827	0.00004962	0.00311948	0.67450773	0.1252	0.25309982	0.12609374	0.18734133	0.54549489	1	0.8411	0.81215302	0.83180612	0.86534805	0.96391024	0.00538267	0.0054	0.00001728	0.01787436	0.00006863	0.00103385	0.00001513
Relch	0.06522925	0.0149	0.00842471	0.01117491	0.01376324	0.06016263	0.0399169	0.0421	0.019289	0.04502346	0.03255774	0.16567367	0.12842651	0.0638	0.0296181	0.06484333	0.05506194	0.25409109	0.00135442	0.0002	0.00000707	0.00038492	0.00002672	0.00091606	0.12842651	0.0934	0.07204003	0.09285591	0.09271334	0.37064365	0.91153686	0.5126	0.47233973	0.52030501	0.56441714	0.93855689	1	0.3259	0.73699607	0.33148739	0.47382186	0.94334303	0.01002188	0.0092	0.00190312	0.00950045	0.00476652	0.02433694	0.02360987
Cp	0.28641372	0.1657	0.02330755	0.17196101	0.06867391	0.18789058	1	0.8828	0.56388997	0.87912833	0.79307717	0.93956048	1	0.5752	0.75889238	0.57772029	0.69118327	0.9317099	0.34418431	0.0537	0.04947761	0.06486872	0.06998598	0.21558229	1	0.387	0.66127562	0.38642169	0.52055851	0.89030556	1	0.6459	0.84228006	0.64584641	0.75702568	0.96422556	0.67450773	0.4776	0.38895389	0.47756827	0.48536	0.95093258	0.00738371	0.0094	0.00973465	0.00836345	0.00861865	0.03789298	0.00738371
Srsf5	0.01002188	0.0211	0.00331417	0.02477656	0.00817543	0.04153517	0.00062902	0.0059	0.00017243	0.00553703	0.00051685	0.01182947	0.08238283	0.0253	0.00345826	0.03833342	0.01090175	0.09371232	0.57524967	0.0494	0.04278073	0.04752714	0.06024377	0.19363459	0.15858815	0.0571	0.04749851	0.05313228	0.06280123	0.29515223	0.19445133	0.1353	0.04104366	0.13116497	0.08984334	0.35243846	0.34418431	0.1455	0.15432914	0.14690278	0.17342179	0.67005595	0.41098146	0.317	0.22581265	0.31283	0.30273564	0.49799543	1
Eml2	0.03083436	0.015	0.00842471	0.01347367	0.01369791	0.05995946	1	0.7592	0.48341412	0.69755797	0.68735982	0.90085507	0.67450773	0.779	0.2046975	0.75113842	0.44529397	0.79340148	0.00388083	0.0042	0.00015535	0.00443743	0.0005588	0.00783151	0.00062902	0.0003	0.00019415	0.00005178	0.00013611	0.00608187	0.4877032	0.1791	0.23296538	0.17762011	0.22783745	0.60431553	0.15858815	0.0856	0.0907379	0.08635253	0.09854869	0.53078117	0.00027552	0.0002	0.00001857	0.00146295	0.00006333	0.00098094	0.00135442
Ubxn7	0.0179142	0.0018	0.00119031	0.00067971	0.00136859	0.01179365	0.28641372	0.2444	0.04278073	0.24595086	0.1142075	0.34610377	0.91153686	0.2956	0.64487156	0.29295939	0.4235432	0.77714163	1	0.3262	0.58111537	0.32957489	0.45348161	0.7054799	1	0.9971	0.78286773	0.99621703	0.93369357	0.96597508	0.05123731	0.0418	0.03791117	0.03941198	0.04202081	0.22310583	0.12842651	0.1088	0.08818808	0.10932392	0.10676842	0.54854614	1	0.5868	0.92003806	0.57322928	0.72259917	0.86519248	1
Tceal1	0.00017803	0	0.00001728	0.00000543	0	0	0.28641372	0.1673	0.1721514	0.15714679	0.18483386	0.45818173	1	0.7749	0.86929525	0.6489713	0.80293127	0.95742702	0.06522925	0.051	0.00076871	0.05455803	0.0029539	0.02493842	0.0455771	0.0196	0.01359067	0.01817561	0.01984522	0.14689523	1	0.6353	0.94777244	0.61542002	0.76131433	0.96422556	0.01346483	0.0108	0.00013607	0.01466401	0.00052739	0.05447559	1	0.7268	0.89694026	0.73257483	0.82374968	0.91798172	0.01002188
Srd5a3	0.23678755	0.0109	0.03077463	0.00983858	0.01738365	0.0708485	0.34418431	0.2814	0.11759242	0.27833672	0.21556602	0.49775175	1	0.5454	0.45170179	0.51999436	0.57384985	0.88633745	1	0.5335	0.75889238	0.5440652	0.66333461	0.86291002	0.4877032	0.1791	0.18539382	0.18321152	0.21638002	0.58835548	0.02360987	0.0112	0.00842471	0.00992704	0.0113936	0.09558966	0.23678755	0.2548	0.08068483	0.26243275	0.1642559	0.65463356	1	0.2745	0.63390501	0.26772912	0.40178274	0.60084216	0.0179142
Pot1b	1	0.9374	0.9121605	0.91216561	0.93910582	0.95764288	1	0.4166	0.62508686	0.42699617	0.54480303	0.81471045	1	0.4002	0.80425258	0.39829499	0.55150787	0.87343496	1	0.7113	0.88118826	0.71186407	0.80882094	0.93370043	1	0.7259	0.88264658	0.73766374	0.8219987	0.96597508	1	0.368	0.16848178	0.36367753	0.32251719	0.72564086	1	0.5055	0.89870413	0.50119015	0.65722418	0.96391024	1	0.8709	0.85963004	0.86789963	0.89611043	0.94306508	1
Fn1	0.57524967	0.3563	0.15835889	0.36088044	0.2934537	0.50678189	0.00538267	0.0016	0.00001653	0.00287953	0.00006489	0.00291264	1	0.348	0.13268908	0.33385178	0.2776752	0.63298002	0.4877032	0.0894	0.08556145	0.08793645	0.11020661	0.29139902	1	0.6053	0.88264658	0.61512876	0.73927512	0.96597508	1	0.8236	0.93455543	0.80094254	0.8824688	0.96422556	0.23678755	0.0564	0.07492163	0.0471056	0.07075905	0.45962935	1	0.5523	0.87148237	0.55003949	0.692505	0.8445662	1
Ptprc	1	0.7187	0.76820962	0.7297751	0.78998078	0.91158681	1	0.7559	0.81215302	0.75258895	0.81917392	0.9461661	0.28641372	0.0348	0.06889694	0.04162096	0.05652282	0.25714246	0.41098146	0.1577	0.17848885	0.16730287	0.19652033	0.41956266	0.67450773	0.6585	0.43075267	0.66064685	0.58510743	0.92933639	0.15858815	0.033	0.02954494	0.02893036	0.03808755	0.21183871	1	0.2198	0.55271779	0.2169686	0.33423036	0.85500993	0.28641372	0.055	0.09925129	0.05506765	0.08014717	0.19442358	0.00738371
Fga	0.00017803	0.0004	0.00000155	0.00013254	0.00000606	0.0001724	0.00092945	0.0004	0.00019415	0.00030128	0.00033207	0.00868782	0.1032463	0.0365	0.0292453	0.03786984	0.04094895	0.21208088	0.00738371	0.0011	0.00124441	0.00297339	0.00183114	0.01794698	0.01002188	0.0075	0.00546741	0.01019407	0.00778039	0.08159177	1	0.9997	0.91798658	0.99930408	0.97791452	0.97889914	1	0.9347	0.80624088	0.93450724	0.91318598	0.96391024	0.00135442	0.0004	0.00036769	0.00019388	0.00035985	0.00352905	0.00027552
Tmem139	0.08238283	0.0094	0.19419831	0.01245589	0.01961226	0.07704919	0.00027552	0.0001	0.00004534	0.00051138	0.00010627	0.00418415	0.84893544	0.2712	0.55255616	0.26610527	0.3834009	0.74160931	0.19445133	0.1148	0.99996797	0.12498282	0.17501941	0.39096106	0.98119706	0.2448	0.99690295	0.23510567	0.38607639	0.79008359	0.67450773	0.5134	0.08356643	0.50641384	0.23026143	0.60800241	1	0.7164	0.87958334	0.70629004	0.8083063	0.96391024	0.31529902	0.1583	0.86907326	0.16287503	0.23839267	0.42069139	0.05123731
Mre11a	0.00388083	0.0023	0.00124441	0.00351547	0.00224655	0.01669901	0.41098146	0.1392	0.13407946	0.14065835	0.16539316	0.43017566	1	0.6402	0.88684527	0.62974506	0.75792767	0.95166966	0.91153686	0.4082	0.54104288	0.41726512	0.51336889	0.757311	0.57524967	0.4213	0.43075267	0.40905756	0.45054469	0.84398722	1	0.9059	0.83404229	0.90760961	0.90813121	0.96422556	1	0.2292	0.81973595	0.22875331	0.36514914	0.87803163	0.34418431	0.1693	0.05857023	0.16541298	0.12526976	0.26729257	0.34418431
Gadd45g	1	0.6194	0.5959087	0.62673561	0.67933119	0.8515462	0.15858815	0.3637	0.03871315	0.30236541	0.10473005	0.33008538	0.05123731	0.0306	0.01289978	0.19730287	0.02967671	0.17456888	0.41098146	0.3501	0.03309033	0.34423059	0.10412636	0.28097336	1	0.823	0.89435781	0.81987574	0.87856389	0.96597508	1	0.4273	0.44112853	0.37603313	0.48387901	0.88175287	1	0.6964	0.91416967	0.69945083	0.80652669	0.96391024	0.41098146	0.4147	0.44560621	0.36917149	0.4082681	0.60779791	0.01346483
Ormdl1	0.06522925	0.0458	0.00319979	0.04161303	0.01070331	0.05029613	1	0.3279	0.38445056	0.32569851	0.41147399	0.70852097	1	0.26	0.32391232	0.25482085	0.33733256	0.69568353	0.0179142	0.0206	0.0052514	0.01958736	0.0115659	0.06355054	0.41098146	0.0997	0.1721514	0.10169156	0.14231944	0.47511134	1	0.7712	0.55255616	0.76909625	0.73982573	0.96422556	0.02360987	0.0195	0.00847632	0.02300824	0.01568162	0.23555012	1	0.4342	0.83664016	0.43680905	0.58930358	0.7700297	0.4877032
Kremen1	0.0179142	0.0675	0.0043955	0.06162113	0.01272386	0.05682156	1	0.4245	0.79921477	0.44062103	0.58169425	0.83862111	0.01346483	0.0038	0.00251154	0.0068485	0.00453718	0.05432315	1	0.804	0.82803425	0.80928523	0.85340272	0.9453911	1	0.2927	0.80678938	0.26192945	0.42221839	0.82125556	0.23678755	0.2316	0.00847632	0.21978149	0.03051882	0.18451645	0.12842651	0.3174	0.04844229	0.31449271	0.1150748	0.56971519	1	0.87	0.81279575	0.8624591	0.88120829	0.93828348	0.41098146
Cep72	0.02076203	0.029	0.0784765	0.03035679	0.0311692	0.10718001	0.0399169	0.0113	0.00061268	0.02384405	0.00223757	0.03111274	0.44934233	0.2583	0.1598409	0.29411711	0.25391716	0.60638071	1	0.9371	0.92986447	0.93487905	0.94962149	0.9595131	1	0.4324	0.99127242	0.41686687	0.59520929	0.93541823	1	0.4973	0.76738093	0.50415071	0.63517004	0.96422556	1	0.7779	0.83404229	0.78344292	0.84017561	0.96391024	1	0.8413	0.95168333	0.84879853	0.90548088	0.94512067	0.09281456
Gm11992	0.23678755	0.1339	0.03606212	0.12924504	0.08482012	0.21782912	1	0.8562	0.40939499	0.86403845	0.69348896	0.90353729	0.53147643	0.2159	0.99999433	0.20739566	0.32427965	0.68376737	0.1158364	0.0101	0.01591015	0.04304083	0.02064735	0.09386803	1	0.9195	0.84635808	0.92223159	0.91882061	0.96597508	0.37758289	0.1212	0.13244466	0.11455136	0.14717092	0.47562938	1	0.5722	0.98897649	0.57606433	0.72797366	0.96391024	0.14350733	0.0381	0.13753869	0.0438727	0.06321222	0.16446136	0.6248787
Hsd3b7	0.00001513	0	0.00000006	0.00002226	0	0	0.00062902	0.0003	0.00001683	0.00011392	0.0000547	0.00265282	0.01346483	0.0036	0.00044377	0.0026893	0.0013435	0.02499225	0.00000483	0	0.00000002	0.00000006	0	0	0.00000034	0	0	0.00000001	0	0	0.02360987	0.0057	0.00011299	0.00756017	0.00043475	0.01135554	0.0179142	0.0093	0.02843337	0.00716526	0.01183149	0.20743978	0.0000705	0	0.00000389	0.00000566	0	0	0.00001513
Gm49388	0.00001513	0	0.00000006	0.00002049	0	0	0.00041953	0.0003	0.00000827	0.00010428	0.00002935	0.00163701	0.00388083	0.0018	0.00040679	0.00113542	0.00096334	0.02034138	0.00000483	0	0.00000002	0.00000003	0	0	0.00000034	0	0	0.00000001	0	0	0.01002188	0.0053	0.00003821	0.00675162	0.00015033	0.0058047	0.01346483	0.0076	0.01322868	0.00616268	0.00901496	0.18794364	0.0000705	0	0.00000389	0.00000416	0	0	0.00001513
Gprasp1	0.23678755	0.0472	0.02718134	0.04666668	0.04783079	0.14558828	0.03083436	0.0083	0.00618114	0.00730339	0.00885704	0.07296161	0.19445133	0.2677	0.28661126	0.2633916	0.24746542	0.59806964	0.15858815	0.1315	0.09551298	0.1328964	0.1253736	0.31721295	1	0.3979	0.348583	0.40353362	0.45146422	0.84487076	0.05123731	0.057	0.02137691	0.06728144	0.0405255	0.21933838	1	0.5613	0.62879654	0.56675917	0.6518548	0.96391024	0.00194777	0.0057	0.00642967	0.00464384	0.0037746	0.02052037	0.01002188
Adgb	1	0.6843	0.87791778	0.68370536	0.7900416	0.91159087	1	0.9382	0.91873501	0.93822298	0.94782942	0.96160135	1	0.2725	0.98838057	0.26806886	0.42499544	0.77814689	1	0.7772	0.83039622	0.78121441	0.83840344	0.93973275	0.53147643	0.3072	0.48660131	0.3120165	0.38473419	0.7888119	0.03083436	0.0093	0.00062188	0.0100904	0.00216557	0.03296435	1	0.3974	0.68976854	0.38648677	0.52955382	0.96391024	1	0.5156	0.82659452	0.5150124	0.65670966	0.81983052	0.00276597
Eif2ak2	1	0.32	0.49132927	0.3192103	0.4304303	0.65178755	0.01002188	0.0033	0.00021818	0.00321464	0.00075511	0.01539931	1	0.5887	0.44318021	0.59548886	0.60292094	0.90330698	0.0179142	0.0354	0.00812314	0.0366596	0.01706097	0.08268389	1	0.8614	0.82381212	0.86241001	0.88216267	0.96597508	0.1032463	0.0796	0.03339085	0.07573163	0.06116092	0.28183279	0.67450773	0.5724	0.15779581	0.57241227	0.35354774	0.86951902	1	0.5497	0.3307053	0.55893748	0.52410055	0.71561095	0.15858815
Apbb1ip	0.06522925	0.1372	0.01388417	0.16025404	0.03964961	0.1270902	0.4877032	0.116	0.12097106	0.10794857	0.1418378	0.39306861	1	0.1214	0.43583652	0.12666446	0.20590383	0.54095686	1	0.668	0.90790731	0.56048784	0.74313528	0.90707895	1	0.9854	0.72813719	0.98512279	0.90841254	0.96597508	0.00194777	0.0002	0.00001578	0.00011471	0.00005155	0.00291817	1	0.6119	0.55844726	0.61333424	0.66057117	0.96391024	0.06522925	0.0746	0.10252015	0.09570511	0.08173555	0.19732392	0.00538267
Slc26a4	0.17651974	0.0276	0.0584906	0.02849415	0.04251309	0.13433766	0.15858815	0.1589	0.07272983	0.15613384	0.12212553	0.35921797	1	0.487	0.89916968	0.49536614	0.64680605	0.91956489	0.0455771	0.0283	0.05236548	0.04936083	0.04139413	0.15014065	0.98119706	0.161	0.99765719	0.16532477	0.28008474	0.67501173	0.0399169	0.0503	0.00459134	0.04629333	0.01406789	0.11083601	1	0.5634	0.50749716	0.54107246	0.6066513	0.96391024	0.1032463	0.0212	0.00294667	0.01882519	0.0089019	0.0387829	0.15858815
Snord118	0.15858815	0.0352	0.0292453	0.03318518	0.04038683	0.12891423	1	0.7002	0.93027794	0.70630545	0.81318515	0.9441266	0.00092945	0.0001	0.00008417	0.07706119	0.00017414	0.00636506	0.41098146	0.2664	0.37592665	0.26746112	0.31781576	0.5701985	0.15858815	0.2358	0.08556145	0.24503014	0.15200364	0.49114804	0.00388083	0.0037	0.00042528	0.00331699	0.00125754	0.02263854	0.15858815	0.0447	0.05236548	0.04359284	0.0565666	0.41945725	0.06522925	0.0008	0.00003821	0.00136844	0.00014201	0.00177307	0.57524967
Zfp775	0.0399169	0.0223	0.0052514	0.02114327	0.01300319	0.05776087	1	0.3519	0.78422849	0.36204472	0.5076822	0.78995411	0.0399169	0.0676	0.00331417	0.06000275	0.01116552	0.09472735	0.02360987	0.0278	0.00129852	0.02365326	0.00449079	0.03308707	0.91153686	0.7567	0.3549868	0.75682249	0.61004476	0.94433341	0.08238283	0.0385	0.00807676	0.03754481	0.02121348	0.14588967	0.67450773	0.3308	0.13268908	0.3258704	0.26471383	0.78706597	0.00388083	0.0072	0.00102665	0.0063252	0.00261659	0.01546139	0.08238283
2610528J11Rik	0.03083436	0.0007	0.00032549	0.00174868	0.00078353	0.00807748	0.78633402	0.2161	0.24674667	0.209537	0.27165833	0.56771945	0.08238283	0.1057	0.00638445	0.10396433	0.02129375	0.14358381	0.06522925	0.0171	0.00042528	0.01530554	0.00160608	0.01639347	0.02360987	0.0141	0.00546741	0.0119594	0.01053199	0.09872267	0.01346483	0.0024	0.00546741	0.00349285	0.00416608	0.05018471	0.57524967	0.3333	0.45846229	0.34193591	0.40632218	0.90694465	0.00738371	0.0063	0.00119031	0.00818811	0.00318367	0.01803515	0.34418431
Trim12c	0.00194777	0.0005	0.00001653	0.0010483	0.00006255	0.00129476	0.19445133	0.1204	0.0221242	0.11776386	0.05957766	0.2373408	1	0.545	0.1309137	0.54686488	0.32514807	0.68447693	0.0399169	0.0252	0.01236229	0.02081412	0.02065368	0.09386803	0.78633402	0.2582	0.3549868	0.25709768	0.33751659	0.74104575	0.00388083	0.0006	0.00008817	0.00068054	0.00027146	0.00842032	1	0.3711	0.49809888	0.37566383	0.4782241	0.94613991	0.28641372	0.1164	0.04386695	0.12226738	0.09289899	0.21661541	0.15858815
Mpeg1	0.15858815	0.0649	0.05170138	0.07623971	0.07383843	0.19780195	1	0.6252	0.80260642	0.62156343	0.73336968	0.92130229	1	0.8843	0.78422849	0.88289961	0.88132747	0.96491136	1	0.5205	0.91808602	0.46904771	0.65120792	0.85599777	1	0.8109	0.87457291	0.81000059	0.86745693	0.96597508	0.23678755	0.115	0.0993335	0.13070388	0.13056182	0.44333116	1	0.8424	0.7554301	0.84741567	0.85271626	0.96391024	0.91153686	0.7621	0.86907326	0.76085924	0.82065311	0.91640486	1
Cdc14a	0.02360987	0.0084	0.0052396	0.00827965	0.00845604	0.042668	0.03083436	0.0181	0.02802675	0.02194989	0.02368006	0.13544721	1	0.7021	0.8897874	0.69843304	0.80322269	0.95742702	1	0.8717	0.87716768	0.88038438	0.90434637	0.952036	1	0.9508	0.81215302	0.94939004	0.92243502	0.96597508	0.6248787	0.2573	0.55255616	0.25751519	0.35778619	0.76418803	1	0.254	0.09709915	0.25280471	0.20842689	0.71722671	0.03083436	0.0549	0.01359067	0.05305352	0.02795735	0.09074017	0.41098146
Gm13166	0.4877032	0.2309	0.23296538	0.22964576	0.2661641	0.47614399	0.41098146	0.2418	0.39225609	0.23353988	0.29850461	0.59614726	0.57524967	0.1258	0.06397509	0.13689447	0.12261107	0.40640318	0.23678755	0.18	0.12218612	0.16852231	0.1673856	0.37961259	1	0.8707	0.85355798	0.86760418	0.89432097	0.96597508	0.19445133	0.0399	0.02053475	0.04365714	0.03928924	0.21550327	0.57524967	0.262	0.19866699	0.25540051	0.27578338	0.79592903	1	0.8452	0.90790731	0.84236086	0.89450927	0.94237757	1
Ror1	0.34418431	0.3668	0.17517647	0.36424163	0.28397674	0.49639757	0.1032463	0.059	0.02300917	0.0608642	0.04622905	0.20381526	0.91153686	0.1393	0.22923114	0.15369085	0.20893427	0.54477779	0.34418431	0.2049	0.16276608	0.21656289	0.21566561	0.44442882	0.12842651	0.0487	0.0410695	0.04634907	0.05387582	0.27219797	1	0.7669	0.83039622	0.77019096	0.83219346	0.96422556	0.1032463	0.1182	0.08556145	0.11782795	0.1043834	0.54353374	0.57524967	0.3145	0.53774673	0.31740329	0.40289263	0.60199259	0.19445133
Msh2	0.0179142	0.0053	0.00402921	0.02621782	0.00753536	0.03927424	0.00194777	0.0018	0.0000414	0.00188632	0.00015531	0.00534729	0.28641372	0.089	0.01343727	0.08704834	0.03974754	0.20878822	0.00276597	0.0016	0.00219775	0.00095385	0.00160647	0.01639347	0.23678755	0.1414	0.08556145	0.13716025	0.13212842	0.45463265	0.03083436	0.0074	0.00661434	0.00685864	0.0086104	0.08052063	0.67450773	0.0874	0.10329084	0.11041883	0.12633426	0.59088476	0.12842651	0.1079	0.05231767	0.11245309	0.08876857	0.20936843	0.08238283
Arhgap18	0.00135442	0.0006	0.00003213	0.00007942	0.00008672	0.00162296	0.34418431	0.1226	0.18566926	0.12130725	0.16199921	0.42474393	0.06522925	0.0037	0.00040679	0.00448635	0.00134827	0.02504381	0.00062902	0.0005	0.00006293	0.00021484	0.00016574	0.00339743	0.15858815	0.0794	0.0455194	0.08032209	0.07502069	0.32535242	0.00538267	0.0098	0.00042528	0.00733957	0.00144121	0.02475923	0.19445133	0.1286	0.17674435	0.12910636	0.15196318	0.63134482	0.00092945	0.0002	0.0001304	0.00011111	0.00017586	0.00208923	0.0000705
Rin2	0.23678755	0.2203	0.14216687	0.21874965	0.19638762	0.39000465	0.03083436	0.0122	0.0043955	0.01148776	0.00932503	0.07564163	0.1032463	0.0847	0.00983258	0.09288315	0.02985945	0.17531955	0.06522925	0.0387	0.00698738	0.0398258	0.01910267	0.0893461	1	0.2627	0.45846229	0.25674705	0.36755544	0.77160548	0.1032463	0.0306	0.0184853	0.04017469	0.03296151	0.1931904	1	0.7499	0.5959087	0.74938424	0.74821605	0.96391024	0.00276597	0.0008	0.00016275	0.00027443	0.00035088	0.003456	0.01346483
Gps2	0.03083436	0.0113	0.00159989	0.01466612	0.00491308	0.02888115	0.01346483	0.004	0.00370839	0.00503784	0.0050478	0.05095728	1	0.5049	0.6660123	0.49840193	0.61647751	0.9078973	0.15858815	0.1821	0.13407946	0.18383758	0.16197625	0.37120822	1	0.4406	0.75605709	0.4433841	0.58414076	0.92887973	1	0.6589	0.89916968	0.66972138	0.7807961	0.96422556	0.41098146	0.4846	0.26815891	0.48841395	0.38935758	0.89417118	0.28641372	0.0322	0.02954494	0.06595885	0.04787262	0.13454236	0.4877032
Sox6	1	0.3798	0.54104288	0.37839231	0.49236787	0.70916815	0.05123731	0.0358	0.00331417	0.03571933	0.01060499	0.08196268	1	0.2766	0.28802254	0.2710667	0.33966213	0.69845656	0.34418431	0.1145	0.19081625	0.1153662	0.15656963	0.36353133	0.0179142	0.0027	0.00175047	0.00386161	0.00318363	0.04566455	0.28641372	0.2009	0.25661495	0.20357855	0.23150759	0.60950161	1	0.579	0.52642422	0.58151601	0.63028181	0.96391024	0.0399169	0.0511	0.01289978	0.05484902	0.02849528	0.0919048	0.4877032
Foxk1	0.00004312	0.0003	0.00000019	0.00014374	0.00000077	0.00002417	0.41098146	0.2065	0.13779388	0.19820629	0.20430804	0.48189917	0.0399169	0.0171	0.01535979	0.02459131	0.02113032	0.1428453	1	0.3414	0.91691944	0.34546896	0.50541171	0.75059136	0.06522925	0.0478	0.00570804	0.0426617	0.01702978	0.13486573	0.00738371	0.0087	0.00182038	0.00519831	0.00403193	0.04940902	1	0.9119	0.81867807	0.91390255	0.90655638	0.96391024	1	0.5491	0.48660131	0.55104262	0.59782028	0.77679523	0.28641372
Mast4	0.0000705	0.0008	0.00000019	0.000216	0.00000077	0.00002418	1	0.9027	0.87457291	0.90212927	0.91749609	0.95711778	0.57524967	0.5921	0.87167305	0.54908078	0.62541782	0.91131818	0.01346483	0.0018	0.00001578	0.00087542	0.00006141	0.00171981	0.4877032	0.4719	0.16276608	0.39276424	0.31105739	0.70963917	1	0.8522	0.85658716	0.85467515	0.88674254	0.96422556	1	0.667	0.83061125	0.63255551	0.75699196	0.96391024	0.01346483	0.0118	0.00440956	0.0102886	0.00828178	0.03681895	0.4877032
Adat2	0.23678755	0.1211	0.11139771	0.12466411	0.13568874	0.30255127	1	0.9743	0.56388997	0.97349766	0.82867251	0.94795151	0.12842651	0.0205	0.00812314	0.01693356	0.01675558	0.12414431	0.02360987	0.0075	0.00548466	0.00719521	0.00804834	0.04924039	0.02360987	0.0182	0.00105511	0.01521944	0.00360108	0.04985446	0.00041953	0.0021	0.00018027	0.00071611	0.00040802	0.01095044	1	0.6489	0.84822152	0.64006734	0.75723981	0.96391024	0.23678755	0.0657	0.06580192	0.06818629	0.08112484	0.1962069	1
Lig1	0.1032463	0.0479	0.0184853	0.04687465	0.03773836	0.12263646	1	0.3534	0.25850688	0.3356265	0.37461861	0.6741016	0.0000705	0.0002	0.0000195	0.00002069	0.00003367	0.00202708	0.00004312	0	0.00000354	0.0000118	0	0	0.00276597	0.1124	0.00040679	0.15251773	0.00141081	0.02665287	0.00538267	0.0006	0.00040679	0.00087394	0.00073328	0.01600205	0.00276597	0.0082	0.00345096	0.0078584	0.0044419	0.14042081	0.4877032	0.2342	0.07363804	0.22838491	0.16475284	0.32495021	0.05123731
Abca5	0.67450773	0.2093	0.23217512	0.20161359	0.25760796	0.46549698	0.1032463	0.0272	0.00198587	0.03076292	0.00686678	0.06212213	1	0.9861	0.79921477	0.98085531	0.93352324	0.96724562	1	0.5155	0.53413762	0.5056774	0.58913752	0.81476356	0.57524967	0.203	0.17674435	0.20454038	0.23240433	0.61115153	1	0.9397	0.86985303	0.94172732	0.93552646	0.96422556	1	0.5592	0.53716665	0.55534223	0.62009927	0.96391024	1	0.6177	0.89467284	0.60517441	0.74224556	0.87507708	1
Hes1	1	0.264	0.06794146	0.25771213	0.17103717	0.35501288	0.1032463	0.0608	0.06092771	0.06792854	0.06984802	0.2581994	1	0.5903	0.27809073	0.58009029	0.49913449	0.83548146	0.0399169	0.0155	0.00812314	0.01794009	0.01490233	0.07527831	0.78633402	0.4065	0.11552355	0.4122512	0.27002036	0.66407141	1	0.3925	0.57177702	0.39487336	0.51091038	0.90095601	0.1032463	0.016	0.00661434	0.0186602	0.0144424	0.22973533	0.05123731	0.0678	0.00294667	0.08155034	0.01036551	0.04355103	1
Srcin1	0.0179142	0.003	0.17477848	0.00355306	0.00591432	0.03301022	0.02360987	0.0519	0.00570804	0.04622009	0.01547688	0.10344147	0.1032463	0.0221	0.07556997	0.01632304	0.03090466	0.17932567	1	0.8158	0.99946251	0.81869081	0.89932288	0.95118802	0.02722211	0.031	0.05739403	0.05333953	0.03803578	0.21763854	0.78633402	0.1764	0.3549868	0.17655952	0.25937853	0.64781508	1	0.7378	0.88264658	0.72368875	0.8213305	0.96391024	0.67450773	0.2704	0.57177702	0.26830119	0.37534453	0.57464982	1
Pak2	1	0.5947	0.80925271	0.60144447	0.71685976	0.8724031	1	0.5618	0.94246836	0.54393367	0.70428786	0.90865678	0.67450773	0.0666	0.13368186	0.09310317	0.11521137	0.3935254	1	0.2686	0.39237615	0.272819	0.36573044	0.6214136	0.41098146	0.1986	0.33521397	0.19848444	0.25823455	0.64913669	0.91153686	0.8315	0.72377423	0.82753455	0.81803786	0.96422556	1	0.6694	0.91808602	0.67566314	0.7900259	0.96391024	0.57524967	0.1416	0.3307053	0.13919562	0.21043221	0.38612817	0.1032463
Ndc80	0.91153686	0.1128	0.15779581	0.11456139	0.15981752	0.33873649	0.14350733	0.0651	0.02053475	0.05918549	0.04549423	0.20174984	1	0.3398	0.99964682	0.32187174	0.49688895	0.83374148	0.37758289	0.1984	0.75605709	0.19588931	0.28335991	0.52987894	0.14350733	0.0506	0.44560621	0.19696157	0.11746603	0.42514952	1	0.6161	0.96884815	0.60320794	0.75286044	0.96422556	0.73042087	0.1054	0.12942521	0.11397807	0.14621578	0.62214519	0.41098146	0.1851	0.36793544	0.19090658	0.25329734	0.43948526	0.1032463
Scarna17	0.31529902	0.1333	0.3307053	0.13451505	0.18929158	0.37988804	1	0.5983	0.20285147	0.59193589	0.43054781	0.7281229	0.00276597	0.0037	0.00102665	0.01855962	0.00241003	0.03695218	0.23678755	0.0873	0.1721514	0.09056647	0.12296946	0.31307221	0.00165109	0.0021	0.00062188	0.00145466	0.00118437	0.02387806	1	0.9869	0.80473372	0.98794304	0.93717966	0.96422556	0.19445133	0.1844	0.05236548	0.20785851	0.11603222	0.57118925	0.78633402	0.4181	0.66010041	0.41515518	0.52720681	0.71865517	0.34418431
S100a9	0.08238283	0.0348	0.0027673	0.03965619	0.00935775	0.04586741	0.00135442	0.0033	0.00124258	0.00231019	0.00175516	0.02707984	1	0.3983	0.99869932	0.4070557	0.57400018	0.88633745	0.41098146	0.1396	0.21774791	0.13759103	0.18642017	0.40688607	0.6248787	0.3077	0.50749716	0.29434817	0.39146523	0.79398083	0.28641372	0.1999	0.11552355	0.24343543	0.1881639	0.54668915	1	0.6511	0.76820962	0.65240651	0.74482665	0.96391024	0.23678755	0.2295	0.10727187	0.23107777	0.17993581	0.34572933	0.1032463
Crtc1	0.0399169	0.0185	0.03163145	0.01640839	0.02330125	0.08708951	0.06522925	0.0173	0.00331417	0.021572	0.00949611	0.07636732	1	0.376	0.56388997	0.35162982	0.48327448	0.82313754	1	0.7684	0.84360212	0.76782687	0.83521685	0.93932371	1	0.6779	0.40939499	0.66971561	0.6239331	0.94964634	0.78633402	0.2904	0.38288276	0.28216853	0.36795153	0.77430942	1	0.7452	0.62510446	0.74543785	0.75712439	0.96391024	0.15858815	0.0615	0.08068483	0.06120225	0.07797427	0.19067435	0.23678755
Kmt5b	0.02360987	0.0154	0.0221242	0.019339	0.01958877	0.07697595	0.08238283	0.0468	0.02572836	0.0499558	0.04329413	0.19549931	0.12842651	0.0203	0.00061268	0.04104076	0.00233429	0.03642317	0.28641372	0.0443	0.10314603	0.04366914	0.06819041	0.21160844	0.12842651	0.0437	0.03487845	0.03760573	0.04654814	0.24736672	1	0.3747	0.79921477	0.37837138	0.52889514	0.9136769	0.34418431	0.0936	0.16178152	0.09218588	0.13064209	0.59840827	0.00017803	0.0002	0.00000155	0.00021716	0.00000605	0.00012944	0.0399169
Clec12a	0.19445133	0.0306	0.03602001	0.02761021	0.03929148	0.12626456	0.91153686	0.1634	0.2240393	0.17188671	0.2285938	0.51409401	1	0.5051	0.84971725	0.48641706	0.64386142	0.91914137	0.0399169	0.0047	0.00403838	0.0034646	0.00516745	0.036355	1	0.984	0.81288683	0.98087394	0.9376591	0.96597508	0.0399169	0.017	0.00333891	0.02556197	0.00946756	0.08577776	0.34418431	0.2253	0.21537634	0.2263805	0.24383815	0.76316465	0.57524967	0.105	0.07492163	0.10952507	0.11855436	0.25762242	0.19445133
Ifit1	1	0.5392	0.94777244	0.54002125	0.69426558	0.85969816	0.12842651	0.0631	0.03339085	0.05879758	0.05666506	0.23123937	1	0.2311	0.92124238	0.23208352	0.37308507	0.73238989	1	0.4063	0.61180737	0.41490935	0.53291397	0.77267911	0.4877032	0.5074	0.12795018	0.44810168	0.2843244	0.67980584	0.00276597	0.0342	0.00073668	0.03371951	0.00224989	0.03397917	0.34418431	0.5588	0.04275381	0.55488878	0.13383809	0.60188552	1	0.2096	0.43186588	0.20967986	0.311146	0.50659154	1
Dis3l	1	0.6275	0.56388997	0.63128726	0.67214622	0.84775055	0.00538267	0.0023	0.00190312	0.00191229	0.00239672	0.03214552	1	0.5275	0.83039622	0.50191236	0.65656016	0.92179307	1	0.8265	0.81210341	0.82953169	0.86080909	0.94588611	0.0399169	0.0714	0.00671863	0.06647171	0.01971012	0.1464404	1	0.9703	0.88668628	0.97079793	0.95499943	0.96533603	1	0.5876	0.73568429	0.58100078	0.69176807	0.96391024	0.15858815	0.0875	0.02954494	0.08629445	0.06332201	0.16452667	1
Gm2415	1	0.4264	0.53774673	0.42602552	0.52965369	0.74087243	1	0.0665	0.08052336	0.0626129	0.09003432	0.3008538	0.4877032	0.3213	0.43075267	0.31923686	0.37676237	0.73555515	0.67450773	0.2233	0.348583	0.22176614	0.29987582	0.54999853	1	0.1666	0.29609418	0.16596454	0.24382679	0.62834271	1	0.6405	0.93749131	0.64654871	0.77300203	0.96422556	1	0.5139	0.80678938	0.49371395	0.64403433	0.96391024	0.34418431	0.1648	0.10162644	0.19143331	0.16640949	0.32689735	0.00276597
Slc38a4	0.67450773	0.4143	0.15779581	0.39952711	0.31405715	0.52993126	0.15858815	0.0203	0.02105614	0.02293757	0.02727482	0.14848069	1	0.4458	0.62903561	0.4505268	0.56717337	0.88239302	0.19445133	0.0803	0.019289	0.07844482	0.04866962	0.16768196	1	0.3405	0.45958113	0.33729155	0.44064772	0.83729125	1	0.7733	0.93133654	0.77630616	0.85928435	0.96422556	1	0.3162	0.50749716	0.31797077	0.43112959	0.92090484	0.03083436	0.0036	0.00196402	0.00341902	0.00359761	0.0197744	0.00388083
Cep120	0.28641372	0.0411	0.03472649	0.03661631	0.0476593	0.14520012	1	0.8758	0.78207328	0.87899891	0.87755409	0.95593548	1	0.2585	0.50749716	0.25129891	0.36974552	0.72928506	0.1032463	0.0428	0.06160564	0.05510021	0.05931981	0.19147733	0.0179142	0.0117	0.00812314	0.00944064	0.01080141	0.10018547	1	0.4524	0.3307053	0.4456959	0.47181185	0.87235738	1	0.244	0.18125175	0.24420536	0.2719153	0.79261146	0.34418431	0.1465	0.03162792	0.13970483	0.08246243	0.19868674	0.00276597
Gm50156	0.67450773	0.3149	0.25309982	0.31717504	0.34007771	0.55890238	0.4877032	0.1947	0.06336482	0.19602735	0.14250347	0.39422656	1	0.3808	0.89827285	0.35088594	0.52706291	0.85714703	1	0.3698	0.42837325	0.36620965	0.45613917	0.70769964	0.41098146	0.2171	0.27212075	0.23373141	0.26679782	0.66009717	1	0.2696	0.5959087	0.27311824	0.39806041	0.80309395	0.09281456	0.0305	0.01397476	0.02635161	0.02613235	0.29191522	1	0.6443	0.90790731	0.62906688	0.7628984	0.88702762	1
Mtm1	0.1032463	0.1008	0.11847239	0.10177941	0.10561846	0.2539025	0.28641372	0.1265	0.09799693	0.1486705	0.14120666	0.392175	1	0.5931	0.45318797	0.58530249	0.60595369	0.90416124	0.4877032	0.1881	0.04617412	0.18750581	0.11642436	0.30245995	1	0.3199	0.10142574	0.31251307	0.23275742	0.61187776	0.91153686	0.3405	0.37531787	0.34890524	0.4182166	0.82425617	1	0.9852	0.80986317	0.98296334	0.93739804	0.96391024	1	0.4543	0.61180737	0.46244237	0.57158195	0.75579003	0.67450773
Col8a1	0.37758289	0.2858	0.30351929	0.29119776	0.31065183	0.52603137	0.34418431	0.1189	0.17877261	0.11681667	0.1570477	0.41824171	0.4877032	0.174	0.50406249	0.19381504	0.26771982	0.6235162	1	0.236	0.32665643	0.23905657	0.32046868	0.57277476	1	0.7566	0.86929525	0.74641759	0.83129111	0.96597508	1	0.8883	0.94149957	0.88655242	0.92681711	0.96422556	1	0.3906	0.72611045	0.38819589	0.53238329	0.96391024	0.08238283	0.0518	0.0697166	0.05370657	0.0621051	0.16240436	0.78633402
Piezo1	0.91153686	0.2228	0.13149651	0.22131932	0.22588021	0.42739354	0.05123731	0.012	0.019289	0.01811874	0.01905807	0.11759375	1	0.5714	0.85963004	0.51757135	0.68428947	0.93131417	0.12842651	0.0557	0.00223184	0.05587091	0.00813506	0.04956122	1	0.6311	0.83347262	0.62934177	0.74442203	0.96597508	0.0399169	0.0048	0.008791	0.01323203	0.0094627	0.08577776	1	0.5613	0.20285147	0.5748816	0.42324538	0.91718785	1	0.4497	0.57177702	0.41801684	0.54311768	0.73054962	0.23678755
5730480H06Rik	0.03083436	0.0172	0.0052514	0.01923511	0.01201257	0.0545798	0.23678755	0.0842	0.04275381	0.08180026	0.07734804	0.27422878	1	0.6979	0.5090107	0.69814755	0.68612668	0.93131417	0.67450773	0.5492	0.14524292	0.5305672	0.33131272	0.58466734	0.41098146	0.439	0.21209322	0.40657678	0.33654249	0.74023526	1	0.7609	0.80425258	0.76623402	0.82258693	0.96422556	0.78633402	0.0708	0.21394907	0.0840034	0.12510044	0.58857518	0.03083436	0.0184	0.01966675	0.01695893	0.02034667	0.07165042	0.19445133
Serinc5	0.00062902	0	0.0000207	0.00002274	0	0	0.4877032	0.138	0.0993335	0.14041146	0.15102417	0.40814499	0.34418431	0.0584	0.01388417	0.06194606	0.03696986	0.19993904	0.34418431	0.1135	0.05605349	0.11462712	0.10449312	0.28148552	0.00011306	0.0007	0.00008817	0.00174913	0.00018029	0.00720584	0.0179142	0.0082	0.00001113	0.0100217	0.00004437	0.00255737	0.78633402	0.4902	0.56016321	0.49872333	0.56321991	0.96391024	0.1032463	0.1216	0.01966675	0.12878532	0.05227299	0.14341263	0.00017803
Rnf220	0.00388083	0.0036	0.00002043	0.00215363	0.00008008	0.00153472	1	0.304	0.348583	0.3050297	0.38326657	0.68258885	1	0.937	0.8914185	0.9407075	0.9407176	0.96880691	0.12842651	0.0271	0.03472649	0.03515482	0.03924301	0.14513799	0.15858815	0.151	0.06975689	0.1610139	0.11949465	0.42975386	1	0.6913	0.72659669	0.68343244	0.75671131	0.96422556	0.08238283	0.0214	0.01236229	0.02573175	0.02239377	0.27307625	0.23678755	0.0982	0.05686675	0.0920658	0.09334179	0.21715366	0.00027552
Ring1	0.0399169	0.0427	0.00644989	0.04179183	0.01758699	0.07140283	0.19445133	0.0675	0.02035427	0.06050766	0.04672129	0.20530927	0.67450773	0.6667	0.47233973	0.65345161	0.60332342	0.90353182	1	0.8998	0.84755376	0.89711954	0.90787294	0.95221428	1	0.6746	0.38445056	0.66908434	0.60808252	0.94293044	0.34418431	0.3823	0.43203263	0.37938207	0.38198293	0.78891229	1	0.9197	0.80260642	0.92394243	0.90588525	0.96391024	0.0179142	0.119	0.00842471	0.11824198	0.02090075	0.07311814	0.57524967
Rad51b	1	0.6017	0.67783838	0.60383649	0.6904512	0.85744454	0.41098146	0.312	0.4297659	0.31549972	0.35923569	0.65894397	0.0399169	0.1143	0.0296181	0.16969425	0.05445359	0.25242337	1	0.6971	0.66127562	0.65693076	0.73139867	0.902168	1	0.7804	0.89527775	0.78355489	0.85568805	0.96597508	1	0.8306	0.93982252	0.82398533	0.89253968	0.96422556	1	0.6157	0.40939499	0.61142685	0.59680871	0.96391024	0.06522925	0.0308	0.00205329	0.05732403	0.00724289	0.0333081	0.78633402
Gltp	1	0.4627	0.82659452	0.46293434	0.61245012	0.80559088	0.67450773	0.2953	0.31968179	0.30786949	0.35570765	0.65466176	1	0.5013	0.87791778	0.49888559	0.65164198	0.92101183	0.41098146	0.1747	0.08556145	0.17518583	0.15653722	0.36350913	1	0.3983	0.30351929	0.38803321	0.42632775	0.82535856	1	0.7284	0.84899948	0.72764901	0.81217977	0.96422556	0.57524967	0.5412	0.57177702	0.51065586	0.548447	0.96391024	0.23678755	0.2867	0.06397509	0.29221596	0.14945242	0.30227746	1
Cyth4	1	0.3729	0.69069519	0.38540957	0.5178568	0.73083325	1	0.6699	0.63651654	0.66833652	0.71941626	0.91484166	0.0399169	0.1072	0.01192317	0.10773229	0.03136444	0.18049026	0.57524967	0.4675	0.15105263	0.46580726	0.31634476	0.56872695	1	0.7869	0.92185154	0.7862595	0.86441115	0.96597508	1	0.6951	0.82638619	0.68590905	0.7832925	0.96422556	0.01346483	0.0061	0.0025059	0.01472079	0.00567222	0.15852636	1	0.8001	0.89927095	0.80478868	0.86873088	0.93434298	0.15858815
Gm47374	1	0.5491	0.80597636	0.53727366	0.67531726	0.84952722	0.78633402	0.2358	0.69733844	0.23927395	0.35952018	0.65913273	0.6248787	0.1278	0.99986088	0.22125944	0.26765239	0.62345049	0.1158364	0.1018	0.04791441	0.1005264	0.08117834	0.23886493	1	0.5918	0.98514646	0.60252112	0.74563842	0.96597508	1	0.6735	0.90741484	0.65660976	0.78281144	0.96422556	1	0.8028	0.65846539	0.80512251	0.7989821	0.96391024	1	0.4783	0.50749716	0.47075895	0.5566827	0.74269493	1
Tab1	0.00194777	0.0013	0.00105669	0.00158846	0.00139932	0.01198654	1	0.4042	0.79067206	0.40358453	0.5542803	0.82147925	1	0.1021	0.11847239	0.10698255	0.13994615	0.4368166	0.05123731	0.0148	0.01017713	0.01478517	0.01581156	0.07842672	1	0.8341	0.59218835	0.78436832	0.77482438	0.96597508	1	0.54	0.90681222	0.52929735	0.68447287	0.96422556	0.57524967	0.5034	0.38872208	0.50660424	0.48359834	0.94972602	0.91153686	0.2666	0.50262256	0.27395259	0.3813949	0.58087953	1
Kcna2	0.00276597	0.0008	0.00093194	0.00321675	0.00133536	0.01162012	0.01002188	0.0061	0.00117431	0.00382586	0.00290558	0.03650794	0.1032463	0.0409	0.03300673	0.03397524	0.04261416	0.21716833	0.05123731	0.0538	0.00847632	0.05791168	0.023075	0.10153638	1	0.8139	0.76124573	0.82097389	0.84027365	0.96597508	0.57524967	0.1987	0.22708061	0.20065345	0.24754731	0.63053842	0.05123731	0.0047	0.00190268	0.00620937	0.00435301	0.13963807	1	0.7306	0.59001747	0.72570728	0.73508209	0.87158122	0.4877032
Jak1	0.06522925	0.0064	0.01343727	0.00386998	0.00793022	0.04070541	1	0.3457	0.48660131	0.33980012	0.44991043	0.74394232	0.23678755	0.0579	0.0592362	0.05350736	0.07009558	0.29252486	1	0.812	0.88804728	0.79073704	0.865382	0.94661199	0.91153686	0.2491	0.21394907	0.24995302	0.29014392	0.68639794	0.12842651	0.0658	0.06915843	0.06388674	0.07533471	0.31913428	0.57524967	0.2061	0.23387739	0.21368164	0.25730103	0.78009247	0.67450773	0.6519	0.348583	0.63797362	0.53671388	0.72548502	1
Wrn	1	0.4706	0.67770308	0.48207993	0.59926314	0.79532694	0.12842651	0.2867	0.00842471	0.28340072	0.0299622	0.15723795	0.28641372	0.1431	0.07780323	0.14128949	0.13153491	0.42227512	1	0.927	0.87791778	0.92769549	0.93115345	0.95372639	1	0.7776	0.90763806	0.76391704	0.85164156	0.96597508	0.41098146	0.0996	0.12225661	0.09971359	0.1303713	0.44283925	1	0.9568	0.88541377	0.95387615	0.94721186	0.96391024	1	0.7222	0.93982252	0.72512454	0.82854123	0.92022826	0.34418431
Ppp2r1b	0.23678755	0.0313	0.02009271	0.03208721	0.03415696	0.11431408	0.03083436	0.044	0.01477247	0.04269005	0.02734542	0.1487632	1	0.1593	0.02861561	0.15593745	0.08224319	0.3206684	1	0.3368	0.09291157	0.33322659	0.22556809	0.4582497	1	0.1702	0.85982875	0.16314922	0.28232993	0.67759696	0.34418431	0.066	0.03602001	0.06280176	0.0647853	0.29195123	0.05123731	0.0594	0.0052396	0.0653812	0.01649477	0.24116026	0.34418431	0.0915	0.10466183	0.0968317	0.11863747	0.25763361	0.02360987
Slc38a7	0.67450773	0.1704	0.59218835	0.16748269	0.26647967	0.47652921	0.78633402	0.2861	0.07100811	0.27756292	0.17815237	0.4486811	0.15858815	0.0922	0.02477642	0.09323969	0.05861868	0.26254563	0.23678755	0.1935	0.04617412	0.20305357	0.11119415	0.29313312	1	0.9278	0.89827285	0.92310697	0.93581172	0.96597508	1	0.7626	0.89919239	0.76827832	0.84655652	0.96422556	0.28641372	0.0731	0.15270321	0.09858473	0.1181211	0.57532118	0.02360987	0.0019	0.00079602	0.03152002	0.00215443	0.01337866	0.78633402
5430405H02Rik	0.06522925	0.046	0.008791	0.04461833	0.02309006	0.08662586	1	0.2254	0.62797095	0.22203438	0.34683701	0.64512819	0.28641372	0.143	0.0584906	0.14377644	0.11581961	0.39463591	0.34418431	0.3105	0.11552355	0.31726264	0.22303707	0.45438662	0.4877032	0.1213	0.06559866	0.12161316	0.11847829	0.42754858	1	0.5871	0.94589571	0.57736704	0.72826756	0.96422556	0.78633402	0.1885	0.26511652	0.18845467	0.25550932	0.77668389	0.0179142	0.0156	0.00345826	0.01554942	0.00844955	0.03732492	1
Ctrc	0.0033234	0.0002	0.00273986	0.00011895	0.00028423	0.00385772	0.53147643	0.1093	0.24127309	0.26873816	0.21167989	0.49227954	1	0.7731	0.95495108	0.78056605	0.86546567	0.96491136	0.00092945	0	0.00073668	0.00003986	0	0	0.57524967	0.1791	0.69069519	0.17084127	0.27354071	0.66828629	0.12842651	0.0228	0.03236638	0.0437825	0.03795692	0.21133381	0.34418431	0.2872	0.1094826	0.29113881	0.21101528	0.7198413	0.00870279	0.0185	0.00062188	0.01558206	0.00217254	0.01346055	0.00276597
Zfp512b	0.02360987	0.0234	0.01669543	0.03050402	0.02250106	0.08515954	0.00062902	0	0.00004337	0.00001648	0	0	1	0.9422	0.81288683	0.93983085	0.9183684	0.96699217	0.01346483	0.0133	0.00124441	0.01442799	0.00391253	0.03031496	0.28641372	0.1066	0.08898391	0.10187633	0.11790324	0.42605334	1	0.6609	0.92376306	0.65491251	0.78086286	0.96422556	0.02360987	0.0127	0.00361715	0.00990089	0.00802315	0.17755176	0.06522925	0.0219	0.01239658	0.01985411	0.02083035	0.07291999	0.0399169
Pcnt	0.0179142	0.0068	0.00110306	0.00797395	0.00323925	0.02143375	1	0.948	0.88517124	0.95027906	0.94408655	0.96124715	1	0.9696	0.86949029	0.9684155	0.94920184	0.97007646	0.00276597	0.0035	0.00006893	0.00125564	0.00025075	0.00450705	0.0399169	0.0288	0.00812314	0.02550845	0.01801136	0.13935151	0.00041953	0	0.00000743	0.00004523	0	0	0.1032463	0.0082	0.00331417	0.00809988	0.00718352	0.17344659	0.00000865	0.0002	0.00000148	0.0003935	0.00000501	0.00011289	0.01002188
Rxrg	0.91153686	0.6615	0.32665643	0.67040177	0.55852447	0.76446111	0.23678755	0.1325	0.12337257	0.12821131	0.14453207	0.39824557	0.19445133	0.083	0.04446396	0.07912757	0.07645434	0.30732791	0.0179142	0.0349	0.00115102	0.04259391	0.00409524	0.03124362	1	0.778	0.84635808	0.77214311	0.8399873	0.96597508	1	0.5334	0.79067206	0.53515855	0.66576593	0.96422556	1	0.2328	0.69733844	0.22852484	0.36018356	0.8736566	0.4877032	0.1052	0.09291157	0.10225766	0.1246173	0.26640067	0.91153686
Cyp1a2	1	0.9031	0.90330892	0.91580677	0.92887781	0.95480835	0.00538267	0.0104	0.00478399	0.00754323	0.00641503	0.05981183	0.91153686	0.3552	0.16848178	0.36809173	0.31835886	0.67665338	1	0.654	0.87716768	0.67083571	0.77522943	0.9239903	0.4877032	0.1377	0.12337257	0.13476119	0.16103932	0.50465966	1	0.5134	0.76738093	0.50887216	0.64349414	0.96422556	0.34418431	0.2842	0.0547413	0.27738633	0.14135828	0.61302784	0.91153686	0.7996	0.348583	0.79814695	0.61830176	0.79215333	1
Gm38077	1	0.6806	0.87747054	0.68360373	0.78867976	0.91087846	0.15858815	0.4356	0.22581265	0.4003818	0.25760927	0.55085235	0.19445133	0.1192	0.15113993	0.11724435	0.13948209	0.43571025	0.28641372	0.3729	0.2855101	0.36732317	0.32263169	0.57458915	1	0.9604	0.83404229	0.96087325	0.9343758	0.96597508	0.4877032	0.5645	0.62508686	0.57074506	0.5575861	0.9351023	1	0.6505	0.79306944	0.65673365	0.75175394	0.96391024	1	0.8913	0.83039622	0.89151166	0.89930253	0.94428686	1
Nudt16l1	0.12842651	0.0073	0.01536337	0.01511576	0.01449176	0.06237025	0.23678755	0.1196	0.0088295	0.11139564	0.0296696	0.15643168	0.00000262	0	0.00000055	0.00090283	0	0	0.4877032	0.0696	0.12873068	0.06899864	0.10341412	0.27976333	0.19445133	0.2685	0.05541493	0.26359527	0.13026582	0.45095503	1	0.7844	0.87554284	0.78673895	0.85322813	0.96422556	1	0.3204	0.85237576	0.29288222	0.45931439	0.93443075	0.00538267	0.0031	0.00131285	0.00519996	0.00273528	0.01599335	0.00276597
Elovl5	0.00194777	0.0005	0.00000141	0.00051958	0.00000562	0.00016381	0.00388083	0.0228	0.00100715	0.0191879	0.00297054	0.0369159	0.00738371	0.0092	0.00345826	0.03414586	0.00711013	0.07159422	0.00135442	0	0.00001728	0.00004862	0	0	1	0.9473	0.86929525	0.95051	0.93939588	0.96597508	0.08238283	0.0293	0.0292453	0.02872186	0.03469862	0.19983741	1	0.2668	0.47366401	0.27195338	0.3796353	0.88826599	0.00092945	0	0.00000007	0.00010571	0	0	0.00002583
Gm48766	0.84893544	0.3596	0.99352672	0.3552914	0.5141441	0.72749424	0.07380604	0.0588	0.10162644	0.05898473	0.06974798	0.25797532	0.44934233	0.0841	0.99999803	0.08599836	0.14956507	0.45391203	1	0.9296	0.96240734	0.91074111	0.9494874	0.95945165	1	0.9172	0.97436996	0.91857531	0.95119845	0.96758743	1	0.9584	0.99127242	0.95476502	0.97570775	0.97699756	1	0.3637	0.69733844	0.36699228	0.50579159	0.96391024	0.78633402	0.1558	0.41441712	0.16142796	0.24542963	0.42977203	1
Pdcd4	0.00002583	0	0.00000002	0.00000211	0	0	0.01346483	0.0123	0.0001304	0.01219548	0.00050591	0.01170112	0.00027552	0	0.00000062	0.00020094	0	0	0.00027552	0.0001	0.00001728	0.00025518	0.00005305	0.00158321	0.0179142	0.0124	0.00093737	0.01788756	0.00317666	0.04561503	0.00017803	0.0001	0.00000148	0.00020219	0.00000575	0.00048127	1	0.2434	0.6510518	0.23826268	0.36895304	0.88061828	0.00062902	0.0002	0.00000155	0.00030815	0.0000061	0.00012947	0.00004312
Pbk	1	0.4784	0.98514646	0.4844142	0.64832684	0.83165536	0.00194777	0.0052	0.00661434	0.00906372	0.00413551	0.04502643	0.34418431	0.4219	0.99964884	0.42923328	0.46480622	0.8084913	0.84893544	0.4189	0.29196078	0.39676364	0.42058069	0.67550334	1	0.7217	0.93749131	0.4746477	0.71953839	0.96597508	0.14350733	0.0594	0.09682861	0.06187687	0.07953558	0.32961177	1	0.9519	0.95561696	0.95469265	0.96515025	0.96935504	1	0.2108	0.9998847	0.20851714	0.34662895	0.54376989	0.84893544
Kdm3b	0.4877032	0.2939	0.09240637	0.29647777	0.20358675	0.39951325	0.0399169	0.0754	0.02802675	0.09936147	0.04758556	0.20766626	0.08238283	0.0305	0.0052396	0.06792191	0.01596792	0.12009932	0.0399169	0.0656	0.00842471	0.06601456	0.02296968	0.10126905	0.15858815	0.0613	0.0584906	0.05675366	0.06976465	0.3133102	1	0.6018	0.80925271	0.61191606	0.723118	0.96422556	1	0.2439	0.42045655	0.2398551	0.34341863	0.86152566	0.05123731	0.031	0.019289	0.0364853	0.0305282	0.09683191	0.34418431
Faap100	0.78633402	0.2776	0.24775703	0.27941267	0.32027728	0.5369007	0.08238283	0.1012	0.02300917	0.10061753	0.05303673	0.22114161	1	0.4486	0.37592665	0.45641855	0.49503589	0.83212503	0.00538267	0.0019	0.00018027	0.00142415	0.00057459	0.00799648	0.00388083	0.0095	0.00124441	0.04305595	0.00336203	0.04745327	1	0.4352	0.87716768	0.41886474	0.58606062	0.95177204	0.01002188	0.0054	0.00812314	0.00447643	0.00633448	0.16385687	0.00092945	0.0007	0.00003213	0.00062358	0.00011352	0.00153818	0.06522925
F630028O10Rik	1	0.8543	0.89827285	0.85400569	0.89791818	0.94943873	0.84893544	0.3493	0.04959442	0.34962578	0.14779468	0.4036693	0.98119706	0.8024	0.99999907	0.77995335	0.87959385	0.96491136	0.53147643	0.1566	0.24829529	0.16161164	0.21642231	0.44512927	1	0.7092	0.95716268	0.71127687	0.82292399	0.96597508	1	0.1832	0.48660131	0.20378606	0.29804721	0.69834098	1	0.8306	0.90790731	0.8160079	0.88283435	0.96391024	0.6248787	0.6355	0.38288276	0.61153457	0.5390203	0.72712142	1
Pcnx3	0.00538267	0.0019	0.00100866	0.00143886	0.00166771	0.0135481	0.4877032	0.4285	0.1137335	0.38490954	0.25357144	0.54601997	0.34418431	0.7318	0.19608976	0.70452878	0.37067901	0.73042224	1	0.6114	0.73568429	0.61242466	0.71076702	0.89188483	1	0.2236	0.57615721	0.22250194	0.34181455	0.74574736	0.34418431	0.509	0.42510575	0.51047308	0.43566437	0.8404212	1	0.9906	0.83061125	0.98997646	0.9470713	0.96391024	0.41098146	0.1338	0.19102595	0.13930682	0.17920881	0.34470067	0.12842651
Ikzf1	0.19445133	0.0271	0.0088295	0.0317779	0.02141693	0.08219036	0.28641372	0.0989	0.10785434	0.10209357	0.12243882	0.35967393	1	0.9621	0.78240974	0.96209552	0.91808532	0.96699217	0.34418431	0.3355	0.28802254	0.32355819	0.32132048	0.57365262	1	0.2945	0.42510575	0.28999873	0.39230177	0.79482703	1	0.3015	0.57177702	0.31307885	0.43197633	0.83594252	1	0.4554	0.48963863	0.46075288	0.53991635	0.96391024	0.91153686	0.3159	0.22923114	0.32674401	0.3423041	0.53900941	0.19445133
Appl2	0.01346483	0.0016	0.0003883	0.00210853	0.00106699	0.00993715	0.4877032	0.1216	0.08052336	0.12070505	0.12912587	0.37125493	0.91153686	0.5922	0.36793544	0.59952893	0.55776248	0.87581765	0.00738371	0.0102	0.00003366	0.00787196	0.00013301	0.00295952	0.00092945	0.0007	0.00008817	0.00167806	0.00027698	0.00955718	0.05123731	0.0039	0.00546741	0.0039795	0.00563288	0.06108674	0.78633402	0.3525	0.67145831	0.3601561	0.47764199	0.94601835	0.00388083	0.0055	0.00098201	0.00450149	0.002381	0.01437913	0.00000262
Serpinf2	0.00194777	0.0003	0.0005678	0.00068222	0.00056547	0.00640214	0.05123731	0.0256	0.00214257	0.02400496	0.00705508	0.06290645	0.0179142	0.0157	0.0050118	0.01724784	0.01060942	0.09230807	0.41098146	0.1907	0.33833398	0.1944846	0.25357392	0.49409558	0.06522925	0.0376	0.0043955	0.03341456	0.01336189	0.11550408	0.28641372	0.3369	0.27404846	0.33164518	0.30478622	0.70728262	1	0.8405	0.88684527	0.76939431	0.86634766	0.96391024	0.00027552	0.0001	0.00006893	0.00028942	0.00012661	0.00165769	0.00135442
Mafk	0.00276597	0.0017	0.00032549	0.00190316	0.00087961	0.00869174	0.34418431	0.1636	0.11122316	0.15316811	0.16301515	0.42600327	0.00538267	0.002	0.00119031	0.04812485	0.00258619	0.03835855	0.03083436	0.0223	0.0043955	0.03822298	0.01208671	0.06544018	0.12842651	0.0846	0.07165282	0.08282176	0.08764781	0.35755785	1	0.4959	0.80520555	0.50356218	0.64058354	0.96422556	0.08238283	0.0536	0.00333891	0.04914677	0.01140766	0.20388956	0.03083436	0.0228	0.00973465	0.02020072	0.01750394	0.06417034	0.01002188
Irs2	0.0000705	0.0003	0.00001578	0.00005323	0.00004013	0.00088709	1	0.7821	0.88377693	0.78743969	0.85469087	0.95418291	0.00062902	0.0025	0.00021818	0.00145184	0.00055082	0.0138357	0.00092945	0.0003	0.00006293	0.00016125	0.00015094	0.00316373	0.00738371	0.0013	0.00007192	0.00196798	0.00026116	0.00929062	0.23678755	0.2304	0.16290155	0.22598555	0.20912615	0.57863447	0.67450773	0.3471	0.31274293	0.34291063	0.38177764	0.88964776	0.00062902	0	0.00000333	0.00001665	0	0	0.00538267
Sh3yl1	0.03083436	0.0032	0.00000349	0.00400051	0.00001393	0.00036997	0.12842651	0.0479	0.00441475	0.04561706	0.01443531	0.09876232	0.28641372	0.0862	0.21394907	0.08930275	0.12918122	0.41802799	0.12842651	0.1346	0.04449196	0.13352411	0.08853234	0.25338688	0.78633402	0.3445	0.50262256	0.34895058	0.4429786	0.83946397	0.1032463	0.0377	0.06367532	0.03756298	0.05093114	0.25215117	0.23678755	0.0861	0.21271265	0.08735111	0.12505148	0.5885189	0.15858815	0.0486	0.05394397	0.04802397	0.06038423	0.15916023	0.91153686
Gm38375	0.44934233	0.0432	0.999997	0.04419633	0.08163275	0.21238669	1	0.4904	0.9132233	0.50224914	0.653038	0.88100037	1	0.7872	0.99127242	0.55470855	0.78711057	0.95427112	0.57524967	0.4567	0.69733844	0.45399445	0.52877244	0.76886815	1	0.3693	0.98897649	0.37429797	0.5412251	0.90490516	1	0.7799	0.95716268	0.78349023	0.86893991	0.96422556	1	0.8181	0.82041666	0.81688682	0.85737611	0.96391024	0.6248787	0.1095	0.18094412	0.10918004	0.15736581	0.3137651	1
Gatad2b	0.23678755	0.0628	0.1137335	0.06318924	0.08935607	0.22615545	0.67450773	0.1861	0.14201623	0.18332148	0.20669309	0.48572418	0.67450773	0.265	0.24988998	0.27053425	0.30877782	0.66552357	0.57524967	0.1361	0.23753833	0.13407014	0.19272888	0.41526643	0.00194777	0.0473	0.00098201	0.04474828	0.00253933	0.03940798	1	0.9739	0.88118826	0.97656723	0.95565161	0.96548429	0.57524967	0.2132	0.1683052	0.21120813	0.23384892	0.75269827	0.01346483	0.0206	0.00319979	0.02867308	0.00850687	0.03754685	0.41098146
Cela2a	0.00638319	0.0009	0.0043955	0.00032212	0.00086962	0.00865649	0.98119706	0.1939	0.62508686	0.30843626	0.36302913	0.66270427	1	0.7731	0.95495108	0.78056605	0.86546567	0.96491136	0.00092945	0	0.00073668	0.00004283	0	0	0.17651974	0.0772	0.10785434	0.08358179	0.10036495	0.39043907	0.12842651	0.0195	0.02992313	0.03929148	0.03391602	0.19697046	0.19445133	0.3036	0.08362041	0.30703525	0.16911717	0.66243185	0.02076203	0.0245	0.00119898	0.02151863	0.00412587	0.02192058	0.00194777
Gpbp1l1	0.01346483	0.0034	0.00124441	0.00422518	0.00283959	0.01957928	0.57524967	0.1806	0.17477848	0.17736623	0.21464923	0.49671592	0.57524967	0.3118	0.17867862	0.2986291	0.28795964	0.64432286	0.00194777	0.0008	0.0000195	0.00070773	0.00007345	0.00190912	0.0179142	0.002	0.00073668	0.00292212	0.00177346	0.03063028	0.28641372	0.0624	0.20968317	0.05846427	0.09664017	0.3689727	0.19445133	0.1757	0.20630803	0.17309442	0.18640624	0.69053657	0.67450773	0.2271	0.62508686	0.22766455	0.33675379	0.53285015	0.12842651
Gm37694	0.17651974	0.0175	0.02009271	0.02497122	0.02620831	0.09496483	1	0.5396	0.35524801	0.52208329	0.52745658	0.80404904	1	0.9791	0.99474014	0.98147699	0.98875137	0.99056822	0.78633402	0.2157	0.10142574	0.20869092	0.194562	0.41743968	1	0.4099	0.95085751	0.40965947	0.57700462	0.92571102	0.91153686	0.3611	0.35819096	0.35178017	0.42101471	0.82741303	1	0.3381	0.40939499	0.34209299	0.42902273	0.91885277	0.67450773	0.5076	0.45318797	0.51081211	0.52514977	0.71667445	1
Rassf3	0.34418431	0.3587	0.30957554	0.36049028	0.34195358	0.56099532	0.15858815	0.0707	0.07335397	0.06439491	0.08062627	0.28131251	0.78633402	0.1069	0.19536874	0.1370013	0.17358106	0.49146876	0.08238283	0.0394	0.01583284	0.09381606	0.03592657	0.13643343	0.78633402	0.1952	0.09551298	0.19345854	0.18154156	0.53528349	0.91153686	0.3573	0.59141379	0.35188669	0.47458005	0.87404711	1	0.5276	0.88668628	0.52531875	0.67490318	0.96391024	0.02360987	0.0404	0.008791	0.04225143	0.01955721	0.06958759	0.06522925
Gm2792	1	0.9373	0.73159815	0.92993613	0.8870935	0.94595299	0.01346483	0.0059	0.00478399	0.004277	0.00582582	0.05596097	1	0.6164	0.67536363	0.63342222	0.70401058	0.93695223	1	0.8852	0.78207328	0.88528342	0.88146062	0.94890823	0.00027552	0	0.00003969	0.00214375	0	0	0.91153686	0.6735	0.65846539	0.67454144	0.7164606	0.96422556	0.57524967	0.2015	0.30277415	0.19712588	0.26530745	0.78744058	1	0.9212	0.94925028	0.92283178	0.94727813	0.95818093	0.34418431
2210039B01Rik	0.02076203	0.0089	0.04446396	0.00691476	0.0122088	0.05514064	0.02722211	0.087	0.01236229	0.10672368	0.0288829	0.15409412	1	0.4986	0.99828985	0.49033098	0.66151046	0.92421352	0.57524967	0.2669	0.24437224	0.26381551	0.29922778	0.54918845	0.84893544	0.948	0.21537634	0.60882695	0.46957524	0.85708931	0.21561944	0.1086	0.08556145	0.10796604	0.11495712	0.4103732	0.53147643	0.1796	0.25309982	0.18384642	0.23753233	0.75719976	0.08238283	0.0512	0.05809717	0.05565215	0.05983455	0.15828842	1
Frg1	0.00738371	0.0011	0.00050357	0.00078489	0.00092928	0.00900796	0.23678755	0.0896	0.02300917	0.08763398	0.05693469	0.23168587	0.34418431	0.1055	0.02009271	0.10596651	0.05587347	0.25578762	0.00041953	0.0005	0.00017243	0.00131276	0.00036547	0.00586635	0.00538267	0.008	0.00012473	0.0074353	0.00047266	0.01349825	0.28641372	0.242	0.16178152	0.24432783	0.22349213	0.59890319	0.57524967	0.1631	0.17580461	0.15782031	0.20106528	0.70882072	0.00738371	0.0031	0.00035233	0.00946309	0.00117579	0.00853254	0.00276597
2010320M18Rik	0.03083436	0.0144	0.00073668	0.01036191	0.002571	0.01833116	0.0179142	0.0033	0.00198587	0.00210592	0.00299119	0.03711454	0.12842651	0.2325	0.13407946	0.23050869	0.16747526	0.48161631	1	0.8493	0.90790731	0.85518442	0.89923758	0.95118802	1	0.3913	0.64255987	0.37718621	0.5152601	0.88662633	0.78633402	0.8543	0.77598961	0.85536225	0.81631894	0.96422556	1	0.7995	0.81210341	0.79206201	0.84304958	0.96391024	1	0.6112	0.12164733	0.61400429	0.3203777	0.51675605	0.01002188
Dennd1a	0.00388083	0.0012	0.00003213	0.00120679	0.00012104	0.00211486	0.19445133	0.0887	0.01451225	0.08089669	0.04094778	0.19001062	0.91153686	0.903	0.40556752	0.85568804	0.6850724	0.93131417	1	0.5954	0.83061125	0.59324867	0.71824767	0.89514958	0.19445133	0.2953	0.082139	0.2895104	0.16557899	0.51182763	1	0.7524	0.74459635	0.74656805	0.79815587	0.96422556	1	0.586	0.94039786	0.59473146	0.73377053	0.96391024	0.00276597	0.0001	0.00006593	0.00005708	0.00009292	0.00131385	1
Rad21	0.15858815	0.0245	0.00812314	0.03074302	0.01972826	0.07742845	0.57524967	0.148	0.00613889	0.14558498	0.02243915	0.13069922	0.15858815	0.0449	0.05236548	0.04193487	0.05592809	0.25578762	0.19445133	0.0642	0.13606037	0.0639024	0.09149645	0.25899306	0.08238283	0.0269	0.0455194	0.02553526	0.03621766	0.21103088	1	0.9604	0.7302491	0.95831182	0.89804289	0.96422556	0.23678755	0.1478	0.01322868	0.14676492	0.04282837	0.37187279	0.01002188	0.0098	0.00165708	0.01093757	0.0044607	0.02318077	0.08238283
Cybb	0.28641372	0.1145	0.16449676	0.1148045	0.14806762	0.32182282	0.91153686	0.3089	0.65352374	0.30494856	0.43745729	0.73281864	0.00388083	0.0165	0.00153033	0.07581502	0.00406122	0.05164598	1	0.9863	0.77598961	0.97799599	0.92484129	0.95221428	1	0.927	0.90681222	0.91831438	0.93666626	0.96597508	0.91153686	0.2608	0.04788427	0.2613692	0.13494778	0.45144361	0.23678755	0.0835	0.11290632	0.07781286	0.10552005	0.54520488	1	0.7705	0.78910177	0.74522075	0.81516094	0.9137316	0.15858815
Serpinb6b	0.67450773	0.0292	0.07108344	0.03278198	0.04981216	0.14986361	1	0.3136	0.45958113	0.32623129	0.42417906	0.72134022	0.4877032	0.2498	0.3631971	0.25465133	0.3141223	0.67187944	0.57524967	0.1926	0.19914826	0.19338029	0.23360357	0.46853259	1	0.315	0.88804728	0.31202774	0.47028324	0.85781468	0.0399169	0.0015	0.00185573	0.00126166	0.00197707	0.0306822	0.00135442	0.0002	0.00008817	0.00014953	0.0001683	0.02848003	0.06522925	0.0379	0.03300673	0.03181901	0.03866962	0.11491082	0.00738371
Hnrnpr	1	0.644	0.84463914	0.64753558	0.75742524	0.89432625	0.00738371	0.0092	0.00119031	0.01011637	0.00338096	0.03961526	0.57524967	0.2226	0.06823903	0.2263409	0.15808263	0.4652932	0.06522925	0.0362	0.00616468	0.03218102	0.01693169	0.08234605	0.06522925	0.0238	0.06805342	0.02086612	0.03334271	0.19984266	0.57524967	0.4151	0.21806293	0.41874576	0.35966858	0.76589666	0.78633402	0.4461	0.57177702	0.45159079	0.53499526	0.96391024	0.19445133	0.123	0.1088483	0.12529425	0.13140144	0.27611661	0.23678755
Tada2a	1	0.4695	0.77598961	0.46616784	0.60940749	0.80353375	1	0.8089	0.76714831	0.80962751	0.83771185	0.95047	0.19445133	0.1833	0.07767932	0.18166197	0.13804347	0.43346914	1	0.5357	0.92185154	0.54994645	0.69325908	0.88087485	1	0.5839	0.87457291	0.58099152	0.71720155	0.96597508	1	0.5132	0.72611045	0.4632933	0.61688232	0.96422556	0.12842651	0.0434	0.02954494	0.04910115	0.04703619	0.38527535	0.06522925	0.0151	0.01359067	0.01254865	0.01703393	0.06285415	1
Fmnl2	0.03083436	0.02	0.00546741	0.0154068	0.01211242	0.05488873	0.02360987	0.0168	0.01289978	0.01591137	0.01651201	0.10745607	0.23678755	0.0648	0.06837818	0.06325254	0.07985708	0.31478361	0.57524967	0.2653	0.2618274	0.2671592	0.30604227	0.55700393	0.4877032	0.3226	0.07492163	0.31538669	0.18460204	0.53989054	0.91153686	0.5325	0.50749716	0.53911195	0.58820594	0.95329983	0.19445133	0.0155	0.03602001	0.01583874	0.0249132	0.28706538	0.00000865	0	0.00000141	0.00000013	0	0	0.34418431
Zfp414	1	0.4484	0.348583	0.45533906	0.48221387	0.70031736	0.91153686	0.2822	0.2618274	0.28726302	0.33497822	0.6341186	0.41098146	0.22	0.3307053	0.21922147	0.27464809	0.6310135	0.05123731	0.0637	0.0025059	0.06001347	0.00887042	0.05294624	0.08238283	0.0956	0.03313841	0.0914087	0.06277953	0.29515223	1	0.7533	0.87457291	0.74984061	0.83254859	0.96422556	0.41098146	0.1185	0.05084532	0.11841509	0.10260519	0.54150039	0.00388083	0.0075	0.00175047	0.00762302	0.00365808	0.02005831	1
Birc3	1	0.4634	0.81424601	0.44843805	0.60458986	0.79951444	0.57524967	0.1995	0.11139771	0.1970895	0.192293	0.46679018	0.06522925	0.0374	0.00619829	0.03648211	0.01732997	0.12623746	0.4877032	0.2372	0.18125175	0.23369171	0.24902555	0.48796468	0.41098146	0.4221	0.348583	0.41843989	0.39757901	0.79953088	0.12842651	0.022	0.0292453	0.02128972	0.02976065	0.18165874	1	0.5915	0.91798658	0.58676034	0.72936388	0.96391024	0.67450773	0.1735	0.63390501	0.17271226	0.27371479	0.46358402	0.03083436
Vcp	0.06522925	0.0045	0.00345826	0.00631626	0.0058391	0.03271666	0.00000034	0	0.00000006	0.00000216	0	0	0.00738371	0.0157	0.00042528	0.02673466	0.00154565	0.0274283	0.06522925	0.0113	0.0052514	0.0216613	0.0117503	0.06425301	0.00388083	0.0051	0.00023896	0.0088533	0.00084183	0.01926768	0.03083436	0.0156	0.00546741	0.01306601	0.0112369	0.09507728	1	0.6734	0.19419831	0.67076798	0.43834629	0.92449053	0.00276597	0	0.00004337	0.0000142	0	0	0.19445133
Dennd6b	1	0.7454	0.91416967	0.74256716	0.83644736	0.93098373	0.0179142	0.0053	0.01017713	0.00674776	0.00814734	0.06897273	1	0.4957	0.06559866	0.48412511	0.19678119	0.52798194	1	0.9472	0.90330892	0.94540331	0.9477474	0.9589587	0.4877032	0.1261	0.3169525	0.13059174	0.19237113	0.5512272	1	0.5023	0.53413762	0.50556797	0.5847105	0.95127248	1	0.7112	0.87629891	0.71317138	0.80817471	0.96391024	0.78633402	0.2777	0.3549868	0.27234106	0.35206293	0.54974625	1
Mfsd9	0.0399169	0.0267	0.01236229	0.03528592	0.02329152	0.08708951	0.06522925	0.0527	0.03046385	0.0690115	0.04900639	0.21160279	1	0.2022	0.66127562	0.20675062	0.32534683	0.68452277	0.05123731	0.0314	0.00502308	0.03105441	0.01415193	0.07259426	0.57524967	0.5181	0.50749716	0.51238192	0.52696558	0.89534965	0.05123731	0.0182	0.00042528	0.02865583	0.00162553	0.02665694	1	0.6251	0.4747267	0.62006329	0.63301578	0.96391024	0.1032463	0.0145	0.04057029	0.01580387	0.02401316	0.08121993	0.78633402
Igsf10	0.12842651	0.0643	0.21394907	0.05634594	0.08741226	0.22267473	0.1032463	0.0687	0.01967913	0.07761076	0.04548469	0.20174984	1	0.2985	0.44560621	0.3252162	0.41368917	0.76752134	0.78633402	0.1696	0.25022208	0.16342647	0.23143648	0.46559505	0.6248787	0.1709	0.40787158	0.16717014	0.25180406	0.63936635	1	0.8892	0.83664016	0.88698509	0.89942656	0.96422556	0.57524967	0.4174	0.1598409	0.41005434	0.31179161	0.83058004	0.34418431	0.2373	0.05825949	0.23256137	0.13993833	0.28879054	1
Plac8	0.00135442	0.0043	0.00006293	0.00308951	0.00023277	0.00336909	0.08238283	0.1478	0.04791441	0.15462541	0.08650119	0.29413732	1	0.4942	0.2046975	0.49432236	0.40275074	0.75977848	1	0.8839	0.89916968	0.88813322	0.91544827	0.95221428	1	0.4433	0.61180737	0.44244314	0.55940241	0.91628719	0.03083436	0.0087	0.00062188	0.03678178	0.00224393	0.03392985	0.67450773	0.1841	0.21209322	0.18104246	0.23319716	0.75227485	0.4877032	0.515	0.52084144	0.50443126	0.50667701	0.70005308	0.4877032
Slc49a4	0.01002188	0.0013	0.00000743	0.00099591	0.0000293	0.00070443	0.41098146	0.2385	0.04620319	0.23406106	0.12291811	0.36020706	0.02360987	0.0199	0.00306067	0.01550673	0.00826752	0.0787619	1	0.4823	0.09582883	0.48910913	0.25718172	0.49877952	0.57524967	0.2107	0.35086487	0.21385644	0.28549824	0.68107686	0.03083436	0.008	0.00040679	0.00786446	0.00145834	0.0248903	0.06522925	0.0273	0.02599954	0.02321984	0.02996492	0.31276075	0.01002188	0.0024	0.00117431	0.00200309	0.00214219	0.0133213	0.00276597
Hmg20a	0.19445133	0.0205	0.01736324	0.02807807	0.02718664	0.09762933	0.34418431	0.1051	0.11106349	0.10465475	0.12911867	0.37125493	1	0.6275	0.92871165	0.6323311	0.76163841	0.95211207	1	0.8109	0.87958334	0.81358821	0.86971219	0.94819245	1	0.5564	0.73946005	0.55577188	0.67239258	0.96579938	0.15858815	0.0894	0.00546741	0.08886594	0.01889948	0.1351164	0.91153686	0.6868	0.3307053	0.69398978	0.56997433	0.96391024	0.1032463	0.0382	0.04749851	0.03619142	0.04731055	0.13331601	1
Unc93a	0.00638319	0.0013	0.00345826	0.00106148	0.00185431	0.0144945	0.00135442	0.0018	0.00023896	0.0018381	0.00066415	0.01403213	0.1032463	0.0008	0.23564466	0.02364205	0.00306226	0.04312185	0.00009178	0	0.00000057	0.00000022	0	0	0.03083436	0.0166	0.04449196	0.02769169	0.0264445	0.17396716	0.37758289	0.0256	0.39225609	0.03819049	0.05678204	0.27042871	1	0.6595	0.99657754	0.665905	0.79658264	0.96391024	0.00062902	0	0.00006236	0.00005284	0	0	0.00001513
Pcmtd2	0.00092945	0.001	0.0003607	0.00038636	0.00053789	0.00616299	1	0.9206	0.68177555	0.92398528	0.86294776	0.95487328	0.0399169	0.0047	0.00013607	0.0064872	0.0005167	0.01325093	0.00092945	0.0005	0.00059484	0.00013715	0.000332	0.00549549	0.34418431	0.1314	0.05857023	0.12923945	0.11322827	0.41586749	0.12842651	0.0218	0.04947761	0.01853137	0.03129111	0.18747561	0.0179142	0.0118	0.00820873	0.01083202	0.01127689	0.2029202	0.00027552	0.0002	0.00000372	0.00016505	0.0000141	0.0002775	0.01346483
Il6st	1	0.9044	0.84925288	0.89863843	0.90991694	0.9508638	0.00388083	0.0023	0.00190312	0.00216295	0.00238061	0.03206499	1	0.7992	0.85237576	0.77952957	0.84974984	0.96490353	0.41098146	0.1055	0.14524292	0.1143393	0.14522857	0.34707796	0.00276597	0.0009	0.00035233	0.00125636	0.00078326	0.01854061	0.19445133	0.7854	0.00952358	0.70992365	0.0354525	0.20242031	0.57524967	0.6425	0.56916929	0.61447583	0.59887899	0.96391024	0.91153686	0.1952	0.2434693	0.19292974	0.25788936	0.44507389	0.15858815
Mprip	0.0179142	0.0059	0.00013607	0.00545538	0.00051559	0.00599529	0.00092945	0.0029	0.00006293	0.00361204	0.00022743	0.0070937	1	0.5152	0.24602184	0.51981505	0.44795669	0.79554466	0.67450773	0.2662	0.53269425	0.26598057	0.36778027	0.62348648	0.08238283	0.0347	0.01024224	0.0304753	0.02333652	0.161749	0.01002188	0.0456	0.00198587	0.04357927	0.00617078	0.0650057	0.67450773	0.2404	0.14704754	0.23634005	0.2398943	0.75901775	0.02360987	0.0739	0.00360236	0.07893653	0.01155564	0.04704773	1
Enc1	0.00041953	0.0003	0.00001503	0.00006727	0.00004592	0.00099646	0.15858815	0.1166	0.17300275	0.1128232	0.13547542	0.38250045	0.00062902	0.0001	0.00000875	0.00037472	0.00003112	0.00195576	0.34418431	0.0732	0.03890162	0.06330935	0.06888481	0.21313961	0.67450773	0.2957	0.29795435	0.29656377	0.34504938	0.7495153	0.00738371	0.0004	0.00003213	0.00049025	0.00011173	0.00502038	1	0.7823	0.75682567	0.78323551	0.82028643	0.96391024	0.05123731	0.0082	0.00042528	0.00572909	0.00149959	0.01018529	0.19445133
S1pr3	0.0033234	0.0033	0.00091019	0.00157697	0.0017118	0.01376619	1	0.6752	0.91281137	0.68559789	0.79441681	0.93989732	0.91153686	0.2416	0.37012	0.24016011	0.33052835	0.68903212	1	0.9373	0.8897874	0.93544334	0.93901782	0.95572055	1	0.6095	0.83688907	0.61743385	0.73324571	0.96597508	0.08238283	0.0681	0.01796154	0.06640063	0.04100152	0.22063977	0.41098146	0.1921	0.22433703	0.18665001	0.22917355	0.7450365	0.4877032	0.1796	0.17941026	0.17614039	0.21198272	0.38790749	1
Sptan1	0.08238283	0.0412	0.0584906	0.03587846	0.04915277	0.14839117	1	0.5622	0.12164733	0.57148127	0.31374888	0.61155148	1	0.5498	0.80473372	0.52520388	0.67052073	0.92651542	0.91153686	0.8461	0.71160486	0.84327561	0.82134378	0.93713967	1	0.9403	0.83664016	0.93078782	0.92312534	0.96597508	0.19445133	0.1055	0.02477911	0.10595575	0.06209654	0.28441394	0.28641372	0.0808	0.04386695	0.07769771	0.07761823	0.48249735	1	0.8331	0.83878685	0.82742985	0.86935813	0.93444691	0.23678755
Sco2	0.00027552	0	0.00000707	0.00000253	0	0	0.00027552	0.0003	0.00001728	0.00018371	0.00005693	0.00272773	0.01346483	0.0128	0.00119031	0.01304271	0.00374118	0.04903936	0.00738371	0.0032	0.00070465	0.00404578	0.00189193	0.01833941	0.00538267	0.0009	0.00006236	0.00039767	0.00020155	0.00781946	0.05123731	0.0461	0.03190853	0.04725503	0.04268472	0.2251926	1	0.2875	0.40787158	0.28546367	0.38339568	0.89096824	0.00135442	0.0002	0.00006293	0.00014674	0.00014063	0.0017584	0.01002188
Vldlr	0.4877032	0.2039	0.21537634	0.20237665	0.24185099	0.44733997	0.4877032	0.1262	0.02565229	0.12389587	0.07014033	0.2587482	0.05123731	0.0543	0.02836314	0.05098693	0.04310199	0.21846404	0.00538267	0.0016	0.00095156	0.00192225	0.00167933	0.01684302	1	0.9891	0.86382952	0.98861248	0.95689782	0.96841423	0.91153686	0.4375	0.38895389	0.425639	0.48174371	0.87992599	1	0.9262	0.93019902	0.93186721	0.94611106	0.96391024	0.12842651	0.138	0.08556145	0.13636994	0.11746246	0.25613097	1
Tbc1d10a	0.03083436	0.0013	0.0001304	0.00243259	0.00045036	0.00545201	0.4877032	0.1853	0.39042394	0.17712747	0.2555249	0.5481638	1	0.3321	0.76820962	0.34580836	0.48752875	0.8261502	0.00738371	0.0039	0.0000032	0.00886495	0.00001278	0.00047993	0.1032463	0.0645	0.03457921	0.07000835	0.05848588	0.2843322	0.19445133	0.1952	0.19536874	0.20503932	0.19742104	0.5613986	0.91153686	0.5583	0.72611045	0.55309848	0.65860997	0.96391024	0.00276597	0.0006	0.00022857	0.00151633	0.00056635	0.00499943	0.01346483
Mtr	0.41098146	0.1379	0.33696356	0.13500071	0.19940299	0.39363407	0.05123731	0.0346	0.01380384	0.05883826	0.02901534	0.1545186	0.19445133	0.0739	0.014379	0.09355109	0.04044094	0.21078966	0.4877032	0.1988	0.14139186	0.20267054	0.20956378	0.43630848	1	0.3464	0.88668628	0.33841115	0.50190624	0.87747733	0.78633402	0.1823	0.12494499	0.17871179	0.19649925	0.5608428	0.0179142	0.0199	0.0050118	0.019545	0.01121183	0.20281027	1	0.9611	0.80473372	0.95963606	0.92481631	0.95032642	0.06522925
Hunk	0.57524967	0.4086	0.05264034	0.4001541	0.15575335	0.33269351	0.00194777	0.0013	0.0025059	0.02738316	0.002328	0.03175409	0.37758289	0.1768	0.22280311	0.16965329	0.21405054	0.55150333	1	0.362	0.24602184	0.36355503	0.37815311	0.63437191	1	0.6372	0.88462676	0.46459073	0.6835015	0.96597508	1	0.8134	0.86679754	0.8086105	0.86584421	0.96422556	0.12842651	0.0708	0.01289978	0.06892385	0.03510609	0.33660798	1	0.8025	0.82412495	0.80080427	0.84957098	0.92722233	0.15858815
Maged2	0.41098146	0.263	0.02954494	0.26759596	0.09128418	0.22970584	0.1032463	0.0543	0.01289978	0.05127319	0.03196781	0.16371923	0.19445133	0.1272	0.04947761	0.12600278	0.09720109	0.35750573	0.00194777	0.0024	0.00015535	0.0025834	0.00051584	0.00743233	0.12842651	0.1418	0.16821998	0.15833186	0.14760591	0.48396793	0.15858815	0.3297	0.12830748	0.32520342	0.19794652	0.5619731	0.01346483	0.0187	0.00153033	0.02082203	0.0048238	0.14643541	0.1032463	0.0863	0.03935827	0.08301098	0.06811144	0.17315786	0.08238283
Tmsb15b2	1	0.2323	0.06325585	0.23912511	0.15813086	0.33632673	0.0399169	0.0711	0.07272983	0.07217166	0.05995014	0.23813021	0.26160064	0.0654	0.04386695	0.14097297	0.08162782	0.31927478	0.34418431	0.0823	0.13460222	0.08079762	0.11473815	0.29935045	1	0.6203	0.62508686	0.62601099	0.68854911	0.96597508	0.23678755	0.0592	0.2215901	0.05595944	0.09195823	0.35799587	0.67450773	0.3969	0.44217423	0.40155638	0.45693651	0.93316012	1	0.5534	0.41697396	0.56088401	0.57239819	0.75620544	0.28641372
Sod3	0.08238283	0.1562	0.02724865	0.15416707	0.06480248	0.18055929	0.23678755	0.0571	0.08452145	0.07324837	0.08471018	0.29026862	1	0.5679	0.76820962	0.57342174	0.68888095	0.93149737	0.4877032	0.3446	0.09925129	0.34091653	0.22270415	0.45405729	0.67450773	0.4477	0.34306621	0.42801327	0.44605686	0.84076804	1	0.4833	0.45318797	0.48067043	0.5437645	0.92569156	0.41098146	0.1435	0.00360236	0.14805909	0.01361693	0.22215845	0.00276597	0.0006	0.0000414	0.00133026	0.0001485	0.00183682	0.01002188
Lgals8	0.12842651	0.1389	0.0993335	0.13693692	0.12362579	0.28309588	0.01346483	0.0174	0.00632676	0.01715121	0.01149087	0.08613193	0.19445133	0.1116	0.00201037	0.12992964	0.00770387	0.07507436	0.1032463	0.0268	0.00795508	0.02275612	0.01846303	0.08736619	1	0.446	0.87958334	0.42187751	0.59264434	0.93338549	1	0.6569	0.55255616	0.65395835	0.68245156	0.96422556	1	0.7522	0.78422849	0.7560701	0.81181995	0.96391024	0.12842651	0.0215	0.02477642	0.01860574	0.02695309	0.08845528	0.00388083
Fam129b	0.08238283	0.0181	0.00671863	0.01882791	0.01485115	0.06341938	1	0.2921	0.87148237	0.29101178	0.44408709	0.73851772	0.00027552	0.0015	0.00008622	0.00077892	0.00023285	0.00784377	0.00276597	0.0002	0.00017243	0.00036833	0.00028827	0.00494071	1	0.4565	0.7440592	0.44696548	0.5906789	0.93295138	0.06522925	0.0115	0.00842471	0.01416765	0.01371888	0.10884105	0.01346483	0.0078	0.00589333	0.00617254	0.00748834	0.17552787	0.02360987	0.0043	0.00124441	0.00277958	0.00278112	0.01619891	0.00011306
Agtr1a	0.00000865	0	0.00000054	0	0	0	0.00027552	0.0007	0.00000875	0.00025877	0.00003247	0.00173894	0.0179142	0.0022	0.0078667	0.00270431	0.00397115	0.05101046	0.00062902	0	0.0000195	0.00034851	0	0	0.91153686	0.2051	0.35004864	0.19700898	0.28765854	0.68346294	0.01346483	0.002	0.00006893	0.00169016	0.0002552	0.00823206	1	0.8597	0.88015198	0.85853416	0.89602927	0.96391024	0.00092945	0	0.00000141	0.00007705	0	0	0.00738371
Epg5	1	0.4266	0.62510446	0.42068964	0.54638105	0.75471373	0.41098146	0.4486	0.2618274	0.45368139	0.37432655	0.67372849	0.91153686	0.3071	0.06397509	0.29985961	0.17153178	0.48784943	1	0.5093	0.83664016	0.51854255	0.65711459	0.85897117	0.08238283	0.0343	0.07467977	0.03799059	0.04937919	0.25702707	0.00538267	0.0453	0.00198587	0.04367722	0.00544729	0.05971749	1	0.7081	0.91798658	0.71883923	0.81754415	0.96391024	0.34418431	0.2817	0.13368186	0.27823304	0.22818219	0.4086573	1
Adprm	0.00388083	0.0003	0.00021818	0.00060273	0.00040677	0.00505116	0.1032463	0.0154	0.00214257	0.01502058	0.00657975	0.06069083	1	0.2759	0.10267375	0.2792878	0.22290797	0.56445878	0.08238283	0.011	0.00042528	0.01052525	0.00156897	0.01616427	1	0.635	0.90729422	0.63427485	0.76138484	0.96597508	0.00276597	0.0014	0.00003602	0.00146829	0.00013552	0.00556557	1	0.7688	0.87958334	0.77110878	0.84486856	0.96391024	0.00738371	0.0049	0.00022857	0.00236387	0.00077857	0.00637405	0.57524967
Gm24950	0.19445133	0.0191	0.0682325	0.034773	0.03963834	0.1270902	1	0.7005	0.86929525	0.69400502	0.79699999	0.9404466	0.67450773	0.0818	0.99991073	0.08381931	0.15016133	0.45468074	1	0.2603	0.348583	0.2655749	0.34855671	0.6042384	1	0.7013	0.99594509	0.65897911	0.8084902	0.96597508	0.67450773	0.189	0.3549868	0.188797	0.26868596	0.66082401	1	0.6601	0.95352252	0.6726277	0.79202095	0.96391024	1	0.6077	0.99323828	0.6095155	0.75571454	0.88313192	1
1700037H04Rik	1	0.7245	0.91425199	0.7391871	0.82869093	0.92790045	0.1032463	0.0494	0.00299791	0.0470255	0.01039612	0.0809056	0.67450773	0.4149	0.04617412	0.41264624	0.1429934	0.44224762	0.03083436	0.0124	0.01322868	0.01212721	0.01475312	0.0747144	1	0.6555	0.93040293	0.64250869	0.77568155	0.96597508	0.57524967	0.5139	0.83347262	0.51740708	0.58678618	0.95230785	0.1032463	0.2236	0.05541493	0.2311725	0.10950113	0.55336484	0.34418431	0.1715	0.06311832	0.17344237	0.13181662	0.27679378	0.4877032
Bcl2a1d	0.12842651	0.076	0.1683052	0.07661559	0.10015471	0.24496983	0.17651974	0.0698	0.03205522	0.0931783	0.06459946	0.24816208	1	0.5722	0.99999999	0.40683385	0.64457425	0.91936371	1	0.8812	0.98026039	0.8700506	0.92930073	0.95327943	0.73042087	0.2216	0.41167946	0.23453483	0.31810302	0.71824909	0.17651974	0.0462	0.08436661	0.06407658	0.07303339	0.31358955	0.73042087	0.0747	0.21086057	0.07534211	0.12205834	0.58144631	1	0.4618	0.5959087	0.4700312	0.57380022	0.75721256	1
Taok3	0.01002188	0.0003	0.00006293	0.00020482	0.00016525	0.00262342	1	0.2375	0.16535265	0.23849415	0.25887988	0.55217487	1	0.3265	0.10267375	0.3289977	0.23750275	0.58429425	0.03083436	0.0271	0.01966675	0.022949	0.02442691	0.10544337	0.15858815	0.1651	0.02477911	0.17061279	0.06828224	0.31006727	0.78633402	0.2634	0.57086769	0.26176084	0.37593166	0.78158997	0.12842651	0.0447	0.03251696	0.0549655	0.05056613	0.40097483	0.00135442	0.0002	0.00091019	0.00156842	0.00053515	0.00479042	0.0179142
Acad8	0.67450773	0.359	0.69069519	0.37206164	0.47598527	0.69393252	1	0.8945	0.90378451	0.89313849	0.92080001	0.95711778	0.67450773	0.134	0.11106349	0.14683828	0.16155532	0.47149955	1	0.6928	0.8914185	0.69541508	0.79948583	0.93190664	1	0.8886	0.94853486	0.88610924	0.92847229	0.96597508	0.15858815	0.1192	0.03606212	0.11955069	0.07875646	0.32756881	0.01002188	0.0056	0.00070465	0.00651853	0.00216111	0.1008118	0.00276597	0.0034	0.00034029	0.00374057	0.00103582	0.00774648	0.28641372
Dazap2	0.05123731	0.0048	0.01236229	0.00356697	0.00679012	0.03648999	0.00135442	0.0005	0.00000333	0.00065771	0.00001314	0.00084631	0.57524967	0.1984	0.17424249	0.1973579	0.22746965	0.57138307	0.34418431	0.0557	0.06092771	0.05503146	0.07214609	0.22001266	0.05123731	0.0251	0.00661434	0.02900314	0.01632498	0.13135125	0.67450773	0.1819	0.24674667	0.18891873	0.24500631	0.62708213	0.05123731	0.1053	0.00988988	0.10949169	0.02872318	0.30652185	0.00388083	0.0067	0.00190312	0.00515963	0.00355178	0.01960383	0.08238283
Pars2	0.06522925	0.0308	0.00794878	0.03897087	0.0200739	0.07847519	1	0.9496	0.76890111	0.94943352	0.90766918	0.95711778	1	0.2484	0.6103629	0.25860881	0.37983174	0.7379429	1	0.5018	0.78422849	0.51018328	0.64225619	0.85023046	0.0399169	0.0383	0.01477247	0.09853401	0.0310068	0.19050796	1	0.4955	0.76576552	0.50434902	0.63423605	0.96422556	1	0.5106	0.53616839	0.51746272	0.59205998	0.96391024	0.01346483	0.0151	0.00661434	0.01439563	0.01107589	0.04573836	0.15858815
Ncapg2	0.07380604	0.0435	0.02836314	0.04728206	0.04303656	0.13564148	0.02076203	0.0077	0.00613889	0.00531925	0.00756248	0.06584363	1	0.8362	0.94925028	0.83744568	0.90020013	0.96677205	0.1158364	0.0951	0.00915729	0.08838731	0.02864005	0.11787253	1	0.9235	0.99977168	0.92595384	0.96083796	0.97002297	0.98119706	0.5743	0.69069519	0.5030128	0.64555163	0.96422556	0.19445133	0.2344	0.0584906	0.23221901	0.12981984	0.59778344	0.08238283	0.2232	0.0052514	0.2173349	0.01889954	0.0678481	0.1158364
Rfx4	0.00017803	0	0.0000002	0.00000314	0	0	0.19445133	0.0816	0.04749851	0.07955045	0.07839831	0.27644812	0.1032463	0.0369	0.00194859	0.03581901	0.00692168	0.07051429	0.00194777	0.0001	0.00000778	0.00003608	0.00002399	0.00082959	0.00738371	0.0023	0.00012473	0.0030564	0.00044868	0.01320191	0.00092945	0.0008	0.00005158	0.00126009	0.00017772	0.00635296	1	0.6467	0.83878685	0.65268111	0.75891941	0.96391024	0.00001513	0.0002	0.00000022	0.0002268	0.00000086	0.00002075	0.00062902
Sgms2	0.00092945	0	0.00000007	0.0000127	0	0	0.00041953	0.0009	0.00001653	0.0011886	0.00006171	0.00282886	0.01346483	0.0026	0.00023896	0.00475768	0.00082408	0.01848077	0.00041953	0.0002	0.00009218	0.00002097	0.00006068	0.00171581	0.00388083	0.0039	0.00180074	0.00494064	0.00314511	0.04552249	0.00062902	0	0.00000059	0.00011016	0	0	0.12842651	0.0813	0.03602001	0.08143321	0.06652362	0.45019964	0.00000262	0	0.00000018	0.00000217	0	0	0.00004312
Btc	0.02360987	0.0133	0.00317007	0.01231428	0.00777908	0.04021508	0.00538267	0.0031	0.00098201	0.00208345	0.00199337	0.02910192	1	0.4946	0.49950923	0.42974831	0.54416259	0.86930294	0.00135442	0.0001	0.00001653	0.00014429	0.00005118	0.00155197	0.34418431	0.4265	0.1683052	0.40387031	0.29266047	0.68927303	0.08238283	0.0479	0.0221242	0.04701954	0.04020812	0.21838028	1	0.4808	0.77598961	0.49577293	0.62640978	0.96391024	0.00062902	0.0005	0.00001728	0.0002286	0.00006077	0.00095875	0.02360987
Cyld	1	0.2781	0.08981451	0.2701851	0.20585606	0.40262539	1	0.5917	0.88804728	0.56465714	0.71593518	0.91304264	1	0.5849	0.62797095	0.5780603	0.66312474	0.92472227	1	0.2119	0.37533312	0.20598531	0.30215538	0.55226767	0.57524967	0.1194	0.12218612	0.11894828	0.1497856	0.48768178	0.78633402	0.1922	0.19469905	0.18628819	0.23558796	0.6155548	0.0179142	0.0178	0.00795508	0.01904628	0.01378307	0.22395031	0.00135442	0.0001	0.00129852	0.00009777	0.00018402	0.00216992	0.01002188
Cdc20	1	0.6697	0.7369939	0.66354662	0.74666952	0.88921705	0.01002188	0.0032	0.00059515	0.00486426	0.00174057	0.02696569	0.57524967	0.4224	0.37820363	0.37939354	0.4261819	0.77892451	0.31529902	0.1942	0.28802254	0.19245058	0.23544629	0.47086297	0.31529902	0.9985	0.92650807	0.53618098	0.56199839	0.91774032	1	0.6299	0.46881514	0.62715947	0.63340436	0.96422556	1	0.4559	0.87486686	0.46512064	0.61666782	0.96391024	1	0.9668	0.8914185	0.96855817	0.95497071	0.96247349	0.91153686
Rec114	0.08238283	0.0291	0.0050118	0.0259852	0.01405899	0.06099866	0.00388083	0.0045	0.00138365	0.03194039	0.00324167	0.03885664	1	0.6159	0.3307053	0.53786196	0.53285777	0.86088463	1	0.412	0.56016321	0.40625389	0.5212478	0.7628876	1	0.5962	0.92650807	0.58643529	0.73235542	0.96597508	1	0.634	0.90880878	0.64712307	0.7658537	0.96422556	0.4877032	0.3844	0.17867862	0.38856618	0.31196165	0.83058004	0.12842651	0.0833	0.01192317	0.07969471	0.03442058	0.10550085	0.67450773
Bank1	0.12842651	0.2111	0.15113993	0.21633132	0.16833196	0.3514824	1	0.3137	0.3549868	0.30760824	0.39002879	0.68931142	0.57524967	0.3348	0.03309033	0.33814913	0.10553305	0.37396379	0.0179142	0.0517	0.02271172	0.06603627	0.02977579	0.12068593	1	0.8844	0.9121605	0.88670678	0.91853155	0.96597508	0.34418431	0.0786	0.13779388	0.08163405	0.11384635	0.40879321	1	0.6453	0.88165331	0.62671875	0.75764584	0.96391024	0.01346483	0.0023	0.00011428	0.00261219	0.00041485	0.00392802	0.57524967
Xrcc1	0.08238283	0.0287	0.00569522	0.03023693	0.01564703	0.06569441	0.00017803	0	0.00000002	0.0000025	0	0	0.02360987	0.0128	0.0071895	0.0155162	0.01234489	0.10072775	0.57524967	0.3041	0.23067033	0.31432658	0.31889374	0.57127911	1	0.705	0.84415171	0.70607773	0.79691823	0.96597508	1	0.9514	0.78910177	0.95024583	0.91518405	0.96422556	1	0.3342	0.74459635	0.3218563	0.47380978	0.94334303	0.03083436	0.0201	0.01017713	0.02491658	0.01813434	0.06594945	0.00388083
Raet1d	0.57524967	0.4263	0.06336482	0.42811753	0.18016738	0.36794486	0.41098146	0.1104	0.10844804	0.11601087	0.13636956	0.38407058	0.01346483	0.028	0.00331417	0.12567173	0.00953121	0.08620377	0.78633402	0.1761	0.26389852	0.17277873	0.24202233	0.47955272	0.08238283	0.0336	0.03933351	0.0319352	0.04055258	0.22665841	0.34418431	0.2083	0.22280311	0.19910937	0.23233092	0.61015156	1	0.9436	0.78207328	0.94786078	0.91045019	0.96391024	0.67450773	0.1788	0.28525725	0.17643604	0.24617221	0.43057114	0.03083436
Ints4	0.78633402	0.1368	0.27635456	0.13514913	0.20408747	0.40011946	0.19445133	0.1231	0.09682861	0.1286499	0.12752373	0.36815244	0.78633402	0.2232	0.51571908	0.27039823	0.35120683	0.70942652	0.34418431	0.138	0.23445191	0.13975125	0.18542009	0.40542026	0.06522925	0.0569	0.03071958	0.05718861	0.04822545	0.25334285	1	0.6478	0.87167305	0.65167709	0.7654905	0.96422556	0.34418431	0.1725	0.23564466	0.17265855	0.21347021	0.72248312	0.57524967	0.2386	0.05739403	0.23881958	0.14524241	0.29646747	0.78633402
Rapgef6	0.01346483	0.0046	0.00158504	0.00538471	0.00360923	0.02317804	0.78633402	0.5259	0.29570689	0.51780373	0.47135421	0.76104909	0.19445133	0.0868	0.13228212	0.08800144	0.11240229	0.38801485	0.12842651	0.0829	0.03602001	0.08433837	0.06726236	0.2096691	1	0.6742	0.94826145	0.67890643	0.79828243	0.96597508	1	0.8414	0.92554036	0.84143261	0.89738522	0.96422556	1	0.3061	0.39427586	0.29826484	0.3938587	0.8985858	0.0399169	0.0042	0.01068507	0.00430089	0.00678834	0.0318447	0.23678755
Naip2	0.00388083	0.0004	0.0003107	0.00059538	0.00052248	0.0060532	1	0.3145	0.76101942	0.30941077	0.45841979	0.75145133	1	0.4581	0.9121605	0.45712009	0.61854043	0.90883739	0.00135442	0.0008	0.0001304	0.0007567	0.00036434	0.00585407	1	0.9273	0.80260642	0.92736204	0.90854003	0.96597508	0.15858815	0.0516	0.04446396	0.05393773	0.05995608	0.27809881	1	0.3805	0.72611045	0.37564486	0.5216885	0.96391024	0.01002188	0.0127	0.00042528	0.00939181	0.00151723	0.01026039	0.15858815
Bin3	0.08238283	0.0126	0.0050118	0.0163479	0.0113571	0.05253193	0.34418431	0.1361	0.14520207	0.13505593	0.16297094	0.42595774	1	0.5887	0.88717955	0.57438919	0.71854496	0.94136069	1	0.9079	0.91798658	0.9089384	0.93219059	0.95372639	0.08238283	0.128	0.02089642	0.12753991	0.05287738	0.26881445	0.4877032	0.0902	0.10340275	0.08480417	0.11560795	0.41186464	1	0.5498	0.79921477	0.54508837	0.67743377	0.96391024	0.03083436	0.0212	0.00502308	0.02203498	0.01234321	0.04948172	0.78633402
Acpp	0.00092945	0.0002	0.00000814	0.00011681	0.00002908	0.00070383	0.0399169	0.0407	0.05686675	0.04051016	0.04352926	0.19615297	0.00041953	0.0012	0.00009218	0.00250274	0.00027654	0.00870675	0.00276597	0.0004	0.00040679	0.00008761	0.00023904	0.00436931	0.01002188	0.0056	0.00319979	0.00782077	0.00556531	0.06670525	0.12842651	0.1338	0.04104366	0.1490549	0.08633038	0.34458673	0.4877032	0.1582	0.07556997	0.15631076	0.14284785	0.61453574	0.01002188	0.0003	0.00001804	0.00207173	0.00006739	0.00102185	0.09281456
Snapin	0.00194777	0.0002	0.00016459	0.00003455	0.00009869	0.00180467	0.08238283	0.0842	0.03071958	0.08082152	0.05802113	0.23400071	0.08238283	0.0622	0.01265352	0.05515819	0.03190437	0.18273757	0.0179142	0.012	0.00331417	0.01101218	0.00752306	0.04711391	0.08238283	0.0829	0.02623885	0.1143999	0.05629531	0.27879499	0.23678755	0.2172	0.11216852	0.22333549	0.18001822	0.5344438	0.08238283	0.0103	0.00080074	0.00804593	0.00269841	0.10977922	0.1032463	0.0268	0.00842471	0.02988745	0.02008472	0.07099727	0.00276597
Ap4m1	0.00388083	0.0012	0.00007192	0.00155654	0.0002558	0.00358797	0.1032463	0.0894	0.13904536	0.0877333	0.10136504	0.32325076	0.0399169	0.1463	0.00115102	0.14524631	0.0044074	0.05365594	0.06522925	0.0427	0.0052396	0.03944693	0.01568908	0.07801383	0.02360987	0.0212	0.00842471	0.02905184	0.01648501	0.1320378	0.00738371	0.0007	0.00082919	0.00204243	0.00122714	0.02234247	0.23678755	0.2193	0.00223184	0.21595722	0.00866787	0.1838397	0.00538267	0.0075	0.00059484	0.00599782	0.0018459	0.01190223	1
Stambp	0.00276597	0.0012	0.00039677	0.00211988	0.00095535	0.00916018	0.12842651	0.1589	0.01024222	0.15431037	0.03384228	0.16987758	1	0.6866	0.76576552	0.68678744	0.76652002	0.95231616	0.00194777	0.0003	0.00102665	0.00047128	0.00057615	0.00801118	0.78633402	0.2935	0.41441712	0.2905968	0.37975521	0.78359918	0.01002188	0.0013	0.00008817	0.00106015	0.0003041	0.00902796	1	0.7703	0.92554036	0.7745024	0.85656828	0.96391024	0.00388083	0.0014	0.00042528	0.00121316	0.0009644	0.00737363	0.03083436
Mcrip1	0.03083436	0.0041	0.00040679	0.00411254	0.00134329	0.01167082	0.12842651	0.0876	0.04226072	0.08189283	0.07262719	0.26373461	0.34418431	0.1106	0.04737631	0.25540398	0.10819591	0.37967668	0.00738371	0.0255	0.00135262	0.02485115	0.00419203	0.03166956	0.4877032	0.3111	0.16276608	0.30301096	0.27194559	0.66651842	0.91153686	0.3376	0.13268908	0.33876492	0.27496231	0.66920666	1	0.2032	0.53616839	0.19966671	0.31262965	0.83109366	0.0179142	0.0335	0.00100715	0.06149964	0.00365351	0.02004705	0.02360987
Gm37760	1	0.4464	0.73699607	0.44382285	0.58392848	0.78457221	0.34418431	0.103	0.19081625	0.14525822	0.16168741	0.42420611	0.78633402	0.1853	0.10844804	0.18606917	0.18811376	0.51257736	0.34418431	0.2153	0.20630803	0.22399876	0.23722635	0.47324628	0.4877032	0.1623	0.1045749	0.1688335	0.16879506	0.51654925	1	0.4548	0.7440592	0.46131953	0.59608586	0.95892493	1	0.7964	0.84899948	0.80746581	0.85617355	0.96391024	0.0179142	0.0143	0.00317007	0.01182129	0.00760753	0.03449455	0.91153686
Pan2	0.12842651	0.0787	0.04032369	0.07786647	0.06880554	0.18815364	0.57524967	0.2831	0.3137247	0.29265615	0.33683689	0.63521807	0.67450773	0.2438	0.1721514	0.24089601	0.25732914	0.61124504	1	0.5445	0.5959087	0.55725495	0.63399807	0.84547636	1	0.2825	0.48660131	0.28761454	0.39714969	0.79946518	0.1032463	0.0226	0.02811371	0.01994219	0.02864342	0.17677895	1	0.8699	0.78207328	0.87106719	0.87408251	0.96391024	1	0.6138	0.66127562	0.59102814	0.68570754	0.83949433	1
Elac1	0.00276597	0.0063	0.00059484	0.00848506	0.0017247	0.01384201	0.23678755	0.0175	0.02977707	0.02071032	0.02792632	0.15074073	0.57524967	0.1724	0.02954494	0.18417196	0.08544216	0.32886236	0.00738371	0.001	0.00070465	0.0010727	0.00114719	0.01310715	0.78633402	0.0854	0.11843767	0.0806549	0.11826241	0.42692691	0.12842651	0.1406	0.03251696	0.13722586	0.07555814	0.3199104	1	0.8133	0.62508686	0.81263675	0.79052971	0.96391024	0.02360987	0.0007	0.00036484	0.00110006	0.00078112	0.00638269	0.05123731
Zfp608	0.23678755	0.0935	0.0538556	0.09194457	0.0901659	0.2276256	0.00538267	0.0127	0.0052514	0.01744634	0.00780845	0.06716024	0.08238283	0.0439	0.00546741	0.0410217	0.0165155	0.12287831	0.91153686	0.24	0.02766176	0.24081454	0.08778229	0.25209424	1	0.2769	0.21394907	0.27301674	0.30892323	0.70745024	0.28641372	0.0998	0.12337257	0.10121394	0.12699588	0.43593515	0.34418431	0.1037	0.01430781	0.10469366	0.04348194	0.37394679	0.02360987	0.0057	0.00013607	0.00570262	0.00051662	0.00466928	0.15858815
Rbm22	0.05123731	0.0233	0.0096445	0.01992919	0.01849291	0.07389265	0.57524967	0.0815	0.15105263	0.08594214	0.1239762	0.36185126	0.67450773	0.2756	0.22837372	0.2756937	0.30494752	0.66053008	0.34418431	0.1957	0.06397509	0.1896965	0.13832242	0.33638507	0.0399169	0.0355	0.01425127	0.03462567	0.02626903	0.17353052	1	0.4178	0.53122467	0.41149186	0.51906836	0.90606146	0.19445133	0.1109	0.21271265	0.10641388	0.14155155	0.61340289	0.4877032	0.2862	0.25084935	0.28716673	0.30737922	0.50318835	0.15858815
Lilr4b	0.26160064	0.0697	0.06336482	0.06604407	0.08147825	0.21219637	0.06522925	0.0529	0.00423607	0.05250448	0.01382419	0.0962791	1	0.0984	0.99950414	0.14600348	0.21039067	0.54696071	0.78633402	0.1897	0.3214823	0.19029736	0.26829917	0.51145165	0.4877032	0.1071	0.24437224	0.15609642	0.18276599	0.53702198	0.01002188	0.004	0.00370839	0.01155731	0.005666	0.06135399	1	0.8344	0.8958232	0.84617453	0.8895715	0.96391024	0.1032463	0.1543	0.0827651	0.1444342	0.11372549	0.25055836	0.02360987
Rwdd3	0.00000865	0	0.00000056	0.0000007	0	0	0.15858815	0.0444	0.02170013	0.04417564	0.04100556	0.19016776	0.0179142	0.012	0.00177841	0.01496165	0.00520635	0.05929864	0.4877032	0.2266	0.14263271	0.21821994	0.22152028	0.45274614	0.1032463	0.0532	0.00924265	0.06614302	0.02635125	0.17366465	0.05123731	0.0229	0.00842471	0.02143955	0.01750345	0.12860386	1	0.9969	0.84899948	0.99591466	0.9557788	0.96491072	0.00017803	0	0.00000354	0.00006888	0	0	1
Fign	1	0.9635	0.80260642	0.96144722	0.92508605	0.95362217	0.00538267	0.0026	0.00119031	0.00312331	0.00231122	0.03163905	0.05123731	0.0131	0.00842471	0.01680222	0.01459495	0.11303448	0.91153686	0.3706	0.22837372	0.36555132	0.36664428	0.6226113	0.4877032	0.2298	0.2181895	0.23061776	0.26107294	0.65296019	0.4877032	0.154	0.44217423	0.15533407	0.23197518	0.61002302	1	0.7379	0.40939499	0.73705267	0.64992238	0.96391024	1	0.1554	0.05879621	0.15163749	0.12887602	0.27264675	0.41098146
Copb1	0.78633402	0.3671	0.66010041	0.36793079	0.48610936	0.70366198	0.00001513	0	0.00000875	0.00004093	0	0	0.08238283	0.0502	0.00812314	0.05435176	0.02304645	0.1498726	0.67450773	0.2398	0.13268908	0.24132719	0.23077538	0.46469048	1	0.4496	0.61180737	0.4508502	0.56523263	0.91955592	1	0.884	0.88668628	0.88547995	0.91150487	0.96422556	1	0.7579	0.79044779	0.76727415	0.8183547	0.96391024	0.78633402	0.4344	0.36339576	0.43918836	0.46498121	0.66205946	0.19445133
Tacc2	0.01346483	0.0013	0.0000191	0.00316615	0.00007476	0.00145207	0.28641372	0.0977	0.01397476	0.09908117	0.04193875	0.19236359	0.06522925	0.0237	0.0050118	0.02728883	0.01361939	0.10811197	0.78633402	0.1275	0.04386695	0.1275692	0.10062906	0.27550887	0.23678755	0.0524	0.04951009	0.06009013	0.06650403	0.3056572	0.4877032	0.212	0.22691708	0.21424158	0.25249445	0.637225	1	0.7071	0.80520555	0.70194419	0.78728368	0.96391024	0.19445133	0.0263	0.01781194	0.04039438	0.03224155	0.10058174	0.28641372
Lrrk1	1	0.8924	0.87179487	0.89313565	0.91172594	0.95107338	1	0.7748	0.92986447	0.77725603	0.85972352	0.95477151	0.28641372	0.1055	0.15432914	0.16812321	0.15749394	0.46405782	0.01346483	0.0431	0.00115102	0.04084644	0.00403737	0.03087621	0.91153686	0.5004	0.93455543	0.46128258	0.63157772	0.95263756	1	0.9969	0.90681222	0.9970564	0.97351407	0.97572228	0.0179142	0.0033	0.00182038	0.00565768	0.00368684	0.1301924	0.01002188	0.0016	0.00165708	0.00349417	0.00247764	0.01480532	1
Chd6	0.00538267	0.0005	0.00158504	0.00052731	0.0008487	0.00854446	0.06522925	0.0106	0.00119031	0.01119398	0.0038494	0.04315184	1	0.5293	0.6510518	0.52872528	0.63325154	0.91439578	0.12842651	0.0406	0.06691145	0.04212396	0.05625746	0.18477956	0.15858815	0.2789	0.0697166	0.25836651	0.14232134	0.47511134	1	0.7701	0.90790731	0.77825083	0.85380701	0.96422556	0.41098146	0.1134	0.10844804	0.11329151	0.13652187	0.6044049	0.00194777	0.0005	0.00022857	0.00035358	0.00041167	0.00390791	0.03083436
Gm42759	0.05123731	0.0233	0.04449196	0.03212962	0.03447224	0.11505454	0.05823328	0.0613	0.87167305	0.05901623	0.07755359	0.27479402	0.67450773	0.0866	0.38288276	0.08892982	0.14877358	0.45272725	1	0.376	0.99930825	0.37056977	0.54356586	0.78025295	0.06522925	0.0678	0.01044821	0.07311081	0.02868045	0.18216723	0.37758289	0.1631	0.07028427	0.16256831	0.13717973	0.45593146	1	0.899	0.38872208	0.90643415	0.69107268	0.96391024	0.78633402	0.1724	0.61180737	0.16797812	0.27285416	0.46247109	1
Intu	0.6248787	0.0819	0.10267375	0.07840921	0.11018217	0.26167032	0.00538267	0.0046	0.00319979	0.01178368	0.00499652	0.05059178	1	0.2824	0.44217423	0.27127488	0.38135457	0.73926257	0.1032463	0.041	0.03633153	0.03827679	0.04559672	0.16020598	0.08238283	0.0227	0.0302442	0.02847969	0.03216255	0.19542004	0.15858815	0.0483	0.02836314	0.0445554	0.04721961	0.23997518	0.28641372	0.5284	0.21537634	0.52465038	0.33520418	0.85541353	1	0.5827	0.82094445	0.57725509	0.70589133	0.85421175	0.23678755
Fgb	0.00738371	0.0019	0.00023896	0.00099951	0.0006841	0.00730651	0.00135442	0.0003	0.00032549	0.00022667	0.00034615	0.00889536	0.0399169	0.0157	0.00406157	0.0119384	0.00955293	0.08634064	1	0.5204	0.93138777	0.52049576	0.67607416	0.87054089	0.08238283	0.0803	0.09153585	0.07986289	0.0832676	0.34628539	0.57524967	0.8374	0.29609418	0.76572363	0.52522345	0.91109373	1	0.4607	0.48660131	0.4571291	0.53957468	0.96391024	0.00194777	0.0016	0.00008417	0.00112568	0.0002876	0.00297844	0.0000705
Myzap	1	0.6052	0.67536363	0.61580206	0.69481494	0.86004368	0.4877032	0.2843	0.27923475	0.29494741	0.31899225	0.61703498	0.17651974	0.102	0.2046975	0.10354956	0.13328233	0.42545455	1	0.9687	0.82094445	0.96781354	0.93377712	0.95377818	0.84893544	0.709	0.93056687	0.71234348	0.78945072	0.96597508	0.91153686	0.2842	0.19419831	0.27481951	0.29842229	0.69906992	1	0.8654	0.82803425	0.86522399	0.8851546	0.96391024	1	0.6187	0.84228006	0.6289622	0.74163806	0.87506802	0.1032463
Ptp4a3	0.34418431	0.0718	0.11345854	0.07020959	0.10027612	0.24517249	0.08238283	0.2624	0.05145672	0.26801095	0.10226406	0.32501786	1	0.3316	0.45846229	0.3244521	0.4310807	0.78223758	0.03083436	0.012	0.01517313	0.01421088	0.01587054	0.07859674	0.00041953	0.0008	0.00019415	0.00302763	0.00043886	0.01307285	0.19445133	0.1531	0.00374645	0.14363839	0.01400778	0.11047187	1	0.4687	0.42692684	0.48068296	0.5293627	0.96391024	0.57524967	0.2782	0.20630803	0.28527763	0.29228249	0.48592712	1
Il18	0.0179142	0.0057	0.00842471	0.0093524	0.00875497	0.04378038	0.19445133	0.0983	0.06336482	0.09691231	0.09658138	0.31443363	0.0000705	0.0001	0.00000141	0.00009878	0.0000054	0.00047931	0.0179142	0.007	0.00196402	0.00502866	0.00441161	0.03279226	0.91153686	0.2848	0.17439223	0.28696739	0.28928486	0.68548403	0.00062902	0	0.00003213	0.00020665	0	0	0.41098146	0.1497	0.06091304	0.14472328	0.12330528	0.58427675	0.00017803	0.0001	0.00004208	0.00043206	0.00009594	0.0013505	0.00002583
4833411C07Rik	0.00276597	0.0018	0.00073668	0.00059201	0.00100916	0.00952119	1	0.404	0.11782233	0.4043692	0.27709292	0.57290489	0.34418431	0.0185	0.00613889	0.01663472	0.01428721	0.11152023	0.34418431	0.148	0.08874872	0.14398659	0.14349757	0.34475394	0.34418431	0.3733	0.3307053	0.37980416	0.35584001	0.76014781	0.15858815	0.0328	0.02836314	0.03388234	0.03938389	0.21573022	0.34418431	0.0401	0.02009271	0.04152043	0.03933257	0.35977676	0.00738371	0.004	0.00040679	0.00339503	0.0012746	0.00904731	0.06522925
Rbl2	0.00276597	0.0006	0.00022857	0.00019331	0.00034554	0.00443262	1	0.7989	0.67573374	0.79723105	0.80225668	0.94233079	0.91153686	0.6591	0.24159373	0.64684585	0.48196183	0.82233372	0.01002188	0.0156	0.00064892	0.01317815	0.00224619	0.02077336	1	0.3282	0.64381189	0.32999114	0.46346958	0.85208253	0.01002188	0.0198	0.00165708	0.01512686	0.00487886	0.05531574	0.01346483	0.035	0.00842471	0.03412833	0.01594651	0.23703739	0.00062902	0.0004	0.00110472	0.00016821	0.00036564	0.00357481	0.06522925
Rbms1	0.00000034	0	0.00000019	0.00000032	0	0	0.03083436	0.02	0.00884079	0.01968387	0.0162373	0.10637838	1	0.5922	0.87148237	0.59027473	0.72329915	0.94136069	0.08238283	0.0148	0.01322868	0.01517856	0.01808468	0.08633642	0.0399169	0.0169	0.01949687	0.01854246	0.0211144	0.15265048	0.06522925	0.0074	0.01560814	0.00563631	0.01020523	0.08958864	0.91153686	0.4766	0.75605709	0.47556357	0.60416904	0.96391024	0.01002188	0.0328	0.00347803	0.03330866	0.00893234	0.03885337	0.00062902
Samd9l	0.1032463	0.0134	0.01517313	0.01114299	0.01666938	0.06890848	0.1032463	0.0578	0.02177015	0.05607643	0.04407525	0.19775769	1	0.4259	0.37592665	0.39276741	0.4676121	0.8112164	0.00135442	0.0018	0.00059515	0.00369359	0.00123272	0.0137811	1	0.9305	0.9121605	0.92472295	0.94064654	0.96597508	1	0.3818	0.55255616	0.38857407	0.4998466	0.89319122	0.28641372	0.227	0.10909475	0.22241799	0.18553631	0.68984425	0.02360987	0.0112	0.0096445	0.01009602	0.01196259	0.04824768	0.34418431
Icam2	0.91153686	0.2131	0.30157354	0.21260194	0.28966096	0.50263303	1	0.4068	0.88698718	0.41580546	0.5721975	0.83290901	0.1032463	0.0676	0.01495416	0.08643939	0.03886579	0.20612608	0.78633402	0.5045	0.32660464	0.50313875	0.48174117	0.73051066	0.03083436	0.0299	0.01236229	0.03282759	0.0225696	0.15901956	1	0.6999	0.87486686	0.69863325	0.79949268	0.96422556	0.05123731	0.0235	0.01380384	0.0210595	0.02197822	0.2701759	0.67450773	0.6686	0.64487156	0.65688173	0.66101873	0.82305849	1
Adamts9	0.44934233	0.146	0.22581265	0.14364735	0.19545821	0.38869281	0.1032463	0.0072	0.00127642	0.0122004	0.00394485	0.04378976	1	0.9638	0.91416967	0.96562156	0.95991148	0.97282125	0.28641372	0.064	0.07895845	0.05882919	0.08200131	0.24035285	1	0.6929	0.95716268	0.68306587	0.8077623	0.96597508	1	0.4635	0.48660131	0.47437302	0.54640229	0.92789807	0.23678755	0.091	0.00389054	0.09173852	0.01412698	0.22675868	1	0.9107	0.8958232	0.90766701	0.92676822	0.95088047	0.00738371
Nat14	1	0.3989	0.9999459	0.39758951	0.56962976	0.77356337	0.28641372	0.3369	0.1598409	0.33030459	0.25407436	0.54619574	0.00738371	0.0119	0.00073668	0.00786427	0.00234734	0.03648353	1	0.4895	0.88165331	0.46360682	0.63149913	0.84442306	1	0.4716	0.50262256	0.45308843	0.54666614	0.90836919	1	0.4717	0.96649183	0.46207633	0.63303099	0.96422556	1	0.5289	0.96240734	0.53124563	0.68821395	0.96391024	1	0.8139	0.97436996	0.81602199	0.89277473	0.94171919	1
Prob1	0.19445133	0.134	0.01477247	0.13286458	0.04554495	0.14064912	0.00738371	0.0021	0.00029742	0.00105839	0.00081322	0.0162512	0.02360987	0.0026	0.00124258	0.00134446	0.00202476	0.03315523	0.03083436	0.0275	0.00251154	0.02697897	0.00793614	0.04887979	0.41098146	0.3886	0.24775703	0.37528172	0.34166374	0.74574736	0.06522925	0.0074	0.00331417	0.01095356	0.00735977	0.07249979	0.23678755	0.0795	0.08529062	0.07618224	0.09603185	0.52552034	1	0.617	0.87747054	0.61926407	0.74415767	0.8762111	0.57524967
Trex1	0.00027552	0.0001	0.00016275	0.00040532	0.00017985	0.0027748	0.28641372	0.0671	0.01602761	0.0786402	0.04277935	0.19431498	1	0.6657	0.84899948	0.64993651	0.76648219	0.95231616	0.12842651	0.0844	0.03339085	0.08207282	0.06475895	0.20467329	0.23678755	0.0998	0.21780311	0.11768962	0.14635148	0.48181539	1	0.9404	0.70386595	0.94009001	0.8795403	0.96422556	1	0.415	0.45846229	0.41205338	0.49889538	0.96120868	0.00538267	0.0038	0.00124441	0.00275188	0.00247537	0.01480291	0.78633402
Gm37311	1	0.5233	0.99756289	0.50633973	0.67930729	0.8515462	0.02722211	0.2017	0.00124441	0.21980002	0.0047068	0.04870178	1	0.3608	0.99352672	0.36670993	0.53297197	0.86088463	0.1158364	0.0989	0.18423638	0.09525207	0.11537233	0.30045881	0.4877032	0.1762	0.99946251	0.18779315	0.28467032	0.68003464	1	0.4253	0.98013638	0.4323911	0.59841999	0.96002411	1	0.4481	0.86806906	0.45311669	0.60692835	0.96391024	1	0.3398	0.38872208	0.3257665	0.41731337	0.61653235	0.08238283
Csnk2a2	0.00538267	0.0023	0.0026198	0.00529445	0.0033581	0.02201601	0.03083436	0.013	0.00421235	0.01412567	0.00957982	0.076653	0.02360987	0.0649	0.00952358	0.06339072	0.0224038	0.14793205	0.12842651	0.3224	0.11139771	0.32304299	0.17421072	0.38998176	0.06522925	0.0346	0.00331417	0.10120143	0.01124074	0.10258546	0.00194777	0.001	0.00098201	0.00061545	0.00096233	0.01901596	0.15858815	0.0454	0.11782233	0.04758104	0.06916083	0.4564902	0.00135442	0.0011	0.00003519	0.00099755	0.00012874	0.00167448	0.12842651
Tbk1	0.02360987	0.0216	0.00076871	0.02224821	0.00278848	0.01933135	1	0.7626	0.76295363	0.76933034	0.8127057	0.94397296	0.57524967	0.1453	0.03873339	0.15555376	0.09787884	0.35868657	1	0.7053	0.90955582	0.71103066	0.81239995	0.93576002	1	0.6898	0.82659452	0.69278776	0.78386461	0.96597508	0.23678755	0.0402	0.06311832	0.0368303	0.0554834	0.26680002	0.12842651	0.0955	0.04749851	0.08740044	0.07881363	0.48554937	0.23678755	0.4144	0.16857916	0.41230611	0.26677985	0.45532908	0.78633402
Gm15853	1	0.5856	0.99352672	0.57131412	0.73199525	0.88084186	1	0.4051	0.65139681	0.39774924	0.53206803	0.80657329	0.21561944	0.0788	0.62508686	0.0807395	0.12774065	0.41552299	1	0.2958	0.75605709	0.30106526	0.44322051	0.69621594	1	0.6268	0.55844726	0.62651246	0.66864786	0.9647167	0.57524967	0.2787	0.46727772	0.27886773	0.36191079	0.76892145	1	0.6684	0.91665274	0.68026396	0.79097444	0.96391024	0.34418431	0.4517	0.19548186	0.45995938	0.32234803	0.51832666	0.34418431
Scand1	0.00135442	0.0023	0.00012473	0.00164185	0.00040817	0.00506461	1	0.9925	0.43794118	0.99218882	0.75488205	0.92810679	1	0.5115	0.8897874	0.4676682	0.64337993	0.91911418	0.4877032	0.12	0.2181895	0.11713548	0.17018339	0.38404132	0.67450773	0.5477	0.77209005	0.54486146	0.62122466	0.94858907	1	0.8346	0.76409953	0.83251376	0.8496014	0.96422556	1	0.3416	0.57177702	0.33519026	0.46190901	0.93695315	1	0.6304	0.80763832	0.54480195	0.70671355	0.85482445	0.91153686
Lpl	0.0179142	0.0414	0.00032549	0.03728645	0.00125823	0.01112547	0.15858815	0.049	0.00124441	0.04525513	0.00469262	0.04869246	0.1032463	0.0216	0.01380384	0.02751726	0.02427681	0.15452413	0.23678755	0.2113	0.03279933	0.20411338	0.09020494	0.25654631	1	0.2776	0.09291157	0.25788262	0.20786821	0.57662541	0.05123731	0.0158	0.00273371	0.01672876	0.00786799	0.07576035	1	0.5714	0.86714678	0.55836334	0.70246383	0.96391024	0.00027552	0.0034	0.00002043	0.00180962	0.00007487	0.00110068	0.01002188
Cdk5rap2	0.00738371	0.0017	0.00022857	0.00096644	0.00065216	0.00710058	0.05123731	0.0053	0.00776996	0.00946465	0.00903846	0.07392017	0.05123731	0.0259	0.03245624	0.03637339	0.03435528	0.1912372	0.08238283	0.0128	0.02300917	0.0127148	0.01883479	0.08848349	0.57524967	0.1324	0.08898391	0.14024237	0.14461449	0.4790468	1	0.4629	0.91508012	0.46860586	0.62626389	0.96422556	0.4877032	0.0588	0.13610684	0.06566872	0.09607913	0.52552034	0.06522925	0.0243	0.00406663	0.0255583	0.01171259	0.04754074	0.00135442
Apbb2	1	0.9746	0.84360212	0.9764167	0.9443745	0.95907412	0.01346483	0.0019	0.00158504	0.00102678	0.00181373	0.02769833	1	0.6196	0.72377423	0.62606552	0.71519661	0.94082091	1	0.8739	0.8897874	0.8720265	0.90601995	0.95204515	0.0399169	0.0473	0.01477247	0.04960322	0.02984024	0.18651191	1	0.8433	0.87486686	0.85150982	0.88825068	0.96422556	1	0.1045	0.2215901	0.11688059	0.16921937	0.66243185	0.00738371	0.0026	0.00073668	0.00182408	0.00164901	0.01092636	1
Slc25a53	0.00738371	0.0058	0.00214257	0.00490017	0.00408726	0.02523912	0.28641372	0.1786	0.21394907	0.17946422	0.20686044	0.48604565	1	0.841	0.77288026	0.74513918	0.82902357	0.96215326	1	0.2519	0.89694026	0.24267942	0.39194962	0.64843917	0.57524967	0.2486	0.31358751	0.24284858	0.30610066	0.70404038	0.00276597	0.0023	0.00165708	0.00123287	0.00180921	0.028636	1	0.4073	0.69733844	0.42160369	0.55087978	0.96391024	0.05123731	0.0345	0.00182038	0.03186934	0.00635711	0.03048076	0.0399169
Hnrnpl	0.05123731	0.0153	0.01192317	0.01394351	0.01663445	0.06879986	0.19445133	0.1809	0.08556145	0.18054296	0.14338488	0.39584079	0.12842651	0.0039	0.00205329	0.0026148	0.0035284	0.04742314	0.00738371	0.0034	0.00001578	0.0027838	0.00006235	0.00172792	0.23678755	0.1449	0.18141383	0.15312083	0.17265525	0.52230999	0.00062902	0.0002	0.00004337	0.00024304	0.00011847	0.00526412	1	0.4331	0.92554036	0.44227723	0.60146661	0.96391024	0.03083436	0.0376	0.00429993	0.04142045	0.01266898	0.05038368	0.03083436
Zfp280d	1	0.4309	0.76101942	0.43055589	0.57493322	0.77738392	0.34418431	0.0789	0.02836314	0.07760455	0.06277212	0.24431516	1	0.1811	0.348583	0.17748261	0.26622432	0.62176362	0.67450773	0.245	0.28802254	0.24732684	0.30582492	0.55679948	1	0.8572	0.82638619	0.8588453	0.88085725	0.96597508	1	0.9676	0.81728398	0.96989749	0.93281698	0.96422556	1	0.9333	0.80986317	0.93685108	0.91456817	0.96391024	0.19445133	0.1957	0.08556145	0.19428109	0.14767109	0.30003884	0.08238283
Scpep1	0.00135442	0	0.00006893	0.00012252	0	0	1	0.2397	0.61180737	0.23485077	0.36151963	0.66137928	0.28641372	0.1152	0.03046385	0.11417141	0.07440953	0.30293434	0.00135442	0.0006	0.00001857	0.00247752	0.0000706	0.00185589	0.23678755	0.1108	0.09682861	0.10660931	0.12137382	0.43370323	0.00276597	0.0018	0.00032549	0.00148726	0.00085805	0.01770298	1	0.8077	0.85322502	0.79680871	0.85742821	0.96391024	0.01002188	0.002	0.00024935	0.00099118	0.00071185	0.00596284	0.00004312
Pcf11	0.00194777	0.0035	0.00105511	0.00418557	0.00201429	0.01535281	1	0.815	0.88717955	0.81853662	0.87415379	0.95593548	1	0.8699	0.86929525	0.87183086	0.89949776	0.96671936	0.91153686	0.5655	0.62879654	0.56736568	0.64326613	0.85085933	1	0.9425	0.76101942	0.93979381	0.90108394	0.96597508	1	0.9685	0.78910177	0.97037696	0.92372022	0.96422556	1	0.3225	0.61180737	0.32125204	0.45207459	0.9310564	0.1032463	0.0482	0.02623885	0.05413595	0.04596861	0.13064545	0.05123731
Defb1	0.00135442	0.0001	0.00014824	0.00045077	0.00020302	0.00304898	0.28641372	0.0891	0.01936888	0.08901771	0.05156119	0.21744186	0.00027552	0	0.00003213	0.014628	0	0	0.06522925	0.0097	0.0038628	0.01618602	0.00910986	0.0539905	1	0.4327	0.88804728	0.43795305	0.59519505	0.93541823	0.03083436	0.005	0.00270111	0.00259745	0.00405005	0.04951892	0.4877032	0.2059	0.19521197	0.20577498	0.23683398	0.75633772	0.00538267	0.0075	0.00105511	0.02781811	0.00307023	0.01749842	1
Zc3h6	0.00135442	0.0001	0.00000814	0.00002961	0.00002389	0.00060129	0.01002188	0.0082	0.0011362	0.00520937	0.00309162	0.03762699	0.00041953	0	0.00000365	0.00000688	0	0	0.00276597	0.0002	0.00011948	0.00001335	0.00004513	0.0013939	0.00538267	0.002	0.00293033	0.00240329	0.00277174	0.04153953	0.00092945	0.0006	0.00034029	0.00082903	0.00058076	0.01369625	0.67450773	0.1644	0.37245997	0.16333101	0.24430948	0.76325571	0.00062902	0	0.00000875	0.0000067	0	0	0.00738371
Cmip	0.67450773	0.1833	0.23132155	0.177586	0.23679622	0.44096807	1	0.3637	0.15779581	0.3650135	0.31185564	0.60957087	0.12842651	0.1016	0.01322868	0.09562938	0.03858046	0.20552531	0.4877032	0.508	0.18772503	0.51041826	0.3538242	0.60918732	0.28641372	0.073	0.04104366	0.07082636	0.07184757	0.31932923	0.0179142	0.0352	0.0052514	0.03506493	0.01319371	0.10630012	0.15858815	0.045	0.07641038	0.04088885	0.06054035	0.4314585	0.4877032	0.2718	0.28419841	0.27789245	0.31136192	0.50683934	1
Ctdnep1	0.00738371	0.0029	0.00011299	0.00225029	0.00040919	0.0050733	0.0179142	0.0105	0.00331417	0.00954269	0.00717377	0.06325563	1	0.7847	0.69069519	0.78223744	0.79990829	0.95659777	0.01002188	0.1149	0.00190312	0.1228048	0.00622976	0.04123742	0.1032463	0.1768	0.02300917	0.18655722	0.06234132	0.29446881	1	0.559	0.89527775	0.57513224	0.70864049	0.96422556	1	0.9082	0.84259511	0.91366751	0.9127463	0.96391024	0.19445133	0.1079	0.15105263	0.11062461	0.1330216	0.27863768	0.01346483
Fam13a	0.00276597	0.0009	0.00105511	0.00108224	0.00119602	0.01080969	0.06522925	0.0099	0.01729364	0.00677185	0.01242871	0.09032482	0.01346483	0.0067	0.00013607	0.04074671	0.00052649	0.0133939	0.00002583	0	0.00000372	0.00001444	0	0	0.00388083	0.0005	0.00036834	0.00028433	0.00047116	0.01347988	0.4877032	0.096	0.23067033	0.09276354	0.1450201	0.47075844	0.34418431	0.0491	0.00913025	0.07855249	0.02748604	0.30035181	0.00135442	0	0.00023896	0.00002991	0	0	0.03083436
Ccna2	1	0.846	0.93982252	0.84307581	0.90248701	0.94978435	0.00235687	0.0036	0.00182038	0.00552174	0.00279231	0.03561578	0.05123731	0.083	0.44560621	0.08257591	0.08710911	0.33342195	1	0.7631	0.9952611	0.7592517	0.86350343	0.94644339	1	0.6008	0.99975444	0.50907652	0.71060147	0.96597508	1	0.2752	0.73699607	0.27201305	0.41378421	0.82070641	0.14350733	0.1872	0.05569886	0.18492142	0.11213415	0.56101681	0.12842651	0.0537	0.04189238	0.05472321	0.05834902	0.15531423	1
BC023105	1	0.771	0.93138777	0.77415997	0.8579261	0.9383917	0.1032463	0.1125	0.02836314	0.11889576	0.06426506	0.24763009	1	0.5423	0.99946251	0.42077152	0.64297081	0.91884959	0.26160064	0.4064	0.1384022	0.356331	0.24517392	0.48320922	1	0.9546	0.98514646	0.71899981	0.89817852	0.96597508	1	0.6155	0.89827285	0.62574132	0.74961854	0.96422556	1	0.8809	0.91691944	0.88198459	0.91751165	0.96391024	0.19445133	0.0517	0.16220044	0.06784173	0.08812429	0.20835213	1
Cby1	0.01346483	0.0052	0.00073668	0.00382784	0.00212173	0.01595008	1	0.6537	0.88804728	0.66165538	0.77411653	0.93475184	1	0.8627	0.56388997	0.85467695	0.78391718	0.95427112	1	0.6063	0.76124573	0.6032914	0.71167304	0.89248019	0.78633402	0.2493	0.54104288	0.24793273	0.35827558	0.76240181	1	0.7593	0.95334364	0.7627275	0.85524426	0.96422556	0.15858815	0.0493	0.11139771	0.04896102	0.07144021	0.46092545	1	0.5156	0.86907326	0.50999629	0.66105458	0.82305849	1
Clcf1	1	0.5403	0.84360212	0.53473225	0.67724164	0.85023794	0.00538267	0.0067	0.008791	0.00577809	0.00643236	0.05987103	1	0.4422	0.96884815	0.44330657	0.61074773	0.90589804	1	0.6625	0.99193526	0.66037568	0.79493565	0.93044652	1	0.8533	0.94589571	0.85711922	0.90995565	0.96597508	1	0.6892	0.66127562	0.67526167	0.7347412	0.96422556	1	0.7708	0.80050259	0.77153735	0.82598855	0.96391024	0.44934233	0.3389	0.53413762	0.3245435	0.39488134	0.59460218	0.98119706
Prdm2	0.12842651	0.1676	0.0436379	0.15678113	0.092921	0.23273411	0.34418431	0.0428	0.00423607	0.04181226	0.0139736	0.0965587	1	0.4275	0.64255987	0.39634013	0.53918951	0.86527183	1	0.7987	0.86679754	0.80611027	0.86091275	0.94588611	0.1032463	0.1293	0.05145672	0.12404204	0.08905687	0.36156907	1	0.7683	0.87554284	0.77813717	0.8458727	0.96422556	0.03083436	0.0242	0.00952358	0.02159718	0.01777316	0.2488134	0.67450773	0.3995	0.24437224	0.39211719	0.37636193	0.57576354	0.67450773
Smap2	0.02360987	0.0087	0.00251154	0.00698756	0.00572597	0.03226462	0.0399169	0.0097	0.00421235	0.00778876	0.00809828	0.06874032	1	0.4112	0.65846539	0.40427095	0.53878019	0.8650515	0.57524967	0.2851	0.53616839	0.28741934	0.37770628	0.63424193	0.67450773	0.1664	0.18539382	0.16615872	0.21159047	0.58271634	1	0.8577	0.84415171	0.86529572	0.88766504	0.96422556	1	0.6071	0.91921629	0.61742986	0.74701072	0.96391024	0.03083436	0.0373	0.00842471	0.04895891	0.02016487	0.07121727	1
Bcl11b	1	0.3812	0.98471792	0.36371134	0.5414004	0.7503752	0.00092945	0.0004	0.0000195	0.00041717	0.00006986	0.00303637	1	0.9099	0.99950414	0.91291659	0.95353693	0.9707088	0.34418431	0.342	0.54104288	0.34293659	0.37758397	0.63410349	0.1158364	0.0479	0.03309033	0.05828677	0.0520247	0.26551254	1	0.7171	0.97447448	0.70853988	0.8278055	0.96422556	0.41098146	0.1734	0.14358422	0.17625461	0.19195354	0.69777823	0.14350733	0.0559	0.04026168	0.07046632	0.06261146	0.16329899	0.73042087
Cnp	0.06522925	0.0183	0.03205522	0.01901615	0.02601484	0.09456536	0.28641372	0.0727	0.00201037	0.07786804	0.00758281	0.06598458	1	0.4095	0.09804488	0.40099257	0.24790481	0.59858566	0.19445133	0.0548	0.15105263	0.05784852	0.08457091	0.24566646	1	0.5675	0.88684527	0.56865962	0.70818669	0.96597508	1	0.4387	0.79921477	0.43121226	0.58396431	0.95098367	0.12842651	0.051	0.00642967	0.05106777	0.01975257	0.25954126	0.23678755	0.1208	0.04449196	0.12015761	0.09237936	0.21565578	0.19445133
Rgs3	1	0.5414	0.76890111	0.54336204	0.6680011	0.84513589	0.4877032	0.1625	0.21394907	0.16208968	0.20999902	0.49030596	0.28641372	0.1718	0.08068483	0.19102263	0.14847226	0.45232974	1	0.7634	0.16332821	0.75921325	0.41026806	0.66627198	1	0.6755	0.87486686	0.68510321	0.7869291	0.96597508	1	0.9249	0.80986317	0.92326943	0.90928064	0.96422556	0.19445133	0.11	0.00847632	0.11128991	0.02832964	0.30438612	1	0.6477	0.89668711	0.65635908	0.77179891	0.89265079	1
Cirbp	0.00027552	0	0.00000141	0.00000048	0	0	0.00002583	0	0.00000141	0.00000566	0	0	0.00000483	0	0.00000389	0.02634989	0	0	0.00062902	0	0.00006593	0.00010513	0	0	0.00001513	0	0.00000078	0.00003097	0	0	0.0179142	0.0112	0.00110306	0.01573047	0.00358666	0.04619677	0.00538267	0.01	0.00032549	0.01284215	0.00116417	0.07437151	0.00001513	0	0.00000005	0.00001074	0	0	0.00000016
Soat1	0.34418431	0.2032	0.37012	0.19309374	0.25465804	0.46195008	1	0.8922	0.84463914	0.89503165	0.9045596	0.95711778	0.12842651	0.1318	0.014379	0.12763433	0.04312457	0.21850884	1	0.7191	0.79044779	0.69712577	0.78582463	0.92713936	1	0.554	0.62903561	0.56687489	0.64947222	0.95744403	0.23678755	0.0465	0.08644803	0.08544783	0.08163388	0.33452472	1	0.46	0.80763832	0.46004288	0.60736723	0.96391024	0.4877032	0.1847	0.02670791	0.1813914	0.07933415	0.19305622	1
1700056E22Rik	0.03083436	0.0054	0.00613889	0.00623082	0.00739365	0.03877703	0.01346483	0.0077	0.00258999	0.00831198	0.00562946	0.05492283	0.78633402	0.2754	0.06325585	0.27609619	0.16438211	0.47607935	0.05123731	0.0258	0.01535979	0.0281828	0.0251787	0.10781094	0.78633402	0.4332	0.35004864	0.43642037	0.45828247	0.84845196	0.78633402	0.2728	0.36793544	0.27446223	0.35402084	0.76079565	0.28641372	0.129	0.36793544	0.13113837	0.18529849	0.68984425	0.41098146	0.1347	0.18539382	0.13157637	0.17504569	0.3386911	0.06522925
Ncapd3	0.00027552	0.0003	0.00000778	0.00284987	0.00002945	0.00070443	1	0.9651	0.77288026	0.9676494	0.91670462	0.95711778	1	0.6772	0.88118826	0.6845512	0.78859518	0.95427112	0.12842651	0.1236	0.08091596	0.12737089	0.11084398	0.29252481	1	0.9221	0.87629891	0.91937328	0.92735524	0.96597508	1	0.5525	0.93982252	0.5519445	0.70351171	0.96422556	0.12842651	0.0542	0.04104366	0.05252885	0.05743974	0.42202954	0.78633402	0.14	0.25309982	0.14065138	0.20538764	0.37914902	0.91153686
Hic2	0.0399169	0.0379	0.01711229	0.03583686	0.02903199	0.10217078	0.0399169	0.0459	0.00190312	0.05113544	0.00675851	0.06163991	0.4877032	0.5176	0.29570689	0.51610093	0.43002643	0.78133017	1	0.6047	0.6510518	0.59915612	0.682745	0.87450074	0.19445133	0.0546	0.09186258	0.0599166	0.07838007	0.33479906	0.19445133	0.1413	0.03339085	0.14968139	0.081885	0.33516912	0.19445133	0.0215	0.00812314	0.01617725	0.01690798	0.24494187	1	0.9762	0.88118826	0.97491635	0.95580808	0.96282051	1
Ddias	0.05123731	0.0102	0.23387739	0.01410286	0.02075339	0.08042002	1	0.3374	0.73568429	0.3308011	0.47926666	0.76695328	1	0.5648	0.2618274	0.5540991	0.47649796	0.81824972	1	0.4065	0.94925028	0.41198626	0.57630635	0.80570444	1	0.1885	0.98788043	0.26768359	0.36189067	0.76564025	0.1032463	0.0473	0.05157301	0.04149429	0.05382355	0.26214672	1	0.8602	0.94745398	0.8606657	0.91326872	0.96391024	0.28641372	0.1385	0.05937314	0.14400416	0.11594691	0.25383533	1
Adrb1	1	0.4014	0.57615721	0.4136212	0.52324592	0.73566486	0.57524967	0.3389	0.65180494	0.33436566	0.43412021	0.73120848	0.34418431	0.332	0.08068483	0.3309959	0.18750682	0.51158974	0.34418431	0.2764	0.14532686	0.2646423	0.23278699	0.46754326	0.4877032	0.277	0.33696356	0.26810341	0.32367384	0.72593583	0.67450773	0.1398	0.15531025	0.13353037	0.17727906	0.52937451	0.1032463	0.0929	0.01380384	0.09423354	0.03864534	0.35806257	1	0.9872	0.84822152	0.98828917	0.95153072	0.96058889	0.23678755
Cyp2j9	0.00276597	0.0041	0.0005678	0.0061824	0.00158205	0.0130799	0.05123731	0.0537	0.01705976	0.0838061	0.03680232	0.17924513	1	0.3388	0.46727772	0.33793435	0.44194971	0.79109571	1	0.6587	0.82659452	0.6745411	0.76769329	0.92013691	1	0.2995	0.79921477	0.2938124	0.44475782	0.84040278	0.4877032	0.1906	0.15105263	0.18491019	0.20698302	0.57550758	1	0.893	0.81867807	0.89836337	0.89798094	0.96391024	1	0.9648	0.89927095	0.96380387	0.95555439	0.96277422	1
Wdfy3	0.00388083	0.0002	0.00012473	0.00009182	0.00016552	0.00262503	0.08238283	0.061	0.03107173	0.06504795	0.05257018	0.21988794	1	0.769	0.40939499	0.76089039	0.66036364	0.92409417	0.19445133	0.0224	0.036419	0.02087635	0.03196297	0.12591256	0.19445133	0.1547	0.08908232	0.155999	0.13678642	0.46403532	0.00276597	0.0001	0.0000652	0.00028462	0.00013693	0.00556557	0.28641372	0.1273	0.12321129	0.12895103	0.14696193	0.62334519	0.00000865	0	0.00000438	0.00007498	0	0	0.00002583
Kdm5d	0.23678755	0.0887	0.3307053	0.0871018	0.13332528	0.29870496	0.23678755	0.0661	0.13961738	0.08300345	0.1037293	0.3283332	1	0.2516	0.348583	0.26068913	0.34248608	0.70084025	0.0399169	0.0158	0.00973465	0.01382411	0.01518566	0.07629762	1	0.691	0.73699607	0.65037329	0.74883708	0.96597508	1	0.9319	0.81288683	0.93303616	0.91427947	0.96422556	1	0.4523	0.6660123	0.45839428	0.58022109	0.96391024	1	0.6925	0.62797095	0.69608151	0.73084897	0.86894495	0.08238283
Fopnl	1	0.8939	0.88717955	0.89542255	0.91687348	0.95193471	0.1032463	0.0463	0.02954494	0.04462966	0.04569485	0.20242461	0.34418431	0.2348	0.09128316	0.25580662	0.18158303	0.50342986	0.91153686	0.1681	0.1309137	0.16710574	0.19352894	0.41627458	0.0399169	0.0963	0.07262146	0.13719012	0.07080216	0.31591865	1	0.9726	0.84635808	0.97088397	0.94346429	0.96422556	0.34418431	0.5393	0.35521467	0.51439561	0.42021646	0.91663903	0.19445133	0.0607	0.04562163	0.07030928	0.06925275	0.17526797	0.00092945
Kif23	0.67450773	0.2101	0.17477848	0.20995122	0.23913804	0.4442332	0.01346483	0.0065	0.00098201	0.00803385	0.00291778	0.03656241	0.91153686	0.2431	0.76236936	0.24526029	0.37737334	0.73569623	1	0.9756	0.85658716	0.97325787	0.94788736	0.9589587	1	0.8368	0.88541377	0.81640451	0.8792509	0.96597508	0.00738371	0.0161	0.00098201	0.033925	0.00321197	0.04297123	0.05123731	0.0439	0.01535979	0.04410854	0.03075209	0.31684997	1	0.197	0.11964939	0.20322321	0.2066693	0.38084899	0.4877032
Lcp1	0.05123731	0.0129	0.00423816	0.01581967	0.0100959	0.0483004	0.28641372	0.1195	0.01729364	0.11719934	0.05113988	0.2169656	0.28641372	0.7452	0.019289	0.69354124	0.06882519	0.28919674	0.12842651	0.0784	0.04947761	0.07973846	0.07505561	0.22584469	0.01002188	0.0075	0.00205329	0.00495185	0.00433801	0.05628441	0.00027552	0	0.00000059	0.00001837	0	0	1	0.9715	0.80985804	0.97124521	0.93159171	0.96391024	0.03083436	0.0041	0.00345826	0.00506653	0.00524336	0.02619537	0.34418431
Vps35l	0.01002188	0.0033	0.00317007	0.00556096	0.00445391	0.02707235	1	0.3002	0.44217423	0.29952262	0.40276658	0.70063543	1	0.2505	0.36002719	0.24287165	0.33650248	0.6947303	0.91153686	0.3616	0.32660464	0.36038509	0.41240725	0.66831318	1	0.3202	0.59217892	0.31624725	0.44574156	0.84071962	0.0179142	0.0071	0.00119031	0.00862252	0.00346993	0.04524946	0.4877032	0.2433	0.11782233	0.23985459	0.21257229	0.72195541	0.28641372	0.0566	0.01289978	0.06017637	0.03469276	0.10602454	0.03083436
Tnfaip8l1	0.00135442	0.001	0.00011428	0.00034429	0.00029866	0.00397894	0.05123731	0.0118	0.0026198	0.01056827	0.0068895	0.06216179	0.00388083	0.0005	0.00345096	0.00063217	0.00096868	0.02035699	0.0399169	0.0114	0.00124441	0.00973027	0.0039249	0.03035166	0.00194777	0.0006	0.00004534	0.00196074	0.00016164	0.00667854	0.00041953	0.0004	0.00032549	0.00075083	0.00043067	0.01127769	0.08238283	0.0347	0.00570804	0.0292281	0.01597687	0.23707463	0.06522925	0.008	0.00546741	0.01277781	0.00996281	0.04230605	1
Tnrc6a	0.15858815	0.0976	0.08874872	0.09327753	0.10378825	0.25090573	0.12842651	0.0558	0.05860154	0.05661103	0.06618517	0.25132121	1	0.5479	0.5959087	0.55282498	0.63369843	0.91456885	1	0.282	0.56174485	0.2787507	0.40348197	0.65977191	0.15858815	0.0683	0.019289	0.06458168	0.04531335	0.24301887	0.4877032	0.3193	0.12795018	0.31776891	0.24775839	0.63053842	1	0.3457	0.38288276	0.35129988	0.42776092	0.91885277	0.00738371	0.0006	0.00062492	0.00036257	0.00064931	0.00555001	1
Copg2	0.00194777	0.0013	0.0002034	0.00104214	0.00055876	0.00634508	0.1032463	0.1418	0.0584906	0.13683336	0.09722262	0.31548761	0.67450773	0.3923	0.67573374	0.39849397	0.49869384	0.83513901	0.03083436	0.0193	0.01602761	0.01558761	0.01897617	0.08891132	1	0.1812	0.23988902	0.1792165	0.24589356	0.62992092	0.41098146	0.4348	0.31358751	0.43059803	0.39045868	0.79679618	0.19445133	0.0268	0.00569522	0.02371749	0.0153725	0.2346741	1	0.7322	0.79067206	0.73263851	0.80073291	0.90700854	0.05123731
Pold2	0.23678755	0.1622	0.14524292	0.16189487	0.17057359	0.35452183	1	0.3548	0.71269851	0.35115262	0.49570154	0.78100221	0.05123731	0.007	0.008791	0.00967713	0.0105412	0.09193919	0.28641372	0.1643	0.28661126	0.15826099	0.20633869	0.4317019	0.06522925	0.1331	0.02718134	0.1391075	0.05986024	0.28793371	0.67450773	0.3024	0.21897059	0.30224303	0.31583452	0.71860336	0.15858815	0.0515	0.01239658	0.04841547	0.03148489	0.31961082	0.02360987	0.0237	0.00124694	0.02191	0.00429115	0.0225725	1
Gm10146	1	0.5523	0.89527775	0.55216363	0.69702934	0.86051779	0.57524967	0.1117	0.25084935	0.11767984	0.17259967	0.44054876	0.67450773	0.707	0.35004864	0.69663905	0.55639019	0.87561942	1	0.5381	0.72377423	0.52843348	0.65227075	0.85621975	1	0.8937	0.84259511	0.76565491	0.86733564	0.96597508	1	0.8235	0.92003806	0.82720345	0.88689179	0.96422556	0.0399169	0.0048	0.00214257	0.00355834	0.00407687	0.13532492	0.05123731	0.0814	0.02123923	0.0779837	0.04361674	0.12573604	0.34418431
2810459M11Rik	1	0.4327	0.95745555	0.42941834	0.59842288	0.7948491	0.0399169	0.0125	0.00690192	0.01036813	0.01154772	0.0863609	0.34418431	0.1203	0.03251696	0.22429086	0.08615185	0.33079315	1	0.6187	0.88064986	0.63119233	0.74960826	0.91120424	0.67450773	0.2691	0.25022208	0.26321497	0.30782777	0.70627669	0.4877032	0.6601	0.49536554	0.66748107	0.56479382	0.93902329	1	0.7006	0.88950607	0.68728031	0.79894893	0.96391024	1	0.6485	0.53616839	0.60071054	0.65878311	0.8211945	0.57524967
Hsbp1l1	1	0.4914	0.76101942	0.5005882	0.63025088	0.81866738	0.05123731	0.0782	0.04962846	0.0826801	0.06196815	0.2423721	0.0399169	0.0892	0.00317007	0.1219042	0.0111137	0.09464475	0.00388083	0.0011	0.00012473	0.00236311	0.00041634	0.00646753	1	0.6229	0.91535806	0.62563452	0.75525277	0.96597508	0.57524967	0.2181	0.18772503	0.22140403	0.24741761	0.63053842	0.57524967	0.2901	0.18772503	0.28371588	0.28496004	0.80585898	0.05123731	0.0159	0.00317007	0.01500206	0.00861108	0.03787019	0.19445133
C920006O11Rik	0.57524967	0.0508	0.07444268	0.04634961	0.07088212	0.19232168	0.00388083	0.0085	0.00190312	0.00995763	0.0039952	0.04408012	1	0.2116	0.88684527	0.20677405	0.34218195	0.70057856	0.4877032	0.334	0.08981451	0.33926579	0.20913897	0.4357838	0.78633402	0.2507	0.26389852	0.25395143	0.30798485	0.7065352	0.0179142	0.0157	0.00073668	0.01215869	0.00256542	0.03709837	1	0.8075	0.87716768	0.80857934	0.86670885	0.96391024	0.67450773	0.299	0.31398548	0.3005151	0.35274847	0.55033051	0.4877032
Anapc7	0.02360987	0.008	0.00021818	0.00951139	0.00082374	0.00837271	0.4877032	0.2173	0.21774791	0.22225135	0.25406122	0.54619574	0.23678755	0.0695	0.00592303	0.06474901	0.01971527	0.13664901	0.67450773	0.3812	0.0955255	0.38528062	0.23296749	0.46773407	0.23678755	0.8434	0.04446396	0.83929941	0.1375021	0.46517354	0.57524967	0.233	0.27087097	0.23536879	0.28631417	0.68363846	0.4877032	0.1712	0.23445191	0.17206129	0.22260934	0.73652955	1	0.5793	0.91535806	0.58007026	0.72168048	0.86476638	0.23678755
Grpel2	0.03083436	0.004	0.00423816	0.00285314	0.00460366	0.02766543	1	0.5566	0.85982875	0.56389835	0.69771329	0.90522946	1	0.9146	0.830203	0.84894188	0.89368784	0.96555673	0.1032463	0.0625	0.02694231	0.06373307	0.05096037	0.17287835	0.78633402	0.1171	0.16178152	0.11704909	0.16302553	0.50769852	0.00092945	0.0001	0.00040679	0.00007302	0.0001469	0.00575559	0.41098146	0.2227	0.13753869	0.2240906	0.2144001	0.72439727	0.41098146	0.1423	0.09062588	0.14597917	0.14627756	0.29789234	0.00027552
Bnip1	0.01346483	0.0001	0.00309057	0.00032808	0.00029749	0.00396661	1	0.8941	0.81424601	0.89383815	0.89578766	0.95711778	0.00738371	0.0037	0.00034029	0.0038703	0.00111026	0.02235394	0.19445133	0.071	0.02089642	0.06582048	0.04861738	0.16759256	0.57524967	0.4889	0.42837325	0.49296132	0.49099315	0.8706084	1	0.9181	0.87148237	0.91422667	0.92368156	0.96422556	0.15858815	0.0899	0.07266343	0.08882517	0.09423014	0.52020762	0.0399169	0.0035	0.00006893	0.00259452	0.00026308	0.00280322	0.23678755
Natd1	1	0.7168	0.87791778	0.70981132	0.80922955	0.91986867	0.08238283	0.0181	0.03205522	0.03364901	0.03117649	0.16117143	0.01002188	0.0016	0.00268614	0.00163792	0.00234248	0.0364436	0.23678755	0.1925	0.13268908	0.1890804	0.17983048	0.39741538	0.1032463	0.1238	0.02035427	0.12056073	0.05320037	0.27011117	0.67450773	0.3647	0.57177702	0.35401558	0.45463791	0.85940882	1	0.6893	0.88717955	0.68820754	0.79507614	0.96391024	1	0.271	0.75889238	0.2859706	0.42084842	0.619511	0.03083436
Rpap3	0.00062902	0.007	0.00016459	0.00872355	0.00050487	0.00590081	0.28641372	0.247	0.06160564	0.2376686	0.14296	0.39500864	0.12842651	0.1108	0.01869888	0.11395642	0.05059048	0.24088685	0.23678755	0.1474	0.05605349	0.15072392	0.11273257	0.29568043	0.23678755	0.0704	0.0184853	0.07251285	0.04634164	0.24662313	1	0.425	0.63651654	0.43194018	0.55255276	0.93224666	1	0.2964	0.18932804	0.29779672	0.30736951	0.82638108	0.19445133	0.1076	0.08068483	0.10538647	0.11013476	0.24481744	0.67450773
Gm8883	1	0.2786	0.43612587	0.27653896	0.38100977	0.60172538	0.00194777	0.0011	0.0026198	0.00175777	0.00168555	0.026468	0.78633402	0.2122	0.30210526	0.20776192	0.28353581	0.63923196	0.57524967	0.167	0.28802254	0.16642983	0.23246504	0.46701458	0.4877032	0.1098	0.15695301	0.10612399	0.14841106	0.48582362	0.28641372	0.2749	0.10727187	0.27211222	0.19874589	0.56293642	0.23678755	0.0434	0.02137691	0.05750316	0.04374718	0.37429658	0.34418431	0.1197	0.24775703	0.11709765	0.16781527	0.32903211	0.15858815
Hnrnpk	0.01002188	0.0126	0.00073668	0.01032097	0.00244877	0.01774432	0.03083436	0.0136	0.0052396	0.01462904	0.01095374	0.083609	1	0.9979	0.92650807	0.99724637	0.97938707	0.98325002	0.00388083	0.002	0.00001728	0.001132	0.00006723	0.00180959	0.06522925	0.065	0.08091596	0.06676812	0.06890508	0.3112016	0.00388083	0.001	0.00000365	0.00057393	0.00001444	0.00100774	0.91153686	0.463	0.27254682	0.46658806	0.44105382	0.926748	0.15858815	0.0548	0.07069593	0.05327037	0.06960024	0.17590262	0.23678755
Gm43133	0.23678755	0.0393	0.10909475	0.03772785	0.06121782	0.17359569	0.57524967	0.0653	0.09925129	0.06218629	0.09257446	0.30691577	1	0.7833	0.82412495	0.76333771	0.83331693	0.96326712	0.0399169	0.0586	0.00842471	0.05720919	0.02243472	0.09940643	0.03083436	0.0343	0.0186845	0.03274382	0.02746379	0.17794973	0.34418431	0.2466	0.22122115	0.25244358	0.2590302	0.6474534	0.4877032	0.2696	0.24437224	0.26824983	0.29455922	0.81516928	0.00738371	0.0036	0.00122536	0.00952446	0.00299785	0.01715971	0.0179142
6330562C20Rik	0.00738371	0.0049	0.00073668	0.00447557	0.00208292	0.0157476	0.1032463	0.0365	0.0655032	0.04351779	0.05310084	0.22123495	1	0.4672	0.25450535	0.46977301	0.43486348	0.7852562	0.41098146	0.0725	0.02009271	0.0699564	0.04981927	0.17020516	1	0.6687	0.87486686	0.66808703	0.77892525	0.96597508	1	0.7204	0.79306944	0.7029854	0.78871413	0.96422556	1	0.812	0.91508012	0.81407887	0.87859763	0.96391024	0.41098146	0.0748	0.01338831	0.07218808	0.03833367	0.11410435	1
Mettl27	0.00041953	0.0001	0.00017243	0.00003956	0.00009203	0.00170824	0.1032463	0.0441	0.10047535	0.04426081	0.0616263	0.24162916	0.00194777	0.0056	0.0026257	0.00424328	0.00305694	0.04310378	0.00011306	0	0.00000062	0.00000457	0	0	0.00027552	0.0001	0.00000917	0.00009278	0.00002996	0.00205453	0.01002188	0.0035	0.00158504	0.00300038	0.00296365	0.04069723	0.23678755	0.1526	0.04558546	0.15456904	0.10208588	0.5412322	0.00000865	0	0.00000372	0.00000014	0	0	0.00004312
Zbtb43	0.03083436	0.0058	0.008791	0.00813043	0.00905812	0.04487311	1	0.6886	0.67573374	0.69608993	0.74506062	0.9258995	1	0.858	0.5090107	0.85969445	0.75567221	0.95142417	0.78633402	0.2772	0.65180494	0.27731573	0.39922442	0.65603954	1	0.7503	0.76738093	0.75868769	0.80742844	0.96597508	1	0.5403	0.85982875	0.55342589	0.687194	0.96422556	1	0.4531	0.39981503	0.45237564	0.50513169	0.96391024	0.4877032	0.0496	0.25022208	0.05454863	0.08980604	0.21124658	0.00738371
Sp5	0.00738371	0.0044	0.0005678	0.00613808	0.00174917	0.01398197	0.15858815	0.0722	0.08091596	0.06886942	0.08504343	0.29098427	0.4877032	0.2043	0.06823903	0.20859902	0.15155278	0.45696051	0.02360987	0.0173	0.00644989	0.01513761	0.01245095	0.06686605	0.34418431	0.1096	0.02089642	0.11043697	0.05802186	0.28311465	0.91153686	0.672	0.45846229	0.68445794	0.64232695	0.96422556	1	0.8801	0.76738093	0.88459945	0.87530734	0.96391024	1	0.7155	0.45048916	0.7127423	0.66440052	0.82479082	0.4877032
Klhl24	0.00017803	0	0.00001653	0.00000101	0	0	1	0.6371	0.62797095	0.65174558	0.70219989	0.90714733	0.0399169	0.0038	0.00007192	0.00234158	0.00027362	0.00866634	0.00017803	0.0003	0.00000917	0.00015952	0.00003218	0.0010324	0.00135442	0.0004	0.00018027	0.00019011	0.00028478	0.00972126	0.00194777	0	0.00008622	0.00002735	0	0	0.01002188	0.0047	0.00174653	0.00516282	0.00370781	0.1301924	0.00017803	0.0003	0.00001759	0.0003328	0.00005814	0.00092845	0.00004312
Lgals3bp	0.41098146	0.0277	0.00546741	0.03971623	0.01621963	0.06752307	0.78633402	0.073	0.18354221	0.0925601	0.12811281	0.36924994	0.67450773	0.2882	0.50406249	0.28543663	0.3831542	0.74156716	0.4877032	0.2274	0.28419841	0.22877398	0.27898361	0.52488575	1	0.9671	0.82381212	0.96283869	0.93316578	0.96597508	0.41098146	0.3018	0.40556752	0.28635284	0.34174808	0.74672893	0.15858815	0.1068	0.16857916	0.10344046	0.12792523	0.59344023	0.01346483	0.0162	0.00119031	0.02027914	0.00390082	0.02103401	0.28641372
Aaas	0.05123731	0.0072	0.00194859	0.00678335	0.00488391	0.02875215	0.15858815	0.0537	0.05454737	0.05749067	0.06594737	0.25102292	0.00017803	0.0001	0.00000833	0.0007387	0.00002921	0.00189249	0.1032463	0.0302	0.03457921	0.02840246	0.03740923	0.14041261	1	0.9926	0.86949029	0.99175105	0.96018317	0.96969295	1	0.6161	0.7440592	0.62157408	0.71737158	0.96422556	1	0.473	0.08981451	0.46405608	0.24385583	0.76316465	0.12842651	0.0331	0.01289978	0.03574275	0.02787525	0.0906131	0.19445133
Sdc4	0.57524967	0.545	0.64487156	0.55232988	0.57683045	0.77853863	0.00538267	0.0089	0.00018027	0.01140288	0.00067419	0.01413189	0.91153686	0.1018	0.17477848	0.1179916	0.15925508	0.46796446	0.15858815	0.3995	0.0221242	0.37713956	0.07059694	0.2169182	0.01002188	0.0011	0.00119031	0.00266075	0.00179789	0.03088457	1	0.3308	0.6510518	0.31656058	0.4588259	0.86303502	0.57524967	0.1382	0.29930125	0.13689548	0.20387127	0.71192653	1	0.9391	0.88950607	0.94028187	0.94060555	0.95599083	0.03083436
Med15	0.00194777	0.0017	0.00017243	0.00342531	0.0005561	0.00633204	0.00001513	0	0.00000333	0.00000015	0	0	1	0.6479	0.80260642	0.62763837	0.7431266	0.94722151	0.0000705	0.0007	0.0000195	0.00185681	0.00005932	0.00168891	0.67450773	0.3881	0.53413762	0.39141928	0.47135349	0.85859091	0.0000705	0	0.00000354	0.00003667	0	0	1	0.5046	0.80763832	0.51121489	0.64766102	0.96391024	0.1032463	0.0102	0.00214257	0.01163299	0.00605678	0.02935563	0.34418431
Gm24233	0.14350733	0.01	0.0166019	0.01164733	0.01580659	0.06620207	1	0.7082	0.86907326	0.71393454	0.80590403	0.94260952	1	0.9063	0.86929525	0.9039872	0.91744069	0.96699217	0.57524967	0.2195	0.18125175	0.21744953	0.24375172	0.48182415	0.01568952	0.05	0.00190312	0.0495335	0.00635549	0.07262702	0.91153686	0.4268	0.65139681	0.42961608	0.54772849	0.92876924	0.57524967	0.145	0.02766176	0.14108457	0.07711012	0.48044289	1	0.5371	0.50749716	0.52152573	0.59261401	0.77258245	1
Zfp385b	1	0.9378	0.91309267	0.94120766	0.94697658	0.95981389	0.19445133	0.0287	0.00847632	0.0246112	0.02014164	0.12163749	1	0.5021	0.64255987	0.49228488	0.60797162	0.90504155	0.02360987	0.0054	0.00205329	0.0035167	0.00400432	0.03068244	0.02360987	0.0042	0.00345826	0.00266605	0.00423415	0.05538866	1	0.1941	0.44560621	0.1919924	0.29401697	0.69267298	1	0.6337	0.69069519	0.63623104	0.71459114	0.96391024	0.00041953	0.0002	0.00012473	0.00005799	0.00012253	0.00162584	0.05123731
Xpa	0.01002188	0.001	0.00022857	0.0007449	0.00058674	0.00660532	0.12842651	0.1354	0.00570804	0.13850601	0.02024461	0.12210653	0.00017803	0	0.0000306	0.00000341	0	0	0.00388083	0.0007	0.0001553	0.00043373	0.00038347	0.00606953	0.28641372	0.0531	0.00830095	0.05149705	0.0246593	0.16741592	0.00738371	0.0015	0.00000333	0.00114441	0.00001325	0.00100071	0.00041953	0.0016	0.00000833	0.00059778	0.00003208	0.01188711	0.06522925	0.0108	0.01495416	0.00941612	0.01423513	0.05506765	0.00041953
Klb	0.05123731	0.0259	0.01536337	0.03192916	0.02588389	0.09428326	0.1032463	0.1103	0.10080922	0.11373	0.10676847	0.33362794	1	0.1902	0.19608976	0.18568706	0.23890961	0.58626058	0.02360987	0.0095	0.00915729	0.01071285	0.01142313	0.06309296	1	0.7439	0.93455543	0.73815429	0.83874595	0.96597508	0.23678755	0.1351	0.02089642	0.13064188	0.05958169	0.27724723	1	0.5795	0.76820962	0.58283072	0.69648582	0.96391024	0.01346483	0.007	0.00022857	0.00958221	0.00085169	0.00678751	1
Xab2	0.02360987	0.0024	0.00421235	0.00128782	0.00271569	0.01902177	1	0.2574	0.26998268	0.25465602	0.31959575	0.61771684	1	0.3909	0.29795435	0.39276399	0.4228117	0.77701063	0.28641372	0.0648	0.0418102	0.06629459	0.0690544	0.21345673	1	0.6886	0.88517124	0.65959544	0.78461717	0.96597508	0.4877032	0.4632	0.59685183	0.47150189	0.49964637	0.89319122	0.57524967	0.7799	0.77655127	0.78693862	0.71696365	0.96391024	0.05123731	0.0063	0.00306067	0.00806336	0.00635939	0.03048076	0.12842651
Tmem163	0.1158364	0.0869	0.04226072	0.08335615	0.07168498	0.19379555	0.67450773	0.2945	0.34256058	0.29207521	0.35647079	0.65527332	0.19445133	0.0803	0.14155112	0.0950961	0.11371312	0.39076368	1	0.8075	0.84463914	0.80174813	0.85660403	0.94549076	0.98119706	0.3026	0.24194212	0.30072104	0.33948893	0.74352889	1	0.6097	0.348583	0.59994916	0.55743566	0.93495667	1	0.4961	0.71160486	0.51036668	0.62692265	0.96391024	0.12842651	0.0517	0.10314603	0.05391835	0.07224068	0.18048256	1
Fam172a	0.00538267	0.0001	0.00048707	0.00012412	0.00019709	0.00298298	0.28641372	0.2171	0.06274494	0.21348538	0.13927903	0.38923253	1	0.7247	0.62669442	0.72798037	0.74777275	0.94868853	0.00135442	0.0014	0.00057551	0.00095949	0.00094509	0.0113718	0.4877032	0.2896	0.24194212	0.2887576	0.30534821	0.70341027	1	0.627	0.80678938	0.62715594	0.73680064	0.96422556	1	0.2619	0.55271779	0.2662509	0.38523218	0.89184867	0.00388083	0.0023	0.0005678	0.00085584	0.00110434	0.00812147	0.08238283
Slc4a4	0.00135442	0.0034	0.00017243	0.0025469	0.00055367	0.00630896	0.00027552	0.0002	0.00062221	0.00047436	0.00032403	0.0085054	0.01346483	0.0043	0.0026257	0.00354694	0.00412537	0.0520315	0.01346483	0.0015	0.00280824	0.00115378	0.00203692	0.01936719	0.08238283	0.0111	0.0096445	0.01354476	0.01429879	0.12000802	0.78633402	0.1662	0.42692684	0.17198455	0.2589773	0.64742291	1	0.5508	0.45958113	0.5587093	0.58985958	0.96391024	0.00011306	0.0001	0.00004409	0.00032838	0.00008974	0.00127914	0.02360987
Mtg2	0.00738371	0.0046	0.00380162	0.00285587	0.00414068	0.02547012	0.4877032	0.1461	0.08556145	0.14535235	0.14565373	0.40008873	0.12842651	0.0535	0.00494494	0.05344241	0.01616704	0.12119567	1	0.2431	0.57177702	0.25290786	0.3698062	0.62512742	1	0.6217	0.60764834	0.63052476	0.6849125	0.96597508	1	0.9438	0.84822152	0.94550482	0.93107271	0.96422556	0.00538267	0.0155	0.00182038	0.01441029	0.00460284	0.14328258	1	0.939	0.86929525	0.94216071	0.93529842	0.95329834	0.67450773
Scarb1	0.00388083	0.0025	0.00029206	0.00269809	0.00089841	0.00881615	1	0.5298	0.36339576	0.51405485	0.52738143	0.80404904	0.0000705	0.0021	0.00006293	0.00221471	0.00012903	0.0053846	1	0.4416	0.78680839	0.45242259	0.59296391	0.8174967	0.03083436	0.0537	0.05236548	0.05908162	0.04593708	0.24499804	0.02360987	0.0169	0.02052183	0.03073637	0.02188302	0.14835085	0.0399169	0.003	0.0025059	0.00306942	0.00369263	0.1301924	0.0399169	0.0047	0.00690192	0.00252411	0.00513555	0.02575383	0.08238283
Dctn4	0.41098146	0.0779	0.04788427	0.07471789	0.08074686	0.21073061	0.08238283	0.0781	0.0052396	0.074662	0.01745274	0.11116282	0.05123731	0.0134	0.00022857	0.01356779	0.0008805	0.01932945	0.67450773	0.1364	0.24602184	0.13841276	0.19897144	0.42290712	0.41098146	0.1377	0.13904536	0.13456749	0.16448399	0.51035629	0.4877032	0.2771	0.13753869	0.27229899	0.24092977	0.62195227	1	0.9743	0.79665411	0.97679626	0.92906954	0.96391024	0.0399169	0.0147	0.00124441	0.0126582	0.00409974	0.02182551	1
1810046K07Rik	0.00135442	0.0002	0.00017243	0.00602302	0.00034177	0.0043914	0.0399169	0.0589	0.00502308	0.05683259	0.01546152	0.10340507	0.00388083	0.0006	0.00110306	0.01283335	0.00137512	0.02537712	0.00538267	0.0109	0.00280824	0.00956298	0.00541866	0.03770088	0.00235687	0.0004	0.00040679	0.00147937	0.00066023	0.01680358	0.00738371	0.0008	0.00040679	0.00183898	0.00091169	0.01831083	1	0.5923	0.76236936	0.57758957	0.69791378	0.96391024	0.00135442	0.0002	0.00030533	0.00002667	0.00008601	0.00123033	0.06522925
Gpr12	0.00463175	0	0.00073668	0.00002428	0	0	0.1032463	0.1385	0.10466183	0.14578986	0.12004959	0.35561059	0.0179142	0.0074	0.0071895	0.00636024	0.00820891	0.07839143	1	0.978	0.86679754	0.97961652	0.95306752	0.96098158	0.03537563	0.0115	0.04951009	0.0108032	0.01754481	0.13718163	0.21561944	0.0729	0.06091304	0.07846679	0.08418162	0.34073205	1	0.4231	0.46727772	0.43998548	0.51437917	0.96391024	0.00638319	0.0007	0.00000849	0.00026056	0.00003246	0.0005631	0.00017803
Smpd3	0.03083436	0.0129	0.10314603	0.04116863	0.02779012	0.09913823	1	0.7276	0.87179487	0.73940587	0.82070178	0.94671727	0.91153686	0.4092	0.80425258	0.40905168	0.55333373	0.87420571	0.91153686	0.3542	0.44112853	0.34929914	0.44198403	0.69529189	1	0.6491	0.88684527	0.63895136	0.76434317	0.96597508	0.23678755	0.1382	0.18772503	0.14897645	0.17022366	0.51783282	0.01346483	0.0232	0.0227597	0.02223939	0.01939173	0.25705348	1	0.9978	0.92092693	0.99813862	0.97801133	0.97881126	1
Phldb2	0.28641372	0.0313	0.00877909	0.02681941	0.02143234	0.08222968	0.01002188	0.0043	0.00205329	0.00348434	0.00361546	0.04146435	0.05123731	0.0064	0.00842471	0.00621713	0.0087852	0.08168693	0.06522925	0.021	0.00638445	0.0183936	0.01460136	0.07415834	0.05123731	0.0101	0.00618114	0.00812681	0.00991673	0.09471936	1	0.7287	0.84463914	0.72491551	0.81041948	0.96422556	0.00276597	0.0029	0.00029742	0.00227221	0.00088717	0.06804988	0.23678755	0.0113	0.00284761	0.01276471	0.00765944	0.03466251	0.00538267
Atm	0.0399169	0.0122	0.00406157	0.01159522	0.00910183	0.04500011	0.34418431	0.05	0.04650459	0.04693915	0.06087089	0.24038563	0.67450773	0.4011	0.32665643	0.3903083	0.41670555	0.77122782	0.03083436	0.0548	0.00661434	0.05808255	0.01825792	0.08685069	0.23678755	0.0641	0.08721819	0.05947364	0.08315405	0.34620336	0.67450773	0.3705	0.50749716	0.38028264	0.45549291	0.86020725	0.00388083	0.0098	0.00016459	0.01092265	0.00061286	0.05837552	0.00738371	0.0028	0.00070465	0.00742463	0.00195465	0.01239739	0.00062902
Rad50	0.19445133	0.0234	0.02105614	0.02707881	0.03023453	0.10503182	0.41098146	0.1636	0.24775703	0.15679298	0.2109736	0.49147657	0.57524967	0.1879	0.03427213	0.18501101	0.09605302	0.35505154	0.00276597	0.008	0.00073668	0.00520838	0.00196467	0.01886055	0.28641372	0.0191	0.00205329	0.01900617	0.00671722	0.0750884	0.34418431	0.3138	0.24437224	0.31355145	0.29909784	0.6999117	0.4877032	0.1896	0.38827564	0.1847963	0.26124082	0.7834762	0.00004312	0.0001	0.00002168	0.00005711	0.00004131	0.00069323	0.01346483
Puf60	1	0.7738	0.85658716	0.77448112	0.84193968	0.9328824	0.0179142	0.023	0.00502308	0.01882493	0.01137973	0.0856279	1	0.4914	0.92046972	0.48829561	0.64836719	0.9197108	1	0.2695	0.5959087	0.270384	0.39654497	0.6532098	0.23678755	0.2125	0.12942521	0.22596518	0.18974425	0.54706105	1	0.7505	0.87629891	0.7482301	0.83158434	0.96422556	1	0.4854	0.86806906	0.47967393	0.6352344	0.96391024	0.1032463	0.1289	0.0645179	0.18457783	0.10427291	0.23536635	1
Gm11632	0.0399169	0.0162	0.00124441	0.01587901	0.00419574	0.02573916	1	0.6321	0.90099709	0.64016254	0.76132283	0.93119498	1	0.7182	0.79921477	0.71348183	0.79283667	0.95516088	0.03083436	0.0421	0.02053475	0.03852412	0.03057168	0.12277298	0.12842651	0.2998	0.09677685	0.28590763	0.16030269	0.50326039	1	0.5197	0.88804728	0.52686571	0.67246442	0.96422556	0.34418431	0.1847	0.15686235	0.18121078	0.19789189	0.70359104	0.00135442	0.001	0.00029742	0.00097561	0.000653	0.00557558	1
Zfp277	0.00017803	0	0.00000018	0.00001404	0	0	0.01002188	0.0171	0.00022857	0.02081031	0.0008731	0.01680694	0.03083436	0.004	0.00040679	0.00651771	0.00138211	0.02537712	0.4877032	0.14	0.32265842	0.13907456	0.20530798	0.43056481	1	0.1751	0.17867862	0.17264502	0.22099576	0.59502024	0.12842651	0.0239	0.01535979	0.02405885	0.02559224	0.16508347	1	0.6783	0.86929525	0.67924379	0.78479745	0.96391024	0.19445133	0.0188	0.00830095	0.01577008	0.01651435	0.06143529	0.15858815
Olfm2	0.91153686	0.9647	0.67536363	0.95517815	0.8581391	0.93849561	1	0.9749	0.79306944	0.97452181	0.92746866	0.95881633	0.0033234	0.0141	0.04617412	0.01203766	0.00839369	0.07948755	0.23678755	0.0543	0.04737631	0.07623785	0.07034347	0.21622292	0.28641372	0.308	0.28114742	0.29237562	0.29164474	0.68800132	1	0.9657	0.91425199	0.96552087	0.96037977	0.96731216	0.28641372	0.0754	0.0794668	0.10681121	0.10335854	0.54279441	0.67450773	0.1991	0.29795435	0.19705087	0.26780547	0.45667146	1
Retreg1	0.00538267	0.0024	0.00105511	0.00114989	0.00165298	0.01345649	0.01346483	0.0065	0.00042528	0.01165244	0.00150076	0.02456027	1	0.3672	0.65180494	0.34927762	0.49257657	0.83027324	0.01346483	0.0026	0.00011906	0.0010434	0.00040747	0.00635456	0.19445133	0.1308	0.03739775	0.14140663	0.08583818	0.35318879	0.34418431	0.1248	0.11345854	0.12219208	0.14328767	0.46687362	0.00388083	0.002	0.00040679	0.00132805	0.00100783	0.07125129	0.00135442	0.0008	0.00002043	0.00088524	0.00007682	0.00112316	0.0000705
Pias3	1	0.3516	0.11782233	0.3493569	0.26326356	0.47241438	0.57524967	0.2363	0.34944807	0.23332463	0.30492886	0.60307141	0.34418431	0.1354	0.12337257	0.1526603	0.16034015	0.46950429	1	0.3421	0.38895389	0.34897758	0.42736712	0.68185846	0.05123731	0.0313	0.0584906	0.03815092	0.04220551	0.23234932	1	0.7054	0.25450535	0.71146495	0.51597081	0.90451264	0.28641372	0.0476	0.10466183	0.04795075	0.07284758	0.46555234	0.02360987	0.0257	0.01380384	0.0421991	0.02254709	0.07746363	0.57524967
Rsbn1l	0.34418431	0.1088	0.18566926	0.12211484	0.15581463	0.33277971	0.00738371	0.0032	0.00319979	0.00303656	0.00367049	0.04188409	0.57524967	0.2529	0.2582271	0.2452028	0.29318367	0.64925074	0.03083436	0.0859	0.00205329	0.08535355	0.00736904	0.04638677	0.41098146	0.167	0.18423638	0.16281933	0.20009194	0.56382537	0.19445133	0.0668	0.02089642	0.06584439	0.04810286	0.24252683	1	0.4809	0.67536363	0.48298448	0.60326565	0.96391024	0.19445133	0.1074	0.05860154	0.10792761	0.09807881	0.2249985	0.91153686
Hnrnpa1	0.4877032	0.1144	0.08818808	0.11926235	0.13107894	0.29506659	0.00276597	0.0012	0.0003883	0.0009789	0.00083477	0.01651574	0.41098146	0.3015	0.00983258	0.29348641	0.03608154	0.19727794	0.34418431	0.0278	0.02737967	0.02502638	0.03467468	0.13294051	1	0.5241	0.88804728	0.52641147	0.67410955	0.96597508	1	0.4338	0.91665274	0.43087566	0.59550478	0.95848371	1	0.9894	0.84635808	0.99071473	0.95201401	0.96469639	0.0179142	0.0058	0.0052514	0.00522544	0.00655703	0.03110727	1
Gm37531	0.91153686	0.6371	0.3775915	0.59559504	0.57191727	0.77550831	1	0.3207	0.58468415	0.28811397	0.43013746	0.72758364	0.28641372	0.2583	0.02954494	0.28296259	0.08939806	0.3393242	0.4877032	0.4065	0.21394907	0.39178699	0.34080639	0.59580254	1	0.9025	0.85355798	0.89780085	0.91044984	0.96597508	1	0.8096	0.92046972	0.81299716	0.87881256	0.96422556	1	0.3305	0.57321916	0.32392726	0.45160158	0.9308833	1	0.7258	0.75682567	0.72327067	0.78713715	0.89997642	0.4877032
Kmt5c	0.19445133	0.2994	0.15859286	0.30308344	0.22114642	0.42139148	0.67450773	0.1915	0.22122115	0.19210537	0.24345213	0.53358705	0.23678755	0.0642	0.14139186	0.06544681	0.09489547	0.35228529	0.00738371	0.0359	0.01462265	0.03190261	0.01520791	0.0763371	1	0.8673	0.89827285	0.75004262	0.86965811	0.96597508	0.02360987	0.0271	0.00847632	0.02659793	0.01703373	0.12620193	1	0.9446	0.82412495	0.94487373	0.92370222	0.96391024	1	0.3752	0.67437726	0.37150731	0.51021503	0.70341398	0.91153686
Gm37472	0.23678755	0.1712	0.11826966	0.17531813	0.16512899	0.34689737	0.06522925	0.0371	0.0221242	0.05138738	0.03740271	0.18078544	1	0.8036	0.93749131	0.79168764	0.87446963	0.96491136	0.23678755	0.2313	0.16732455	0.23336314	0.21267364	0.4406452	0.78633402	0.148	0.15432914	0.15351296	0.19027462	0.54811634	1	0.833	0.87554284	0.83359281	0.88061982	0.96422556	1	0.7658	0.84822152	0.75870583	0.83284834	0.96391024	0.02360987	0.0105	0.00333891	0.00967375	0.00740104	0.03381054	0.19445133
Nr1d1	0.00001513	0	0.00000055	0.0000313	0	0	0.00000262	0	0.00000005	0.00000309	0	0	1	0.6218	0.69069519	0.58018734	0.69208558	0.93175277	0	0	0	0.00003899	0	0	0.00000034	0	0.00000006	0.00000902	0	0	1	0.9897	0.91435189	0.98980282	0.97219988	0.97458933	0.15858815	0.0794	0.0455194	0.07451649	0.07368029	0.46825106	0.00000001	0	0.00000011	0.00005247	0	0	0.00000262
Add1	0.00041953	0	0.00000875	0.00029722	0	0	0.00194777	0.0004	0.00000778	0.00032606	0.00002972	0.00164724	0.15858815	0.0844	0.02580877	0.08414518	0.05815244	0.26119318	0.00276597	0.0044	0.00098201	0.00592358	0.00225232	0.02079068	0.23678755	0.0785	0.26511652	0.08473611	0.12294332	0.43711653	1	0.5235	0.51213975	0.51419184	0.58757762	0.95276221	1	0.4723	0.30113453	0.47490999	0.46817929	0.94115101	0.00041953	0	0.00008417	0.00000695	0	0	0.00135442
Pcbp4	0.00004312	0	0.00000372	0.00000768	0	0	0.03083436	0.0309	0.00984831	0.02947129	0.0199735	0.12111407	0.00002583	0	0.00000148	0.00035333	0	0	0.00092945	0.0008	0.00016275	0.00033045	0.00034793	0.00567085	0.06522925	0.024	0.0052396	0.02154378	0.01359303	0.11594516	0.41098146	0.0683	0.1683052	0.07710472	0.11115604	0.40368928	1	0.9566	0.40939499	0.95608704	0.72281393	0.96391024	0.00388083	0.0012	0.00022857	0.00213639	0.00067407	0.00571551	0.00276597
Gm6493	1	0.3912	0.99474014	0.39377879	0.56329922	0.76794658	0.53147643	0.088	0.03168241	0.08644431	0.07095144	0.26041176	1	0.1434	0.99999433	0.16329175	0.26494427	0.62032306	0.37758289	0.1959	0.27531331	0.19880588	0.24367469	0.48174662	0.03537563	0.0159	0.08145741	0.01603195	0.02412357	0.16540243	0.73042087	0.3012	0.9952611	0.30472093	0.44565368	0.85051146	1	0.6465	0.92376306	0.61916283	0.76271788	0.96391024	0.05823328	0.034	0.0088295	0.05336406	0.02239893	0.07712116	0.98119706
Zfp956	0.06522925	0.0299	0.01380384	0.02678314	0.0252277	0.09252871	1	0.4601	0.40787158	0.45756204	0.51211874	0.7928246	0.23678755	0.0874	0.28114742	0.08939199	0.13154268	0.42227512	0.00002583	0.0001	0.00000019	0.0002849	0.00000077	0.00003403	0.03083436	0.0805	0.03163145	0.08795388	0.04553868	0.24365415	0.19445133	0.0844	0.04959442	0.08328816	0.08136517	0.33383436	0.67450773	0.1994	0.27809073	0.20074142	0.26533839	0.78744058	0.19445133	0.1145	0.06092771	0.11939452	0.1034533	0.23405372	0.23678755
Cul3	0.57524967	0.9415	0.4375608	0.91736543	0.64766993	0.83138199	0.08238283	0.0153	0.02718134	0.02347634	0.02549655	0.14190822	0.67450773	0.1511	0.25309982	0.15093079	0.21416418	0.55162974	0.34418431	0.2487	0.3375469	0.24513758	0.28636429	0.53383298	1	0.985	0.85355798	0.98718369	0.95243136	0.96758743	1	0.8703	0.88377693	0.86957291	0.90282731	0.96422556	0.57524967	0.15	0.24127309	0.14836076	0.20736079	0.71643964	0.41098146	0.2136	0.27880756	0.21548173	0.26071683	0.44825148	0.06522925
Cnppd1	0.00538267	0.0012	0.00011299	0.00088168	0.0003635	0.00462211	1	0.9741	0.86929525	0.97025453	0.95065999	0.96264234	0.00738371	0.0023	0.00381542	0.00198917	0.00299618	0.04253509	0.00062902	0.0002	0.00001606	0.00001821	0.00003232	0.0010324	0.01346483	0.0078	0.00205329	0.00649249	0.00474204	0.05939494	0.12842651	0.2839	0.08091596	0.29258718	0.14768209	0.47670028	0.67450773	0.3227	0.25375049	0.31667102	0.34246145	0.86088026	0.00194777	0	0.00003366	0.00048371	0	0	0.00027552
Pde1c	0.37758289	0.3177	0.62510446	0.31038387	0.37673304	0.59711961	0.0455771	0.0276	0.00196402	0.02473237	0.00658149	0.06069083	0.4877032	0.0841	0.99999999	0.09299475	0.15567638	0.4623126	1	0.6462	0.87279826	0.64243084	0.7619285	0.91704971	0.98119706	0.5858	0.99765719	0.59652425	0.74006144	0.96597508	1	0.4443	0.9952611	0.45610296	0.62034928	0.96422556	0.44934233	0.2106	0.25375049	0.21037302	0.25529492	0.77647731	1	0.7726	0.93019902	0.77636439	0.85884376	0.93128648	1
Fermt3	1	0.4269	0.91798658	0.3974301	0.57570729	0.77786256	0.41098146	0.1745	0.2618274	0.1865102	0.23061659	0.51574586	1	0.1573	0.1094826	0.15815326	0.17532993	0.49384338	1	0.4838	0.93027794	0.48323849	0.64398871	0.85138511	1	0.7145	0.87747054	0.6574004	0.79045721	0.96597508	0.0399169	0.0034	0.00589386	0.01097062	0.00689667	0.06965415	1	0.9324	0.84899948	0.93647026	0.92631239	0.96391024	1	0.4556	0.44217423	0.46064044	0.52442851	0.7158744	0.12842651
Mtnr1a	0.0455771	0.0039	0.01311117	0.00616288	0.00773868	0.04004529	0.23678755	0.1005	0.04275381	0.10979744	0.0857066	0.2923534	0.23678755	0.0425	0.05145672	0.0465292	0.05824256	0.26145024	0.19445133	0.3189	0.0697166	0.31008639	0.15475595	0.36158973	0.1032463	0.0342	0.00812314	0.03240208	0.02073692	0.15089762	0.67450773	0.155	0.35004864	0.14923585	0.22867957	0.60542509	0.0399169	0.0109	0.008791	0.0183789	0.01403715	0.22599366	0.03083436	0.0195	0.00812314	0.02033329	0.01562506	0.05893951	0.53147643
Bmf	0.01002188	0.001	0.00098201	0.00107499	0.00131219	0.01146868	0.57524967	0.2301	0.19419831	0.22743209	0.25590821	0.54854223	0.34418431	0.098	0.09062588	0.11043255	0.12048491	0.40276082	0.00738371	0.0004	0.00119898	0.00061482	0.00078494	0.0100289	0.00022678	0	0.00002043	0.00191463	0	0	0.4877032	0.066	0.04386695	0.07405688	0.07476457	0.31797867	0.4877032	0.1873	0.23753833	0.18497893	0.23522046	0.7549186	0.23678755	0.025	0.05037998	0.02967523	0.04091214	0.11978454	0.06522925
Iigp1	0.0179142	0.0022	0.0052514	0.00184546	0.00321889	0.02135235	0.06522925	0.0106	0.01004636	0.00976075	0.01283451	0.09172924	0.06522925	0.0321	0.01190072	0.02964767	0.02435443	0.1546391	0.0179142	0.0054	0.00129852	0.0041556	0.00319552	0.02628538	1	0.9533	0.84259511	0.95561738	0.93409029	0.96597508	0.03083436	0.004	0.00008817	0.00359117	0.00033607	0.00951231	0.91153686	0.3835	0.22025065	0.37639464	0.36691599	0.87873121	0.23678755	0.0943	0.05145672	0.08801137	0.08767387	0.20759576	0.34418431
Olfml1	0.34418431	0.0701	0.09931812	0.06957227	0.09612391	0.23779831	0.03083436	0.0241	0.04104366	0.02852495	0.02999705	0.15723795	1	0.2998	0.25450535	0.30418904	0.34625508	0.7054659	0.01346483	0.0057	0.00331417	0.00504962	0.00533707	0.03731723	0.41098146	0.1506	0.29763477	0.15738802	0.21291486	0.58373606	0.03083436	0.1488	0.02464226	0.1521068	0.04634628	0.2372041	0.00738371	0.0012	0.00021818	0.00172723	0.00065241	0.06013835	0.00738371	0.0181	0.00098201	0.02571804	0.00320542	0.01810677	0.78633402
Arpin	1	0.8142	0.87279826	0.81447273	0.86923873	0.94234174	0.19445133	0.1203	0.15270321	0.16852088	0.15421472	0.41318364	0.06522925	0.046	0.01343727	0.04483045	0.0298963	0.17547107	1	0.3634	0.54104288	0.35931216	0.47714668	0.72714814	1	0.9465	0.86907326	0.94508257	0.93780399	0.96597508	0.41098146	0.3907	0.14772674	0.37458918	0.27717041	0.67240349	0.67450773	0.263	0.76236936	0.25931086	0.38266821	0.89031786	1	0.7214	0.56388997	0.7211332	0.72120211	0.86469322	1
Map3k8	0.03083436	0.0165	0.01023986	0.02151232	0.01686483	0.0694817	0.00194777	0.0021	0.00011906	0.00134079	0.00039468	0.00993385	0.26160064	0.0564	0.1077112	0.05032642	0.07888382	0.31262532	0.34418431	0.0903	0.17877261	0.09324518	0.13202309	0.32783192	0.41098146	0.1652	0.06160564	0.17009158	0.13072778	0.45194801	0.28641372	0.1662	0.09240637	0.16332188	0.15121191	0.4834756	1	0.9871	0.78240974	0.98618657	0.92911369	0.96391024	0.57524967	0.2431	0.09582883	0.24064349	0.1956688	0.3673004	0.34418431
Gm13205	0.0399169	0.0167	0.00915729	0.01309709	0.0147881	0.06323504	1	0.4434	0.99594509	0.44439804	0.61447648	0.85879237	0.07380604	0.048	0.38827564	0.06513024	0.07646473	0.30732791	1	0.8124	0.92046972	0.78947566	0.872603	0.94821161	1	0.2799	0.35004864	0.28268211	0.36473079	0.76865033	0.41098146	0.088	0.03309033	0.08927845	0.07244007	0.31245168	1	0.7331	0.78385516	0.73024753	0.79852832	0.96391024	0.00538267	0.0215	0.00546741	0.02075367	0.00863224	0.03791223	0.28641372
Arsa	0.00027552	0.0023	0.00000372	0.00163085	0.00001461	0.00038102	0.03083436	0.0276	0.0052514	0.0275849	0.01354369	0.09486548	1	0.8525	0.72377423	0.6330416	0.77906772	0.95298052	0.0000705	0	0.00000148	0.00003667	0	0	0.41098146	0.0882	0.04959442	0.08236473	0.08681357	0.35560236	0.0179142	0.0097	0.00182038	0.00909177	0.00488854	0.05535529	1	0.7996	0.81867807	0.78910376	0.84399454	0.96391024	0.0000705	0	0.00000707	0.00000773	0	0	0.05123731
Macf1	1	0.384	0.82659452	0.37594828	0.53519653	0.74534855	1	0.9002	0.87629891	0.90347258	0.91766949	0.95711778	1	0.9092	0.93027794	0.91129366	0.93629525	0.96727886	0.91153686	0.3533	0.33696356	0.34465313	0.40830276	0.6646333	0.28641372	0.1976	0.1045749	0.20071366	0.17318321	0.52323367	1	0.9742	0.78153846	0.97805891	0.92411959	0.96422556	0.91153686	0.2241	0.20248701	0.2206678	0.26614096	0.78761104	0.4877032	0.3226	0.24194212	0.30823258	0.3192908	0.51568268	0.15858815
Gm16638	0.67450773	0.1757	0.95085751	0.1893933	0.29616944	0.50975625	0.57524967	0.1164	0.12873068	0.12316079	0.15257239	0.41050656	0.53147643	0.2593	0.5090107	0.26080103	0.34670987	0.70599151	0.1158364	0.0523	0.02123923	0.05616509	0.04317759	0.15500471	0.26160064	0.1072	0.45318797	0.11282123	0.16514494	0.51138028	0.0179142	0.0076	0.00671863	0.01970852	0.01033646	0.09029467	0.01568952	0.0239	0.01017713	0.01920801	0.01563117	0.23555012	0.23678755	0.1073	0.23988902	0.11108427	0.1497363	0.3027654	0.4877032
Cenpj	0.1032463	0.0875	0.06336482	0.09641141	0.08462386	0.21752817	0.01346483	0.0052	0.00042528	0.00481458	0.0014156	0.02370307	1	0.9047	0.81288683	0.89785998	0.89902151	0.96655907	0.0179142	0.0049	0.00997187	0.00247477	0.0052338	0.03672432	1	0.6776	0.59001747	0.68263849	0.70977784	0.96597508	1	0.7507	0.87457291	0.76065011	0.8350434	0.96422556	1	0.4939	0.59001747	0.49557882	0.59370005	0.96391024	0.00135442	0.0075	0.00019828	0.0083157	0.00066277	0.00564083	0.0179142
Gm37420	0.0179142	0.0447	0.00421235	0.06822532	0.01211214	0.05488873	0.34418431	0.1284	0.06336482	0.12612759	0.1162666	0.34921691	1	0.8154	0.95716268	0.82337133	0.89172949	0.96555673	0.41098146	0.0661	0.16449676	0.05989683	0.09916623	0.27308034	0.28641372	0.5475	0.2618274	0.51071117	0.36051299	0.76391103	1	0.6323	0.87554284	0.63375525	0.75449312	0.96422556	1	0.5341	0.90378451	0.52380113	0.67936069	0.96391024	1	0.8932	0.91535806	0.89080757	0.92280385	0.94964104	1
Chst15	0.01002188	0.0014	0.00098201	0.00623502	0.00200725	0.01532121	1	0.2251	0.38882936	0.2227624	0.31991349	0.61814179	0.78633402	0.5036	0.88668628	0.49981092	0.62637231	0.91177513	0.41098146	0.3916	0.23445191	0.38481793	0.33753211	0.59147938	0.4877032	0.8028	0.77655127	0.7894548	0.68370113	0.96597508	0.34418431	0.0939	0.02305281	0.09050854	0.05883877	0.27600952	0.4877032	0.3359	0.03072673	0.33700304	0.09866851	0.53078117	0.1032463	0.0252	0.01966675	0.02266284	0.02771226	0.09014702	0.28641372
2310033P09Rik	0.05123731	0.0189	0.00105511	0.01921711	0.00373052	0.02364198	0.00194777	0.0016	0.00011906	0.00133776	0.00038891	0.00981956	0.91153686	0.296	0.71160486	0.29684983	0.43246012	0.78306753	1	0.5803	0.830203	0.58865612	0.71091446	0.89188483	0.78633402	0.3573	0.3549868	0.36019633	0.41391745	0.81543188	0.06522925	0.0466	0.00206861	0.04370136	0.00736529	0.07249979	1	0.7931	0.9121605	0.79987683	0.86817504	0.96391024	0.15858815	0.086	0.05343582	0.08448465	0.08250135	0.1987373	1
Gm49797	0.00062902	0.001	0.00008417	0.00013002	0.00018049	0.00277928	0.57524967	0.4338	0.44217423	0.42845554	0.4630111	0.75494221	0.03083436	0.053	0.00347803	0.05099356	0.01115982	0.09472735	0.12842651	0.1174	0.20968317	0.11316636	0.13373414	0.32981014	0.00738371	0.0028	0.00268614	0.00518094	0.00378117	0.05145177	0.1032463	0.0753	0.01803106	0.07728845	0.04378083	0.2287099	0.00738371	0.0098	0.00023896	0.00692606	0.00087591	0.06804988	0.00738371	0.0026	0.00022857	0.00237054	0.00075231	0.00621019	0.06522925
Nrde2	0.01346483	0.003	0.0026257	0.01076128	0.00453835	0.02737597	0.05123731	0.0286	0.00182038	0.02439705	0.00620341	0.05842372	0.23678755	0.0438	0.05686675	0.03969646	0.05728166	0.25927229	0.00738371	0.0008	0.00065467	0.00091909	0.00099976	0.01184641	0.15858815	0.2065	0.01343727	0.19940484	0.04415836	0.2393543	0.08238283	0.0956	0.02009271	0.09634383	0.04833984	0.24305704	1	0.0918	0.29795435	0.08880924	0.15088899	0.6297542	0.01002188	0.0064	0.00001728	0.0056307	0.00006863	0.00103385	0.01002188
Fbxo21	0.00027552	0	0.00000875	0.00000227	0	0	0.00194777	0.0005	0.00000917	0.00046754	0.00003517	0.0018223	0.00011306	0	0.00000018	0.00003736	0	0	0.00276597	0	0.00000778	0.00006644	0	0	0.00194777	0	0.00019415	0.00025547	0	0	0.00001513	0	0.00000006	0.0000004	0	0	0.00000262	0	0.00000155	0.00000211	0	0	0.0000705	0	0.00000317	0.00001732	0	0	0.0000705
Cutc	1	0.3197	0.57871271	0.32279589	0.44673578	0.66769013	0.34418431	0.2433	0.22708061	0.24522397	0.25811115	0.55133263	0.1032463	0.0246	0.01798539	0.01773455	0.02464211	0.15583041	0.15858815	0.023	0.01401337	0.02400062	0.02456853	0.10586258	1	0.7385	0.84666958	0.65754218	0.79113777	0.96597508	1	0.366	0.45958113	0.36344626	0.46191653	0.86496728	1	0.9204	0.78910177	0.92214622	0.90127146	0.96391024	0.19445133	0.0608	0.12795018	0.06141875	0.08755176	0.20733748	0.19445133
Nosip	0.19445133	0.1026	0.12414765	0.1086773	0.12443327	0.28439082	0.15858815	0.035	0.0292453	0.03605183	0.04131871	0.19067501	0.02360987	0.2865	0.00347803	0.28710815	0.0118748	0.09833821	0.28641372	0.0607	0.02718134	0.06680662	0.055769	0.18376121	0.03083436	0.2316	0.04951009	0.23543171	0.06536528	0.30230873	1	0.8181	0.83404229	0.82177443	0.86240289	0.96422556	0.4877032	0.3584	0.10727187	0.34331749	0.23425417	0.7528557	0.12842651	0.0031	0.00052943	0.00903775	0.00171686	0.01121561	0.34418431
Tulp2	0.09281456	0.0081	0.12654991	0.01115475	0.01725768	0.07047957	0.15858815	0.285	0.15432914	0.27181495	0.20026992	0.477327	1	0.5511	0.94925028	0.54940202	0.70321307	0.93636109	0.05823328	0.1049	0.01061962	0.10866657	0.03075196	0.12290384	0.05123731	0.039	0.05343582	0.03683252	0.04394541	0.23854147	0.4877032	0.0625	0.09709915	0.07160992	0.09453198	0.36417914	1	0.9831	0.85963004	0.98018333	0.95222248	0.96469639	0.19445133	0.069	0.03516092	0.06629225	0.06333041	0.16452667	0.4877032
Tle1	0.00538267	0.0019	0.00011299	0.00173816	0.00039455	0.00494573	1	0.1939	0.37592665	0.19803952	0.28845693	0.58534436	0.01002188	0.0059	0.00167436	0.00523133	0.00378189	0.04941003	1	0.2974	0.28525725	0.29407599	0.35496981	0.61056496	0.1032463	0.0304	0.0052396	0.03121914	0.01506784	0.12412436	0.05123731	0.0179	0.00546741	0.01395307	0.01212292	0.09991669	0.19445133	0.0903	0.08898391	0.08704463	0.10271365	0.54150039	1	0.52	0.1742915	0.52970052	0.37920261	0.57863929	0.00027552
Smoc1	1	0.3357	0.29986127	0.33015966	0.38675132	0.60827031	0.12842651	0.0981	0.05816405	0.1004974	0.08864562	0.29868373	0.01346483	0.0119	0.00098201	0.00838568	0.00308672	0.04331767	0.00092945	0.0046	0.00006593	0.00418269	0.00023952	0.00436932	0.19445133	0.2004	0.16198961	0.19508092	0.18663673	0.5427478	0.0399169	0.0125	0.00333891	0.01035257	0.00798171	0.07635014	0.4877032	0.46	0.24988998	0.46904344	0.3861712	0.89184867	0.12842651	0.1065	0.04104366	0.10674184	0.07857169	0.19173401	0.00041953
Tln2	0.34418431	0.0356	0.00440552	0.03472007	0.01394772	0.06071877	1	0.3783	0.62510446	0.38394313	0.50970415	0.79155168	0.12842651	0.0619	0.01729364	0.05795845	0.04039584	0.2106572	1	0.6806	0.84822152	0.68555006	0.78325222	0.92713936	0.12842651	0.3976	0.03290096	0.38725858	0.0924254	0.36977133	1	0.9607	0.88264658	0.96242113	0.94946245	0.96422556	1	0.278	0.14524292	0.27204215	0.26388635	0.78613017	0.41098146	0.1216	0.38882936	0.12678213	0.18942755	0.35894776	0.23678755
Rabggtb	0.57524967	0.2255	0.08452145	0.23076868	0.17907006	0.36647186	0.03083436	0.0429	0.00776996	0.04828336	0.01949762	0.11934251	0.03083436	0.0161	0.0052396	0.0117856	0.01080361	0.09315479	0.23678755	0.0878	0.0584906	0.08910272	0.0910488	0.25835057	0.57524967	0.2122	0.14532686	0.20565883	0.21984819	0.59363862	0.08238283	0.0732	0.00696547	0.07792739	0.02195421	0.14866994	0.41098146	0.2079	0.30210526	0.20314271	0.25846544	0.78128455	0.78633402	0.3256	0.19419831	0.31975987	0.31696476	0.51281003	1
Gm4759	0.00276597	0.0001	0.06634454	0.00062027	0.00033364	0.00430513	1	0.6073	0.69069519	0.59764376	0.69351893	0.90353729	1	0.81	0.99999997	0.81031052	0.89512238	0.96592477	0.23678755	0.111	0.23387739	0.11051974	0.15062449	0.35501316	0.31529902	0.2132	0.99999973	0.22988429	0.30275418	0.70059802	1	0.498	0.99127242	0.48528134	0.6581657	0.96422556	1	0.7459	0.95921284	0.76463636	0.85269757	0.96391024	1	0.653	0.9753549	0.65804133	0.78797196	0.90038574	0.09281456
Dop1a	0.67450773	0.0885	0.12321129	0.08833116	0.12414969	0.28390586	0.78633402	0.0618	0.02089642	0.05593185	0.04808447	0.20892644	0.57524967	0.3278	0.3105706	0.32501004	0.36082442	0.71963166	1	0.5776	0.66127562	0.5803164	0.6703841	0.86683466	0.23678755	0.1535	0.12494499	0.15227685	0.15805053	0.49986935	1	0.6578	0.59001747	0.65649435	0.69706736	0.96422556	1	0.6871	0.76890111	0.69223902	0.76915129	0.96391024	0.4877032	0.0641	0.2215901	0.05707268	0.10079272	0.22956898	0.4877032
Knl1	0.78633402	0.1292	0.9999459	0.13775142	0.23159983	0.43459461	0.14350733	0.0401	0.01004636	0.03898514	0.02546225	0.14176688	1	0.1353	1	0.21856097	0.28640236	0.64228456	0.84893544	0.6824	0.84228006	0.69390369	0.75876308	0.9155461	1	0.5706	0.99193526	0.47179657	0.68024561	0.96597508	1	0.8446	0.93749131	0.84422674	0.90187898	0.96422556	1	0.6121	0.94457863	0.60961359	0.75007832	0.96391024	0.34418431	0.1566	0.99999433	0.17328009	0.24903305	0.43378983	1
Rhebl1	0.01346483	0.0007	0.00062221	0.00019687	0.00048843	0.00576372	0.28641372	0.0683	0.00360236	0.07992378	0.01297687	0.09227674	1	0.2088	0.55844726	0.21853175	0.32905708	0.68742709	0.67450773	0.115	0.00374645	0.11123987	0.01398176	0.07221128	0.12842651	0.0808	0.00615084	0.08504715	0.02056551	0.1502	0.00027552	0.0023	0.00000875	0.01061393	0.00003377	0.00205054	0.02360987	0.0101	0.00044377	0.00789057	0.00158635	0.08822168	0.00738371	0.0142	0.00205329	0.02142951	0.00540874	0.02681948	0.00135442
Rcl1	0.00738371	0.0001	0.0013099	0.00003105	0.0000928	0.00171639	0.02360987	0.0112	0.00530338	0.00831198	0.00908042	0.07422524	0.00092945	0.0003	0.00000317	0.00018327	0.00001231	0.00096666	0.00738371	0.0042	0.00022857	0.00231082	0.000772	0.00991943	0.00041953	0	0.00011428	0.0000081	0	0	0.12842651	0.055	0.04104366	0.05475409	0.05831231	0.27483672	0.67450773	0.3805	0.55271779	0.38216745	0.46857177	0.94131514	0.0000705	0	0.00003213	0.00010758	0	0	0.00041953
Lrba	0.19445133	0.0468	0.10340275	0.09555354	0.08575142	0.21961808	0.78633402	0.3697	0.29609418	0.3736749	0.39880172	0.69700977	0.57524967	0.5075	0.22280311	0.49571877	0.39160556	0.75009377	1	0.3995	0.07028427	0.39405556	0.19734788	0.42062277	1	0.8189	0.9121605	0.81841574	0.88118896	0.96597508	0.12842651	0.0133	0.02843337	0.00915257	0.01758989	0.12902218	0.78633402	0.4677	0.4359735	0.47958616	0.51356483	0.96391024	1	0.2654	0.48963863	0.26843113	0.3796662	0.57903646	0.06522925
Shld1	0.15858815	0.0584	0.0000251	0.05182584	0.00010031	0.00182776	0.06522925	0.0175	0.03245624	0.01543935	0.02380192	0.13585112	0.23678755	0.2415	0.03381764	0.26568526	0.09592741	0.35487338	0.06522925	0.0099	0.00421396	0.00986857	0.00879162	0.05255478	0.41098146	0.8079	0.12654991	0.79782688	0.31185674	0.71067088	1	0.6165	0.90681222	0.57614434	0.73253361	0.96422556	0.19445133	0.0674	0.00569522	0.06014274	0.01885082	0.25347423	0.00538267	0.0006	0.00022857	0.00105937	0.00055777	0.00493459	0.01346483
Zmat1	1	0.5405	0.89919239	0.53452515	0.68574557	0.85474838	0.00194777	0.0101	0.00029742	0.0068472	0.00097071	0.01818666	0.4877032	0.9527	0.21537634	0.8973424	0.45159402	0.79861472	0.57524967	0.4483	0.3549868	0.4483564	0.44363607	0.69649813	0.28641372	0.2669	0.21774791	0.26896174	0.25725719	0.64760092	0.57524967	0.2965	0.29570689	0.2840406	0.33296132	0.73798829	0.57524967	0.1111	0.24674667	0.10764478	0.16610033	0.6572461	0.34418431	0.4042	0.13268908	0.41141903	0.26064626	0.44825148	0.1032463
Gabarapl1	0.00011306	0	0.00000389	0.00000044	0	0	0.08238283	0.0568	0.00805842	0.05592125	0.0232937	0.13386305	0.00011306	0	0.00000135	0.00000001	0	0	0.00194777	0.0001	0.00022857	0.00013155	0.00017786	0.00359488	0.0000705	0	0.00001606	0.00010338	0	0	0.00738371	0.0049	0.00402921	0.00319452	0.0044408	0.05228706	0.41098146	0.4833	0.20630803	0.49025421	0.35121031	0.86765502	0.00011306	0	0.00000021	0.00009015	0	0	0.00000483
Fkbpl	1	0.6049	0.75889238	0.6012183	0.70995435	0.86787284	1	0.7496	0.77655127	0.7453191	0.80588343	0.94260952	0.05123731	0.1652	0.09186258	0.17224625	0.0946482	0.35186028	1	0.7493	0.90955582	0.75100282	0.83935402	0.94000686	0.91153686	0.4269	0.68976854	0.4206373	0.55046195	0.9101131	0.78633402	0.2451	0.22708061	0.23717149	0.28629152	0.68363846	1	0.661	0.73712884	0.65904225	0.74255206	0.96391024	0.91153686	0.2006	0.42479043	0.2061014	0.3010195	0.49595932	1
Nup98	1	0.6692	0.95085751	0.6630733	0.79143153	0.9122339	0.34418431	0.0653	0.04788427	0.08872035	0.07940539	0.27887293	1	0.5823	0.57871271	0.58341701	0.64942015	0.92038209	0.23678755	0.1011	0.06982064	0.09791728	0.10349421	0.27993238	0.57524967	0.2953	0.08671746	0.29560306	0.19960697	0.56306936	1	0.5777	0.61456769	0.58146931	0.65811734	0.96422556	1	0.803	0.89827285	0.80551804	0.86956245	0.96391024	0.91153686	0.1671	0.18772503	0.16879208	0.21818724	0.39628962	0.4877032
Mtx3	0.00041953	0.0002	0.0000195	0.00008313	0.00005658	0.00119685	1	0.6553	0.93982252	0.65036691	0.78008552	0.93546203	0.01002188	0.0184	0.0025059	0.02150741	0.00667018	0.06922709	1	0.2165	0.57615721	0.21581915	0.33366466	0.58712431	0.91153686	0.8696	0.1309137	0.7403994	0.35599082	0.76020218	0.06522925	0.0421	0.04865893	0.05012195	0.05026005	0.24952767	1	0.9358	0.79044779	0.93608575	0.90868029	0.96391024	0.23678755	0.0747	0.07266343	0.06838711	0.08696636	0.20635053	0.00276597
Tubgcp6	1	0.7195	0.91416967	0.70548695	0.81612607	0.92294308	0.67450773	0.1	0.36793544	0.10744133	0.17015603	0.43713388	0.01346483	0.0189	0.00129852	0.01743858	0.00419011	0.0522911	1	0.6677	0.91309267	0.67204362	0.78726886	0.92785415	0.23678755	0.1986	0.19309603	0.20849722	0.20797113	0.57664227	1	0.3542	0.37012	0.3406291	0.42279568	0.82825258	0.0399169	0.0495	0.00776996	0.04569543	0.02042495	0.26350342	1	0.3279	0.15779581	0.32961735	0.29804405	0.49233155	0.15858815
Slc25a30	0.19445133	0.0942	0.10047535	0.10707438	0.11412145	0.26778727	0.00538267	0.0513	0.00013607	0.11053273	0.00052884	0.01200034	0.00027552	0.0001	0.00004337	0.0041104	0.00010831	0.00478379	1	0.7253	0.84360212	0.70949886	0.80424993	0.93307883	0.57524967	0.1966	0.07780323	0.21873801	0.16495212	0.51116134	0.00388083	0.0003	0.0000823	0.00019521	0.00019171	0.00668762	0.4877032	0.1657	0.10844804	0.20703784	0.18069728	0.68306834	1	0.9676	0.94457863	0.96796951	0.96963857	0.97208299	0.15858815
Ro60	1	0.6761	0.94246836	0.67252611	0.79569595	0.91374065	0.05123731	0.0097	0.00345826	0.00667681	0.00712321	0.06324049	0.57524967	0.8216	0.58111537	0.72160072	0.65983196	0.92385771	1	0.4368	0.57604508	0.44573341	0.55029368	0.78540902	0.4877032	0.1468	0.14139186	0.14013324	0.17337765	0.52323734	1	0.6457	0.73946005	0.64450165	0.73359077	0.96422556	1	0.7825	0.92029323	0.78947517	0.86370148	0.96391024	0.12842651	0.1526	0.12377523	0.16302104	0.14009049	0.28902976	0.34418431
Zup1	0.0399169	0.0093	0.02802675	0.00940398	0.0145668	0.06257151	0.03083436	0.0793	0.03883966	0.0689158	0.04689385	0.20583346	0.08238283	0.0539	0.02954494	0.07637238	0.05152527	0.24364628	0.41098146	0.097	0.08556145	0.09638067	0.11492434	0.29968876	1	0.9394	0.84259511	0.93506778	0.92576304	0.96597508	1	0.6833	0.90378451	0.69665298	0.79914023	0.96422556	1	0.7742	0.86382952	0.77647775	0.84438802	0.96391024	0.02360987	0.0043	0.0052514	0.00261983	0.00472231	0.0241614	0.12842651
Hgf	0.34418431	0.4612	0.13268908	0.46088165	0.27063881	0.48117263	0.01002188	0.0004	0.00040679	0.00019508	0.00039277	0.00990136	0.23678755	0.1974	0.07889791	0.25428657	0.15446264	0.46095269	1	0.5102	0.50749716	0.51882133	0.58326758	0.81052131	0.28641372	0.1532	0.11782233	0.14974395	0.15882918	0.50120483	1	0.8622	0.87279826	0.8654387	0.89665046	0.96422556	1	0.4139	0.64381189	0.41621345	0.54260062	0.96391024	0.02360987	0.0193	0.00112325	0.02279426	0.00388986	0.02099629	1
Hdac1-ps	0.15858815	0.033	0.76576552	0.1007262	0.08360774	0.21583064	0.23678755	0.0656	0.04104366	0.06520588	0.06760475	0.25404238	1	0.6179	1	0.39112676	0.64776271	0.91967382	1	0.94	0.97447448	0.92876907	0.95998821	0.96477295	1	0.266	0.99964884	0.26826251	0.42160997	0.82074321	0.73042087	0.1248	0.99657754	0.12185686	0.21515003	0.58682982	1	0.5539	0.98838057	0.56937064	0.71768688	0.96391024	1	0.2666	0.82659452	0.26300988	0.40971603	0.60949714	1
Tinf2	0.00194777	0.0021	0.00024323	0.00175359	0.00070532	0.00746474	0.0179142	0.003	0.00017243	0.00188425	0.0005953	0.01308883	0.91153686	0.4034	0.34306621	0.38369339	0.43969987	0.78951855	0.03083436	0.0055	0.00402921	0.00447821	0.00583311	0.0396019	1	0.3386	0.4747267	0.34009656	0.44443685	0.84022545	1	0.7933	0.88118826	0.79665483	0.86009719	0.96422556	0.91153686	0.9137	0.18125175	0.90849902	0.45406022	0.93152094	0.08238283	0.1307	0.05343582	0.13244374	0.08685461	0.20614687	0.08238283
Ighg2b	0.4877032	0.0679	1	0.09863116	0.14328315	0.31472038	0.78633402	0.2326	0.82659452	0.24465053	0.36804635	0.66740248	0.57524967	0.5232	0.99997882	0.51324489	0.60623518	0.90416124	1	0.6846	0.89527775	0.68580259	0.79430888	0.93014365	0.84893544	0.2908	0.80678938	0.31366088	0.44226394	0.83880917	1	0.6119	0.78086415	0.40487706	0.62649066	0.96422556	1	0.1534	0.99869932	0.24649436	0.31803846	0.8354067	1	0.55	0.91416967	0.51065284	0.68139058	0.83633333	0.26160064
Mcph1	0.01002188	0.014	0.00731288	0.01519786	0.01070222	0.05029613	0.00738371	0.0015	0.00182038	0.00266756	0.00231708	0.03168166	0.0399169	0.0307	0.0026257	0.03112311	0.00849967	0.08015699	0.02360987	0.0154	0.00847632	0.01164436	0.01285576	0.06821102	0.05123731	0.048	0.03225895	0.04437657	0.0426058	0.2341038	1	0.3664	0.69069519	0.34997746	0.49785913	0.89221436	1	0.6942	0.87716768	0.69512322	0.79695026	0.96391024	0.28641372	0.0804	0.08091596	0.07417233	0.09576278	0.22131317	1
Megf8	0.12842651	0.0194	0.0052514	0.01939443	0.01327494	0.05862885	0.00738371	0.0011	0.00017243	0.00270058	0.00055446	0.0125104	0.0399169	0.0176	0.0039416	0.01985917	0.0103646	0.09094522	1	0.1411	0.60806776	0.14437705	0.24012437	0.47697585	0.0179142	0.039	0.008791	0.12792764	0.0197013	0.1464404	1	0.7463	0.93138777	0.74631187	0.84147941	0.96422556	0.4877032	0.3214	0.30351929	0.32539521	0.34693057	0.86417547	0.03083436	0.0037	0.00127642	0.00331061	0.00288142	0.01664905	1
Gpatch1	0.34418431	0.0343	0.02954494	0.03453929	0.04216775	0.13352826	0.91153686	0.1521	0.13268908	0.14827015	0.18221133	0.45438589	0.57524967	0.7214	0.04913099	0.7241797	0.16090626	0.47038233	0.91153686	0.3592	0.27087097	0.35466689	0.38489834	0.64136082	0.67450773	0.1175	0.09804488	0.11146598	0.13715559	0.46459412	0.34418431	0.1645	0.06092771	0.16057143	0.12648182	0.43495584	0.34418431	0.0838	0.06336482	0.08744336	0.09511083	0.5229053	0.12842651	0.0223	0.02718134	0.01935497	0.02835153	0.09164555	1
Tnfrsf1b	1	0.3658	0.37012	0.37454902	0.43929791	0.6605456	0.91153686	0.2582	0.13268908	0.25599247	0.2437123	0.53381978	0.19445133	0.0278	0.01504974	0.02795736	0.02790782	0.16801757	0.4877032	0.2725	0.16178152	0.26862881	0.25601742	0.49721221	0.4877032	0.1492	0.08671746	0.15617516	0.14988229	0.48769048	1	0.6993	0.25309982	0.70587449	0.51297215	0.9027152	1	0.6671	0.87167305	0.67708814	0.78076852	0.96391024	0.23678755	0.4809	0.16276608	0.46865592	0.27434509	0.46419421	1
Ly6a	1	0.5566	0.89870413	0.55204442	0.69920486	0.86132205	1	0.8433	0.76279838	0.82108239	0.84841306	0.9528839	0.41098146	0.4839	0.4747267	0.45554307	0.45447317	0.80085596	0.41098146	0.1057	0.22025065	0.10224786	0.15258803	0.35836673	0.78633402	0.2888	0.32391232	0.2872148	0.35387902	0.75748739	1	0.7013	0.87486686	0.66166784	0.78735714	0.96422556	1	0.3033	0.81340606	0.2791257	0.43912232	0.92567172	0.1032463	0.0936	0.0584906	0.09186976	0.08272825	0.19911609	0.78633402
Fan1	0.57524967	0.1297	0.27404846	0.13032072	0.19257765	0.38479099	0.67450773	0.0957	0.12795018	0.09704653	0.13310368	0.37836141	0.08238283	0.0352	0.07641038	0.064854	0.05792566	0.26061632	0.57524967	0.3775	0.036419	0.37026259	0.11578643	0.30139334	0.12842651	0.2578	0.019289	0.25836318	0.05936562	0.2867686	1	0.8229	0.84971725	0.8310306	0.87043534	0.96422556	1	0.9862	0.73159815	0.98577168	0.91006356	0.96391024	0.28641372	0.0358	0.10180214	0.03082576	0.05428307	0.14747476	1
Pskh1	1	0.4751	0.25850688	0.47378382	0.44034162	0.66162034	0.34418431	0.0883	0.00615084	0.0846657	0.02120654	0.12610561	1	0.4308	0.53716665	0.41352707	0.52623936	0.85673136	0.1032463	0.027	0.01425127	0.03879209	0.02803668	0.11611025	1	0.9973	0.76044196	0.99689646	0.92574479	0.96597508	1	0.8903	0.89600249	0.89032971	0.91691288	0.96422556	1	0.769	0.53413762	0.76362288	0.72964557	0.96391024	0.01346483	0.0065	0.0026257	0.01745071	0.00600358	0.02917781	0.00388083
Fendrr	0.91153686	0.1622	0.16231286	0.16211564	0.20416857	0.40016134	1	0.6178	0.32665643	0.61694452	0.54788077	0.817172	0.67450773	0.0867	0.23824043	0.08347166	0.13701378	0.43181747	1	0.4683	0.43453663	0.46393433	0.5268591	0.76772978	1	0.8957	0.44217423	0.88452215	0.72614375	0.96597508	0.67450773	0.2779	0.36469636	0.27184875	0.34778065	0.75344288	0.34418431	0.1642	0.28525725	0.16936695	0.21732633	0.72932697	0.05123731	0.0975	0.00812314	0.0958036	0.02449231	0.08236769	0.78633402
Xylt2	0.12842651	0.0895	0.00569522	0.09264027	0.01947989	0.07666171	0.15858815	0.1621	0.09931812	0.164134	0.13968474	0.38988685	1	0.4741	0.48660131	0.47952459	0.55174476	0.87343496	0.57524967	0.0476	0.01729364	0.05180537	0.04005026	0.14691813	0.91153686	0.4868	0.348583	0.47480706	0.49223766	0.87173853	0.02360987	0.0348	0.00842471	0.04470627	0.01885392	0.13493422	1	0.5485	0.81867807	0.54591363	0.68068573	0.96391024	1	0.8372	0.86929525	0.8390762	0.88171725	0.9383135	0.00538267
Terf2	0.00538267	0.0007	0.00006593	0.00153374	0.00022944	0.003333	1	0.5084	0.29795435	0.50721939	0.48223521	0.77036078	1	0.3543	0.80473372	0.34022801	0.49973019	0.83586262	1	0.8205	0.88811189	0.81513383	0.87497758	0.94821161	0.00027552	0.0003	0.00001578	0.00071927	0.00005577	0.00338608	0.23678755	0.1729	0.1065606	0.1715847	0.15860905	0.49655464	0.91153686	0.2954	0.53716665	0.29390905	0.41041125	0.90912294	0.0399169	0.0383	0.02137691	0.03434202	0.03148119	0.09898622	1
Klhl5	0.00027552	0.0002	0.00000814	0.00010875	0.00002842	0.00069492	0.1032463	0.0434	0.0410695	0.04598961	0.0507485	0.21589881	0.08238283	0.0311	0.08144171	0.02587131	0.04200605	0.21531858	0.08238283	0.0522	0.03300673	0.05199283	0.04948914	0.16936827	0.0399169	0.0295	0.008791	0.02931421	0.01934084	0.14505177	0.06522925	0.0217	0.00812314	0.02129063	0.01727954	0.12748871	0.28641372	0.1803	0.21570869	0.18421794	0.20940217	0.71828384	0.00276597	0.0035	0.00001653	0.00585999	0.00006525	0.0009992	0.05123731
Il1rn	0.00092945	0.0006	0.00008568	0.00147302	0.00026504	0.00365019	1	0.4591	0.348583	0.4607557	0.48677911	0.77396517	0.08238283	0.0341	0.01560814	0.03477561	0.02978653	0.174956	0.00276597	0.0107	0.00006593	0.00962888	0.00025435	0.00454997	0.78633402	0.5406	0.04490726	0.51173435	0.14628558	0.48181539	0.00135442	0.0004	0.00000372	0.00076118	0.00001462	0.00100774	0.23678755	0.089	0.00918268	0.08944247	0.02951154	0.31027104	0.00276597	0.001	0.00000814	0.00538508	0.00003214	0.00056161	0.0399169
Ehbp1l1	0.1032463	0.044	0.01755916	0.04105311	0.03517353	0.11688017	0.02360987	0.014	0.00073668	0.01251587	0.00257879	0.03362358	0.34418431	0.0814	0.23387739	0.2269379	0.16755563	0.4816732	1	0.897	0.85322502	0.89492853	0.90821188	0.95221428	0.78633402	0.2019	0.41409414	0.2228423	0.3047141	0.70257822	0.91153686	0.6215	0.59217892	0.62570027	0.66745126	0.96422556	1	0.4112	0.59001747	0.41470451	0.53063578	0.96391024	0.4877032	0.1555	0.3549868	0.14758033	0.22130905	0.40004125	0.12842651
Akr1c6	1	0.5011	0.57177702	0.49299288	0.59058286	0.78964458	0.00388083	0.0154	0.00105511	0.01570866	0.0029984	0.03714609	1	0.6986	0.73387488	0.70164166	0.76638727	0.95231616	0.67450773	0.1092	0.10785434	0.10713654	0.13677215	0.33419887	0.28641372	0.0805	0.09295547	0.07396429	0.09952306	0.38876008	0.00538267	0.0006	0.00003655	0.00045157	0.00012727	0.00543619	1	0.472	0.72659669	0.47961352	0.60790869	0.96391024	1	0.732	0.84259511	0.70197118	0.80361792	0.90829175	0.06522925
Fam83g	0.67450773	0.3592	0.44955831	0.34723139	0.42685532	0.64837889	0.03083436	0.0089	0.01236229	0.01247857	0.01307961	0.09267935	0.15858815	0.1926	0.10909475	0.19586436	0.15522125	0.46191613	0.0399169	0.0212	0.01025617	0.02449744	0.01899833	0.08898896	0.67450773	0.2416	0.11345854	0.23956686	0.2149425	0.58666616	1	0.613	0.80678938	0.60704031	0.72488203	0.96422556	1	0.9818	0.81867807	0.98021069	0.93892139	0.96391024	0.67450773	0.0624	0.16183192	0.05586037	0.09617874	0.221952	0.0399169
Trib3	0.00738371	0	0.00000743	0.00001261	0	0	0.00538267	0.0032	0.00073668	0.00415459	0.00190802	0.02849848	0.01346483	0.0051	0.00502308	0.00708461	0.00655117	0.06852866	0.00000016	0	0.00000006	0.00010315	0	0	0.02360987	0.0006	0.01026091	0.00340031	0.00190425	0.0321151	0.15858815	0.0099	0.0292453	0.01996985	0.02087849	0.14452311	0.41098146	0.2699	0.2855101	0.26941964	0.29957025	0.81905535	0.01002188	0	0.00345826	0.00011137	0	0	0.00000483
U2surp	0.4877032	0.1836	0.13268908	0.18689386	0.19623141	0.38979184	0.57524967	0.2755	0.08898391	0.27049518	0.19701474	0.47282943	0.34418431	0.3092	0.03655662	0.31673036	0.10913559	0.38171048	0.0399169	0.0307	0.02432947	0.03093009	0.03052067	0.12270461	0.23678755	0.0558	0.0645179	0.05686873	0.07242667	0.32046512	1	0.8082	0.89927095	0.81624535	0.87442183	0.96422556	1	0.7112	0.76738093	0.70568695	0.78029491	0.96391024	0.15858815	0.1419	0.04650459	0.14251509	0.09552715	0.220897	0.00388083
Gm3734	0.00738371	0.0026	0.00059484	0.00380269	0.00162329	0.01328956	0.05123731	0.0424	0.00115102	0.04405267	0.00427993	0.04612526	0.19445133	0.0545	0.07180747	0.05273883	0.07094867	0.29462728	0.02360987	0.0032	0.00780407	0.00242158	0.00446455	0.03298017	0.0179142	0.0056	0.00370839	0.00446298	0.00549362	0.06625247	0.00092945	0.0002	0.00000333	0.00013409	0.00001275	0.00098463	0.03083436	0.0083	0.00644989	0.00867715	0.0094518	0.19096973	0.23678755	0.1133	0.11847239	0.11154455	0.13134075	0.27606201	0.00194777
Hykk	0.00017803	0	0.00006361	0.00020514	0	0	1	0.5231	0.40939499	0.52380093	0.5507039	0.81935724	0.00538267	0	0.00035233	0.02267262	0	0	0.00000483	0	0.00000372	0.00000359	0	0	0.00092945	0	0.0000414	0.00001331	0	0	0.00388083	0.0002	0.00021818	0.00036516	0.00031798	0.00928079	0.00041953	0	0.00008817	0.00000931	0	0	0.00135442	0	0.00000975	0.00003067	0	0	0.00011306
Ms4a7	1	0.8101	0.87791778	0.8100644	0.86806609	0.94201524	0.03083436	0.0487	0.0025059	0.04764435	0.00845643	0.07072371	1	0.6821	0.99828985	0.68976829	0.8134155	0.9598636	0.23678755	0.5398	0.18423638	0.50595657	0.29673597	0.54631703	1	0.8196	0.99323828	0.77363806	0.88505185	0.96597508	0.0455771	0.0484	0.00570804	0.04393686	0.01662833	0.12436378	1	0.4342	0.93455543	0.43734428	0.60063291	0.96391024	0.67450773	0.5675	0.29795435	0.48777726	0.46237364	0.65966508	0.78633402
Klf9	0.00276597	0	0.00000299	0.00000443	0	0	1	0.3041	0.65846539	0.30851918	0.44206885	0.73718306	0.00538267	0.004	0.00153033	0.00362123	0.00292958	0.04185114	0.03083436	0.011	0.00119031	0.00805388	0.00367775	0.02918954	0.00194777	0.0003	0.00006293	0.00061853	0.00018732	0.00738414	0.06522925	0.021	0.01289978	0.01900921	0.02071719	0.14378199	0.00135442	0.0008	0.00095156	0.00058247	0.00084104	0.06804988	0.00135442	0.0011	0.00004337	0.00189357	0.00015852	0.00192335	0.00388083
Gm7535	0.78633402	0.8548	0.46727772	0.85844132	0.69607037	0.86020884	1	0.2954	0.45846229	0.3008633	0.40444021	0.70222112	1	0.762	0.9366095	0.76301661	0.8527686	0.96490353	0.23678755	0.1904	0.16754085	0.18652978	0.19226089	0.41478912	0.53147643	0.4377	0.63390501	0.44536981	0.5006841	0.87712323	1	0.6507	0.90790731	0.64877913	0.77226083	0.96422556	1	0.3785	0.67783838	0.3756534	0.51418414	0.96391024	0.57524967	0.3284	0.17439223	0.33748578	0.29671982	0.49095604	1
Trpm7	0.0399169	0.01	0.00644989	0.00827791	0.00997763	0.04795322	0.1032463	0.013	0.019289	0.02102136	0.0215028	0.12720155	0.91153686	0.112	0.09386251	0.14876995	0.14597854	0.44730368	0.1032463	0.0502	0.0394908	0.04497627	0.05183886	0.17510151	0.57524967	0.1794	0.15686235	0.17509085	0.20619781	0.57382584	1	0.527	0.66127562	0.53177105	0.6359027	0.96422556	0.23678755	0.1798	0.07723841	0.17533562	0.1406707	0.61121246	0.00388083	0.0037	0.00014603	0.00298076	0.00051871	0.00468108	0.00388083
Trim11	0.00538267	0.0045	0.0010666	0.00396957	0.00250394	0.01804909	0.34418431	0.1003	0.0047444	0.09808184	0.01710529	0.10998136	0.19445133	0.678	0.15113993	0.57606398	0.26720277	0.62303675	0.06522925	0.1022	0.00842471	0.10169473	0.02603368	0.11010843	0.02360987	0.0902	0.00034029	0.0859701	0.00133166	0.02552142	0.19445133	0.6151	0.05686675	0.57755153	0.15334576	0.48591055	1	0.6865	0.88668628	0.69165091	0.79518517	0.96391024	0.00194777	0.0017	0.0003883	0.00069278	0.00078119	0.00638269	0.00062902
Socs2	0.00388083	0.0023	0.00105511	0.00250492	0.00196132	0.01508215	0.06522925	0.0938	0.03716463	0.09408351	0.06296467	0.24476515	1	0.7803	0.88717955	0.74512642	0.84196699	0.96439796	1	0.4628	0.76576552	0.4550787	0.6002342	0.82249776	0.03083436	0.0622	0.00333891	0.07317076	0.01105968	0.10145689	0.00738371	0.0053	0.00034029	0.00702203	0.00117467	0.02182884	1	0.1861	0.05264034	0.18351795	0.12978859	0.59778344	0.57524967	0.3399	0.14652656	0.34339779	0.27744651	0.46801077	0.19445133
Cd5l	0.1032463	0.0747	0.10080922	0.07359304	0.08587298	0.21982322	1	0.3224	0.48660131	0.3273698	0.43424184	0.73120848	0.1032463	0.034	0.02123923	0.05039296	0.03772729	0.20239729	0.15858815	0.2478	0.12911355	0.25345829	0.1815566	0.39983675	1	0.718	0.77655127	0.67116338	0.77362663	0.96597508	0.34418431	0.2791	0.1721514	0.2720731	0.25042748	0.6345253	1	0.534	0.89916968	0.53112196	0.68170938	0.96391024	0.00276597	0.0014	0.00165708	0.00510412	0.00213309	0.01327507	0.23678755
Fubp3	0.0399169	0.0156	0.00119898	0.0162345	0.00406177	0.0251501	0.12842651	0.0646	0.05344939	0.07144821	0.07146447	0.26132996	0.03083436	0.0053	0.00196402	0.00402619	0.00408729	0.05170077	0.91153686	0.6462	0.59218835	0.63019147	0.67567247	0.87041804	0.23678755	0.2451	0.21897059	0.25171191	0.23749047	0.6198131	0.41098146	0.045	0.0907379	0.04978896	0.07173479	0.31118002	0.41098146	0.486	0.3549868	0.46617097	0.42314812	0.91718785	1	0.9483	0.84360212	0.95307909	0.93258736	0.95203871	0.57524967
Flcn	0.00004312	0	0.00000778	0.00002825	0	0	0.15858815	0.0372	0.03046385	0.04150498	0.04439184	0.1986891	0.4877032	0.1128	0.04107043	0.10780314	0.08980639	0.3401433	0.0179142	0.005	0.00119031	0.00577775	0.00315204	0.02604939	1	0.934	0.8958232	0.93626901	0.94006507	0.96597508	0.00062902	0	0.00000875	0.0000005	0	0	0.03083436	0.0192	0.0052514	0.02313941	0.01257243	0.21504262	0.03083436	0.0058	0.00593636	0.00593626	0.00738342	0.03376249	0.00002583
Tsen2	1	0.809	0.92871165	0.80698996	0.87872937	0.94489829	0.01346483	0.0675	0.00547972	0.07548763	0.01404393	0.09687629	0.67450773	0.2134	0.26511652	0.27907665	0.29577552	0.65199373	0.91153686	0.2622	0.35577237	0.26029706	0.34591659	0.60169438	0.28641372	0.0742	0.36239059	0.14687154	0.15073484	0.48893536	1	0.8524	0.90741484	0.85943668	0.90115607	0.96422556	0.91153686	0.4291	0.46727772	0.42464976	0.50489469	0.96391024	1	0.2949	0.92650807	0.28784501	0.44720753	0.64391053	0.78633402
Egr1	0.0179142	0.0092	0.01017713	0.01383789	0.0119388	0.05442326	0.12842651	0.0424	0.07767932	0.0518001	0.06294268	0.24474479	0.00041953	0.0001	0.00000875	0.05979675	0.00003158	0.00196889	1	0.8546	0.63651654	0.85530826	0.81460451	0.93635254	1	0.8009	0.77655127	0.52884114	0.73701916	0.96597508	0.00738371	0.0022	0.00110306	0.00515122	0.00236592	0.03494403	0.91153686	0.408	0.12063654	0.37174588	0.27534176	0.79592903	0.78633402	0.1854	0.49950923	0.18569428	0.28464427	0.47668493	0.19445133
Ank3	0.02360987	0.0029	0.00017953	0.00257602	0.00063037	0.00693931	0.00738371	0.0021	0.00205329	0.0014891	0.00225964	0.03131017	0.0179142	0.0067	0.00214257	0.00775247	0.00499503	0.05771869	0.00004312	0	0.00004409	0.00000848	0	0	0.00027552	0.0001	0.00003213	0.00010741	0.00007398	0.00400528	1	0.3391	0.39225609	0.32838382	0.41913105	0.82513831	1	0.3291	0.62903561	0.3280018	0.46098409	0.93627776	0.00000138	0	0.00000022	0.00000614	0	0	0.00041953
Marchf7	0.00041953	0	0.00004409	0.00001161	0	0	0.23678755	0.0244	0.03988313	0.02623718	0.03690244	0.17934835	0.12842651	0.0686	0.01535979	0.06738049	0.03909688	0.20666236	0.00062902	0.001	0.00011428	0.00037356	0.00028537	0.00491272	1	0.1945	0.33521397	0.19064563	0.27835979	0.67333778	0.00041953	0.0002	0.00003366	0.00008831	0.00008261	0.00397014	0.41098146	0.2605	0.22212699	0.26177387	0.2740854	0.79547414	0.00000483	0	0.00000155	0.00000409	0	0	0.00276597
Tgoln1	1	0.5742	0.91425199	0.57705739	0.71835549	0.87361474	0.00001513	0	0.00000917	0.00058061	0	0	0.01002188	0.0084	0.00190312	0.0074217	0.00455052	0.05440091	1	0.445	0.18772503	0.45169597	0.37078202	0.62609375	0.41098146	0.1037	0.17424249	0.10551388	0.14655796	0.48217115	0.02360987	0.0036	0.00158504	0.00275024	0.00304266	0.04150912	0.01346483	0.0045	0.00502308	0.0034665	0.00510174	0.15010127	0.23678755	0.0877	0.04275381	0.08648943	0.07908649	0.19253579	1
D130017N08Rik	0.08238283	0.0328	0.01236229	0.03323181	0.02604013	0.09459244	1	0.8445	0.86679754	0.83664506	0.88240721	0.95593548	1	0.6473	0.94404435	0.64929255	0.77756132	0.95270036	0.15858815	0.3345	0.07311325	0.33917824	0.15431568	0.36087908	1	0.5698	0.87279826	0.57133741	0.70783668	0.96597508	1	0.6427	0.78240974	0.63326628	0.73894085	0.96422556	0.06522925	0.0196	0.00319979	0.01993181	0.00932308	0.1898876	0.00092945	0.0016	0.00008817	0.00294876	0.00029892	0.00306378	0.67450773
Ksr2	0.00463175	0.0007	0.008791	0.00091629	0.00140372	0.0120077	0.44934233	0.1874	0.08068483	0.18300507	0.15735711	0.4186447	1	0.666	0.91309267	0.50299247	0.71623209	0.94082091	1	0.4121	0.79067206	0.40902423	0.56052357	0.79251906	0.37758289	0.1264	0.25309982	0.12769187	0.17903356	0.53104544	0.6248787	0.1361	0.14524292	0.13837165	0.17346219	0.52319441	0.0179142	0.0482	0.00952358	0.04441392	0.01959953	0.25851557	0.53147643	0.2113	0.3214823	0.21741885	0.27924835	0.47000354	0.41098146
Gm37529	0.57524967	0.5209	0.57177702	0.52451096	0.54692618	0.75533554	1	0.2464	0.95495108	0.25145287	0.39672684	0.69532106	0.08238283	0.0162	0.01144625	0.1327593	0.02370171	0.15251817	1	0.3949	0.73200505	0.38657534	0.53438676	0.77340462	1	0.3431	0.52642422	0.33912876	0.45646763	0.84676779	1	0.7521	0.84755376	0.76169152	0.82947213	0.96422556	1	0.4103	0.6392331	0.41322359	0.5389664	0.96391024	0.01002188	0.0034	0.0026257	0.00443466	0.00399901	0.02143995	1
Dclre1a	0.4877032	0.0408	0.03381764	0.03797835	0.04850755	0.14708533	0.67450773	0.2387	0.04959442	0.23673988	0.1330693	0.37836141	0.1032463	0.112	0.15531025	0.11162942	0.11760871	0.39759863	0.0179142	0.0247	0.00040679	0.02212637	0.0015386	0.01600687	1	0.4281	0.53616839	0.39219986	0.51608182	0.88681798	1	0.626	0.80925271	0.62417939	0.73593596	0.96422556	0.23678755	0.0664	0.06085544	0.07079103	0.08025376	0.48588006	0.19445133	0.0393	0.07467977	0.04079115	0.05839962	0.15542292	0.12842651
Gm31583	0.00092945	0.0001	0.00008817	0.00001315	0.00004063	0.00089518	1	0.838	0.80425258	0.83966586	0.86436814	0.95487328	0.00002048	0	0.00000002	0.00032956	0	0	0.15858815	0.0091	0.0227597	0.00768407	0.01378016	0.0716109	0.34418431	0.0948	0.06325585	0.09108839	0.09940085	0.38849367	0.00276597	0.0005	0.00006293	0.00119328	0.00020954	0.0071875	0.34418431	0.1646	0.27635456	0.15928657	0.21189485	0.7209864	0.00738371	0.0075	0.00190312	0.01376144	0.00461422	0.02374585	0.03083436
Xbp1	1	0.6441	0.9121605	0.63140005	0.76443333	0.89840498	0.01346483	0.0032	0.00059484	0.00579008	0.00178524	0.02746405	0.41098146	0.1845	0.14524292	0.18600989	0.1988632	0.53101002	0.1032463	0.0563	0.04045798	0.05410954	0.05662065	0.18551282	1	0.5558	0.93921446	0.55745088	0.70698759	0.96597508	1	0.3916	0.57086769	0.3909812	0.50871083	0.89952378	0.23678755	0.093	0.08483512	0.09005368	0.10563024	0.54520488	1	0.2773	0.81340606	0.27378335	0.42157965	0.62016866	1
Pip5k1c	1	0.8271	0.81340606	0.82228714	0.85937192	0.93895803	0.03083436	0.0122	0.00214257	0.02161035	0.00637549	0.0594809	1	0.5892	0.39427586	0.5835862	0.57578357	0.88736636	1	0.5077	0.62508686	0.51394609	0.61395136	0.83250569	1	0.6594	0.8914185	0.65593253	0.77476066	0.96597508	0.78633402	0.3407	0.14216687	0.33343863	0.28090089	0.67717969	0.78633402	0.2064	0.38288276	0.20156819	0.29219365	0.81352777	1	0.3839	0.33696356	0.38542552	0.43634492	0.6336442	0.28641372
Cyp4f15	1	0.7118	0.80678938	0.71511075	0.79321725	0.91280524	0.12842651	0.0167	0.00830095	0.01615082	0.01599672	0.10536635	0.57524967	0.3444	0.22923114	0.33686803	0.33408763	0.69277285	0.01346483	0.0095	0.0043955	0.00873135	0.00766921	0.04779254	0.4877032	0.2191	0.08436661	0.2138195	0.17282779	0.52257716	0.34418431	0.0645	0.1309137	0.06835807	0.09833624	0.37332565	0.15858815	0.1385	0.20275054	0.13654506	0.1551493	0.6368929	0.67450773	0.1491	0.06397509	0.14664822	0.13055003	0.27482245	0.28641372
Casp6	0.0000007	0	0.00000057	0.00000006	0	0	0.0399169	0.0047	0.00830095	0.00336112	0.00609937	0.0575802	0.00062902	0.0101	0.00032549	0.00912403	0.00082125	0.01845035	0.0000705	0.0003	0.00002043	0.00095224	0.00005924	0.00168891	0.00276597	0.0006	0.00102665	0.00037334	0.00070413	0.0172848	0.00135442	0.0003	0.00000479	0.00026366	0.00001847	0.00125571	0.1032463	0.082	0.0088295	0.07919771	0.02707019	0.29758499	0.00000262	0	0.00000195	0.00000305	0	0	0.00000138
B930025P03Rik	0.00002048	0	0.00000057	0.00000104	0	0	0.31529902	0.0274	0.28419841	0.04010546	0.05871916	0.23549468	0.09281456	0.016	0.05569886	0.01339009	0.02410946	0.15382843	0.00135442	0.0001	0.00001503	0.00140735	0.00005129	0.00155197	0.05823328	0.0176	0.02369448	0.01639084	0.02257284	0.15901956	0.0179142	0	0.00022857	0.01073264	0	0	0.08238283	0.0477	0.01322868	0.05933723	0.03186008	0.3211822	0.00017803	0	0.00000365	0.00004994	0	0	0.01002188
Tgtp2	0.06522925	0.0814	0.03427213	0.12859754	0.06194829	0.17487336	0.67450773	0.1796	0.16267207	0.17689032	0.21218978	0.49259257	0.23678755	0.0606	0.06681174	0.05801091	0.07557092	0.30543409	0.41098146	0.5065	0.16267207	0.40434406	0.30703073	0.55829194	1	0.6651	0.69733844	0.6598505	0.73353417	0.96597508	1	0.4638	0.87167305	0.4377706	0.60719935	0.96422556	1	0.7069	0.67573374	0.7012359	0.75180145	0.96391024	0.1032463	0.1366	0.01418157	0.13629044	0.04216849	0.12245377	1
Tbl1xr1	0.57524967	0.1202	0.06574825	0.11158174	0.11685856	0.27224212	0.0179142	0.0136	0.0026257	0.01593281	0.00698122	0.06266947	0.03083436	0.0268	0.01602761	0.02612331	0.02347182	0.15183155	0.15858815	0.0462	0.00211804	0.04367529	0.00764844	0.04772729	0.41098146	0.1115	0.12942521	0.10958448	0.14157458	0.47408884	0.12842651	0.0359	0.00214257	0.03180298	0.00749323	0.07324434	0.4877032	0.131	0.2582271	0.13073	0.18862649	0.69252652	1	0.7147	0.59218835	0.69641029	0.72414239	0.86551693	0.15858815
Trim56	0.23678755	0.0357	0.02836314	0.03643226	0.04213204	0.13347825	0.08238283	0.0301	0.01322868	0.02441973	0.02470587	0.13916298	0.78633402	0.6106	0.07067614	0.5998676	0.21361201	0.55077972	0.00538267	0.0185	0.0043955	0.01700812	0.00760259	0.04748112	0.15858815	0.1019	0.0584906	0.10898719	0.0943589	0.37439935	1	0.9086	0.83404229	0.91059935	0.90955559	0.96422556	1	0.3777	0.29399078	0.38284432	0.41403158	0.91332243	0.00002583	0	0.00000021	0.00063301	0	0	0.4877032
Dlgap1	0.0179142	0.0019	0.00000814	0.00139902	0.0000322	0.00073923	0.06522925	0.0316	0.00661434	0.02797351	0.01710053	0.10998136	0.15858815	0.1845	0.08912124	0.18715314	0.1413948	0.43977404	0.05123731	0.0232	0.00124441	0.0209261	0.00437637	0.03266775	0.00135442	0.0028	0.00000875	0.00318224	0.00003458	0.00228218	0.12842651	0.0375	0.019289	0.03233994	0.03412452	0.19767619	0.91153686	0.3743	0.73200505	0.38146997	0.51571305	0.96391024	0.00041953	0.0005	0.00000056	0.00078718	0.00000225	0.00005265	0.12842651
Arfgap1	0.06522925	0.0161	0.0052514	0.01152125	0.01127828	0.05225856	0.02360987	0.0055	0.00022857	0.00669527	0.00084236	0.01657418	0.01002188	0.0041	0.00196402	0.06952216	0.0046124	0.05477006	1	0.6809	0.87791778	0.68771049	0.79023217	0.92901223	1	0.3788	0.81237637	0.35193036	0.51864911	0.88878775	0.28641372	0.1117	0.07492163	0.11807327	0.11675218	0.41433144	1	0.9908	0.75414209	0.99171674	0.92088495	0.96391024	1	0.304	0.56388997	0.28140012	0.41595053	0.61543346	1
Abcd2	0.00004312	0	0.00000155	0.00081241	0	0	0.28641372	0.0763	0.15695301	0.07589844	0.11066707	0.33997317	0.05123731	0.1174	0.00190312	0.11423709	0.00711439	0.07159422	0.02360987	0.0118	0.00421235	0.01096021	0.00877699	0.05250681	1	0.6606	0.13149651	0.65277758	0.34333422	0.74742267	1	0.4032	0.86806906	0.40668584	0.56409205	0.93820705	1	0.6738	0.78910177	0.62453004	0.74730211	0.96391024	0.01002188	0.0184	0.0050118	0.01552833	0.00956807	0.041013	0.78633402
Pspc1	1	0.3921	0.32665643	0.39059419	0.43611503	0.65762458	0.00004312	0.0001	0.00000389	0.00012521	0.00001342	0.00085221	0.19445133	0.2678	0.04034242	0.28017998	0.10742943	0.37823913	0.34418431	0.3159	0.14358422	0.31546282	0.24683012	0.48527088	0.02360987	0.0147	0.00186387	0.01313516	0.00553226	0.0663663	0.78633402	0.4606	0.39225609	0.44138908	0.48439432	0.88201241	0.00194777	0.016	0.00105511	0.01580273	0.00252054	0.10826922	0.15858815	0.0995	0.12942521	0.09776168	0.1165796	0.25469793	0.4877032
Tex10	1	0.6496	0.91808602	0.65617021	0.77630316	0.90456488	0.28641372	0.0952	0.00953586	0.09499682	0.03091438	0.16012343	0.15858815	0.0223	0.0410695	0.01895168	0.03118582	0.18011424	0.28641372	0.2545	0.04617412	0.25282794	0.12109052	0.31018768	1	0.7887	0.87279826	0.77624943	0.85072081	0.96597508	0.91153686	0.1713	0.03427213	0.17646412	0.0957399	0.36679542	1	0.4108	0.76236936	0.42082313	0.5616187	0.96391024	0.57524967	0.2549	0.15105263	0.25788518	0.24753415	0.43196591	0.28641372
Cd84	0.23678755	0.0736	0.04104366	0.0736122	0.0717371	0.19383761	0.00738371	0.0076	0.00302598	0.00851868	0.0055954	0.05463844	0.0399169	0.006	0.00251154	0.00572401	0.0052316	0.05941608	0.23678755	0.215	0.082139	0.21381553	0.1554861	0.36207534	0.4877032	0.3736	0.54104288	0.35761851	0.42681941	0.82535856	1	0.4921	0.89600249	0.50445709	0.65247482	0.96422556	1	0.4992	0.89916968	0.49942302	0.65384553	0.96391024	0.06522925	0.0188	0.01192317	0.0191915	0.01956002	0.06958759	0.67450773
Rb1	0.78633402	0.2465	0.04788427	0.24321259	0.13190944	0.29645439	0.01002188	0.0062	0.0011362	0.00760661	0.00314302	0.03807773	1	0.3998	0.53413762	0.39487392	0.50595245	0.84140194	1	0.8844	0.84899948	0.88211955	0.90045467	0.95118802	0.02360987	0.0127	0.00618114	0.01211592	0.0109465	0.10092526	1	0.6013	0.85237576	0.60221679	0.72769791	0.96422556	1	0.7932	0.81215302	0.78720381	0.83992496	0.96391024	1	0.5819	0.25022208	0.57562272	0.47324916	0.66939708	0.91153686
Elmo3	1	0.4652	0.46727772	0.47097111	0.53959693	0.74898503	0.00388083	0.0017	0.00205329	0.00140168	0.00195468	0.02878412	0.00135442	0.0018	0.00008817	0.00393842	0.00031034	0.00920367	0.0179142	0.0094	0.00129852	0.00792214	0.00377879	0.02961427	0.00276597	0.0042	0.00165708	0.00225097	0.00242813	0.03790415	0.01002188	0.0145	0.00317007	0.01186532	0.00703635	0.07061654	0.41098146	0.0945	0.08133603	0.09514741	0.1116698	0.56017088	0.08238283	0.0367	0.0027673	0.03306369	0.00928088	0.04012801	1
Rnf152	0.00194777	0	0.00003147	0.00011878	0	0	0.01346483	0.0061	0.00124441	0.00371506	0.00305118	0.03748117	0.15858815	0.0345	0.0052396	0.037783	0.01583455	0.11954859	0.00276597	0.0002	0.00010807	0.00039955	0.00023368	0.00430228	0.01002188	0.004	0.00122536	0.00358645	0.00276875	0.04153953	0.00092945	0.0002	0.00000059	0.00194895	0.00000235	0.00020906	0.78633402	0.7701	0.50406249	0.72465968	0.67407066	0.96391024	0.00002583	0	0.00000778	0.0000039	0	0	1
Top2a	0.02360987	0.0197	0.01113028	0.01797535	0.01676493	0.06921353	0.00027552	0.0003	0.00017243	0.00473693	0.00030833	0.00832737	1	0.7065	0.90790731	0.71159676	0.8126526	0.9597339	0.78633402	0.4042	0.24674667	0.37683027	0.38269451	0.63964711	1	0.3317	0.45048916	0.33719299	0.43477116	0.83169518	1	0.6657	0.80985786	0.65565529	0.76014493	0.96422556	0.1032463	0.0245	0.02052183	0.02917007	0.02995981	0.31276075	1	0.7766	0.92046972	0.77122923	0.85640316	0.93039237	0.78633402
Cir1	0.00388083	0	0.00036834	0.00003051	0	0	0.28641372	0.061	0.08091596	0.06103791	0.08225941	0.28473685	0.12842651	0.168	0.05891116	0.16471922	0.10874121	0.38103863	0.00000483	0	0.00001653	0.00000736	0	0	0.4877032	0.1617	0.14699539	0.15418102	0.18584307	0.54142961	0.00017803	0.0007	0.00004337	0.00037402	0.00012203	0.00529693	0.00011306	0	0.0000195	0.00000744	0	0	0.00004312	0	0.00000008	0.00002743	0	0	0.00092945
5930430L01Rik	0.0399169	0.0137	0.00177841	0.01519571	0.00550848	0.03146261	0.00011306	0	0.00000002	0.00001821	0	0	0.00538267	0.0037	0.00042528	0.00202019	0.00121123	0.02363006	0.01002188	0.0112	0.00205329	0.01426462	0.00536054	0.03739917	0.28641372	0.2313	0.02170013	0.22190567	0.06848853	0.3106493	0.4877032	0.1211	0.25084935	0.11866915	0.17604617	0.52807212	0.91153686	0.3691	0.30113453	0.37264803	0.4077217	0.90758872	0.00017803	0.0001	0.00018027	0.00006809	0.00011158	0.00151956	0.28641372
Zbtb42	1	0.78	0.87279826	0.77976451	0.84921545	0.93484223	0.78633402	0.26	0.29399078	0.24866843	0.31895982	0.61703498	0.12842651	0.0609	0.01755916	0.07454809	0.04229608	0.21610145	0.67450773	0.2252	0.15686235	0.21915493	0.23723303	0.47324628	0.02360987	0.0078	0.00273986	0.00885266	0.00616805	0.0710465	0.19445133	0.4831	0.08068483	0.49015675	0.18478561	0.54132316	1	0.2177	0.80763832	0.22379391	0.35398067	0.8697514	1	0.4173	0.89916968	0.37989897	0.56016341	0.74565016	0.57524967
Glg1	0.02360987	0.0018	0.00906045	0.00449511	0.00429763	0.02624279	0.34418431	0.1026	0.08091596	0.10099228	0.11457294	0.34660527	1	0.7256	0.88698718	0.72327252	0.81829938	0.96064944	0.15858815	0.1015	0.15105263	0.1065876	0.12437802	0.31544662	0.4877032	0.0981	0.14216687	0.11429975	0.14271942	0.47554205	0.4877032	0.7596	0.2162348	0.76248872	0.4299685	0.83388306	1	0.8114	0.81867807	0.79089681	0.84776179	0.96391024	0.00135442	0.0003	0.00006293	0.00139013	0.00019341	0.00226557	0.03083436
Ifih1	0.0000705	0	0.00000778	0.00000004	0	0	0.06522925	0.1477	0.0841526	0.14414478	0.09774772	0.31653581	0.78633402	0.1576	0.2215901	0.15569247	0.21560254	0.55318387	0.05123731	0.0395	0.07204003	0.04334838	0.04890958	0.16807188	1	0.5402	0.71160486	0.54343768	0.65610578	0.95987828	0.41098146	0.5474	0.40556752	0.55724999	0.46947118	0.87161941	0.41098146	0.2567	0.38827564	0.25084374	0.31029802	0.82914675	0.00011306	0.0001	0.00000007	0.00027386	0.00000029	0.00000725	0.23678755
Xpo6	0.00092945	0	0.00035233	0.00007941	0	0	0.91153686	0.8234	0.06794146	0.82893937	0.21934108	0.50143692	1	0.7611	0.16267207	0.73567145	0.40731011	0.76239183	1	0.359	0.25850688	0.35351806	0.38158494	0.63843821	0.4877032	0.2404	0.16857916	0.24237111	0.24588153	0.62992092	0.1032463	0.0603	0.03472649	0.05535471	0.05469629	0.26460688	1	0.7731	0.74527739	0.7507292	0.80526413	0.96391024	0.01002188	0.0324	0.00251154	0.02934915	0.0071063	0.03276519	0.78633402
Txnrd3	0.00011306	0	0.00002043	0.00003668	0	0	0.01002188	0.0003	0.00022857	0.00070727	0.00043374	0.01056592	0.02360987	0.0127	0.00317007	0.0121142	0.00770575	0.07507436	0.00538267	0.001	0.00065467	0.00031182	0.00067564	0.00896369	0.00194777	0.0136	0.0000414	0.01022788	0.00016102	0.00667854	0.4877032	0.0904	0.0993335	0.08675148	0.11525168	0.41096356	0.23678755	0.1152	0.05343582	0.11125311	0.09850688	0.53078117	0.00092945	0.0001	0.00001578	0.00004338	0.00004103	0.00068918	0.00194777
Gm35857	0.67450773	0.232	0.21806293	0.23413875	0.27304292	0.48382463	0.4877032	0.1039	0.27212075	0.12677372	0.17213203	0.43985505	1	0.6	1	0.45589356	0.68257509	0.93131417	0.23678755	0.0903	0.3105706	0.09712087	0.13882275	0.33713795	1	0.7845	0.92554036	0.77853202	0.86214034	0.96597508	1	0.6922	0.87167305	0.6926952	0.79435615	0.96422556	1	0.8282	0.80985786	0.82497465	0.85940539	0.96391024	1	0.6122	0.02670791	0.61602109	0.09592586	0.22162566	0.57524967
Fkbp15	0.0399169	0.0247	0.00842471	0.02065833	0.01719373	0.07029058	0.00388083	0.0017	0.00032549	0.00088335	0.00079204	0.01590585	1	0.8556	0.79921477	0.85959462	0.87272645	0.96491136	0.15858815	0.1126	0.10727187	0.11083725	0.11929266	0.30705313	0.34418431	0.1536	0.17472404	0.15485575	0.18521288	0.54032414	0.28641372	0.1489	0.10727187	0.14773548	0.1521009	0.48428122	0.78633402	0.11	0.00423607	0.10147756	0.01560764	0.23555012	0.00027552	0.0004	0.0000306	0.00192387	0.0001017	0.00141191	0.23678755
Lncpint	0.15858815	0.0944	0.11345854	0.10261082	0.11280884	0.26568702	0.12842651	0.1366	0.082139	0.14035262	0.11625678	0.34921691	0.17651974	0.0162	0.03739775	0.05939755	0.03604618	0.19722444	0.91153686	0.3936	0.4440082	0.38995135	0.47313023	0.72373138	0.0455771	0.0101	0.00282389	0.00727869	0.00653104	0.07398366	1	0.5758	0.92124238	0.58536085	0.72325501	0.96422556	1	0.2138	0.38288276	0.21706632	0.3101756	0.82909818	0.0399169	0.0147	0.01952341	0.01401414	0.01854803	0.06702489	0.23678755
Ifit3	0.01346483	0.0182	0.01311117	0.0144971	0.01457393	0.06257151	0.91153686	0.5714	0.09291157	0.56923766	0.26030153	0.5542252	0.1032463	0.1013	0.00952358	0.09930663	0.02971116	0.17464229	0.08238283	0.1349	0.0221242	0.13926703	0.05560872	0.18341495	1	0.9655	0.69069519	0.95432397	0.88272714	0.96597508	0.57524967	0.367	0.58127736	0.36251768	0.44732689	0.85206908	0.67450773	0.411	0.18125175	0.41483453	0.3377397	0.85739313	0.0179142	0.013	0.00317007	0.01022131	0.00732561	0.03357202	0.41098146
Ang	0.34418431	0.1051	0.23753833	0.10723626	0.15411159	0.33022811	0.00194777	0.0211	0.00076871	0.02392395	0.00210142	0.02992595	1	0.6875	0.83878685	0.69939543	0.78793673	0.95427112	1	0.2782	0.17517647	0.27231862	0.2862206	0.53377873	0.91153686	0.7292	0.59368953	0.6073581	0.68974182	0.96597508	1	0.6373	0.92871165	0.52244342	0.71942924	0.96422556	1	0.2103	0.38827564	0.20741435	0.30413929	0.82305948	0.23678755	0.0819	0.12321129	0.07804203	0.10705791	0.239692	0.0179142
Plekha6	0.00135442	0.0002	0.00001728	0.00006337	0.00005039	0.00108622	0.15858815	0.2263	0.0993335	0.22438022	0.15842605	0.41994257	1	0.5006	0.73946005	0.49102616	0.6263219	0.91177513	0.0179142	0.0051	0.02030924	0.00723912	0.00910587	0.05398699	0.00092945	0.0006	0.00034029	0.00095526	0.00059452	0.0157806	0.4877032	0.0393	0.04275381	0.03775611	0.05169881	0.25464835	1	0.9677	0.84415171	0.9691535	0.94121465	0.96391024	0.00538267	0.0009	0.00003519	0.00545912	0.00013378	0.00170377	0.00000865
Flii	0.05123731	0.0015	0.00190312	0.0012023	0.00195755	0.01507082	1	0.3499	0.54104288	0.34698551	0.46575498	0.75731008	0.41098146	0.2669	0.11782233	0.26233884	0.21646028	0.55477766	0.15858815	0.0258	0.04189238	0.0289712	0.03866488	0.14370146	0.15858815	0.0449	0.00842471	0.04466623	0.02357599	0.16277727	1	0.3365	0.5090107	0.33698702	0.44924453	0.85422815	1	0.732	0.65846539	0.72956487	0.76110988	0.96391024	0.12842651	0.0503	0.01690882	0.05079972	0.0375611	0.11243592	1
Mpped2	0.03083436	0.0243	0.019289	0.0258671	0.02437749	0.09011685	0.41098146	0.1385	0.15835889	0.13875704	0.17259957	0.44054876	1	0.8477	0.80985786	0.8549746	0.87258653	0.96491136	0.44934233	0.138	0.30391363	0.13648301	0.19911217	0.4229804	1	0.2204	0.62508686	0.22434681	0.34499511	0.7495153	1	0.845	0.86985303	0.84736886	0.88629401	0.96422556	0.67450773	0.329	0.18094412	0.30873219	0.30103033	0.82066171	0.00870279	0.007	0.00842471	0.00689468	0.00767017	0.03469133	0.4877032
Snx4	0.05123731	0.027	0.03205522	0.0370409	0.03485917	0.11610235	0.00092945	0.0035	0.00032549	0.00257545	0.0008295	0.01643201	0.12842651	0.09	0.02954494	0.09044542	0.06269513	0.27424142	0.08238283	0.0807	0.01380384	0.0805713	0.03656809	0.13826684	0.57524967	0.5811	0.12925344	0.56798122	0.30872274	0.70730991	1	0.2678	0.23753833	0.2629027	0.31378294	0.7161184	0.78633402	0.1221	0.06336482	0.12321645	0.11990709	0.57798834	1	0.8836	0.89527775	0.86765209	0.90883451	0.94584763	0.01346483
Itpripl2	0.0179142	0.0179	0.0050118	0.02866794	0.01155739	0.05314375	0.15858815	0.103	0.06889694	0.09752152	0.09808018	0.31704154	1	0.9855	0.87629891	0.9874909	0.95956765	0.9727208	0.91153686	0.3139	0.44560621	0.31398529	0.41187125	0.66791752	0.01346483	0.1013	0.00190312	0.12331117	0.00647563	0.07352451	0.00194777	0.0046	0.00017243	0.00316673	0.00058429	0.01372856	0.91153686	0.2692	0.37163554	0.27611092	0.35957319	0.87351936	0.06522925	0.0729	0.03071958	0.07217604	0.05301137	0.144814	0.67450773
1810010H24Rik	0.91153686	0.2516	0.18539382	0.2496566	0.27641421	0.4874635	0.12842651	0.0618	0.04788427	0.05832886	0.06452067	0.24815298	0.00388083	0.003	0.00158504	0.12568041	0.00325238	0.04508536	0.0399169	0.0107	0.0184853	0.00800838	0.01344645	0.0703826	0.06522925	0.0261	0.03339085	0.02518474	0.0324413	0.19658809	0.06522925	0.057	0.00812314	0.05609769	0.02301422	0.15388283	1	0.6974	0.92924778	0.71015667	0.81330956	0.96391024	0.00135442	0.0003	0.00091019	0.00053317	0.00056771	0.00500028	0.01346483
Ube2i	0.34418431	0.1764	0.18772503	0.17873021	0.20516693	0.40159431	0.19445133	0.1375	0.02389414	0.15364094	0.06581615	0.25076638	0.91153686	0.3472	0.18772503	0.34603032	0.32802768	0.68617814	1	0.3118	0.71160486	0.30752356	0.45125123	0.70337307	1	0.5719	0.90880878	0.54875594	0.70531777	0.96597508	1	0.5009	0.57086769	0.5010473	0.59312461	0.95663213	1	0.7355	0.8897874	0.74621738	0.82926039	0.96391024	0.00276597	0.0006	0.00002043	0.00132188	0.00007732	0.00112894	0.19445133
Exoc3l	0.01002188	0.0008	0.00040679	0.00405133	0.00098647	0.00937939	1	0.935	0.84635808	0.93678415	0.92624036	0.9584768	1	0.6868	0.86382952	0.6837909	0.78800667	0.95427112	0.41098146	0.0206	0.00546741	0.02361974	0.01448141	0.07372321	0.15858815	0.0542	0.03575729	0.06212356	0.0581234	0.28326252	0.78633402	0.504	0.73387488	0.50599025	0.60653812	0.96422556	1	0.2968	0.22923114	0.31036756	0.33462534	0.85500993	0.23678755	0.0623	0.04449196	0.06227135	0.06801648	0.17299937	0.1032463
Rwdd2b	0.05123731	0.0215	0.00847632	0.01687221	0.0164424	0.068254	0.4877032	0.147	0.18354221	0.14660657	0.18937185	0.46315349	1	0.39	0.13191616	0.36455287	0.28802339	0.64437367	0.02360987	0.0028	0.00124694	0.00821301	0.00302293	0.02533499	1	0.8865	0.94246836	0.87983971	0.92471741	0.96597508	1	0.552	0.45846229	0.56191814	0.59063105	0.95468409	1	0.4766	0.50262256	0.48467155	0.55936131	0.96391024	0.91153686	0.3171	0.43075267	0.31827587	0.41177368	0.61141454	0.0399169
Atp11c	0.19445133	0.0887	0.09283463	0.08746664	0.10356951	0.25064358	0.00004312	0	0.00000389	0.00017354	0	0	0.57524967	0.2693	0.29795435	0.25977608	0.31602081	0.67373704	0.05123731	0.104	0.04749851	0.10341164	0.06682728	0.20896826	1	0.1341	0.28036663	0.12935653	0.202486	0.56816808	1	0.9876	0.84259511	0.98829775	0.94984664	0.96422556	1	0.294	0.56174485	0.29002915	0.41539205	0.91360125	0.0399169	0.0089	0.00214257	0.0093635	0.00562636	0.02766569	1
Arhgap17	1	0.4754	0.81424601	0.47423394	0.62109045	0.81214022	0.28641372	0.0675	0.13779388	0.0745317	0.10261516	0.32574325	0.34418431	0.1115	0.07626797	0.1692726	0.12947781	0.41868969	0.91153686	0.3135	0.29609418	0.3176302	0.36994356	0.62523292	1	0.7105	0.93019902	0.69249819	0.81192797	0.96597508	1	0.5732	0.74459635	0.57745089	0.68736196	0.96422556	1	0.6441	0.82659452	0.66114564	0.75831353	0.96391024	1	0.9566	0.93749131	0.95020419	0.96051077	0.96569547	0.4877032
Hdac6	0.00027552	0	0.00000057	0.00002854	0	0	0.78633402	0.1527	0.04788427	0.1565419	0.11398524	0.34569364	0.78633402	0.6048	0.38872208	0.58781608	0.55563985	0.875358	0.1032463	0.1663	0.15890899	0.17127554	0.14372843	0.3451522	0.06522925	0.0758	0.04383217	0.07115265	0.0611698	0.29130128	1	0.4856	0.16535265	0.48795646	0.35854015	0.764863	0.06522925	0.0189	0.01591015	0.02077859	0.02231894	0.27288802	0.05123731	0.0371	0.00331417	0.03281006	0.01056288	0.04415867	1
Pld6	0.1032463	0.0296	0.03080282	0.02388409	0.03395505	0.11385392	0.00538267	0.0047	0.00070465	0.00372234	0.00191724	0.02855576	0.73042087	0.236	0.09291157	0.23895396	0.19460751	0.52407884	1	0.664	0.85963004	0.67088586	0.77521157	0.9239903	0.0399169	0.0229	0.00842471	0.02764111	0.01788936	0.13867739	0.57524967	0.5384	0.19201503	0.52918649	0.37406427	0.779934	1	0.3854	0.61416159	0.38524938	0.51159635	0.96391024	1	0.6662	0.87486686	0.67230982	0.7795005	0.89608326	1
Ankhd1	0.00276597	0.0055	0.00021818	0.00682957	0.00075856	0.00790202	0.41098146	0.4208	0.28802254	0.41809973	0.37476519	0.67428909	1	0.9698	0.70386595	0.96886209	0.89205983	0.96555673	0.1032463	0.1238	0.11452741	0.12180419	0.11525865	0.3002652	0.67450773	0.0754	0.20968317	0.0782685	0.12387431	0.43856415	1	0.8473	0.95349798	0.85239793	0.90864682	0.96422556	1	0.3893	0.91798658	0.37381092	0.54546425	0.96391024	0.00027552	0.0027	0.00006293	0.00209606	0.0001964	0.00229544	0.34418431
Rfc1	0.05123731	0.0125	0.00129852	0.00964355	0.00410964	0.02534782	0.19445133	0.0666	0.16183192	0.06149868	0.09390233	0.30970441	0.06522925	0.0246	0.00812314	0.02229723	0.01786235	0.12831106	0.01002188	0.0023	0.0078667	0.00274541	0.00389891	0.0302832	0.15858815	0.0153	0.0292453	0.01358588	0.02228853	0.15778535	1	0.4202	0.89467284	0.42049903	0.58176124	0.94968377	0.01002188	0.0093	0.00173764	0.0061284	0.00422843	0.13754927	0.15858815	0.0296	0.00830095	0.03408735	0.02106438	0.07352889	0.00062902
Gm38042	0.23678755	0.3239	0.14330563	0.33225823	0.23123569	0.4340137	0.28641372	0.101	0.12873068	0.09903243	0.12796601	0.36909434	1	0.3888	0.45048916	0.38649466	0.47737348	0.81879593	0.06522925	0.0818	0.0118248	0.08167359	0.03216277	0.12641788	1	0.7193	0.64487156	0.68955442	0.7419569	0.96597508	1	0.8958	0.91449769	0.89134149	0.92342039	0.96422556	1	0.7642	0.86382952	0.76645194	0.83841499	0.96391024	0.91153686	0.3834	0.57086769	0.37875053	0.49399365	0.68856966	0.19445133
Snrnp200	0.05123731	0.0341	0.01190072	0.03057322	0.02415759	0.08944944	0.41098146	0.1568	0.14358422	0.1628253	0.18250793	0.45475464	0.91153686	0.5115	0.31398548	0.46990535	0.47818111	0.8194245	0.0399169	0.0193	0.0052514	0.02064414	0.01266902	0.0676035	0.67450773	0.1858	0.18141383	0.18250705	0.22401191	0.59898428	0.91153686	0.4283	0.88668628	0.43162494	0.58169285	0.94968377	1	0.5768	0.88950607	0.57472427	0.71455528	0.96391024	1	0.6554	0.32762474	0.64446925	0.56103164	0.74630626	0.12842651
Idua	0.05123731	0.0042	0.00632676	0.00331447	0.00557586	0.03169949	0.02360987	0.0118	0.00763083	0.00867465	0.01071161	0.08238423	0.00276597	0.0065	0.00119031	0.00769053	0.00269264	0.03967837	0.0399169	0.0058	0.00070465	0.00451464	0.00217616	0.02024334	0.19445133	0.2601	0.07180747	0.25249992	0.14884344	0.48633854	0.08238283	0.0284	0.0118248	0.02755434	0.02377984	0.15734856	0.02360987	0.0113	0.00190312	0.0076869	0.00508651	0.15010127	0.0399169	0.0072	0.01424644	0.0097183	0.01186829	0.04798904	0.01002188
Yme1l1	0.19445133	0.0538	0.0584906	0.05042734	0.06594423	0.18277967	0.00194777	0.001	0.00076871	0.00044115	0.00078723	0.01589151	1	0.3711	0.10142574	0.34806531	0.24349939	0.59208446	0.34418431	0.2479	0.28525725	0.23984085	0.2737037	0.51794013	0.91153686	0.3096	0.27656436	0.30825706	0.35756225	0.76164844	0.41098146	0.5386	0.27404846	0.54410755	0.40913489	0.81545028	0.23678755	0.1737	0.07563903	0.17294027	0.13801061	0.60623482	1	0.3598	0.5959087	0.35808835	0.48484624	0.68041016	1
Cyp2d36-ps	0.00738371	0.0034	0.00345826	0.00380559	0.00407546	0.02521678	0.12842651	0.0874	0.04788427	0.09408475	0.07883233	0.27742665	1	0.5999	0.97447448	0.59699111	0.74512796	0.9478786	0.34418431	0.0804	0.17824249	0.08322633	0.12132611	0.31047852	1	0.3448	0.57615721	0.33867253	0.46573505	0.85301639	1	0.4427	0.8897874	0.43908565	0.60058347	0.96133765	0.67450773	0.2844	0.41697396	0.28461356	0.36661916	0.87873121	1	0.3141	0.09291157	0.31945769	0.22127655	0.40002796	0.1032463
Rap1gap	1	0.6732	0.56388997	0.67145736	0.69587774	0.86020884	0.4877032	0.1338	0.17229724	0.13568293	0.17622453	0.44549034	0.91153686	0.3596	0.35521467	0.35335256	0.4200291	0.77476366	0.00011306	0	0.00004337	0.00000418	0	0	1	0.9169	0.87791778	0.91135578	0.92443728	0.96597508	0.78633402	0.4084	0.55271779	0.40633863	0.5005915	0.89370472	1	0.5316	0.65180494	0.53563381	0.63671333	0.96391024	0.0000705	0.0018	0.00017243	0.00152647	0.00018874	0.00221567	0.15858815
Gm13414	0.41098146	0.0211	0.38827564	0.03843103	0.05100565	0.1523656	0.06522925	0.033	0.02991561	0.03520555	0.03722123	0.18029174	0.73042087	0.0652	1	0.11959787	0.15344572	0.45964336	0.98119706	0.1923	0.32665643	0.19021444	0.2751426	0.51979731	0.78633402	0.4055	0.99866437	0.41155083	0.55795894	0.91583561	1	0.6176	0.93749131	0.60254145	0.74829514	0.96422556	0.91153686	0.4938	0.64691351	0.48948019	0.59604124	0.96391024	0.02076203	0.0397	0.02035427	0.04037844	0.02716483	0.08884043	0.91153686
Masp1	1	0.5427	0.71160486	0.53621523	0.65436079	0.83572322	0.0399169	0.0163	0.0410695	0.01471593	0.02238335	0.13054771	1	0.2139	0.32391232	0.2659748	0.31943545	0.67801677	0.34418431	0.2362	0.29795435	0.24184413	0.27340643	0.51774716	0.03083436	0.0068	0.00105511	0.00759509	0.00317731	0.04561503	0.78633402	0.8229	0.80678938	0.77214815	0.79657349	0.96422556	0.15858815	0.0456	0.01477247	0.04029594	0.03312757	0.32918334	1	0.3912	0.2046975	0.3973504	0.36502461	0.5637874	1
Tipin	0.28641372	0.1909	0.1045749	0.19528937	0.17084578	0.3549228	0.0399169	0.0161	0.00196402	0.01311125	0.00594712	0.05678324	0.23678755	0.138	0.0784765	0.13084774	0.12557013	0.41132366	0.28641372	0.082	0.05891116	0.08554529	0.09018962	0.25654631	0.91153686	0.2271	0.25581303	0.23280632	0.29186608	0.68820568	0.23678755	0.2295	0.15113993	0.22963688	0.20458705	0.57164346	1	0.8177	0.7369939	0.80753674	0.83019597	0.96391024	0.06522925	0.0473	0.06720615	0.04317874	0.05368311	0.14627222	0.57524967
B3glct	1	0.62	0.76576552	0.62659317	0.72533176	0.87780103	0.34418431	0.04	0.03778498	0.04510682	0.05225988	0.21923205	0.67450773	0.2775	0.09291157	0.28029146	0.20600713	0.54101995	0.41098146	0.1492	0.18562841	0.15321699	0.19002907	0.41203242	1	0.6744	0.89668711	0.56659624	0.74585941	0.96597508	0.4877032	0.1569	0.23425436	0.15760028	0.21010672	0.57970554	1	0.4307	0.44217423	0.42362769	0.50352993	0.96362496	1	0.9268	0.79306944	0.92816708	0.90553108	0.94512067	1
Scamp5	0.08238283	0.047	0.03791117	0.04367903	0.04837533	0.14676832	0.23678755	0.1727	0.0879023	0.16892318	0.14646811	0.40121718	1	0.8929	0.5959087	0.88514832	0.81171964	0.9597339	0.28641372	0.1201	0.12911355	0.12217758	0.1441557	0.34544814	0.23678755	0.1972	0.17439223	0.19489142	0.1984181	0.56122304	0.00062902	0.0011	0.00032549	0.00047371	0.00052069	0.01264845	0.05123731	0.1492	0.01322868	0.15115168	0.03689063	0.34826065	0.28641372	0.075	0.00389054	0.07832531	0.01395549	0.05426303	0.41098146
Slc7a2	0.00017803	0.009	0.00003366	0.01226619	0.00011261	0.00200587	0.1032463	0.0307	0.03791117	0.0312877	0.03976232	0.1867735	0.06522925	0.0338	0.02802675	0.03081784	0.03538405	0.19501088	0.08238283	0.0442	0.00812314	0.03772501	0.02169484	0.09712915	0.00194777	0.0112	0.00006893	0.02717928	0.00026407	0.00932145	0.03083436	0.0174	0.00347803	0.02041282	0.00938063	0.08536481	1	0.4176	0.68976854	0.42162679	0.55431116	0.96391024	0.00135442	0.0012	0.00000814	0.00095333	0.00003186	0.0005588	0.00027552
Phf7	0.28641372	0.0388	0.11843767	0.04593894	0.0672541	0.18521657	1	0.581	0.90880878	0.57284778	0.71849709	0.91425752	1	0.5006	0.55255616	0.50467427	0.58920143	0.89501125	0.00092945	0.0004	0.00000062	0.00013297	0.00000245	0.00010265	0.91153686	0.344	0.61416159	0.33472857	0.46405024	0.85208253	0.00388083	0.0231	0.0039416	0.02458784	0.00671883	0.06847318	0.67450773	0.5405	0.22433703	0.54264565	0.41523482	0.91360125	0.08238283	0.0036	0.00003519	0.00503662	0.00013837	0.00173714	1
Pnpla8	0.01346483	0.0094	0.00945438	0.00774398	0.0096257	0.04683879	0.67450773	0.1816	0.03902036	0.17681645	0.10451395	0.32960021	0.28641372	0.1245	0.07100811	0.11679128	0.11706599	0.39645352	0.05123731	0.0325	0.02578651	0.02781572	0.03199562	0.12597879	1	0.425	0.73946005	0.4235713	0.56607857	0.92015245	0.78633402	0.3818	0.48660131	0.38562255	0.46842925	0.87078463	0.57524967	0.1651	0.17477848	0.15894545	0.20193549	0.70947481	0.0399169	0.1061	0.04278073	0.11332669	0.05999144	0.15859796	0.0179142
Plpp3	0.00027552	0	0.00011428	0.00010783	0	0	0.91153686	0.1017	0.18125175	0.09930324	0.15084525	0.40773072	0.03083436	0.0127	0.00124441	0.02016007	0.0041478	0.05208398	0.00041953	0.0002	0.00017243	0.0001701	0.00020984	0.00404606	0.01002188	0.0017	0.00059484	0.00292853	0.00147569	0.02729506	0.0179142	0.0112	0.00105511	0.01267537	0.00341363	0.04472867	0.15858815	0.0237	0.00406157	0.02144441	0.01171845	0.20734743	0.00388083	0.0002	0.00042528	0.00039015	0.00039323	0.00377041	0.00538267
Nudt12	0.05123731	0.0453	0.02009271	0.04494948	0.03520861	0.11692346	0.12842651	0.2121	0.10047535	0.21426994	0.14748712	0.4032447	0.28641372	0.1003	0.1242482	0.10272374	0.12802132	0.41584043	0.00017803	0.001	0.00006236	0.00041504	0.00015961	0.00329295	1	0.4508	0.76254707	0.44769862	0.59142564	0.93295138	1	0.3967	0.31398548	0.40633995	0.43636439	0.84115952	1	0.4606	0.38445056	0.46082145	0.50363665	0.96371324	1	0.4022	0.23823816	0.39600663	0.39181054	0.59167175	0.00194777
2810414N06Rik	0.1032463	0.0301	0.02718134	0.03027165	0.03548228	0.1175868	0.67450773	0.1619	0.18539382	0.16470786	0.20915586	0.48898329	0.00538267	0.0015	0.0005678	0.00108352	0.00113105	0.02256422	0.0179142	0.0175	0.00997187	0.02304553	0.0155861	0.07766997	1	0.9214	0.87629891	0.92012871	0.9273701	0.96597508	0.02360987	0.0286	0.00402921	0.03473541	0.01128996	0.09515438	1	0.9666	0.88950607	0.96505135	0.95351886	0.96469639	0.67450773	0.4342	0.2618274	0.43905238	0.40475214	0.60397676	0.19445133
Fam76a	0.02360987	0.0021	0.00030533	0.00128121	0.00087447	0.0086775	0.02360987	0.0232	0.01289978	0.02113275	0.01902051	0.11745315	0.91153686	0.5968	0.37012	0.58915383	0.5577379	0.87581765	0.00538267	0.0023	0.00012473	0.00236967	0.0004415	0.00670121	0.00092945	0.0001	0.00000349	0.0002931	0.00001329	0.001057	1	0.4449	0.91873501	0.44911752	0.60950171	0.96422556	0.15858815	0.1126	0.04947761	0.10936043	0.08980314	0.5092903	0.03083436	0.0045	0.00040679	0.00654877	0.00139586	0.00964969	0.03083436
Lurap1l	1	0.52	0.42692684	0.51190641	0.55410252	0.76114929	0.0179142	0.0025	0.00042528	0.00930017	0.00137234	0.02314932	0.0179142	0.021	0.00070465	0.02397554	0.00255708	0.03812021	0.05123731	0.0078	0.00067631	0.02027208	0.00238712	0.02158991	0.00194777	0.0001	0.00032549	0.00064535	0.00026428	0.00932145	0.34418431	0.3956	0.01504974	0.39815055	0.05376982	0.26204552	0.02360987	0.0236	0.01403743	0.02366468	0.02017927	0.26252102	0.91153686	0.3983	0.12218612	0.40392834	0.28035468	0.47151638	0.78633402
Gm2814	0.00538267	0.0015	0.00119031	0.00101441	0.00149345	0.01257612	0.1032463	0.2428	0.03472649	0.24610529	0.08571926	0.2923534	0.1032463	0.2062	0.04962564	0.21592762	0.10173641	0.36622026	1	0.2657	0.50749716	0.26894838	0.38269151	0.63964711	0.57524967	0.1336	0.02670791	0.13484049	0.07396221	0.32318613	0.57524967	0.1484	0.14520207	0.14777741	0.18074351	0.53569724	0.0399169	0.0183	0.00842471	0.01912339	0.01595613	0.23703739	0.0399169	0.0417	0.00214257	0.03855362	0.00738415	0.03376249	0.91153686
Ift81	0.57524967	0.3874	0.66010041	0.39219111	0.47707731	0.69488772	0.00276597	0.0022	0.0005678	0.00134667	0.00120488	0.02108479	1	0.3781	0.25309982	0.37402642	0.38950588	0.74795535	0.0179142	0.0282	0.00182038	0.03303084	0.0059622	0.04018674	0.12842651	0.0337	0.05068639	0.13303324	0.06181785	0.29287822	0.34418431	0.1353	0.04104366	0.13400823	0.09496016	0.36521547	0.67450773	0.3061	0.38872208	0.3034072	0.37672227	0.88620543	0.02360987	0.0114	0.00190312	0.01169551	0.0053979	0.0267824	0.4877032
Gm45838	0.23678755	0.229	0.10473096	0.23085519	0.17801512	0.36481402	0.41098146	0.1283	0.23387739	0.18291706	0.20029909	0.477327	0.34418431	0.055	0.06580192	0.06053603	0.07575263	0.30570222	1	0.9184	0.87554284	0.91415298	0.92487526	0.95221428	0.0179142	0.0324	0.00044377	0.03174828	0.00168663	0.02982712	1	0.4556	0.76738093	0.45908249	0.59913431	0.96072877	1	0.718	0.86929525	0.71277374	0.80872051	0.96391024	0.4877032	0.146	0.17477848	0.1501788	0.18796992	0.35693417	0.0399169
Tns2	0.0000705	0	0.00000917	0.00001064	0	0	0.41098146	0.0266	0.00052943	0.02225417	0.00202656	0.02933255	1	0.4902	0.87486686	0.50561095	0.64926422	0.92038209	0.01346483	0.0007	0.00098201	0.00072484	0.00102544	0.01209165	0.01002188	0.0036	0.00017243	0.00315348	0.00061595	0.01603583	0.91153686	0.1265	0.07108344	0.13237391	0.13061429	0.44338061	1	0.4741	0.88804728	0.4814845	0.63368988	0.96391024	0.00092945	0.0005	0.00006293	0.00018755	0.00016462	0.00198235	0.01346483
Jade1	0.00041953	0.0002	0.00008817	0.00026083	0.00017731	0.00274105	0.00000483	0	0.00000389	0.00000095	0	0	1	0.9781	0.5959087	0.86353524	0.82329427	0.96161695	0.00135442	0	0.00011906	0.00003423	0	0	0.00738371	0.0001	0.00035233	0.00007236	0.00014929	0.00638395	0.78633402	0.3487	0.29986127	0.34349191	0.38514603	0.79149915	1	0.5998	0.79921477	0.59457761	0.71424531	0.96391024	0.00135442	0	0.00011948	0.00011445	0	0	0.00017803
F830115B05Rik	1	0.2011	0.56388997	0.20025034	0.31397679	0.52985665	0.01346483	0.0004	0.00011906	0.0008793	0.00033028	0.00865534	1	0.9336	0.83347262	0.9288739	0.92007019	0.96699217	0.78633402	0.2296	0.21209322	0.22456462	0.27035989	0.51412012	0.06522925	0.0324	0.00830095	0.05553487	0.0216603	0.15492376	0.23678755	0.0913	0.01552932	0.08976266	0.04409614	0.22982872	1	0.6007	0.91567774	0.61529505	0.74321146	0.96391024	1	0.8508	0.90729422	0.7831771	0.8782729	0.93751051	0.91153686
Ppargc1a	1	0.265	0.48660131	0.26819986	0.37888769	0.59928075	0.34418431	0.0904	0.03190853	0.09422469	0.07153092	0.2613805	0.34418431	0.123	0.03251696	0.12413851	0.08025006	0.31583564	0.15858815	0.0302	0.02737967	0.02955373	0.03643706	0.13790251	1	0.3738	0.53413762	0.37055662	0.48508091	0.86700549	1	0.9496	0.79044779	0.95201917	0.9156294	0.96422556	0.57524967	0.1063	0.06091304	0.10846527	0.10874855	0.55249541	0.08238283	0.0255	0.00299791	0.04029938	0.00976243	0.04161068	1
Akr1e1	0.05123731	0.0093	0.00906045	0.00800217	0.01103814	0.0514305	0.19445133	0.1834	0.03190853	0.18281888	0.0843798	0.28958564	0.41098146	0.204	0.05937314	0.20479281	0.13764256	0.43276978	0.1032463	0.0876	0.05157301	0.08296018	0.07612513	0.22770261	1	0.8388	0.78240974	0.84154029	0.85863088	0.96597508	1	0.5538	0.77598961	0.53702947	0.67153774	0.96422556	1	0.7859	0.86395497	0.79631952	0.85366632	0.96391024	1	0.9928	0.91425199	0.99157182	0.97334439	0.97487654	0.1032463
Flt4	0.00004312	0	0.00000059	0.00000526	0	0	0.08238283	0.1134	0.01359067	0.10533953	0.03845052	0.18320706	1	0.7798	0.39225609	0.778958	0.65407557	0.92108476	1	0.6482	0.85982875	0.64866724	0.7622854	0.91722192	1	0.9304	0.76295363	0.84403843	0.87521945	0.96597508	1	0.7461	0.85488226	0.74732144	0.8250541	0.96422556	0.28641372	0.1358	0.10314603	0.12971651	0.14154615	0.61340289	0.00004312	0	0.00000743	0.0000691	0	0	0.06522925
Bach1	0.02360987	0.0055	0.00678476	0.01184665	0.00877242	0.04384004	0.06522925	0.0342	0.02035427	0.03572885	0.03287077	0.16673322	0.4877032	0.2689	0.2618274	0.31230348	0.31272952	0.6700057	0.00011306	0.0001	0.00000059	0.00003303	0.0000023	0.00009684	0.00092945	0.0004	0.00022857	0.00095787	0.00044469	0.01317272	0.01002188	0.0063	0.00190312	0.00528658	0.00411048	0.04979633	0.03083436	0.0097	0.00001804	0.0067474	0.00007178	0.01982411	0.05123731	0.0356	0.00592303	0.0362481	0.01639163	0.06113519	0.00135442
Usp40	0.78633402	0.0956	0.2240393	0.09590005	0.15024602	0.32481026	1	0.0837	0.08052336	0.08097777	0.10605788	0.33255719	1	0.8752	0.79085963	0.87417986	0.87893307	0.96491136	1	0.5074	0.45846229	0.52116203	0.56570483	0.79648316	1	0.5762	0.75605709	0.57856949	0.69125689	0.96597508	0.57524967	0.2653	0.30277415	0.2709299	0.31996219	0.72339987	0.06522925	0.086	0.03457921	0.08730094	0.05940695	0.429023	0.34418431	0.0478	0.02384634	0.04754943	0.04608729	0.13088923	1
Map2k4	1	0.2216	0.37873001	0.21473253	0.31225617	0.5279416	0.00738371	0.039	0.00059484	0.03816865	0.00214088	0.03016384	0.06522925	0.3554	0.01068507	0.34503099	0.03489455	0.19298204	0.23678755	0.1013	0.02170013	0.10280292	0.0572206	0.18697785	0.02360987	0.0132	0.0076799	0.01458133	0.01262213	0.11105102	0.08238283	0.089	0.01552932	0.08789829	0.04034475	0.21880264	1	0.642	0.78910177	0.64000999	0.74247708	0.96391024	0.01346483	0.0097	0.00273986	0.01163877	0.00636677	0.03050487	0.01346483
Inafm1	1	0.3686	0.1742915	0.36610302	0.32835455	0.54559465	1	0.2765	0.5090107	0.27401533	0.39098152	0.68997481	1	0.3874	0.48660131	0.35699057	0.47406979	0.81619706	0.03083436	0.0037	0.00421784	0.00367076	0.00492482	0.03514538	0.67450773	0.1867	0.38288276	0.20270533	0.27809094	0.67313505	1	0.8573	0.88118826	0.85991261	0.89601862	0.96422556	0.34418431	0.3565	0.21086057	0.35881815	0.30211785	0.82203075	0.00135442	0.0018	0.00032549	0.00139889	0.00078725	0.00641862	0.05123731
Gm44292	0.00135442	0.0009	0.00022857	0.00104804	0.00055721	0.00633594	1	0.5487	0.88377693	0.55859136	0.69635286	0.90430933	1	0.9666	0.76236936	0.94614204	0.90843477	0.96699217	1	0.3904	0.38445056	0.38797181	0.45766083	0.70936638	0.14350733	0.0656	0.12830748	0.0921602	0.09790331	0.38434056	0.41098146	0.7975	0.1721514	0.75959653	0.36994401	0.776448	1	0.8499	0.80520555	0.84780253	0.8699344	0.96391024	0.28641372	0.0338	0.02009271	0.04607594	0.03825926	0.11399832	1
Eef2k	0.12842651	0.0213	0.01289978	0.01957564	0.02181744	0.08320548	0.00017803	0.0003	0.00000371	0.00003789	0.00001313	0.00084631	0.08238283	0.0157	0.01368122	0.0325318	0.02226369	0.14759773	0.34418431	0.1286	0.08068483	0.13014591	0.130043	0.32480598	0.67450773	0.1704	0.1742915	0.16960003	0.21069435	0.58125477	1	0.9649	0.84228006	0.9639462	0.93873957	0.96422556	1	0.8624	0.75414209	0.85808848	0.86004013	0.96391024	0.19445133	0.0961	0.0410695	0.09130073	0.07866229	0.19185542	0.23678755
Nlrc5	0.00027552	0.0002	0.00003296	0.00032541	0.00009515	0.00174981	1	0.5443	0.86949029	0.54525046	0.68712693	0.90085507	1	0.4734	0.88684527	0.41779332	0.60300002	0.90330698	0.05123731	0.064	0.01289245	0.05820807	0.0307961	0.12290384	1	0.655	0.88015198	0.63918301	0.76520138	0.96597508	1	0.8761	0.87791778	0.88291747	0.90639444	0.96422556	1	0.6589	0.87629891	0.6694063	0.77629126	0.96391024	0.00062902	0	0.00017014	0.00007554	0	0	0.01346483
Sbno2	0.67450773	0.3978	0.13268908	0.39528892	0.28444244	0.49704777	0.02360987	0.0229	0.00502308	0.04605901	0.01303714	0.09253984	1	0.4823	0.45742162	0.4786258	0.54430062	0.86930294	0.91153686	0.1559	0.2618274	0.1587285	0.22687579	0.45962614	0.15858815	0.0879	0.04650459	0.11389699	0.08339358	0.34671765	0.1032463	0.0451	0.04275381	0.06241065	0.05612368	0.26857985	1	0.8885	0.72813719	0.89049586	0.86545809	0.96391024	1	0.7264	0.84899948	0.73035535	0.81239627	0.91240589	0.91153686
Slc25a48	0.57524967	0.5506	0.08898391	0.5357109	0.24010698	0.44539557	0.05123731	0.0511	0.02009271	0.05416503	0.03727244	0.18032019	0.0399169	0.0366	0.00055061	0.02954621	0.00210261	0.03383752	0.4877032	0.4938	0.19866699	0.50064084	0.36014857	0.61534143	0.57524967	0.3303	0.42837325	0.31387768	0.38886698	0.79197517	0.78633402	0.0983	0.07780323	0.08986066	0.11291161	0.40690643	0.57524967	0.0979	0.04562163	0.09473242	0.09003259	0.50935247	0.1032463	0.0689	0.06805342	0.13992406	0.08688015	0.20617671	0.23678755
Hand2	0.91153686	0.3064	0.67145831	0.30940729	0.4404298	0.66162214	1	0.648	0.91449769	0.64822655	0.77229367	0.93471209	1	0.4093	0.30391363	0.39936853	0.43301491	0.7836259	0.03083436	0.0104	0.00239738	0.01455784	0.00651043	0.04261783	0.15858815	0.2247	0.1598409	0.23007464	0.1872777	0.54346645	1	0.3473	0.14216687	0.35365593	0.2911007	0.68896575	0.67450773	0.3407	0.09582883	0.35132082	0.22599674	0.74120738	0.91153686	0.3195	0.19419831	0.32753158	0.3218162	0.517929	0.01346483
St6galnac2	1	0.8994	0.9121605	0.89156993	0.9238371	0.95333123	0.91153686	0.7308	0.99127242	0.73719293	0.82803508	0.94795151	1	0.0899	0.99999993	0.09651647	0.17032586	0.48635679	0.57524967	0.2262	0.1742915	0.23017693	0.2462866	0.48472767	0.19445133	0.2	0.05825949	0.19012061	0.12282342	0.43698768	1	0.687	0.85982875	0.66935684	0.78238112	0.96422556	1	0.4856	0.25850688	0.49057097	0.44612395	0.92817798	1	0.5514	0.25850688	0.53557544	0.46788633	0.66502305	1
Gm5841	0.19445133	0.0393	0.0292453	0.03621786	0.04329371	0.13615323	1	0.8081	0.83123644	0.80629239	0.85456525	0.95418291	0.26160064	0.0836	0.04446396	0.08991628	0.08097834	0.3177162	1	0.8246	0.81138788	0.83083647	0.86044235	0.94587586	1	0.9029	0.89668711	0.91474388	0.92679249	0.96597508	1	0.8388	0.8897874	0.84821307	0.88987916	0.96422556	1	0.7588	0.84259511	0.7669404	0.83184948	0.96391024	1	0.3229	0.57321916	0.32206398	0.44710519	0.64386223	0.57524967
Abcg8	0.00002583	0	0	0.00000253	0	0	0.00538267	0.0009	0.00006593	0.0014869	0.00023341	0.00720702	1	0.8809	0.88015198	0.88483852	0.90877702	0.96699217	0.05123731	0.0053	0.00196402	0.00389463	0.00410627	0.03130698	0.00135442	0.0016	0.0000823	0.00188261	0.00028479	0.00972126	0.05123731	0.0588	0.02374925	0.05908543	0.04186068	0.22277613	0.23678755	0.0651	0.02289249	0.0809003	0.0528908	0.41040682	0.0000705	0	0.00000062	0.00000671	0	0	0.00027552
Npc1	0.00011306	0	0.00001314	0.00001632	0	0	0.19445133	0.0877	0.02193348	0.08410186	0.05403366	0.22394825	0.00538267	0.0002	0.00012473	0.00034263	0.00024811	0.00813755	0.0000007	0	0.00000019	0.00000056	0	0	0.00041953	0	0.0000414	0.00021131	0	0	0.00388083	0.001	0.00035233	0.00035887	0.00058119	0.01369625	0.06522925	0.0133	0.01495416	0.01484358	0.01779686	0.2488134	0.00000483	0	0.00000006	0.00000004	0	0	0.00017803
Unc119	1	0.1975	0.64691351	0.19001684	0.31075723	0.52615383	0.05123731	0.0928	0.01535979	0.11140288	0.03832358	0.18293142	0.01002188	0.0072	0.0052514	0.00494865	0.00633742	0.0671767	0.67450773	0.1473	0.04446396	0.14166382	0.1057627	0.28386939	1	0.4587	0.57615721	0.46303151	0.56533972	0.91960926	1	0.8762	0.88264658	0.87081216	0.90444504	0.96422556	0.41098146	0.1557	0.1137335	0.17593621	0.17143712	0.66562125	1	0.7676	0.62797095	0.75619976	0.76663687	0.88915623	0.91153686
Fam219b	0.01002188	0.0045	0.00317007	0.00244181	0.00382049	0.02408741	0.4877032	0.169	0.03381764	0.16773935	0.09195491	0.30524347	0.78633402	0.2086	0.36793544	0.29101588	0.32734042	0.68581119	0.12842651	0.0204	0.02305281	0.01685928	0.02507848	0.10746856	0.03083436	0.0614	0.05454737	0.06131089	0.04798407	0.25261822	0.08238283	0.0271	0.02477642	0.0226792	0.02996411	0.18255038	1	0.674	0.87167305	0.67840643	0.78355455	0.96391024	0.1032463	0.0164	0.00044377	0.01399326	0.00166977	0.01099238	0.05123731
Dis3l2	0.1032463	0.0182	0.02193348	0.01870875	0.02443883	0.09026601	0.02360987	0.0376	0.02137691	0.03332015	0.02744572	0.1491267	0.57524967	0.2341	0.36339576	0.29835476	0.33020765	0.68892555	0.12842651	0.0549	0.00459134	0.05094893	0.01518428	0.07629762	0.06522925	0.0133	0.0227597	0.02192954	0.02221526	0.15753108	1	0.6152	0.90880878	0.62016135	0.74930043	0.96422556	0.12842651	0.0871	0.05236548	0.08871592	0.08058652	0.48588006	1	0.1996	0.18125175	0.19985841	0.24197329	0.42517056	0.1032463
Tspyl1	1	0.5757	0.90681222	0.57496556	0.7169725	0.87246646	0.0179142	0.0174	0.00293033	0.01851875	0.00786549	0.06744323	1	0.6719	0.76101942	0.59375239	0.72905595	0.94259144	0.67450773	0.4368	0.38118468	0.43865697	0.46109372	0.71237547	1	0.7462	0.90099709	0.74456153	0.83453696	0.96597508	0.78633402	0.0994	0.24437224	0.10004738	0.1573597	0.4936489	0.0179142	0.0236	0.00347803	0.02419265	0.00936662	0.19012662	1	0.5875	0.90763806	0.5877411	0.72657022	0.86658919	0.34418431
Oga	0.00276597	0.0002	0.0002034	0.0003692	0.00030801	0.00405925	0.01346483	0.0595	0.00214257	0.05726285	0.00695329	0.06255991	0.00276597	0.0008	0.00016459	0.00081641	0.00044884	0.01222001	0.00092945	0.0019	0.00110306	0.0012648	0.00121233	0.01360944	0.15858815	0.0281	0.03457921	0.02590541	0.03655842	0.212394	0.00194777	0.0004	0.00032549	0.00064032	0.00052305	0.01266396	0.0179142	0.0099	0.00023896	0.00777284	0.00089479	0.06804988	0.00011306	0	0	0.00000232	0	0	0.00027552
Clasrp	0.0399169	0.0073	0.00042528	0.0091732	0.0015253	0.01276326	0.03083436	0.0047	0.00110306	0.00351362	0.0027848	0.03555201	0.67450773	0.4014	0.38872208	0.39298401	0.43999521	0.78951855	0.05123731	0.0447	0.00546741	0.04183427	0.01608402	0.07933394	1	0.9094	0.88118826	0.90261975	0.92116155	0.96597508	1	0.5015	0.47043553	0.49962981	0.5617039	0.93769554	0.41098146	0.1056	0.00953586	0.10859264	0.03175134	0.32100921	0.15858815	0.0922	0.03046385	0.09479661	0.06608696	0.16964577	0.34418431
Bola2	1	0.913	0.93921446	0.91095139	0.93946041	0.95764288	0.19445133	0.1575	0.18772503	0.15332317	0.17137231	0.43911395	0.57524967	0.2768	0.32504517	0.27255616	0.33067262	0.68903212	0.4877032	0.0748	0.25661495	0.07063482	0.11949707	0.30728676	1	0.5718	0.81288683	0.53248811	0.68294081	0.96597508	1	0.9018	0.80985804	0.90434162	0.89898662	0.96422556	1	0.4268	0.8914185	0.40562901	0.57718956	0.96391024	0.08238283	0.0476	0.0186845	0.04494683	0.03672566	0.11054882	0.06522925
Anks1	1	0.5509	0.69069519	0.5506675	0.65800231	0.83808493	0.0399169	0.0114	0.00690192	0.01682419	0.01261445	0.09087772	0.03083436	0.02	0.01380384	0.02902009	0.0211267	0.1428453	0.00135442	0.0029	0.00062188	0.00174216	0.00122505	0.01371347	1	0.2776	0.16332821	0.27935836	0.27963076	0.67446346	0.78633402	0.2691	0.39225609	0.26758163	0.35478773	0.76171802	0.15858815	0.0115	0.04275381	0.02991574	0.02665261	0.2944188	0.1032463	0.0324	0.05157301	0.03960962	0.04695599	0.13257524	0.01002188
Arf3	0.00538267	0.0137	0.00333891	0.01201068	0.00623507	0.03434254	0.00538267	0.0301	0.00008817	0.03655532	0.0003452	0.00888516	0.23678755	0.17	0.14524292	0.17087556	0.17511006	0.49351183	0.06522925	0.0204	0.00842471	0.019053	0.0169827	0.08246148	0.08238283	0.8099	0.02300917	0.68322898	0.06861329	0.31086062	1	0.6519	0.8914185	0.64955447	0.76992638	0.96422556	1	0.2161	0.38288276	0.21034773	0.30785131	0.8265669	0.15858815	0.0474	0.02305281	0.05236896	0.04450545	0.12751922	0.1032463
Amhr2	1	0.3942	0.99964884	0.40863053	0.57271037	0.77598841	0.15858815	0.0592	0.10070175	0.05572382	0.07831851	0.27644812	0.6248787	0.4704	0.33696356	0.47258321	0.4540362	0.80070713	1	0.3829	0.45742162	0.38448148	0.47626303	0.7262019	1	0.4566	0.50262256	0.45791515	0.54322171	0.90635219	0.41098146	0.1356	0.13082728	0.12725782	0.15804305	0.49536763	0.91153686	0.7389	0.64255987	0.73327954	0.74482028	0.96391024	1	0.5007	0.67536363	0.49793616	0.61669606	0.79123925	0.98119706
Pmp22	0.41098146	0.3538	0.17439223	0.35949593	0.29036999	0.50330263	1	0.1958	0.62797095	0.18829073	0.30744119	0.60585567	0.78633402	0.1727	0.38827564	0.20634503	0.27616959	0.63244109	0.78633402	0.3512	0.31358751	0.35190984	0.39410249	0.65078255	1	0.4426	0.38827564	0.41268657	0.48437803	0.86660683	1	0.609	0.88264658	0.56176929	0.7200613	0.96422556	1	0.9214	0.85237576	0.91389777	0.91896756	0.96391024	0.23678755	0.1289	0.09677685	0.1312683	0.13363543	0.27929822	0.4877032
Cep152	1	0.544	0.31398548	0.54922555	0.50995421	0.7237546	0.00194777	0.0011	0.00100715	0.0049617	0.0015285	0.0247595	1	1	0.91425199	0.99998737	0.97708659	0.98153455	1	0.7302	0.88541377	0.73752768	0.82392945	0.93797728	0.4877032	0.4612	0.30210526	0.45891335	0.41203771	0.81389345	0.19445133	0.166	0.20630803	0.16971723	0.18259799	0.53848466	1	0.8995	0.88717955	0.90202995	0.92006754	0.96391024	0.02360987	0.0489	0.00842471	0.0466838	0.01971179	0.07002131	0.67450773
Sult1c2	0.01002188	0.0025	0.00022857	0.00148554	0.00072098	0.00759514	0.06522925	0.0129	0.01966675	0.01919721	0.02043025	0.12282088	0.00638319	0.0245	0.0052514	0.03309906	0.00956673	0.08637763	0.00017803	0	0.00001653	0.00003899	0	0	0.19445133	0.0887	0.05068639	0.08387011	0.08321373	0.34624136	0.00538267	0.0014	0.00102665	0.00114642	0.00145646	0.0248903	0.03083436	0.0377	0.00547972	0.04131795	0.0150574	0.23310371	0.01346483	0.0027	0.0027673	0.00192318	0.00301665	0.01724251	0.19445133
Selp	0.01568952	0.0056	0.00632676	0.00437729	0.00636113	0.03480789	0.0399169	0.0771	0.00331417	0.07471514	0.01132691	0.08537582	1	0.5409	0.47542876	0.55286505	0.59163766	0.89599379	0.01346483	0.0589	0.00812314	0.05952676	0.0173048	0.08349028	1	0.5317	0.76254707	0.52663601	0.65670673	0.95987828	0.05123731	0.0147	0.01345253	0.01506997	0.01752566	0.1286482	0.4877032	0.2548	0.05343582	0.25761537	0.14000275	0.60964241	0.01002188	0.0008	0.0001304	0.00165112	0.00041561	0.00393285	1
Fnip1	0.00388083	0	0.00023896	0.00020245	0	0	0.06522925	0.0189	0.03046385	0.02570126	0.02857654	0.15315598	0.06522925	0.0059	0.00023896	0.00365407	0.00086145	0.01913003	0.01346483	0.0009	0.0001304	0.00088264	0.00040051	0.00629535	0.00388083	0.0003	0.00032549	0.00064849	0.00048749	0.013798	0.00017803	0	0.00000148	0.00000368	0	0	0.00194777	0.0008	0.00023896	0.00119287	0.0005894	0.05728481	0.00092945	0	0.00024935	0.00006688	0	0	0.00002583
Crybg1	0.0000705	0	0.00000354	0.00000044	0	0	0.00538267	0.004	0.0001304	0.00189248	0.00046333	0.01106636	0.00000483	0	0.00000006	0.00000699	0	0	0.00538267	0.0004	0.00003821	0.00050284	0.00012968	0.00294403	0.00538267	0.0063	0.00644989	0.01418391	0.00701686	0.0770305	0.00041953	0	0.00000148	0.00004041	0	0	0.03083436	0.0081	0.00805842	0.00727277	0.00958127	0.19144698	0.00276597	0.0003	0.0009743	0.00016136	0.00036635	0.00357956	0.01346483
AI662270	1	0.8691	0.77655127	0.86284239	0.87007198	0.94264162	0.03083436	0.0282	0.00546741	0.02736445	0.01392089	0.09649515	1	0.7165	0.46727772	0.70792742	0.67246075	0.92693797	0.08238283	0.0313	0.04278073	0.03929877	0.04305314	0.15468708	1	0.5857	0.72659669	0.47884041	0.64808641	0.95740843	0.03083436	0.0305	0.01236229	0.02778756	0.02196635	0.14868879	1	0.4122	0.66010041	0.3970231	0.53621654	0.96391024	1	0.1692	0.76236936	0.29631203	0.34492612	0.54211439	0.06522925
Parp3	0.02360987	0.0126	0.00044377	0.00951901	0.00161278	0.01323765	0.00092945	0.001	0.00034029	0.00068946	0.00061871	0.01337214	0.57524967	0.141	0.21780311	0.1394169	0.19422559	0.52342151	0.02360987	0.0064	0.00842471	0.00457305	0.00746302	0.04679318	0.01346483	0.0052	0.00021818	0.0048768	0.00079129	0.01857213	1	0.7222	0.88517124	0.71385769	0.81379839	0.96422556	0.12842651	0.0683	0.00331417	0.06216786	0.01175612	0.20737344	0.00135442	0.0011	0.00039677	0.00272237	0.00088201	0.00696976	1
C87436	0.0179142	0.0036	0.00196402	0.00356857	0.00356194	0.02298669	0.05123731	0.0061	0.00979465	0.00506869	0.00828436	0.06976139	1	0.9161	0.82041666	0.91869124	0.90930135	0.96699217	0.34418431	0.5178	0.0774263	0.51679262	0.20317783	0.42829973	1	0.5196	0.73946005	0.51447504	0.64302227	0.95558252	0.28641372	0.1117	0.11847239	0.11374487	0.13478726	0.45128625	1	0.9612	0.91508012	0.961596	0.95851902	0.96611089	1	0.956	0.87983244	0.95499411	0.94568639	0.95764624	1
Tut4	0.0000705	0	0.00001653	0.00000447	0	0	0.78633402	0.3331	0.33833398	0.33037587	0.39000265	0.68931142	0.00388083	0.0014	0.00091019	0.0027138	0.00163993	0.02855965	0.01002188	0.0195	0.0052396	0.0152449	0.00981562	0.05694279	0.23678755	0.0522	0.0410695	0.05385274	0.06033327	0.28942139	1	0.7924	0.75605709	0.80193728	0.82787957	0.96422556	1	0.5808	0.87179487	0.59306571	0.72007515	0.96391024	0.00000001	0	0.00000001	0.00000102	0	0	0.00000138
Nrros	1	0.146	0.22837372	0.14976401	0.21158117	0.41019155	0.78633402	0.0988	0.09682861	0.10141664	0.12665834	0.36681131	0.12842651	0.0813	0.00347803	0.09324569	0.01256557	0.1020391	0.91153686	0.2968	0.37820363	0.30157852	0.38364576	0.64062483	1	0.937	0.86985303	0.93233885	0.93252554	0.96597508	1	0.7887	0.66524038	0.78677856	0.79331538	0.96422556	1	0.5979	0.92871165	0.59777649	0.73771515	0.96391024	0.67450773	0.4577	0.48660131	0.4624663	0.50730583	0.70077669	0.03083436
Serpinb9	0.00538267	0.0023	0.00124441	0.00102752	0.00166849	0.0135481	0.91153686	0.2295	0.04788427	0.23706285	0.13090581	0.37471993	0.00027552	0.0007	0.00000333	0.0094679	0.0000131	0.00099006	0.00041953	0	0.0000414	0.00005327	0	0	0.08238283	0.027	0.01495416	0.02937469	0.02665078	0.17489025	0.91153686	0.1597	0.39960738	0.15716475	0.24654839	0.62900486	0.4877032	0.0765	0.0592362	0.06857255	0.08586089	0.49849246	0.02360987	0.0044	0.02477642	0.00312877	0.00635321	0.03047662	0.00041953
Gbp6	0.31529902	0.0548	0.89527775	0.06608279	0.10618734	0.25488488	0.23678755	0.0468	0.04650459	0.05112083	0.06001008	0.2382282	0.28641372	0.2622	0.12321129	0.26190551	0.20790404	0.54351762	0.1032463	0.0473	0.00132748	0.04947095	0.00497296	0.03540951	0.14350733	0.0131	0.01602761	0.01544396	0.01900718	0.14342849	1	0.8058	0.87457291	0.81208459	0.86658552	0.96422556	0.19445133	0.237	0.22340349	0.24130667	0.22243979	0.73635929	0.1032463	0.0093	0.01669543	0.01690437	0.01693011	0.0625714	0.0455771
Car15	1	0.7823	0.96240734	0.76690065	0.86555864	0.94138342	0.73042087	0.1477	0.54104288	0.15381218	0.24258196	0.53253535	0.02722211	0.0173	0.01368122	0.03431323	0.02032784	0.13933417	0.4877032	0.3216	0.20794957	0.32740188	0.3071468	0.55837533	1	0.9185	0.9863535	0.91191697	0.95257192	0.96758743	0.37758289	0.2851	0.11782233	0.27652558	0.21906256	0.59262384	0.6248787	0.6564	0.37012	0.62241486	0.53819548	0.96391024	1	0.4852	0.348583	0.46378805	0.49468704	0.68940111	1
Snhg11	0.00004312	0	0.00001021	0.00002162	0	0	0.15858815	0.1355	0.06092771	0.13719835	0.10698813	0.33398162	0.0000705	0.0001	0.00000141	0.00007407	0.00000536	0.00047931	0.05123731	0.0366	0.03245624	0.04253789	0.03954187	0.14563382	0.0179142	0.002	0.00095156	0.00377897	0.0021375	0.03487467	1	0.5161	0.87148237	0.5265731	0.66843236	0.96422556	1	0.6312	0.88717955	0.64145308	0.75895396	0.96391024	0.0179142	0.0072	0.00847632	0.02299966	0.01123074	0.04612638	0.67450773
Cd163	1	0.793	0.81867807	0.78791946	0.84180741	0.9328824	0.15858815	0.0695	0.00140673	0.06865627	0.00536101	0.05298251	1	0.4544	0.61180737	0.45117028	0.56724203	0.88241348	0.0399169	0.1187	0.00345826	0.11829708	0.01208121	0.06543272	1	0.3037	0.92908583	0.28947601	0.45333137	0.84555777	1	0.8919	0.92650807	0.88884621	0.92473204	0.96422556	0.28641372	0.4131	0.09582883	0.41551923	0.21328698	0.72241191	0.57524967	0.2206	0.25084935	0.22366614	0.27157543	0.4607947	0.08238283
Gprin3	0.06522925	0.0095	0.02374925	0.01003877	0.01524889	0.06458045	0.03083436	0.0308	0.019289	0.03062969	0.02677556	0.14666627	0.12842651	0.1609	0.06397509	0.16461198	0.11202106	0.38733499	0.00135442	0.0062	0.00214257	0.00666346	0.0026378	0.02300408	1	0.5495	0.79921477	0.55606007	0.68149704	0.96597508	0.57524967	0.2549	0.31968179	0.24975025	0.31265649	0.7159108	1	0.9996	0.80624088	0.99975599	0.94318082	0.96391024	0.03083436	0.026	0.01380384	0.0215101	0.0210719	0.07353899	1
Gm43445	1	0.6591	0.48660131	0.65352041	0.65547282	0.83633642	1	0.5088	0.53413762	0.51200061	0.58904019	0.84286234	0.31529902	0.1685	0.10542769	0.17074437	0.16361127	0.47460413	0.00014555	0.0002	0.00000778	0.00088206	0.00002827	0.0009481	0.44934233	0.9899	0.12795018	0.65806719	0.31819719	0.71835974	0.08238283	0.0753	0.06915843	0.08156824	0.07671963	0.32276626	0.28641372	0.1324	0.19148871	0.13588555	0.16930717	0.66243185	1	0.709	0.88668628	0.71635768	0.81067126	0.911857	1
Fam229b	0.15858815	0.0144	0.05157301	0.01104201	0.02153974	0.08244288	0.02076203	0.0084	0.00546741	0.02543304	0.01027134	0.08032751	0.53147643	0.2763	0.13324238	0.30306778	0.24531574	0.59450088	0.09281456	0.0752	0.014379	0.07422759	0.03735177	0.14032938	1	0.5393	0.99323828	0.54094542	0.70056483	0.96597508	0.15858815	0.0758	0.00423607	0.07440387	0.01486955	0.11548931	1	0.7855	0.65230236	0.78050586	0.78626764	0.96391024	0.84893544	0.3788	0.54104288	0.37791909	0.48121963	0.67729258	0.84893544
Gm15318	1	0.3601	0.40939499	0.3587938	0.4441113	0.66551845	0.02360987	0.004	0.00251154	0.00561388	0.00460486	0.04809554	0.34418431	0.2335	0.12218612	0.2305854	0.20295195	0.53674916	0.19445133	0.0638	0.04951009	0.07318024	0.07315363	0.22216741	1	0.2491	0.73946005	0.2452606	0.38299187	0.78701094	1	0.435	0.91449769	0.41462456	0.587875	0.95301028	0.03083436	0.015	0.00214257	0.01918511	0.006473	0.16527442	0.00194777	0.0017	0.00032549	0.01046092	0.00093688	0.0072239	1
Fam167a	1	0.74	0.7737373	0.7448271	0.80218626	0.91649621	1	0.7248	0.82412495	0.7358477	0.80774204	0.94308055	1	0.4173	0.99756289	0.40685293	0.58337175	0.89214301	1	0.5682	0.6510518	0.56298782	0.65874448	0.85961021	1	0.4986	0.95921284	0.48565842	0.65496489	0.95979056	1	0.7425	0.82659452	0.74393046	0.81619394	0.96422556	1	0.3618	0.88804728	0.36003524	0.52168038	0.96391024	1	0.1377	0.18125175	0.13320265	0.18791067	0.35690687	1
Stab2	0.0399169	0.0499	0.00842471	0.04263721	0.02136247	0.08208038	0.03083436	0.032	0.00546741	0.02999784	0.01428985	0.09797788	0.00538267	0.0163	0.00052755	0.01691014	0.00181668	0.03086035	1	0.7571	0.91873501	0.77152344	0.85008361	0.94389781	0.0399169	0.032	0.00333891	0.02572397	0.01013491	0.09613359	0.00538267	0.0143	0.00105511	0.01218672	0.00311153	0.04214927	1	0.915	0.81288683	0.91611108	0.90607401	0.96391024	0.19445133	0.0565	0.09925129	0.13363062	0.09900858	0.22660855	0.05123731
Samhd1	1	0.8254	0.91508012	0.81386109	0.88240903	0.94543648	0.19445133	0.0486	0.03602001	0.04697915	0.0534994	0.22237132	1	0.7556	0.62508686	0.76363947	0.76441675	0.95211207	0.02360987	0.0096	0.00023896	0.01028364	0.00090322	0.01099521	1	0.6089	0.93749131	0.60646181	0.74656244	0.96597508	0.19445133	0.0548	0.01236229	0.06079507	0.03313158	0.19370678	0.91153686	0.3489	0.42510575	0.3505089	0.43627402	0.92382999	1	0.7443	0.88015198	0.74758246	0.83033086	0.92042321	0.41098146
Uaca	0.00027552	0	0.00000875	0.00001468	0	0	1	0.8025	0.93056687	0.79796913	0.87452701	0.95593548	1	0.7999	0.84822152	0.78827164	0.851482	0.96490353	0.19445133	0.101	0.07854822	0.09983064	0.10584345	0.28396892	0.00062902	0.0001	0.00000389	0.00006495	0.00001409	0.00108455	1	0.4549	0.76820962	0.46407744	0.60106754	0.96133765	0.0179142	0.0048	0.00618114	0.00495008	0.00636989	0.16385687	0.00194777	0.0006	0.00012473	0.00559551	0.00038549	0.00371413	0.00738371
Tamm41	0.03083436	0.0038	0.00268614	0.00253352	0.00376443	0.02381032	0.08238283	0.0203	0.00211804	0.02302	0.00693271	0.06244538	1	0.9774	0.86949029	0.97175026	0.95186136	0.97057534	0.00388083	0.003	0.00129906	0.00451595	0.00252807	0.02237843	0.78633402	0.5367	0.79067206	0.53289776	0.63732406	0.95444119	1	0.7459	0.92003806	0.7500958	0.84020606	0.96422556	1	0.5563	0.81288683	0.52746146	0.67525958	0.96391024	1	0.1893	0.66010041	0.18879925	0.30547941	0.50110972	0.05123731
Clec2h	0.00276597	0.0001	0.00015535	0.00034176	0.00020279	0.00304898	0.4877032	0.2823	0.0774263	0.27315009	0.18043005	0.45212678	0.01174336	0.0002	0.00003366	0.0026737	0.00011373	0.00494177	0.01002188	0.0012	0.00119031	0.00071828	0.00126364	0.01399774	0.00062902	0.0037	0.00059484	0.00236064	0.00100889	0.02179197	0.00027552	0	0.00032549	0.00425821	0	0	1	0.8612	0.91508012	0.86790874	0.90781876	0.96391024	0.00000865	0	0.00000062	0.00010922	0	0	0.00194777
Asxl2	0.4877032	0.1072	0.23132155	0.10685413	0.15961485	0.33853245	0.15858815	0.0239	0.00127642	0.03629712	0.00465583	0.04842391	0.15858815	0.0393	0.00360236	0.03926111	0.01194681	0.09878014	1	0.2731	0.81340606	0.26856406	0.41603537	0.67138832	0.08238283	0.0139	0.00331417	0.01584039	0.00890977	0.08913689	1	0.8766	0.84899948	0.8802336	0.89793	0.96422556	1	0.7226	0.94149957	0.72755569	0.8297908	0.96391024	0.00194777	0.0006	0.00008417	0.00047339	0.00024731	0.00273195	0.00388083
Ckap2l	0.67450773	0.4798	0.77598961	0.47574876	0.57492813	0.77738392	0.00194777	0.0011	0.00032549	0.00502879	0.00085222	0.01661309	1	0.5655	0.98897649	0.56361079	0.72023187	0.94136069	0.78633402	0.1748	0.40556752	0.17310809	0.26255392	0.50495045	1	0.9072	0.91665274	0.54623169	0.79618731	0.96597508	1	0.7328	0.81156432	0.72273257	0.80313952	0.96422556	0.41098146	0.1188	0.38288276	0.1204093	0.18376036	0.68778259	0.67450773	0.3339	0.09466402	0.33144706	0.22150577	0.40026041	1
D030056L22Rik	1	0.7783	0.91820687	0.76709551	0.85514864	0.93722264	0.01346483	0.0117	0.00319979	0.01027735	0.00702297	0.06281437	1	0.748	0.87148237	0.75542868	0.83192595	0.96277914	0.1032463	0.0718	0.0186845	0.07514604	0.04422779	0.15738958	0.91153686	0.2344	0.50262256	0.23186824	0.34288795	0.74675774	0.57524967	0.2918	0.26389852	0.29594479	0.32431404	0.72824159	0.12842651	0.0252	0.02954494	0.02913372	0.03459001	0.33488941	0.91153686	0.7506	0.2023462	0.74252633	0.45881585	0.65597553	1
Ctnna1	0.00194777	0.0003	0.00070465	0.00171606	0.00068392	0.00730651	1	0.177	0.34306621	0.1762284	0.26248336	0.55693248	1	0.6872	0.50406249	0.67918831	0.67665784	0.92880221	1	0.6091	0.76124573	0.6125119	0.71581652	0.89435415	0.57524967	0.2352	0.1721514	0.2316091	0.24819229	0.63360531	1	0.715	0.84218132	0.72176598	0.8045886	0.96422556	1	0.9765	0.86907326	0.97689305	0.9527507	0.96469639	0.78633402	0.1808	0.43186588	0.17641669	0.27051466	0.45948497	0.12842651
Eif2ak1	0.00092945	0	0.00011906	0.00002418	0	0	0.4877032	0.2441	0.36793544	0.24391597	0.3085289	0.6068101	0.4877032	0.2537	0.1065606	0.24863467	0.2062027	0.54138424	0.00276597	0.0021	0.0011362	0.0036499	0.0020082	0.01917417	0.06522925	0.6564	0.02374925	0.60760871	0.06599964	0.304218	0.0179142	0.0112	0.00190312	0.01268384	0.00533761	0.058758	0.05123731	0.0258	0.02623885	0.02614208	0.02970871	0.31172587	0.15858815	0.0386	0.00214257	0.03635573	0.00759809	0.03447312	0.08238283
E130102H24Rik	0.0179142	0.0474	0.00776996	0.04623816	0.01760202	0.07142738	0.34418431	0.1393	0.01729364	0.13219827	0.05299888	0.22104175	1	0.8499	0.65128205	0.84040663	0.81600308	0.96043001	0.34418431	0.1539	0.21209322	0.17813164	0.20271764	0.42755628	0.1032463	0.188	0.02372359	0.19091313	0.06410785	0.29880104	0.67450773	0.2028	0.51213975	0.20136885	0.30002702	0.70091494	1	0.6522	0.89870413	0.65525638	0.77337944	0.96391024	0.00041953	0	0.00004208	0.00018355	0	0	0.41098146
Ppm1k	0.00027552	0	0.00000743	0.00004816	0	0	1	0.9976	0.84463914	0.99795335	0.95501995	0.96375646	0.23678755	0.0395	0.0394908	0.03545065	0.04815203	0.23399059	0.00041953	0.0005	0.00008622	0.000299	0.00020697	0.0040151	0.00041953	0.0014	0.00012473	0.00135261	0.00033742	0.01086495	0.15858815	0.0177	0.05457884	0.02041507	0.03074361	0.18523501	0.01002188	0.0013	0.00001728	0.00104108	0.00006702	0.01903736	0.00135442	0.0002	0.00000022	0.00035923	0.00000087	0.00002096	0.01002188
Ppp1r3g	0.19445133	0.0159	0.00117431	0.01946965	0.00411962	0.02538966	0.00276597	0.0271	0.00044377	0.02661194	0.00148731	0.0243903	0.08238283	0.023	0.59218835	0.05434553	0.05283587	0.24788738	0.00062902	0	0.00000743	0.00002831	0	0	0.00092945	0.0003	0.00011343	0.00330967	0.0002957	0.0099653	0.17651974	0.1065	0.06336482	0.10440414	0.09897425	0.37485318	0.03537563	0.026	0.00973465	0.04022048	0.02058477	0.26430606	0.0179142	0.0007	0.0052396	0.00148268	0.00170234	0.01113912	0.00009178
Prc1	1	0.7818	0.348583	0.78682742	0.62317104	0.81338982	0.0179142	0.0024	0.00022857	0.0050771	0.00079294	0.01590585	0.26160064	0.1803	0.59218835	0.1774085	0.23960284	0.58729212	0.08238283	0.0683	0.00997187	0.1033394	0.02925288	0.11931423	1	0.942	0.93749131	0.62884323	0.84773258	0.96597508	1	0.4923	0.88950607	0.47308477	0.63803106	0.96422556	1	0.84	0.90790731	0.84885273	0.89486042	0.96391024	1	0.5559	0.55106301	0.55795383	0.62443195	0.7955181	0.78633402
Epha4	0.98119706	0.5174	0.48660131	0.51281891	0.57496208	0.77738392	0.00538267	0.0087	0.00205329	0.0077366	0.00436204	0.0465997	0.4877032	0.2272	0.99995204	0.22680977	0.33724353	0.69566323	0.19445133	0.1391	0.09902019	0.14137914	0.1355754	0.33219397	1	0.5537	0.73387488	0.56543533	0.67371699	0.96591403	1	0.4793	0.54104288	0.48461498	0.57157946	0.94296977	1	0.2114	0.15779581	0.21477311	0.23918082	0.7588052	0.67450773	0.4508	0.54104288	0.45807236	0.5173182	0.70982323	1
Man2c1	0.00538267	0.0031	0.00022857	0.00873068	0.00080033	0.00821873	0.57524967	0.2752	0.08870225	0.277921	0.19759026	0.47371037	1	0.9337	0.88717955	0.92641209	0.93510192	0.96727886	1	0.391	0.432908	0.39873413	0.47758678	0.72754002	0.41098146	0.121	0.13779388	0.12555053	0.15432218	0.49551937	0.1032463	0.0328	0.00284761	0.02986174	0.00941547	0.0855186	1	0.7379	0.76295363	0.7377291	0.79658997	0.96391024	0.19445133	0.0769	0.06092771	0.07716777	0.08417819	0.20156894	1
Wac	0.41098146	0.0991	0.11201965	0.1002002	0.12726272	0.28907156	1	0.275	0.88804728	0.26735615	0.42093039	0.71734944	0.78633402	0.3562	0.37873001	0.36687857	0.42349389	0.77714163	0.91153686	0.2265	0.38288276	0.23620097	0.32368986	0.57575027	1	0.879	0.87554284	0.87971042	0.9056858	0.96597508	0.91153686	0.4931	0.53716665	0.49996295	0.57250796	0.94352301	1	0.2615	0.65180494	0.25938261	0.39163462	0.8957199	0.15858815	0.1129	0.02389414	0.11066935	0.06055997	0.15948862	0.4877032
Fbf1	0.08238283	0.0051	0.00842792	0.00337891	0.00642236	0.03509466	0.78633402	0.2338	0.40939499	0.23232911	0.32531561	0.623843	0.91153686	0.3652	0.65352374	0.36449808	0.49328279	0.83075906	0.67450773	0.207	0.09709915	0.21887007	0.18884714	0.41026924	0.02360987	0.0103	0.0052514	0.01851988	0.01042036	0.09819703	1	0.8874	0.90681222	0.88860642	0.91848254	0.96422556	0.28641372	0.0299	0.03602001	0.03049747	0.0410306	0.3670357	0.34418431	0.2423	0.01338831	0.24700088	0.04663465	0.13190313	1
Bhlhe41	0.0000705	0	0	0.00077396	0	0	0.00538267	0.0003	0.00003519	0.00074602	0.00012019	0.00450923	#N/A	#N/A	#N/A	#N/A	#N/A	#N/A	0.06522925	0	0.00073668	0.00092615	0	0	0.00092945	0.0002	0.00000778	0.00051824	0.0000293	0.00202649	0.91153686	0.5077	0.99964884	0.48018263	0.65044799	0.96422556	1	0.8248	0.99999965	0.76017541	0.88341147	0.96391024	0.00388083	0	0.00000059	0.00000922	0	0	0.00135442
Sptbn2	0.08238283	0.0036	0.00052943	0.00939882	0.00175044	0.01398506	0.78633402	0.2488	0.14727609	0.24824616	0.24830462	0.53899859	0.00276597	0.0021	0.00062188	0.03071162	0.001614	0.02817271	0.00388083	0.002	0.00016459	0.00472936	0.00056781	0.00792544	0.1032463	0.0553	0.02843337	0.10611898	0.05527757	0.27616215	0.23678755	0.2053	0.09921159	0.20773133	0.16675356	0.51110058	1	0.4445	0.76101942	0.4030576	0.56779624	0.96391024	0.01002188	0.0002	0.00003519	0.00406081	0.00011846	0.00158617	0.00738371
Pdlim4	0.34418431	0.1756	0.23445191	0.17976325	0.21705722	0.41674463	1	0.7795	0.75605709	0.77529607	0.81710112	0.94531677	0.02360987	0.0156	0.00345826	0.01898803	0.00892289	0.0826597	1	0.8348	0.80763832	0.83177168	0.8623807	0.94644339	0.19445133	0.099	0.15531025	0.10375843	0.12771318	0.4467154	0.15858815	0.1015	0.07467977	0.09946369	0.10100427	0.37973881	1	0.733	0.88840215	0.74304237	0.82718269	0.96391024	1	0.5832	0.89694026	0.58929	0.72378062	0.86545729	1
Snapc4	1	0.9098	0.93138777	0.91392833	0.93742961	0.95747353	0.01346483	0.0017	0.00032549	0.00248833	0.00096697	0.01816004	0.28641372	0.269	0.14129346	0.26818493	0.22203518	0.56305571	0.67450773	0.1773	0.23921368	0.17552329	0.2352895	0.47078618	0.34418431	0.1588	0.3549868	0.16165603	0.21971226	0.59347308	0.28641372	0.0966	0.14139186	0.0972512	0.12821083	0.43840277	0.57524967	0.293	0.12063654	0.29662455	0.23792569	0.75749079	0.0399169	0.043	0.014379	0.04557182	0.0286129	0.09219068	0.02360987
Nptxr	1	0.9694	0.98911145	0.96731774	0.98126741	0.98250272	0.41098146	0.2561	0.24159373	0.24622744	0.27513362	0.57151637	0.15858815	0.0529	0.03339085	0.17988438	0.06587975	0.28128036	1	0.8743	0.83404229	0.88722718	0.89488278	0.95065009	1	0.8328	0.90790731	0.82645895	0.88648868	0.96597508	1	0.5444	0.76820962	0.54821221	0.67083436	0.96422556	1	0.5307	0.96240734	0.55889238	0.70020435	0.96391024	0.37758289	0.2055	0.12377523	0.2125046	0.19704874	0.36897637	1
Nek8	0.00388083	0.0002	0.00016275	0.00019649	0.00024255	0.00348214	0.28641372	0.1628	0.11782233	0.15620324	0.16311065	0.42618283	0.12842651	0.0215	0.0052514	0.01933355	0.01349313	0.10753921	0.12842651	0.0273	0.08091596	0.02985547	0.04431161	0.1575469	0.1032463	0.0825	0.04749851	0.08518441	0.07326099	0.32194821	1	0.3494	0.82659452	0.35660268	0.50786727	0.89882561	1	0.6192	0.8914185	0.60934958	0.74378631	0.96391024	0.08238283	0.0756	0.01558723	0.07519962	0.03890332	0.11538973	0.01002188
Cenpb	0.00738371	0	0.00001578	0.00001561	0	0	0.1032463	0.0817	0.03791117	0.08130621	0.0660043	0.25117951	0.05123731	0.0412	0.019289	0.04905401	0.03447753	0.19160881	0.41098146	0.2728	0.11847239	0.27718491	0.22041757	0.45101958	0.06522925	0.2253	0.05686675	0.22527885	0.09570984	0.37853219	0.57524967	0.4465	0.43560622	0.445753	0.46964544	0.87161941	1	0.4547	0.28419841	0.43560728	0.4437755	0.92817798	1	0.7328	0.84971725	0.73433935	0.81578393	0.91416263	0.06522925
Tafa5	0.19445133	0.0171	0.02177015	0.0122936	0.0209534	0.0809584	1	0.4307	0.88668628	0.43295367	0.59177618	0.84463352	0.28641372	0.2839	0.05178621	0.28999294	0.1343529	0.42719126	1	0.7214	0.93056687	0.72411351	0.82613797	0.93829183	1	0.967	0.89927095	0.96809505	0.95714514	0.96844788	0.03083436	0.007	0.00397754	0.00523083	0.00647381	0.06682597	0.67450773	0.2724	0.3214823	0.27083884	0.33454722	0.85500993	1	0.9142	0.89870413	0.90911428	0.92882042	0.95115675	1
Dnttip1	0.03083436	0.0087	0.01403743	0.01186528	0.01320605	0.05843355	0.08238283	0.0611	0.03472649	0.05619404	0.05326444	0.22168431	0.78633402	0.4115	0.29075058	0.41098761	0.41778095	0.7723719	1	0.4076	0.90741484	0.39882045	0.56634671	0.79684369	0.06522925	0.042	0.019289	0.04844007	0.03583358	0.20917604	0.12842651	0.0155	0.02718134	0.01500197	0.02275953	0.15288676	0.78633402	0.3344	0.27087097	0.33635639	0.36606616	0.87873121	0.12842651	0.0237	0.02052183	0.02223285	0.02783815	0.0905195	0.0179142
Smap1	0.57524967	0.1932	0.23233963	0.18829306	0.24199491	0.44745507	1	0.3763	0.56388997	0.3577678	0.48626551	0.77373766	0.41098146	0.1406	0.01388417	0.14101611	0.04511545	0.22465884	1	0.4419	0.69733844	0.45879068	0.5816809	0.8096458	0.67450773	0.5034	0.77598961	0.50440947	0.59344998	0.93374874	0.4877032	0.2218	0.30277415	0.21618006	0.27609896	0.67103226	0.00092945	0.0001	0.00003519	0.00047538	0.00009615	0.0224931	1	0.5857	0.54104288	0.58115156	0.63731181	0.80434843	0.00194777
Epm2a	0.34418431	0.1398	0.26648476	0.13704196	0.18950079	0.38012473	0.23678755	0.1117	0.0993335	0.11419241	0.12500002	0.3638703	0.57524967	0.916	0.19419831	0.91508025	0.44090474	0.79052609	0.00062902	0.0004	0.00003296	0.00112409	0.00011327	0.00270938	1	0.515	0.12164733	0.50337945	0.30421015	0.70212869	1	0.5948	0.65846539	0.59757043	0.68104083	0.96422556	1	0.565	0.830203	0.57105033	0.69861731	0.96391024	0.19445133	0.0439	0.02991561	0.04670423	0.04833228	0.13548613	0.41098146
Smad7	1	0.7094	0.91281137	0.70515515	0.81246547	0.92120564	1	0.3225	0.20285147	0.31405268	0.32747509	0.62579844	0.08238283	0.0215	0.02289249	0.02366557	0.02766481	0.16686003	0.41098146	0.0661	0.38827564	0.06849005	0.11514786	0.30007488	1	0.7972	0.86929525	0.79589364	0.85814871	0.96597508	0.4877032	0.1135	0.18125175	0.11062527	0.15737056	0.4936489	1	0.5747	0.62797095	0.57463422	0.65868493	0.96391024	0.0399169	0.0539	0.00023896	0.06354169	0.00094247	0.00724383	0.0179142
Sorbs1	0.0000705	0	0.00000317	0.00000083	0	0	0.34418431	0.0944	0.06092771	0.09300916	0.09836913	0.31745947	0.01002188	0.0012	0.00593636	0.00164458	0.00233969	0.0364436	0.00004312	0	0.00000057	0.00029538	0	0	0.00276597	0.0007	0.00002043	0.00058515	0.00007626	0.00404007	0.02360987	0.0122	0.0052396	0.01597437	0.01058826	0.09184632	1	0.6469	0.88684527	0.65705921	0.76991788	0.96391024	0.00017803	0	0.00000057	0.00027897	0	0	0.00000262
Sgms1	1	0.8099	0.68976854	0.79081853	0.80824497	0.91958865	1	0.0781	0.44112853	0.07894953	0.13919177	0.38916138	0.0179142	0.0064	0.008791	0.00959599	0.00930158	0.08504605	1	0.364	0.77655127	0.35378188	0.5088024	0.75379713	1	0.4328	0.5959087	0.4395055	0.55066611	0.91026144	1	0.4535	0.6660123	0.46131542	0.58188084	0.94972076	1	0.8944	0.86382952	0.89413131	0.91030994	0.96391024	0.00738371	0.0025	0.00190312	0.00287811	0.00284023	0.01645286	0.28641372
Klhl21	0.01002188	0	0.00021818	0.00007057	0	0	0.4877032	0.2041	0.23455719	0.19202794	0.24359179	0.53379455	0.00738371	0.0043	0.00070465	0.13077554	0.00222869	0.03529503	0.00062902	0	0.0000414	0.00000666	0	0	0.00135442	0	0.0000414	0.00198603	0	0	0.06522925	0.0087	0.00044377	0.00746419	0.00158878	0.02627101	0.01346483	0.0013	0.0001304	0.00093542	0.00041747	0.0503948	0.00538267	0	0.00003213	0.00002149	0	0	0.00002583
Gm12571	1	0.8604	0.32665643	0.86521363	0.62702269	0.81667485	1	0.9472	0.85982875	0.94562535	0.93539533	0.95967638	1	0.769	0.99977168	0.71023274	0.84950803	0.96490353	0.57524967	0.2458	0.51571908	0.24363211	0.33754382	0.59147938	1	0.9788	0.95921284	0.97429421	0.9778601	0.98044883	1	0.8884	0.9472436	0.88654356	0.92822718	0.96422556	0.57524967	0.0592	0.36239059	0.0569542	0.10270185	0.54150039	0.34418431	0.1352	0.05634763	0.13376044	0.11259709	0.2486923	0.67450773
Pnldc1	0.0000705	0	0.00000141	0.00022412	0	0	0.00276597	0.0013	0.00032549	0.00043317	0.00061429	0.01333001	0.01568952	0.005	0.00042528	0.0160805	0.00149404	0.02678152	0.00017803	0	0.00000062	0.00118855	0	0	0.00001513	0	0.00002043	0.0000986	0	0	1	0.2291	0.73946005	0.23853019	0.36665004	0.77351487	0.4877032	0.1511	0.22708061	0.15396332	0.2044223	0.71216502	0.00062902	0.0001	0.00006236	0.00047778	0.0001346	0.00171149	0.01346483
Itih5	0.0399169	0.003	0.00316338	0.0021388	0.00350246	0.02269394	0.57524967	0.2738	0.30113453	0.28481401	0.32726489	0.62557039	0.15858815	0.2404	0.09582883	0.25199785	0.16084323	0.47037104	0.00062902	0	0.00000778	0.00021547	0	0	0.02360987	0.004	0.00389719	0.00297712	0.00452056	0.05780432	1	0.7019	0.79085963	0.69822512	0.78104343	0.96422556	0.4877032	0.7278	0.44560621	0.56061827	0.53674632	0.96391024	0.00041953	0.0001	0.00008417	0.00035832	0.00014784	0.001833	0.23678755
Gm36283	0.26160064	0.1741	0.02575405	0.17140449	0.07376067	0.19772683	0.02076203	0.0274	0.04275381	0.02656733	0.02745534	0.1491267	0.0179142	0.006	0.10267375	0.0351697	0.01534557	0.11696771	0.02360987	0.0028	0.0296181	0.00394042	0.00582207	0.03954383	1	0.9131	0.83471068	0.90884593	0.91043863	0.96597508	0.09281456	0.0278	0.00129852	0.0317042	0.00471478	0.05426778	0.31529902	0.071	0.3474783	0.06692378	0.11403695	0.56704776	1	0.7276	0.9863535	0.72400132	0.83867468	0.92387799	0.31529902
H2az2	0.12842651	0.0747	0.01343727	0.06206495	0.03580845	0.1183226	0.06522925	0.0215	0.00569522	0.01801588	0.01365493	0.09556047	0.01346483	0.0078	0.00196402	0.00457062	0.00429913	0.05307154	0.00738371	0.001	0.00059484	0.00039804	0.00075063	0.00972336	1	0.792	0.88668628	0.79226672	0.85973027	0.96597508	0.01346483	0.0044	0.00190312	0.00558184	0.00397557	0.04902281	0.28641372	0.2046	0.13268908	0.20725432	0.19285991	0.69897985	0.02360987	0.0098	0.00345826	0.00672999	0.00687111	0.03203907	0.00738371
Gars	0.91153686	0.6297	0.45048916	0.61220579	0.61177486	0.80532131	0.0399169	0.0203	0.00915729	0.02171471	0.01742407	0.1111616	0.4877032	0.1998	0.02654904	0.20275846	0.08055819	0.31665641	0.0179142	0.0094	0.00018027	0.00718921	0.00068393	0.0090342	0.01346483	0.0116	0.00062221	0.01441803	0.00217745	0.03530748	1	0.5594	0.87747054	0.56360281	0.70156137	0.96422556	1	0.7816	0.87554284	0.78376463	0.85152245	0.96391024	0.28641372	0.1289	0.04650459	0.12770616	0.09856312	0.22584896	0.23678755
Copb2	0.08238283	0.0167	0.02053475	0.01429046	0.02097608	0.08100668	0.00004312	0	0.00000389	0.00004641	0	0	0.12842651	0.0374	0.02123923	0.03793114	0.03704707	0.20020547	0.28641372	0.1	0.14330563	0.10278511	0.13245655	0.3286005	0.67450773	0.1364	0.06092771	0.13239516	0.1220257	0.43502078	0.08238283	0.0109	0.002652	0.00876601	0.00672232	0.06847318	1	0.8213	0.88950607	0.82399828	0.87807952	0.96391024	1	0.8174	0.78092641	0.82179777	0.84732011	0.92649858	0.91153686
Ube4b	0.01002188	0.018	0.00119031	0.02154676	0.00383927	0.02416747	0.91153686	0.3624	0.39237615	0.35690328	0.43445749	0.73120848	0.05123731	0.0447	0.00847632	0.04699341	0.02208192	0.14684335	0.01346483	0.0087	0.00042528	0.00795512	0.00150021	0.01566229	0.00388083	0.0013	0.00064892	0.01627971	0.00152128	0.02778308	1	0.8874	0.86949029	0.88823757	0.90851038	0.96422556	1	0.4813	0.88668628	0.48871142	0.63982616	0.96391024	0.00062902	0.0001	0.00000141	0.00009454	0.00000549	0.00012205	0.00011306
Luc7l2	0.23678755	0.1004	0.09240637	0.09602491	0.11293347	0.2657838	0.19445133	0.0655	0.05860154	0.09689057	0.08369046	0.28811035	1	0.7545	0.88015198	0.7571902	0.83643151	0.96360367	1	0.7073	0.89827285	0.70273603	0.80806707	0.93356429	1	0.323	0.39225609	0.32826464	0.4127263	0.81474773	1	0.7689	0.80520555	0.7777981	0.82847316	0.96422556	1	0.8583	0.76409953	0.86490277	0.86392657	0.96391024	0.03083436	0.0186	0.0094997	0.01683285	0.01594458	0.05987499	0.08238283
4833420G17Rik	0.05123731	0.0031	0.00042528	0.00311209	0.00132678	0.01155181	0.78633402	0.2245	0.24159373	0.21830898	0.27689496	0.57279342	1	0.5151	0.62510446	0.52487257	0.62050833	0.90958372	0.1032463	0.0239	0.00592303	0.02243062	0.0150977	0.07604787	0.67450773	0.0382	0.03046385	0.0365611	0.04553846	0.24365415	0.00092945	0.0003	0.00002043	0.00064881	0.00007286	0.003656	0.1032463	0.044	0.08091596	0.04721185	0.06064974	0.43204449	0.0000705	0	0.00004208	0.00001202	0	0	0.00276597
Fgfrl1	0.00041953	0	0.00000389	0.00001638	0	0	0.4877032	0.1819	0.35004864	0.18259595	0.25186899	0.54369386	0.00027552	0.0001	0.00000052	0.00020196	0.00000206	0.00020263	0.01002188	0	0.00012473	0.00020606	0	0	0.12842651	0.0997	0.06574825	0.10097764	0.09317633	0.37156077	1	0.6243	0.88804728	0.6312582	0.75301233	0.96422556	1	0.2248	0.348583	0.22879333	0.31526069	0.8324787	0.00004312	0	0.00006593	0.00007115	0	0	0.00538267
Selenoo	0.00276597	0.0005	0.00010909	0.00058325	0.00030205	0.00400165	0.19445133	0.0704	0.00638445	0.06975134	0.02101784	0.12531137	0.00027552	0.0001	0.00007273	0.00630808	0.00014525	0.00568849	0.08238283	0.0741	0.0221242	0.07635099	0.04765848	0.1653082	0.0179142	0.0037	0.00616177	0.00376587	0.00530556	0.06447333	0.15858815	0.0475	0.03046385	0.04250807	0.04778459	0.24176508	0.91153686	0.2186	0.25022208	0.22069389	0.28170548	0.8014051	0.00002583	0	0.00000875	0.00006477	0	0	0.00017803
D830050J10Rik	0.1032463	0.0235	0.01380384	0.02197983	0.02350472	0.0876646	0.05123731	0.0199	0.00642967	0.01800147	0.01424256	0.09784046	0.01346483	0.0168	0.00546741	0.02254628	0.01107891	0.09446208	0.01002188	0.0015	0.00006593	0.00071377	0.00023074	0.00426798	0.00388083	0.0283	0.00182038	0.04012815	0.00461218	0.05859901	0.19445133	0.0409	0.02289249	0.041843	0.04116334	0.22091268	0.12842651	0.0528	0.01858231	0.05897095	0.04102646	0.3670357	0.00738371	0.0048	0.00196402	0.00660892	0.00398312	0.02137636	0.00041953
Fndc10	1	0.3693	0.62510446	0.35048081	0.49014914	0.7072571	0.23678755	0.0536	0.02374925	0.05879073	0.04878288	0.21094359	0.06522925	0.0745	0.04449196	0.0730612	0.06161762	0.27131548	1	0.7599	0.93019902	0.74691844	0.84569535	0.94209146	0.6248787	0.8828	0.5959087	0.84887722	0.71566515	0.96597508	1	0.9151	0.88717955	0.92126023	0.92906282	0.96422556	1	0.831	0.82638619	0.82398565	0.8644778	0.96391024	1	0.9186	0.94246836	0.91711231	0.94338829	0.95715115	0.15858815
2310011J03Rik	0.06522925	0.0193	0.02030924	0.017012	0.02283565	0.08593485	0.57524967	0.3142	0.17443638	0.29534245	0.28490615	0.58177177	0.15858815	0.109	0.07563903	0.10881211	0.10556654	0.37399909	0.01346483	0.0204	0.00805842	0.01748393	0.013133	0.06915146	0.02360987	0.0248	0.01068507	0.02727198	0.01878517	0.14239608	1	0.3188	0.88668628	0.31579126	0.47442797	0.87404393	1	0.5935	0.80985804	0.58548448	0.71077102	0.96391024	0.05123731	0.0285	0.02113174	0.06274045	0.03393696	0.10445727	0.34418431
Armc5	1	0.5782	0.91449769	0.55881842	0.71269591	0.86919066	0.41098146	0.4917	0.1598409	0.48101776	0.31244857	0.61018874	0.28641372	0.132	0.01885984	0.15082137	0.05656085	0.25724187	1	0.8571	0.84218132	0.85044748	0.88300818	0.94899267	1	0.6409	0.7369939	0.57369647	0.70668242	0.96597508	1	0.2954	0.18772503	0.28971059	0.30386129	0.706032	1	0.6286	0.8897874	0.63578864	0.75649396	0.96391024	1	0.4329	0.69069519	0.43153762	0.56536191	0.75068547	1
C230037L18Rik	0.84893544	0.1675	0.26648476	0.16732475	0.23700815	0.44120405	1	0.123	0.49809888	0.14190601	0.21996595	0.50200232	0.1158364	0.0308	0.99999999	0.03376819	0.05577706	0.25550426	0.19445133	0.0897	0.06336482	0.09254346	0.09328726	0.26203787	1	0.8746	0.93749131	0.86902982	0.91727027	0.96597508	0.73042087	0.3894	0.99866437	0.38700127	0.53174269	0.91674027	0.78633402	0.2264	0.76738093	0.22476967	0.34962535	0.86622066	0.03083436	0.0495	0.03287413	0.04598463	0.03816836	0.11384561	0.91153686
Brca2	0.00062902	0	0.00000056	0.0000264	0	0	1	0.6844	0.61180737	0.68102738	0.71890662	0.91455915	0.23678755	0.3871	0.04620319	0.38783868	0.12891404	0.41763106	0.01346483	0.0131	0.00119031	0.01215153	0.00372781	0.02942844	0.06522925	0.0301	0.00842471	0.03107257	0.02005673	0.14797883	0.91153686	0.2585	0.68976854	0.26226823	0.39107671	0.79730769	0.34418431	0.1481	0.14129346	0.17554305	0.17831915	0.67908132	0.01002188	0.0005	0.0005678	0.00042988	0.0006465	0.0055368	0.01002188
Aatf	0.05123731	0.0454	0.00076286	0.10728749	0.00293745	0.02004548	1	0.6631	0.62797095	0.66171517	0.71279359	0.91160603	1	0.9818	0.82659452	0.98263029	0.94206376	0.96908178	1	0.6098	0.88717955	0.61061834	0.74009197	0.90570363	0.41098146	0.1088	0.18932804	0.11381913	0.15568998	0.49682077	1	0.5296	0.74459635	0.53963804	0.65742751	0.96422556	1	0.9718	0.84949833	0.97138786	0.94436764	0.96391024	0.05123731	0.308	0.01966675	0.30427975	0.05201732	0.14293307	0.00276597
Gm5614	0.91153686	0.1704	0.25661495	0.17843754	0.24291473	0.44852519	0.01346483	0.0275	0.00273371	0.02338227	0.00770413	0.06649073	1	0.5951	0.62508686	0.58048569	0.66634872	0.92593947	1	0.305	0.62903561	0.30703904	0.43833991	0.69181304	0.4877032	0.2348	0.22708061	0.23810071	0.26822241	0.66152792	0.67450773	0.4463	0.35577237	0.44803815	0.45631123	0.86073485	0.4877032	0.6314	0.16732455	0.62435161	0.35675169	0.87104361	0.57524967	0.199	0.16183192	0.20570765	0.22466836	0.40464217	0.41098146
Gpr146	0.00017803	0	0.00006293	0.00001722	0	0	0.15858815	0.0109	0.00082919	0.00821381	0.00280547	0.03561578	0.0179142	0.0024	0.00119031	0.00158823	0.00205948	0.03344815	0.00041953	0	0.00000743	0.00010062	0	0	0.00062902	0.0001	0.00012473	0.0000307	0.00007666	0.00404007	0.15858815	0.015	0.00124441	0.01834951	0.00429617	0.05123595	1	0.7776	0.88717955	0.78169554	0.85243385	0.96391024	0.00000138	0	0.00000006	0.00000052	0	0	0.00001513
Rgs16	0.00011306	0	0.00000071	0.0000837	0	0	0.00000034	0	0.00000059	0.00000986	0	0	0.17651974	0.0228	0.08052336	0.0628687	0.05138108	0.24307029	0.00062902	0	0.00000349	0.00090214	0	0	0.00738371	0.0007	0.00136993	0.00020063	0.00054958	0.01494398	0.00194777	0.0204	0.00032549	0.03165575	0.00109102	0.02080925	0.67450773	0.1572	0.13742798	0.21722301	0.20279874	0.71042761	0.00092945	0	0.00032549	0.00020359	0	0	0.00004312
Tnfrsf10b	0.03537563	0.0088	0.13753869	0.01288536	0.01763804	0.07148238	0.02076203	0.0438	0.01083899	0.05967393	0.0222206	0.12999744	0.44934233	0.0655	0.15686235	0.06798761	0.1036908	0.37040308	1	0.6241	0.93982252	0.61451983	0.7556259	0.91404631	1	0.7696	0.98303298	0.7516445	0.86076069	0.96597508	0.1032463	0.334	0.03205522	0.32757981	0.08523614	0.34231138	1	0.8097	0.95425846	0.79960211	0.88230465	0.96391024	1	0.5036	0.67573374	0.49932409	0.61840213	0.79215333	0.02360987
Mbnl1	0.12842651	0.1325	0.04045798	0.13401475	0.08418821	0.21659095	0.41098146	0.1589	0.15432914	0.15638207	0.18517902	0.45832313	1	0.4118	0.5959087	0.36797616	0.51124482	0.8455162	0.4877032	0.42	0.1309137	0.41802849	0.27658345	0.52179956	0.12842651	0.0616	0.03933351	0.0554049	0.05926551	0.28672033	1	0.6801	0.80678938	0.6771659	0.77121876	0.96422556	1	0.4642	0.45318797	0.45761586	0.53007706	0.96391024	0.41098146	0.4057	0.16267207	0.40515248	0.29599769	0.49007272	0.01346483
Exoc7	0.0179142	0.0032	0.00032549	0.00390511	0.00108206	0.01001654	0.0399169	0.0167	0.02374925	0.01518989	0.02073913	0.12402156	0.57524967	0.0752	0.11028565	0.21357746	0.13895763	0.43487631	0.05123731	0.0457	0.01966675	0.04260582	0.03456707	0.13262382	0.00538267	0.008	0.00040679	0.04375996	0.00143272	0.02696123	0.08238283	0.0503	0.01322868	0.04738245	0.03107584	0.18674857	0.91153686	0.5228	0.14652656	0.52554827	0.34079382	0.86043371	0.00092945	0.0004	0.00003943	0.00546646	0.00013735	0.00173396	0.0179142
Rasgef1b	0.67450773	0.6855	0.3423087	0.66344357	0.5427424	0.75158034	0.05123731	0.058	0.02123923	0.08538819	0.04186189	0.19217809	1	0.7349	0.88684527	0.74061186	0.8266928	0.96215326	0.34418431	0.0987	0.03290096	0.09552244	0.07421133	0.22412752	0.34418431	0.2629	0.08138304	0.26056399	0.17517316	0.52575083	0.15858815	0.1235	0.0445669	0.14290305	0.09124351	0.35634926	1	0.625	0.47043553	0.6082836	0.62797702	0.96391024	0.00538267	0.0042	0.00042528	0.01489658	0.00140727	0.0097201	1
Tbc1d30	0.00001513	0	0.00000057	0.00000783	0	0	0.57524967	0.2275	0.3002543	0.22328957	0.28688272	0.58374904	0.00194777	0.004	0.00006293	0.00401285	0.00023665	0.00792156	0.00135442	0.0005	0.00008817	0.00016195	0.00019749	0.00388792	0.0399169	0.0253	0.00214257	0.02158457	0.00692476	0.07644974	0.00538267	0.0012	0.00040679	0.00172673	0.00098607	0.01931701	0.41098146	0.1216	0.2205713	0.12051128	0.17029579	0.66426728	0.00041953	0.0004	0.00017243	0.00041003	0.00030483	0.00310634	0.01346483
Rhbdl1	0.21561944	0.0729	0.03168241	0.07056211	0.06241185	0.17571422	0.00738371	0.0044	0.0052396	0.0043897	0.00511924	0.05134409	1	0.5476	0.63173962	0.56107431	0.64605991	0.91956489	0.67450773	0.6322	0.32660464	0.63368209	0.51919565	0.76138167	1	0.7666	0.75889238	0.76592882	0.81172529	0.96597508	0.19445133	0.0669	0.02374925	0.06595873	0.05170769	0.25464835	0.23678755	0.3737	0.19521197	0.3785019	0.27278116	0.79327032	0.78633402	0.1556	0.06082367	0.15314871	0.13042473	0.27477003	0.23678755
Tctn1	0.00062902	0.0001	0.00001503	0.00273455	0.00005096	0.00109687	1	0.5244	0.92124238	0.53152908	0.68099056	0.89717714	1	0.911	0.83471068	0.90518145	0.90899472	0.96699217	0.4877032	0.0633	0.0774263	0.06028669	0.08447528	0.24543347	0.03083436	0.0122	0.00076871	0.01316139	0.00268231	0.04071323	1	0.3311	0.44217423	0.3300263	0.42956023	0.83369445	0.08238283	0.0135	0.00288261	0.01211118	0.00775661	0.17669065	0.57524967	0.2127	0.14263271	0.21484694	0.22092949	0.39962763	1
Arhgef2	1	0.5811	0.91281137	0.56844794	0.71741585	0.8728588	1	0.5835	0.38827564	0.56792527	0.56736936	0.82977896	0.67450773	0.1944	0.01936888	0.19484456	0.06310332	0.27541663	0.41098146	0.1876	0.27404846	0.19646413	0.24238506	0.47975086	1	0.7391	0.82774575	0.73832373	0.81374964	0.96597508	1	0.6547	0.64255987	0.661289	0.71481027	0.96422556	0.1032463	0.3093	0.05686675	0.30336345	0.11834309	0.57532118	1	0.5709	0.80425258	0.57376926	0.6971226	0.84843821	0.41098146
Vps13b	0.01002188	0.0038	0.00098201	0.00467565	0.00250763	0.0180541	0.78633402	0.462	0.38445056	0.45691606	0.48626739	0.77373766	0.57524967	0.421	0.38445056	0.42352568	0.44072671	0.79038515	0.78633402	0.3409	0.59217892	0.3386122	0.45212834	0.70385649	1	0.3206	0.64255987	0.31832862	0.45367756	0.84555777	1	0.868	0.72377423	0.86945915	0.85399643	0.96422556	1	0.4514	0.63390501	0.45611338	0.57263185	0.96391024	0.00738371	0.0094	0.00165708	0.01089865	0.00426876	0.0224715	1
Zfp207	1	0.7683	0.90880878	0.76698467	0.85002871	0.93520484	0.23678755	0.0145	0.03457921	0.01392325	0.02299774	0.13298856	0.05123731	0.0204	0.00024935	0.02281116	0.00097021	0.02035699	1	0.5688	0.94777244	0.57886953	0.72193073	0.89716813	1	0.3689	0.75605709	0.34851349	0.5061534	0.88053697	0.00135442	0.0032	0.00004337	0.00188069	0.00016233	0.00607575	0.28641372	0.0905	0.0292453	0.08704712	0.0664201	0.45012059	1	0.596	0.88950607	0.60041408	0.73158389	0.86929894	0.00092945
Parp12	0.28641372	0.0142	0.12942521	0.0200378	0.03040758	0.10544177	0.15858815	0.0465	0.0027673	0.04772358	0.00975306	0.07764863	0.28641372	0.2348	0.16754085	0.23954686	0.22354313	0.56543681	0.01002188	0.0096	0.00280824	0.00767676	0.00579452	0.03941294	0.91153686	0.9592	0.31274293	0.95670949	0.62672864	0.95022215	1	0.915	0.80986317	0.91544124	0.90496876	0.96422556	1	0.2142	0.80678938	0.20567977	0.33984875	0.85945534	0.00276597	0.0001	0.00040679	0.00026665	0.0002414	0.00268145	0.78633402
Ddx28	1	0.6993	0.89827285	0.70337941	0.8056465	0.9186391	0.00538267	0.0088	0.00034029	0.00690286	0.00118239	0.02087443	0.19445133	0.0171	0.02836314	0.01755625	0.02566752	0.15991909	1	0.6187	0.56016321	0.61614059	0.66395635	0.8634282	0.05123731	0.0137	0.00595036	0.01328246	0.01190994	0.10691385	0.41098146	0.0806	0.17107663	0.08600619	0.12379091	0.42891351	1	0.7276	0.86382952	0.73249914	0.81679215	0.96391024	1	0.7634	0.64586373	0.76840485	0.77524777	0.89437713	0.08238283
Ube2c	0.1158364	0.0471	0.01289978	0.04449099	0.03080206	0.10626074	0.00538267	0.0042	0.00690192	0.00993128	0.005975	0.05687873	1	0.9001	0.77870965	0.90343972	0.88848531	0.96554688	1	0.7035	0.5090107	0.70210415	0.68842675	0.87800204	1	0.9683	0.79067206	0.84663958	0.8931313	0.96597508	1	0.6562	0.90729422	0.66161888	0.77858152	0.96422556	1	0.7733	0.8958232	0.76049814	0.84667221	0.96391024	0.41098146	0.1416	0.12654991	0.14661181	0.16516572	0.32549322	0.23678755
Arfgap3	0.12842651	0.0491	0.02009271	0.04460017	0.03986292	0.12763677	0.12842651	0.0409	0.00546741	0.05109255	0.01704226	0.10975356	0.23678755	0.0613	0.03890162	0.06111882	0.06389383	0.27741996	0.41098146	0.141	0.13244466	0.13730402	0.1642115	0.37492642	0.19445133	0.0432	0.0584906	0.05121223	0.06161982	0.29268036	0.28641372	0.3941	0.12795018	0.39040527	0.24381528	0.62503944	0.03083436	0.0146	0.0052396	0.01280001	0.01081363	0.19985652	0.91153686	0.5086	0.58468415	0.51732681	0.59643014	0.77581262	0.01002188
Bcar1	0.15858815	0.0425	0.00915729	0.04209835	0.0245713	0.09066474	0.00538267	0.0027	0.00006593	0.0018683	0.00024602	0.00731887	1	0.6541	0.76101942	0.65511877	0.74497802	0.94785159	1	0.3108	0.24775703	0.30945408	0.34827391	0.60406276	0.28641372	0.1404	0.03309033	0.1418121	0.08353198	0.3469507	0.00538267	0.0007	0.00029742	0.00101441	0.00067087	0.0150516	1	0.7538	0.71160486	0.73971119	0.78681842	0.96391024	0.41098146	0.7715	0.14358422	0.72448989	0.33128459	0.5274491	0.08238283
Aspg	0.00004312	0	0.00000148	0.00000032	0	0	0.05123731	0.0129	0.01083899	0.01081182	0.0141951	0.0976228	0.41098146	0.0967	0.10314603	0.1072067	0.12579712	0.4118975	0.00388083	0.0029	0.00098201	0.00315159	0.00206385	0.01949506	0.00001513	0.0001	0.00000864	0.00293435	0.00002082	0.00154741	1	0.74	0.91416967	0.73310006	0.83172006	0.96422556	1	0.9784	0.83404229	0.98012018	0.9430982	0.96391024	0.0000007	0	0.0000003	0.00016244	0	0	0.00041953
[truncated: 15,078 more rows]
[truncated: 29 more columns]
