# Supplementary material for: mTOR signaling contributes to system-driven rhythmic gene expression in mouse liver
Source: Sci Adv. 2026 Jul 23;12(30):eaec0131. doi: 10.1126/sciadv.aec0131 (PMC13394481; doi:10.1126/sciadv.aec0131)
Supplement: Supplementary file 2 — Tables S1 to S11 [file sciadv.aec0131_tables_s1_to_s11.zip › aec0131_table_s3.txt]

	WT_NF_Ctrl	WT_NF_Ctrl	WT_NF_Ctrl	WT_NF_Ctrl	WT_NF_Ctrl	WT_NF_Ctrl	WT_NF_Ctrl	WT_NF_Ctrl	WT_LB_Ctrl	WT_LB_Ctrl	WT_LB_Ctrl	WT_LB_Ctrl	WT_LB_Ctrl	WT_LB_Ctrl	WT_LB_Ctrl	WT_LB_Ctrl	WT_AR_Ctrl	WT_AR_Ctrl	WT_AR_Ctrl	WT_AR_Ctrl	WT_AR_Ctrl	WT_AR_Ctrl	WT_AR_Ctrl	WT_AR_Ctrl	BMKO_NF_Ctrl	BMKO_NF_Ctrl	BMKO_NF_Ctrl	BMKO_NF_Ctrl	BMKO_NF_Ctrl	BMKO_NF_Ctrl	BMKO_NF_Ctrl	BMKO_NF_Ctrl	WT_NF_Veh	WT_NF_Veh	WT_NF_Veh	WT_NF_Veh	WT_NF_Veh	WT_NF_Veh	WT_NF_Veh	WT_NF_Veh	WT_NF_Rapa	WT_NF_Rapa	WT_NF_Rapa	WT_NF_Rapa	WT_NF_Rapa	WT_NF_Rapa	WT_NF_Rapa	WT_NF_Rapa	BMKO_NF_Veh
	meta2d_rAMP	F24	Phase	amp	Mean	Median	rAMP	FoldChange	meta2d_rAMP	F24	Phase	amp	Mean	Median	rAMP	FoldChange	meta2d_rAMP	F24	Phase	amp	Mean	Median	rAMP	FoldChange	meta2d_rAMP	F24	Phase	amp	Mean	Median	rAMP	FoldChange	meta2d_rAMP	F24	Phase	amp	Mean	Median	rAMP	FoldChange	meta2d_rAMP	F24	Phase	amp	Mean	Median	rAMP	FoldChange	meta2d_rAMP
Ptprj	0.39	0.53	0.00	29.49	76.06	68.92	0.39	2.13	0.25	0.47	23.23	21.97	85.31	82.66	0.26	1.69	0.12	0.16	18.11	10.13	87.31	86.10	0.12	1.33	0.55	0.36	1.21	40.48	72.38	58.04	0.56	3.32	0.23	0.52	22.62	16.35	69.50	67.91	0.24	1.64	0.09	0.18	22.34	6.34	63.07	60.47	0.10	1.41	0.33
Wsb1	0.39	0.48	0.06	25.12	60.42	64.92	0.42	2.10	0.08	0.04	3.00	5.73	52.32	45.12	0.11	2.00	0.29	0.24	23.78	20.66	66.28	60.80	0.31	2.13	0.20	0.08	17.68	8.07	40.51	32.12	0.20	1.79	0.28	0.16	22.34	17.16	55.28	51.95	0.31	2.44	0.27	0.14	9.32	9.70	38.24	33.84	0.25	2.14	0.16
Dusp23	0.22	0.52	0.06	27.59	126.38	122.01	0.22	1.59	0.09	0.19	2.63	11.74	134.97	137.67	0.09	1.25	0.07	0.16	2.94	10.71	137.89	141.11	0.08	1.31	0.06	0.05	19.25	15.00	229.25	223.45	0.07	1.53	0.19	0.66	1.59	24.07	127.38	128.64	0.19	1.37	0.12	0.13	21.80	14.39	154.44	144.10	0.09	1.21	0.14
Cyp4b1	0.22	0.27	0.07	28.71	132.22	134.05	0.22	1.48	0.17	0.25	5.51	14.75	88.18	85.67	0.17	1.55	0.20	0.25	20.80	18.96	99.21	96.54	0.19	1.82	0.03	0.00	10.54	0.95	31.49	33.67	0.03	1.62	0.06	0.01	20.43	4.73	73.63	72.61	0.06	1.41	0.40	0.11	19.06	26.83	93.64	71.03	0.29	2.29	0.31
Clpx	0.81	0.76	0.09	448.20	551.07	467.77	0.81	8.11	0.76	0.87	0.05	424.37	552.07	538.16	0.77	5.39	0.68	0.81	22.20	409.47	599.30	596.83	0.68	5.31	0.22	0.39	8.10	165.57	619.53	596.25	0.27	1.90	0.75	0.77	23.82	347.38	459.12	451.90	0.76	5.31	0.75	0.76	23.78	376.15	497.54	456.72	0.76	5.86	0.31
Cyb5r1	0.09	0.11	0.10	5.45	61.41	58.48	0.09	1.20	0.21	0.42	11.08	12.38	62.61	60.43	0.20	1.55	0.14	0.23	8.02	8.01	57.58	57.51	0.14	1.53	0.28	0.50	4.05	22.50	74.66	81.74	0.30	2.00	0.16	0.35	6.00	11.43	61.93	60.53	0.18	1.45	0.07	0.16	7.34	7.46	49.18	45.64	0.15	1.45	0.13
Hars	0.09	0.10	0.13	7.84	88.77	86.63	0.09	1.29	0.03	0.05	3.27	3.54	100.08	98.75	0.04	1.07	0.18	0.61	8.43	19.36	99.65	95.07	0.19	1.56	0.11	0.23	19.87	15.73	117.43	112.00	0.13	1.43	0.12	0.35	21.70	13.70	98.84	96.93	0.14	1.31	0.05	0.07	11.59	5.95	96.96	99.52	0.06	1.25	0.21
Tfpi2	0.47	0.74	0.13	68.70	140.79	142.87	0.49	2.80	0.45	0.80	0.74	69.75	150.55	165.43	0.46	2.78	0.27	0.46	21.45	37.15	145.70	143.90	0.25	1.90	0.22	0.05	3.14	10.38	65.97	54.95	0.16	1.80	0.46	0.54	3.26	45.45	109.30	106.37	0.42	2.67	0.35	0.48	0.30	39.27	115.82	117.71	0.34	1.98	0.30
Tpra1	0.19	0.42	0.14	16.59	87.72	88.36	0.19	1.44	0.14	0.08	2.31	8.76	69.11	73.09	0.13	1.54	0.28	0.25	21.86	18.79	69.77	66.70	0.27	2.06	0.10	0.11	7.17	15.84	136.34	135.76	0.12	1.47	0.34	0.25	3.91	21.74	73.15	77.41	0.30	2.68	0.10	0.14	1.24	10.37	100.26	103.03	0.10	1.48	0.13
Zfp384	0.10	0.10	0.14	1.17	11.22	11.04	0.10	1.35	0.44	0.51	21.98	4.30	9.93	8.98	0.43	2.46	0.26	0.29	0.84	3.03	11.90	11.62	0.25	2.01	0.15	0.04	3.27	5.11	20.68	14.69	0.25	3.01	0.21	0.27	1.89	2.39	11.38	12.10	0.21	2.00	0.22	0.08	14.56	2.81	17.15	15.64	0.16	1.70	0.27
Mplkip	0.27	0.62	0.14	37.32	137.83	137.28	0.27	2.07	0.10	0.12	21.15	12.78	132.96	132.22	0.10	1.45	0.20	0.44	23.17	23.83	120.88	123.28	0.20	1.55	0.16	0.12	5.11	13.41	80.26	73.64	0.17	1.69	0.19	0.27	23.10	20.48	102.11	111.42	0.20	1.71	0.12	0.18	22.08	15.13	104.61	107.15	0.14	1.70	0.15
Cldn1	0.93	0.71	0.14	176.23	189.71	166.95	0.93	9.93	0.80	0.75	0.16	157.55	196.68	203.74	0.80	6.83	0.63	0.70	22.06	134.91	212.48	210.26	0.63	3.81	0.30	0.33	5.69	68.68	226.72	215.16	0.30	2.12	0.78	0.57	23.79	156.14	187.83	180.89	0.83	11.33	0.66	0.81	23.88	124.90	176.42	198.22	0.71	5.43	0.45
Cadm3	0.38	0.31	0.14	5.53	14.60	13.20	0.38	2.34	0.16	0.28	3.05	2.86	18.88	19.61	0.15	1.42	0.23	0.19	23.16	4.15	16.88	15.35	0.25	1.78	0.15	0.17	6.91	6.57	29.98	27.48	0.22	1.95	0.09	0.16	7.21	2.81	18.00	18.31	0.16	1.81	0.15	0.14	11.98	2.92	19.82	18.85	0.15	1.60	0.04
Kif22	0.16	0.04	0.15	0.97	6.15	4.94	0.16	2.14	0.38	0.45	3.61	2.44	5.85	5.63	0.42	2.43	0.37	0.29	21.63	1.74	4.34	3.85	0.40	2.89	0.48	0.15	22.44	3.80	8.11	6.46	0.47	3.93	0.23	0.08	5.26	1.36	6.72	6.65	0.20	2.62	0.52	0.26	0.20	4.10	7.86	5.45	0.52	3.81	0.24
Zmym6	0.08	0.05	0.15	3.42	36.06	35.08	0.09	1.25	0.25	0.34	22.10	5.99	23.78	22.16	0.25	1.77	0.28	0.40	19.73	6.85	24.13	24.35	0.28	1.93	0.42	0.24	22.28	10.00	21.56	18.25	0.46	3.52	0.31	0.26	21.70	7.42	20.69	19.29	0.36	2.35	0.49	0.40	21.66	11.14	20.36	17.69	0.55	3.52	0.28
Gm44550	0.88	0.29	0.17	1.63	1.88	1.30	0.87	9.50	0.19	0.11	0.87	0.98	4.92	4.36	0.20	1.76	0.40	0.44	7.29	1.63	3.65	3.26	0.45	2.95	0.89	0.19	7.59	1.61	1.92	0.36	0.84	NA	0.44	0.16	0.31	1.27	3.00	2.50	0.42	4.19	0.37	0.03	22.27	1.14	3.19	2.41	0.36	10.99	0.21
Srp54c	0.05	0.00	0.19	0.43	8.33	6.29	0.05	1.84	0.34	0.43	10.40	4.16	11.69	10.54	0.36	2.18	0.19	0.26	7.53	3.55	13.12	12.56	0.27	1.86	0.38	0.28	17.77	3.03	6.90	6.85	0.44	5.63	0.00	0.00	8.20	0.23	10.04	10.07	0.02	1.19	0.07	0.00	0.91	0.51	12.30	10.48	0.04	1.85	0.22
Rfx1	0.08	0.05	0.19	3.21	39.42	40.76	0.08	1.55	0.09	0.11	19.69	3.85	38.51	37.36	0.10	1.32	0.22	0.36	18.69	10.27	38.19	35.70	0.27	1.84	0.03	0.01	0.59	1.94	59.48	61.98	0.03	1.17	0.14	0.21	22.86	6.88	49.16	47.77	0.14	1.43	0.32	0.18	18.38	15.14	58.42	50.60	0.26	2.05	0.15
Slc35d2	0.09	0.15	0.20	29.77	276.91	287.27	0.11	1.46	0.16	0.47	3.32	41.49	276.22	272.48	0.15	1.40	0.14	0.22	1.61	34.32	251.83	248.37	0.14	1.61	0.27	0.47	4.66	55.86	211.18	198.71	0.26	1.93	0.18	0.38	1.30	49.60	268.42	267.33	0.18	1.69	0.16	0.33	1.91	51.78	296.56	298.62	0.17	1.47	0.24
Ralgds	0.49	0.53	0.21	4.69	9.48	7.69	0.50	2.60	0.07	0.06	22.84	1.59	12.82	12.86	0.12	1.95	0.24	0.15	1.99	2.74	12.65	12.39	0.22	1.65	0.09	0.02	3.69	1.11	10.79	10.46	0.10	1.58	0.10	0.02	10.61	0.74	9.33	9.08	0.08	1.59	0.32	0.29	0.83	4.01	11.89	10.69	0.34	2.47	0.23
C1qa	0.21	0.35	0.23	42.40	204.58	218.61	0.21	1.55	0.25	0.26	22.29	60.52	250.91	234.05	0.24	1.82	0.08	0.06	0.20	16.10	226.64	217.36	0.07	1.23	0.25	0.34	4.68	95.64	328.62	297.35	0.29	2.17	0.09	0.11	23.31	23.08	243.10	230.54	0.09	1.44	0.12	0.04	14.21	22.88	250.46	224.11	0.09	1.49	0.02
Lrrc4c	0.58	0.59	0.23	8.76	15.05	14.98	0.58	4.48	0.17	0.15	7.30	4.42	22.06	20.02	0.20	1.81	0.27	0.20	1.92	7.83	27.54	29.54	0.28	2.96	0.13	0.07	5.58	1.12	4.45	3.95	0.25	20.61	0.37	0.17	2.19	4.36	13.01	10.58	0.34	2.50	0.58	0.30	2.29	6.38	11.01	10.60	0.58	3.39	0.59
Pigyl	0.12	0.39	0.24	17.77	133.12	130.47	0.13	1.30	0.05	0.14	1.72	7.39	153.82	152.62	0.05	1.16	0.07	0.11	21.84	12.53	144.30	139.54	0.09	1.37	0.08	0.13	20.69	17.50	261.89	259.53	0.07	1.27	0.07	0.01	23.47	4.96	159.22	151.21	0.03	1.48	0.08	0.13	2.09	20.24	184.95	176.49	0.11	1.35	0.18
Prpf31	0.07	0.03	0.24	2.10	28.71	29.10	0.07	1.48	0.08	0.21	16.03	3.73	31.89	33.53	0.12	1.43	0.18	0.41	23.20	5.45	28.50	27.71	0.19	1.56	0.23	0.37	21.67	9.89	45.42	43.30	0.22	1.71	0.14	0.17	23.08	4.08	31.75	31.87	0.13	1.54	0.06	0.08	22.10	2.42	31.68	32.58	0.08	1.29	0.27
Selenos	0.05	0.20	0.25	103.56	1191.23	1215.84	0.09	1.18	0.11	0.42	5.46	133.39	1301.73	1290.36	0.10	1.27	0.10	0.30	5.77	151.99	1372.79	1375.26	0.11	1.22	0.15	0.29	16.13	179.54	1068.25	1027.34	0.17	1.50	0.13	0.35	23.40	162.86	1186.07	1150.22	0.14	1.34	0.19	0.35	7.56	180.99	940.06	956.67	0.19	1.70	0.09
Acat3	0.13	0.30	0.25	106.56	898.88	924.70	0.12	1.26	0.08	0.22	4.97	58.84	776.75	785.17	0.08	1.21	0.12	0.42	2.10	97.74	850.26	816.20	0.11	1.32	0.08	0.32	0.39	110.59	1323.03	1333.19	0.08	1.19	0.08	0.14	1.30	82.98	879.12	819.34	0.09	1.31	0.25	0.71	2.41	217.63	913.18	932.50	0.24	1.67	0.05
Map4k4	0.50	0.79	0.26	65.45	123.99	121.50	0.53	2.77	0.32	0.82	0.06	34.71	104.42	103.10	0.33	2.05	0.43	0.68	21.79	48.49	110.35	104.49	0.44	2.59	0.12	0.18	7.24	17.40	138.47	130.75	0.13	1.32	0.36	0.42	0.34	44.30	118.55	107.36	0.37	2.15	0.21	0.14	23.23	23.92	110.56	105.86	0.22	1.63	0.12
Tpgs1	0.17	0.24	0.26	10.76	66.10	66.35	0.16	1.39	0.03	0.00	7.92	0.98	73.13	75.52	0.01	1.15	0.09	0.17	21.55	8.27	75.82	74.92	0.11	1.42	0.11	0.19	19.97	18.67	175.51	176.04	0.11	1.54	0.04	0.01	23.61	1.62	68.74	67.08	0.02	1.28	0.04	0.00	1.49	1.75	97.54	91.29	0.02	1.31	0.12
Rnu3b4.1	0.59	0.45	0.27	133.63	216.17	164.89	0.62	4.41	0.53	0.53	22.52	58.25	112.86	107.70	0.52	3.37	0.16	0.30	19.73	19.26	83.92	76.37	0.23	1.79	0.59	0.29	5.08	633.33	758.15	562.36	0.84	7.63	0.31	0.17	1.87	93.43	261.86	207.20	0.36	2.49	0.03	0.00	17.61	4.52	175.60	147.82	0.03	1.88	0.53
Dhrs9	0.97	0.71	0.27	7.45	7.66	6.20	0.97	17.56	1.12	0.56	0.13	8.65	7.69	5.73	1.12	25.12	0.53	0.52	21.88	3.81	6.82	5.94	0.56	5.26	0.10	0.04	3.12	1.48	11.76	10.11	0.13	1.46	1.08	0.75	0.42	10.71	9.96	9.55	1.08	23.91	0.73	0.23	1.53	3.77	5.13	3.48	0.74	5.93	0.23
Rnu3b4	0.58	0.43	0.29	127.28	208.94	158.93	0.61	4.30	0.52	0.52	22.47	53.78	105.31	101.31	0.51	3.35	0.15	0.29	19.47	17.57	78.68	73.05	0.22	1.84	0.67	0.31	5.09	524.81	637.56	475.30	0.82	7.40	0.30	0.16	1.73	83.95	241.94	191.43	0.35	2.52	0.04	0.00	16.78	4.14	161.05	137.83	0.03	1.98	0.48
Gm7504	0.27	0.08	0.30	1.31	4.83	4.05	0.27	2.25	0.35	0.34	20.69	1.65	4.25	3.83	0.39	2.90	0.45	0.51	16.64	2.10	4.25	4.06	0.49	2.52	0.03	0.02	7.81	1.02	13.33	14.07	0.08	2.06	0.32	0.04	12.73	3.63	15.59	10.08	0.23	6.08	0.49	0.42	12.95	9.97	17.32	16.14	0.58	4.02	0.43
Cep170	0.08	0.01	0.32	1.40	26.87	24.65	0.05	1.90	0.29	0.33	23.44	6.98	25.75	28.75	0.27	1.84	0.23	0.31	0.73	5.16	21.47	22.79	0.24	2.28	0.40	0.35	20.42	4.87	11.32	10.83	0.43	2.47	0.24	0.24	21.68	5.81	20.46	18.85	0.28	1.87	0.12	0.15	18.96	4.52	22.76	22.90	0.20	1.68	0.12
Rph3al	0.05	0.01	0.33	0.53	12.94	12.31	0.04	1.35	0.38	0.39	8.80	5.65	14.56	15.54	0.39	2.61	0.09	0.04	12.23	1.26	13.22	12.43	0.10	1.29	0.41	0.34	12.12	4.28	9.18	8.79	0.47	3.59	0.11	0.09	10.53	2.02	15.70	15.15	0.13	1.96	0.22	0.08	21.77	4.07	18.77	17.37	0.22	2.01	0.20
Mmp9	0.17	0.06	0.33	0.57	3.26	3.27	0.18	1.94	0.55	0.17	0.01	1.93	3.50	2.85	0.55	5.92	0.39	0.28	23.27	1.15	2.83	2.70	0.41	2.29	0.47	0.37	3.59	9.78	19.80	17.10	0.49	3.13	0.32	0.13	23.32	1.14	3.29	2.77	0.35	3.73	0.50	0.31	6.82	1.84	3.26	3.47	0.56	4.71	0.18
Il4i1	0.49	0.13	0.33	1.19	2.51	2.07	0.47	3.71	0.74	0.31	6.10	1.51	2.16	2.04	0.70	NA	0.21	0.05	0.34	0.44	1.69	1.50	0.26	3.07	0.81	0.36	7.10	1.99	2.15	1.93	0.92	NA	0.32	0.23	3.02	1.16	3.25	2.84	0.36	2.58	0.44	0.11	0.81	1.08	2.11	1.55	0.51	4.09	0.17
Gm43653	0.28	0.09	0.33	1.27	4.49	4.44	0.28	7.03	0.19	0.07	0.36	0.69	3.43	3.84	0.20	3.20	0.65	0.42	13.57	2.36	3.70	2.93	0.64	3.88	0.70	0.28	12.31	2.28	2.92	2.30	0.78	NA	0.21	0.06	2.02	0.52	2.88	2.93	0.18	1.97	0.22	0.01	3.43	0.26	2.14	2.47	0.12	2.26	0.35
Fbxl18	0.09	0.18	0.34	7.90	66.37	66.16	0.12	1.26	0.07	0.07	1.78	6.37	80.38	76.97	0.08	1.31	0.14	0.34	22.23	11.27	73.32	75.09	0.15	1.56	0.17	0.18	1.79	16.37	84.68	78.38	0.19	1.69	0.07	0.19	1.23	5.42	68.13	67.59	0.08	1.19	0.10	0.08	5.73	4.92	56.00	56.08	0.09	1.40	0.03
Nrarp	0.65	0.32	0.35	4.67	6.94	5.75	0.67	4.97	0.06	0.05	5.70	0.87	4.87	4.36	0.18	2.97	0.36	0.11	0.93	1.72	4.09	3.26	0.42	4.31	0.03	0.00	17.14	0.13	3.61	2.42	0.04	5.57	0.14	0.03	20.46	0.46	3.21	3.01	0.14	3.65	0.34	0.13	5.81	1.98	6.97	7.16	0.28	1.77	0.01
Top3b	0.24	0.41	0.37	23.82	102.59	100.77	0.23	1.55	0.26	0.79	23.93	29.87	115.69	115.95	0.26	1.75	0.16	0.44	21.57	19.17	111.18	108.58	0.17	1.50	0.12	0.36	20.22	21.67	175.51	179.87	0.12	1.35	0.20	0.22	23.43	28.03	140.70	134.01	0.20	1.79	0.11	0.06	0.78	13.94	125.68	126.60	0.11	1.76	0.13
Fam45a	0.33	0.50	0.38	15.06	44.54	45.47	0.34	2.25	0.10	0.05	21.82	2.78	43.10	43.73	0.06	1.17	0.07	0.06	1.71	3.49	46.35	48.22	0.08	1.37	0.11	0.08	4.58	4.15	20.68	18.65	0.20	1.94	0.15	0.19	23.73	4.62	29.93	30.79	0.15	1.72	0.23	0.12	21.60	7.45	29.04	27.01	0.26	2.26	0.13
Sipa1l3	0.03	0.01	0.38	0.87	26.59	27.83	0.03	1.11	0.11	0.16	3.26	3.31	31.94	33.37	0.10	1.29	0.18	0.48	2.66	4.75	25.72	25.43	0.18	1.58	0.19	0.14	2.20	4.06	21.73	22.02	0.19	1.87	0.19	0.11	1.20	3.83	21.53	20.78	0.18	1.74	0.14	0.08	10.37	3.65	22.93	23.39	0.16	2.61	0.31
Tcf20	0.26	0.28	0.38	14.78	50.87	47.52	0.29	1.85	0.10	0.16	2.78	8.28	72.51	71.65	0.11	1.46	0.17	0.34	0.34	12.41	72.93	73.17	0.17	1.51	0.23	0.21	1.21	10.37	41.68	43.74	0.25	2.27	0.24	0.38	0.69	13.11	55.97	53.99	0.23	1.96	0.18	0.28	8.71	11.06	53.40	51.01	0.21	1.68	0.16
Ethe1	0.44	0.76	0.38	399.31	877.12	798.48	0.46	2.60	0.25	0.59	2.13	200.16	795.86	801.24	0.25	1.61	0.25	0.59	0.00	186.13	732.71	745.66	0.25	1.71	0.23	0.41	4.17	412.90	1597.00	1575.18	0.26	1.91	0.39	0.71	1.90	326.85	794.48	781.08	0.41	2.31	0.38	0.47	2.39	271.93	634.42	577.06	0.43	2.99	0.12
Cdh2	0.20	0.22	0.38	96.98	478.72	456.57	0.20	1.58	0.05	0.17	3.31	39.34	681.06	682.93	0.06	1.25	0.10	0.19	2.95	73.91	666.15	657.04	0.11	1.41	0.18	0.36	6.52	124.48	589.30	550.20	0.21	1.66	0.14	0.11	5.71	54.30	477.10	469.52	0.11	1.47	0.12	0.29	4.13	76.25	573.50	577.65	0.13	1.38	0.23
Snrnp48	0.07	0.14	0.39	24.96	335.36	337.35	0.07	1.26	0.03	0.08	21.47	12.13	401.64	402.11	0.03	1.15	0.15	0.43	19.58	56.39	384.85	373.20	0.15	1.36	0.08	0.11	8.28	19.55	198.16	189.90	0.10	1.35	0.05	0.08	17.48	17.60	336.57	347.41	0.05	1.10	0.09	0.12	21.18	32.81	271.69	285.21	0.12	1.32	0.19
E130317F20Rik	0.86	0.25	0.39	1.82	2.20	2.36	0.83	NA	0.18	0.05	21.44	0.75	3.52	2.50	0.21	3.00	0.67	0.44	2.72	1.81	2.58	2.39	0.70	5.27	0.26	0.05	16.90	0.88	3.01	1.93	0.29	3.25	0.04	0.02	19.48	0.34	2.59	2.74	0.13	3.61	0.25	0.11	23.81	0.83	3.32	3.39	0.25	2.81	0.22
Gm49187	0.48	0.20	0.39	2.29	4.63	4.30	0.49	4.00	0.55	0.57	22.08	5.98	10.90	9.66	0.55	4.32	0.65	0.33	20.44	5.93	9.08	6.77	0.65	4.02	0.33	0.12	5.22	16.08	25.06	17.10	0.64	4.77	0.54	0.26	21.29	3.98	8.61	8.59	0.46	5.19	0.55	0.37	21.04	7.07	13.24	12.28	0.53	2.95	0.16
Pde4b	0.53	0.69	0.39	130.71	242.62	217.54	0.54	3.11	0.46	0.63	3.18	135.19	279.59	268.39	0.48	3.53	0.56	0.79	2.77	166.40	299.84	283.73	0.55	3.70	0.48	0.48	19.60	209.84	455.90	394.48	0.46	2.51	0.55	0.63	2.25	145.85	269.59	269.77	0.54	3.86	0.41	0.61	1.18	88.63	206.00	221.09	0.43	2.32	0.55
Abhd17c	0.35	0.73	0.42	181.92	505.13	479.18	0.36	2.04	0.16	0.58	2.90	56.14	345.07	354.24	0.16	1.37	0.13	0.29	0.60	41.86	325.31	314.39	0.13	1.48	0.16	0.18	4.82	140.56	653.68	604.29	0.22	1.91	0.20	0.62	1.53	87.90	409.53	384.38	0.21	1.53	0.21	0.53	2.72	95.13	410.75	390.45	0.23	1.55	0.10
Clec14a	0.35	0.56	0.43	23.50	67.99	66.67	0.35	1.94	0.11	0.25	1.03	7.98	69.50	69.78	0.11	1.37	0.04	0.02	19.72	2.56	75.97	74.40	0.03	1.37	0.20	0.15	8.39	6.72	34.09	32.56	0.20	1.92	0.20	0.14	0.33	10.37	55.48	49.86	0.19	1.73	0.08	0.02	1.71	3.61	53.58	54.98	0.07	1.63	0.23
Selenok	0.18	0.52	0.43	118.94	650.10	645.79	0.18	1.49	0.18	0.62	5.01	99.20	528.48	526.66	0.19	1.57	0.04	0.06	1.50	28.29	563.31	580.95	0.05	1.26	0.13	0.19	22.78	52.53	393.55	397.81	0.13	1.42	0.23	0.17	2.66	98.77	536.15	504.51	0.18	1.77	0.05	0.06	23.98	22.70	489.08	490.03	0.05	1.21	0.21
Ccng2	0.50	0.70	0.45	38.50	77.49	74.82	0.50	2.60	0.49	0.41	22.06	28.55	58.11	51.96	0.49	2.88	0.45	0.38	19.21	27.01	62.13	54.12	0.43	3.16	0.48	0.38	8.41	19.43	44.02	43.00	0.44	4.48	0.38	0.11	0.88	13.05	40.88	34.66	0.32	2.37	0.34	0.19	22.47	14.81	43.36	40.22	0.34	2.30	0.57
Slc39a7	0.11	0.29	0.47	29.81	242.04	239.08	0.12	1.38	0.12	0.54	4.25	25.44	190.91	191.26	0.13	1.28	0.18	0.62	4.89	41.41	196.32	197.83	0.21	1.60	0.11	0.04	18.42	24.64	361.84	357.07	0.07	1.26	0.21	0.19	0.38	55.92	269.63	240.64	0.21	1.71	0.40	0.44	7.72	121.07	335.54	303.77	0.36	1.91	0.35
Zmynd8	0.25	0.60	0.47	56.48	217.97	213.55	0.26	1.70	0.25	0.65	24.00	63.36	238.18	247.48	0.27	1.69	0.13	0.49	23.21	30.23	227.08	229.23	0.13	1.28	0.08	0.27	21.07	25.33	206.38	201.96	0.12	1.37	0.29	0.56	0.43	61.33	214.69	222.61	0.29	2.14	0.18	0.45	22.79	36.64	208.65	202.75	0.18	1.41	0.17
Ccdc85c	0.01	0.00	0.49	1.23	92.06	92.60	0.01	1.21	0.05	0.04	22.52	3.44	64.15	64.81	0.05	1.32	0.12	0.35	1.83	10.17	68.20	67.24	0.15	1.49	0.18	0.34	21.73	28.17	145.31	136.40	0.19	1.67	0.08	0.15	15.13	7.23	69.70	67.10	0.10	1.35	0.12	0.09	6.14	18.00	82.44	66.57	0.22	1.77	0.11
Mfap3	0.22	0.48	0.50	17.33	79.83	82.31	0.22	1.84	0.06	0.14	22.11	6.76	98.85	99.92	0.07	1.18	0.03	0.09	19.90	4.49	92.74	95.03	0.05	1.17	0.06	0.04	21.79	6.51	122.69	123.21	0.05	1.44	0.08	0.18	0.98	10.09	80.00	78.72	0.13	1.42	0.02	0.00	2.87	1.03	90.25	86.36	0.01	1.35	0.03
Idi1	0.36	0.46	0.51	10.40	22.23	23.34	0.47	3.45	0.32	0.54	1.07	7.27	22.22	22.59	0.33	1.89	0.22	0.37	6.70	7.27	26.78	28.22	0.27	1.97	0.41	0.21	3.86	15.93	37.28	28.22	0.43	4.35	0.59	0.58	3.83	8.96	15.84	14.72	0.57	3.42	0.36	0.15	10.01	4.38	11.70	9.16	0.37	4.21	0.47
Iqck	0.37	0.09	0.52	0.92	2.51	2.54	0.36	3.98	0.79	0.34	0.55	1.77	2.21	1.56	0.80	5.93	0.68	0.39	23.10	1.08	1.58	1.43	0.68	4.54	0.42	0.12	17.41	1.84	6.20	5.93	0.30	5.82	0.49	0.14	0.40	0.87	1.75	1.25	0.49	11.88	0.84	0.27	3.08	1.11	1.35	0.99	0.82	9.19	0.43
Shkbp1	0.34	0.42	0.57	7.11	21.55	19.15	0.33	2.40	0.16	0.16	6.28	3.04	21.11	21.11	0.14	1.40	0.07	0.02	8.54	1.09	25.68	25.18	0.04	1.38	0.02	0.03	4.64	3.87	51.65	53.22	0.07	1.24	0.19	0.29	2.11	5.14	24.25	24.02	0.21	1.71	0.10	0.06	7.56	5.25	29.56	25.13	0.18	2.29	0.12
St6galnac4	0.15	0.01	0.57	0.55	7.08	6.50	0.08	2.28	0.35	0.15	1.33	2.14	5.95	4.67	0.36	2.04	0.31	0.24	5.35	1.80	6.05	5.74	0.30	2.08	0.52	0.28	4.62	10.89	17.74	12.86	0.61	5.45	0.19	0.20	1.92	1.69	8.59	9.08	0.20	2.21	0.52	0.07	21.56	4.88	11.24	9.48	0.43	3.91	0.31
Asap2	0.87	0.78	0.60	50.15	57.63	54.25	0.87	9.28	0.71	0.85	23.64	37.54	52.35	54.62	0.72	5.04	0.66	0.77	21.45	33.39	50.16	45.24	0.67	4.45	0.19	0.30	4.42	32.99	162.61	164.30	0.20	2.06	0.78	0.79	0.23	38.13	47.36	48.31	0.81	8.79	0.87	0.74	0.80	43.49	48.93	33.74	0.89	7.36	0.45
Dcps	0.15	0.42	0.61	18.15	115.10	118.15	0.16	1.57	0.09	0.16	6.40	8.05	91.82	89.96	0.09	1.24	0.04	0.05	2.12	3.38	89.91	89.43	0.04	1.14	0.17	0.19	6.00	30.03	138.04	132.35	0.22	1.87	0.01	0.01	15.56	2.24	106.23	104.72	0.02	1.14	0.06	0.09	8.68	10.67	104.44	96.80	0.10	1.39	0.06
Vps26c	0.16	0.31	0.63	9.58	58.54	59.13	0.16	1.44	0.06	0.09	4.66	3.93	57.54	57.09	0.07	1.30	0.08	0.19	21.53	5.52	61.64	62.35	0.09	1.33	0.10	0.17	0.14	4.92	50.85	50.33	0.10	1.34	0.12	0.22	22.54	7.06	54.00	54.71	0.13	1.67	0.07	0.05	23.20	3.54	49.35	50.36	0.07	1.41	0.16
Rnf141	0.19	0.51	0.64	190.15	980.22	953.93	0.19	1.65	0.15	0.41	6.66	105.40	702.65	674.24	0.15	1.42	0.13	0.56	0.96	93.33	703.48	706.74	0.13	1.33	0.15	0.29	5.04	95.46	748.03	722.02	0.13	1.36	0.14	0.33	5.35	95.28	753.66	787.69	0.13	1.37	0.16	0.41	3.77	131.83	670.36	656.70	0.20	1.54	0.07
Atat1	0.23	0.41	0.64	13.83	60.48	57.82	0.23	1.76	0.41	0.79	0.06	27.86	68.50	64.56	0.41	2.43	0.16	0.34	22.59	10.04	59.31	60.95	0.17	1.46	0.19	0.19	21.72	16.47	87.88	86.18	0.19	1.63	0.29	0.51	23.63	18.90	64.76	67.88	0.29	1.96	0.20	0.30	23.12	16.86	73.37	69.69	0.23	1.87	0.21
Terf1	0.26	0.42	0.64	11.12	40.00	40.15	0.28	1.89	0.07	0.06	5.01	3.27	47.48	46.08	0.07	1.39	0.13	0.19	3.89	7.35	48.88	48.60	0.15	1.43	0.15	0.11	2.35	3.55	22.66	24.32	0.16	2.55	0.17	0.14	3.18	6.52	40.84	36.12	0.16	1.65	0.19	0.23	5.42	5.50	32.73	34.04	0.17	1.44	0.15
Klc1	0.06	0.20	0.65	8.56	147.52	147.36	0.06	1.16	0.09	0.18	21.07	15.88	171.88	170.74	0.09	1.31	0.12	0.29	20.52	18.07	150.99	156.08	0.12	1.33	0.03	0.03	23.79	6.84	161.44	159.76	0.04	1.24	0.26	0.32	0.74	35.84	144.54	143.25	0.25	2.10	0.12	0.26	23.24	23.42	149.18	154.48	0.16	1.59	0.09
Palb2	0.96	0.36	0.67	2.14	2.22	1.38	0.96	NA	0.28	0.07	21.10	1.02	4.39	3.87	0.23	2.43	0.45	0.25	0.36	1.36	3.03	2.29	0.45	3.46	0.15	0.04	5.80	0.85	3.13	2.58	0.27	1.94	0.51	0.16	23.13	1.13	2.06	1.62	0.55	5.63	0.10	0.07	16.77	0.35	2.08	2.34	0.17	1.86	0.41
Hdac5	0.35	0.72	0.68	28.22	77.92	81.18	0.36	2.24	0.33	0.56	22.71	33.57	101.19	94.56	0.33	2.18	0.30	0.34	21.09	31.68	96.64	82.68	0.33	1.92	0.27	0.35	2.08	52.95	201.40	194.35	0.26	2.14	0.27	0.35	23.25	23.31	86.35	78.46	0.27	1.93	0.34	0.20	19.87	37.77	147.04	137.21	0.26	2.10	0.09
Sema3f	0.19	0.07	0.70	1.19	5.99	5.71	0.20	2.82	0.34	0.19	19.72	2.71	9.45	8.24	0.29	1.85	0.30	0.22	6.33	2.17	7.74	7.58	0.28	2.20	0.58	0.48	22.34	11.58	17.87	14.88	0.65	3.75	0.13	0.01	12.51	0.47	6.54	6.02	0.07	2.11	0.34	0.11	13.12	3.34	11.19	9.59	0.30	3.17	0.27
1810008I18Rik	0.56	0.72	0.70	423.88	748.87	766.23	0.57	4.62	0.29	0.38	0.91	469.00	1599.54	1754.48	0.29	2.41	0.01	0.00	7.74	17.24	1257.12	1254.69	0.01	1.24	0.72	0.75	2.35	336.54	469.11	443.22	0.72	5.95	0.66	0.86	3.41	809.78	1208.01	1197.18	0.67	5.37	0.43	0.41	3.42	194.54	451.44	433.09	0.43	2.89	0.82
Galnt18	0.72	0.32	0.73	3.82	5.26	4.05	0.73	9.26	0.15	0.08	3.96	0.65	3.41	3.49	0.19	2.15	0.27	0.21	2.34	1.60	4.71	4.90	0.34	3.04	0.75	0.34	14.79	2.79	3.67	3.51	0.76	7.04	0.45	0.30	2.13	1.66	3.79	3.81	0.44	3.07	0.43	0.14	0.75	1.17	2.71	2.20	0.43	4.80	0.28
Slc44a1	0.29	0.74	0.73	76.99	262.02	267.18	0.29	1.84	0.24	0.61	0.52	65.20	269.81	254.12	0.24	1.69	0.22	0.87	21.14	59.06	267.81	261.94	0.22	1.50	0.21	0.26	5.03	46.23	192.00	186.83	0.24	1.89	0.28	0.50	1.03	61.05	222.63	223.85	0.27	1.86	0.35	0.66	0.31	71.12	200.21	203.12	0.36	1.93	0.31
Nod1	0.04	0.03	0.73	1.73	44.26	43.20	0.04	1.17	0.19	0.30	0.61	9.67	50.79	48.64	0.19	1.53	0.08	0.10	2.37	3.85	45.52	42.60	0.08	1.26	0.14	0.12	2.16	7.52	54.62	54.89	0.14	1.41	0.15	0.29	3.58	8.35	52.24	48.65	0.16	1.47	0.02	0.01	3.98	2.12	48.40	50.16	0.04	1.62	0.19
Elmsan1	0.13	0.02	0.74	1.26	11.11	9.98	0.11	1.60	0.30	0.30	22.54	5.47	18.20	16.18	0.30	2.12	0.27	0.28	23.42	4.61	16.89	15.29	0.27	2.07	0.06	0.03	10.29	1.88	16.38	16.83	0.11	1.97	0.11	0.20	23.12	2.60	13.18	14.00	0.20	1.75	0.18	0.05	20.51	2.29	14.02	13.85	0.16	2.18	0.16
Sumf2	0.26	0.46	0.76	5.70	21.56	22.90	0.26	1.71	0.03	0.03	20.47	1.00	19.80	19.81	0.05	1.28	0.19	0.40	1.20	4.32	21.31	21.45	0.20	1.51	0.20	0.17	12.34	4.92	21.67	19.85	0.23	1.92	0.22	0.35	3.45	4.42	18.35	19.06	0.24	2.01	0.31	0.41	3.19	4.70	17.26	16.84	0.27	1.87	0.08
Arl8a	0.13	0.21	0.76	11.58	86.65	87.47	0.13	1.58	0.06	0.03	15.71	1.22	21.58	20.40	0.06	1.44	0.28	0.34	0.15	6.13	21.79	19.95	0.28	1.95	0.21	0.19	5.19	4.93	24.55	23.78	0.20	1.93	0.25	0.12	11.81	8.19	32.88	30.96	0.25	2.68	0.19	0.39	5.84	7.30	32.69	32.52	0.22	1.69	0.09
Poc1b	0.12	0.18	0.77	10.03	81.20	75.58	0.12	1.53	0.08	0.22	4.12	7.93	91.91	93.32	0.09	1.18	0.15	0.45	6.32	16.90	92.25	89.34	0.18	1.47	0.05	0.09	21.38	4.56	77.27	81.49	0.06	1.29	0.10	0.24	0.91	7.63	72.57	74.20	0.11	1.34	0.12	0.07	2.49	8.07	78.52	79.95	0.10	1.48	0.18
Coq8a	0.65	0.88	0.78	583.80	897.71	846.18	0.65	4.29	0.51	0.87	0.81	382.40	751.10	776.69	0.51	2.83	0.43	0.79	23.03	329.15	765.03	816.77	0.43	2.48	0.38	0.73	4.42	967.09	2531.76	2613.50	0.38	2.22	0.57	0.79	1.45	531.30	924.07	876.01	0.57	3.93	0.52	0.65	1.41	473.91	864.83	792.44	0.55	3.80	0.25
Atg101	0.24	0.55	0.79	75.96	317.92	310.58	0.24	1.78	0.20	0.51	1.67	51.94	263.23	262.06	0.20	1.64	0.08	0.22	21.62	24.51	260.65	266.77	0.09	1.33	0.25	0.45	4.82	161.57	611.57	573.97	0.26	1.91	0.16	0.47	2.93	53.04	288.61	276.03	0.18	1.47	0.07	0.16	6.62	43.55	308.47	308.45	0.14	1.35	0.03
Elk3	0.07	0.06	0.81	3.53	47.83	46.91	0.07	1.72	0.25	0.50	0.29	10.82	43.05	42.95	0.25	1.71	0.16	0.25	23.18	6.75	41.82	40.86	0.16	1.76	0.27	0.25	4.82	13.15	42.73	43.64	0.31	2.16	0.29	0.65	0.32	12.52	43.14	44.18	0.29	1.96	0.14	0.19	21.97	6.39	36.93	36.87	0.17	1.84	0.06
Tab2	0.37	0.74	0.82	186.22	478.12	448.57	0.39	2.23	0.33	0.69	23.54	179.26	539.63	527.42	0.33	2.06	0.33	0.67	21.86	174.76	521.17	507.29	0.34	2.11	0.22	0.45	7.06	147.00	623.19	599.64	0.24	1.95	0.22	0.49	1.36	95.74	454.44	431.64	0.21	1.57	0.27	0.48	23.71	123.25	442.34	412.28	0.28	1.86	0.28
Ttc21b	0.54	0.37	0.84	5.14	9.51	8.73	0.54	3.40	0.15	0.04	23.18	1.22	8.01	8.17	0.15	1.92	0.50	0.46	22.29	5.63	11.98	11.82	0.47	3.42	0.31	0.06	19.59	1.91	6.87	6.16	0.28	3.68	0.41	0.16	0.18	2.74	6.93	5.16	0.39	7.12	0.15	0.05	0.45	0.96	5.81	6.01	0.17	1.94	0.17
Acox2	0.22	0.66	0.84	161.89	748.81	771.76	0.22	1.50	0.09	0.44	0.54	73.12	782.57	779.97	0.09	1.26	0.00	0.00	6.78	8.32	861.79	873.13	0.01	1.14	0.13	0.27	12.10	124.98	909.70	906.00	0.14	1.39	0.19	0.65	23.65	134.60	693.38	704.96	0.19	1.48	0.13	0.39	0.43	124.24	851.97	855.05	0.15	1.43	0.10
9330162012Rik	0.26	0.45	0.84	10.52	38.86	42.07	0.27	1.94	0.13	0.16	23.05	4.03	31.64	31.11	0.13	1.49	0.25	0.30	2.06	6.36	28.41	30.13	0.22	2.17	0.27	0.09	4.61	12.42	42.32	37.19	0.29	2.70	0.23	0.22	21.82	7.24	29.33	26.31	0.25	2.37	0.17	0.39	3.19	7.28	34.57	34.10	0.21	1.63	0.09
Acacb	0.33	0.32	0.87	85.46	238.37	232.73	0.36	3.21	0.33	0.65	21.63	138.70	391.56	389.14	0.35	1.96	0.31	0.30	17.15	123.57	376.26	323.12	0.33	2.12	0.68	0.63	3.19	261.60	383.06	364.70	0.68	5.08	0.47	0.54	4.34	182.14	364.39	362.83	0.50	2.74	0.19	0.15	18.66	37.42	232.47	256.96	0.16	1.74	0.52
Camkk1	0.44	0.07	0.88	0.58	1.37	1.51	0.42	NA	0.81	0.37	0.41	0.87	0.96	0.93	0.91	NA	0.98	0.49	21.62	1.79	1.83	1.53	0.98	14.69	0.94	0.20	22.89	0.94	0.99	0.33	0.95	NA	0.74	0.24	23.74	1.05	1.42	0.87	0.73	6.82	0.38	0.05	19.62	0.36	0.91	0.30	0.40	NA	0.53
Mcc	0.42	0.61	0.91	43.59	101.46	93.92	0.43	2.50	0.14	0.17	0.32	11.77	78.67	75.04	0.15	1.37	0.13	0.11	21.26	12.44	85.79	79.46	0.15	1.83	0.17	0.15	4.34	12.79	76.69	77.85	0.17	1.80	0.28	0.14	2.55	14.79	68.15	60.42	0.22	2.19	0.10	0.04	6.95	5.86	67.43	62.41	0.09	1.77	0.38
Aspdh	0.03	0.04	0.92	14.13	419.39	425.96	0.03	1.23	0.10	0.31	11.24	34.73	369.78	363.90	0.09	1.26	0.12	0.33	10.12	44.85	422.13	422.86	0.11	1.25	0.08	0.19	22.95	72.46	871.00	852.65	0.08	1.20	0.11	0.14	11.30	60.26	491.65	466.69	0.12	1.37	0.13	0.11	9.94	93.96	569.47	492.40	0.16	1.51	0.28
Dmpk	0.14	0.24	0.92	6.30	44.57	44.48	0.14	1.51	0.25	0.26	20.88	9.00	35.46	32.99	0.25	1.87	0.25	0.35	22.12	7.94	29.81	26.64	0.27	1.92	0.19	0.20	4.47	13.21	56.08	51.86	0.24	1.88	0.12	0.07	18.51	2.35	26.63	26.01	0.09	1.31	0.10	0.10	5.12	3.68	26.54	27.94	0.14	1.56	0.22
Gm45776	0.13	0.07	0.94	3.94	28.32	26.56	0.14	1.50	0.27	0.34	22.35	11.18	40.35	36.05	0.28	1.87	0.26	0.18	22.67	6.36	23.33	21.96	0.27	2.49	0.51	0.45	7.33	17.46	28.30	23.99	0.62	3.66	0.52	0.46	22.29	15.57	29.00	24.61	0.54	2.88	0.05	0.01	20.23	1.32	24.54	24.53	0.05	1.21	0.12
Ssbp3	0.22	0.40	0.97	111.66	522.97	490.02	0.21	1.62	0.04	0.04	7.48	13.92	536.76	535.50	0.03	1.10	0.07	0.24	1.37	38.61	517.28	535.73	0.07	1.25	0.28	0.21	5.90	428.83	1120.67	952.71	0.38	2.44	0.04	0.03	3.59	16.12	529.44	549.99	0.03	1.36	0.06	0.06	8.29	84.37	717.23	674.42	0.12	1.57	0.04
Kdm5c	0.05	0.06	0.97	5.40	114.96	112.66	0.05	1.30	0.10	0.33	3.04	16.52	135.26	139.18	0.12	1.35	0.10	0.34	2.92	12.65	121.56	125.41	0.10	1.32	0.16	0.26	16.13	22.69	154.40	155.02	0.15	1.44	0.14	0.20	23.60	16.66	124.10	122.74	0.13	1.46	0.13	0.31	12.76	19.24	143.32	135.91	0.13	1.32	0.10
Art2b	0.50	0.11	1.00	1.47	3.06	1.68	0.48	5.09	0.26	0.06	23.96	0.79	3.26	2.85	0.24	2.26	0.75	0.31	22.83	3.29	4.39	3.83	0.75	8.79	0.71	0.19	23.10	2.19	2.80	1.40	0.78	12.10	0.45	0.14	22.76	1.15	2.34	2.15	0.49	4.76	0.43	0.14	2.88	0.51	1.21	1.25	0.42	4.17	0.83
Ube2u	0.60	0.64	1.00	13.70	22.67	20.29	0.60	3.95	0.56	0.74	0.42	17.02	29.23	26.17	0.58	2.92	0.58	0.52	21.36	21.39	35.96	30.02	0.59	3.58	0.36	0.40	4.14	8.31	20.67	21.06	0.40	2.62	0.44	0.52	2.19	12.72	27.89	25.74	0.46	3.06	0.62	0.40	23.24	6.10	9.57	8.31	0.64	3.34	0.28
2810013P06Rik	0.08	0.05	1.01	6.02	74.45	73.59	0.08	1.61	0.11	0.32	18.62	14.01	95.27	90.22	0.15	1.39	0.20	0.47	15.33	21.67	91.20	87.08	0.24	1.68	0.15	0.13	14.86	6.77	44.02	44.62	0.15	1.59	0.07	0.07	20.52	6.96	77.08	76.23	0.09	1.56	0.24	0.42	13.75	28.18	88.43	80.53	0.32	2.19	0.31
Lnpk	0.52	0.44	1.01	12.95	24.45	20.84	0.53	3.29	0.16	0.26	3.21	6.76	32.24	32.23	0.21	1.65	0.12	0.16	7.46	3.28	25.74	25.89	0.13	1.35	0.21	0.07	4.80	2.49	17.51	18.21	0.14	1.95	0.21	0.19	0.93	3.88	19.33	17.94	0.20	1.72	0.03	0.02	4.66	0.90	20.41	20.32	0.04	1.23	0.20
Slc7a1	0.62	0.30	1.02	3.14	4.77	2.89	0.66	7.26	0.36	0.32	3.25	2.50	5.77	4.71	0.43	2.69	0.16	0.09	13.76	0.75	4.58	4.67	0.16	1.67	0.53	0.33	11.91	2.41	3.31	3.17	0.73	7.29	0.30	0.18	1.73	1.38	4.57	4.50	0.30	1.76	0.32	0.12	2.67	1.46	4.87	4.93	0.30	2.09	0.27
Nfia	0.15	0.45	1.04	303.12	1821.06	1722.55	0.17	1.46	0.04	0.20	21.07	84.21	2049.78	2082.91	0.04	1.15	0.06	0.23	5.95	131.59	2077.51	2105.77	0.06	1.24	0.00	0.00	14.22	11.08	1644.16	1629.42	0.01	1.18	0.07	0.08	4.63	96.04	1732.66	1743.22	0.06	1.23	0.01	0.01	7.21	23.15	1521.20	1532.23	0.02	1.12	0.15
Gm45718	0.81	0.28	1.04	2.14	2.72	1.59	0.79	11.58	0.10	0.02	20.09	0.60	7.23	6.89	0.08	1.30	0.56	0.28	2.49	2.48	4.52	3.77	0.55	4.27	0.38	0.03	7.65	0.59	1.95	1.05	0.30	3.19	0.66	0.33	2.12	2.26	3.61	2.82	0.63	3.72	0.14	0.02	5.70	0.38	3.03	2.85	0.13	2.23	0.17
Samd4	0.18	0.10	1.04	4.50	32.84	28.86	0.14	1.45	0.22	0.46	22.35	7.46	33.90	36.13	0.22	1.58	0.19	0.32	3.24	7.46	37.52	35.43	0.20	1.88	0.32	0.35	21.28	10.05	30.36	29.10	0.33	2.52	0.14	0.05	5.31	3.07	27.52	26.46	0.11	1.86	0.50	0.39	0.09	15.26	29.97	26.63	0.51	3.41	0.19
Lmbrd2	0.06	0.21	1.05	16.50	204.19	199.63	0.08	1.17	0.13	0.31	22.89	26.94	174.64	177.69	0.15	1.52	0.04	0.08	15.89	9.06	165.38	167.53	0.05	1.22	0.22	0.22	18.66	21.30	97.26	98.03	0.22	1.88	0.10	0.12	7.60	17.33	154.43	146.93	0.11	1.57	0.07	0.03	14.86	12.79	141.43	142.09	0.09	1.45	0.05
Rab8b	0.15	0.09	1.06	2.63	16.94	16.08	0.16	1.78	0.47	0.39	22.45	7.60	15.00	12.46	0.51	2.75	0.17	0.11	23.84	2.15	12.80	12.39	0.17	1.81	0.17	0.04	0.78	1.28	6.90	5.99	0.18	1.62	0.19	0.19	22.26	2.29	10.93	10.48	0.21	1.71	0.13	0.05	17.20	1.61	9.82	9.70	0.16	2.27	0.05
Vps72	0.32	0.58	1.08	59.55	165.70	159.54	0.36	2.21	0.13	0.34	1.80	36.26	302.35	301.11	0.12	1.29	0.16	0.38	23.67	45.06	271.46	266.31	0.17	1.42	0.11	0.21	23.35	37.30	301.43	305.59	0.12	1.29	0.24	0.45	1.59	55.02	225.80	226.62	0.24	1.61	0.25	0.27	5.37	48.24	241.34	240.97	0.20	1.50	0.03
Pmf1	0.40	0.72	1.09	66.56	167.84	164.48	0.40	2.55	0.18	0.35	1.10	35.72	205.02	197.65	0.17	1.50	0.13	0.14	21.76	28.72	206.81	197.34	0.14	1.59	0.31	0.52	4.58	175.96	540.44	547.16	0.33	2.10	0.30	0.45	4.50	77.34	222.44	217.77	0.35	2.23	0.10	0.15	4.88	46.17	242.23	236.23	0.19	1.53	0.04
Rnf125	0.78	0.80	1.09	1027.43	1287.82	1095.57	0.80	9.23	0.61	0.69	0.67	670.63	1072.73	945.37	0.63	4.52	0.57	0.63	22.15	588.27	1002.79	911.56	0.59	3.18	0.53	0.44	5.42	868.39	1479.75	1243.80	0.59	5.07	0.73	0.75	1.91	710.90	970.27	840.69	0.73	6.55	0.70	0.73	1.02	623.24	887.26	750.05	0.70	6.32	0.60
Mapt	0.24	0.34	1.10	8.19	32.55	32.86	0.25	1.86	0.06	0.02	8.67	1.45	36.89	38.93	0.04	1.38	0.23	0.39	20.12	7.47	32.92	33.64	0.23	1.78	0.15	0.17	15.97	7.25	37.32	36.95	0.19	2.20	0.12	0.11	19.82	3.88	30.79	29.39	0.13	1.29	0.11	0.00	13.47	1.22	35.72	33.46	0.03	1.81	0.13
Ndrg1	0.85	0.83	1.14	112.75	131.58	96.93	0.86	6.81	0.45	0.53	2.59	30.27	70.01	61.70	0.43	2.74	0.66	0.68	1.00	54.83	82.45	68.86	0.67	3.94	0.13	0.18	12.39	79.81	571.46	607.34	0.14	1.46	0.50	0.69	1.85	53.03	105.91	93.41	0.50	2.72	0.65	0.42	1.04	102.03	144.95	101.97	0.70	5.19	0.05
Sp2	0.24	0.34	1.14	8.13	34.34	31.82	0.24	1.87	0.10	0.22	6.82	4.44	31.10	30.25	0.14	1.41	0.21	0.43	1.68	6.43	30.65	29.44	0.21	1.56	0.05	0.05	4.80	3.08	29.03	30.92	0.11	1.91	0.25	0.36	3.41	6.34	26.69	25.57	0.24	1.75	0.30	0.22	23.50	8.89	30.27	27.27	0.29	1.86	0.15
Ap2b1	0.14	0.28	1.15	22.71	154.70	162.83	0.15	1.41	0.13	0.44	0.17	39.88	294.36	293.90	0.14	1.38	0.04	0.05	2.34	9.84	247.72	251.41	0.04	1.10	0.21	0.39	18.51	62.08	294.87	301.47	0.21	1.68	0.16	0.26	0.89	41.67	235.03	233.45	0.18	1.40	0.03	0.09	2.86	9.11	238.42	234.93	0.04	1.12	0.08
Maged1	0.04	0.01	1.15	7.65	376.54	382.30	0.02	1.38	0.07	0.18	11.49	12.54	183.14	178.80	0.07	1.20	0.12	0.22	2.83	24.58	201.09	201.17	0.12	1.41	0.15	0.27	22.79	49.47	322.59	308.40	0.15	1.50	0.11	0.10	10.33	31.46	259.73	261.98	0.12	1.68	0.11	0.15	7.32	29.78	318.82	318.80	0.09	1.40	0.09
Glt28d2	0.39	0.58	1.15	22.67	57.28	55.27	0.40	2.38	0.12	0.21	2.31	5.61	45.34	44.64	0.12	1.45	0.39	0.68	22.78	19.42	50.88	52.78	0.38	2.45	0.07	0.02	10.69	3.61	44.74	43.48	0.08	2.39	0.14	0.13	3.52	10.26	55.34	49.74	0.19	1.48	0.35	0.11	5.38	12.99	52.85	47.31	0.25	2.24	0.17
Mvk	0.07	0.06	1.16	11.16	148.19	140.32	0.08	1.28	0.29	0.52	7.07	27.41	96.80	99.09	0.28	1.73	0.31	0.71	7.99	36.31	107.28	102.54	0.34	2.18	0.41	0.25	1.01	167.92	411.43	352.40	0.41	3.58	0.37	0.44	5.09	33.48	93.63	89.53	0.36	2.12	0.07	0.08	6.01	25.89	113.07	102.51	0.23	1.82	0.18
Sell	0.65	0.21	1.18	2.26	3.64	2.88	0.62	5.23	0.26	0.20	4.04	1.86	5.57	5.04	0.33	2.65	0.65	0.40	23.86	3.45	4.87	3.90	0.71	6.26	0.65	0.20	19.35	1.26	2.21	1.88	0.57	11.59	0.23	0.04	5.56	0.51	3.45	2.92	0.15	2.15	0.34	0.03	2.25	0.55	1.77	1.08	0.31	3.22	0.35
Zfp503	0.14	0.19	1.19	5.64	33.24	31.93	0.17	1.58	0.14	0.39	0.21	5.47	39.38	36.12	0.14	1.33	0.17	0.21	5.72	6.67	40.74	43.19	0.16	1.52	0.40	0.12	5.67	11.31	22.62	18.61	0.50	3.31	0.31	0.21	3.30	7.00	28.80	27.30	0.24	2.01	0.10	0.06	0.25	2.49	25.90	23.81	0.10	1.57	0.27
Zcchc4	0.19	0.27	1.19	12.04	62.04	58.27	0.19	1.75	0.14	0.34	1.57	9.21	62.01	62.02	0.15	1.35	0.07	0.10	1.16	3.87	59.70	60.46	0.06	1.18	0.23	0.30	7.65	15.48	52.06	49.55	0.30	1.92	0.11	0.12	5.26	4.81	48.24	51.47	0.10	1.39	0.12	0.10	8.07	4.72	50.16	48.28	0.09	1.53	0.17
Fgf21	0.20	0.01	1.22	0.47	4.18	4.09	0.11	4.50	0.59	0.15	0.12	1.23	2.02	1.73	0.61	4.11	0.95	0.41	2.68	4.95	4.85	2.91	1.02	8.52	1.30	0.32	7.30	3.45	2.40	0.61	1.44	NA	0.24	0.01	2.39	0.60	2.83	1.77	0.21	4.53	0.04	0.02	18.74	2.34	10.67	7.49	0.22	3.94	0.88
Gm36930	0.65	0.37	1.23	3.50	5.21	4.73	0.67	29.06	0.15	0.04	3.66	0.59	4.32	3.95	0.14	2.55	0.52	0.22	4.05	1.55	3.39	3.66	0.46	4.51	0.18	0.07	20.69	1.06	3.99	3.07	0.26	3.63	0.56	0.28	2.18	1.30	2.26	1.62	0.57	4.35	0.45	0.19	6.79	1.17	2.21	2.07	0.53	8.92	0.38
Gm44597	0.23	0.52	1.24	26.18	110.92	114.96	0.24	1.90	0.22	0.62	23.40	24.79	107.79	107.66	0.23	1.77	0.15	0.40	21.24	17.16	101.12	99.66	0.17	1.34	0.19	0.23	4.74	33.44	146.56	128.16	0.23	2.11	0.18	0.37	0.97	17.74	97.20	92.38	0.18	1.62	0.07	0.06	21.77	7.62	97.20	96.39	0.08	1.40	0.12
Wnt4	0.28	0.19	1.24	3.53	12.66	12.49	0.28	2.68	0.11	0.04	5.37	1.04	10.60	10.55	0.10	1.33	0.31	0.22	22.71	2.86	8.56	7.66	0.33	2.76	0.22	0.21	1.90	4.62	19.40	20.51	0.24	1.69	0.25	0.17	5.86	2.18	9.38	8.89	0.23	2.29	0.10	0.00	4.52	0.08	14.41	13.28	0.01	3.92	0.37
Neo1	0.06	0.09	1.24	5.72	93.06	94.93	0.06	1.25	0.08	0.23	19.85	7.87	95.55	96.83	0.08	1.25	0.18	0.58	21.31	18.05	91.38	92.17	0.20	1.39	0.06	0.08	17.70	8.21	107.31	104.65	0.08	1.30	0.03	0.07	20.50	4.19	82.81	82.21	0.05	1.11	0.08	0.13	3.79	8.96	87.21	89.64	0.10	1.42	0.08
Atoh8	0.47	0.66	1.27	25.30	52.78	50.23	0.48	2.76	0.06	0.03	23.49	4.61	79.04	82.31	0.06	1.35	0.16	0.15	22.17	19.44	105.94	103.79	0.18	1.74	0.21	0.34	10.86	23.11	111.11	114.51	0.21	1.87	0.18	0.19	6.35	22.69	81.27	67.50	0.28	2.39	0.18	0.29	4.11	26.94	124.13	124.60	0.22	1.52	0.32
Ing4	0.22	0.55	1.29	26.37	117.33	121.15	0.22	1.82	0.23	0.66	23.42	26.82	116.68	119.09	0.23	1.77	0.15	0.49	21.23	18.58	108.06	106.71	0.17	1.35	0.18	0.23	4.83	32.02	147.51	131.91	0.22	2.03	0.19	0.36	1.35	18.96	100.91	94.50	0.19	1.67	0.08	0.05	21.68	7.08	100.38	99.61	0.07	1.45	0.11
Capn6	0.78	0.39	1.31	3.02	3.89	2.32	0.78	6.73	0.13	0.05	6.51	0.50	2.45	1.93	0.20	2.18	0.56	0.18	5.14	1.41	2.98	2.68	0.47	10.42	0.66	0.10	5.25	1.26	2.54	1.63	0.50	4.44	0.55	0.16	8.14	1.58	3.28	2.67	0.48	3.30	0.67	0.18	20.87	1.88	2.70	1.94	0.70	10.73	0.05
4430402I18Rik	0.26	0.11	1.31	2.69	9.81	8.27	0.27	2.69	0.18	0.10	22.58	1.28	6.80	6.08	0.19	1.75	0.42	0.34	2.08	4.62	11.29	9.87	0.41	3.19	0.23	0.04	5.75	0.87	4.72	4.08	0.18	2.07	0.40	0.47	2.84	3.95	9.71	8.70	0.41	2.60	0.33	0.16	4.04	1.85	6.55	5.62	0.28	2.19	0.28
Gm29571	0.44	0.32	1.33	5.14	10.71	9.60	0.48	3.45	0.06	0.00	23.72	0.26	4.80	5.02	0.05	2.27	0.22	0.15	1.83	1.43	5.78	5.29	0.25	2.23	0.33	0.14	0.77	1.35	3.79	4.58	0.36	3.89	0.15	0.04	6.14	0.78	6.53	6.30	0.12	1.62	0.15	0.09	20.69	1.51	6.94	6.88	0.22	1.67	0.07
Zfp839	0.20	0.40	1.34	14.30	67.09	69.01	0.21	1.78	0.08	0.09	2.92	3.53	65.85	63.32	0.05	1.11	0.14	0.20	1.11	9.52	67.00	65.59	0.14	1.38	0.21	0.21	15.86	32.45	183.04	177.27	0.18	1.45	0.33	0.60	23.59	21.83	65.16	62.85	0.34	1.98	0.25	0.35	1.06	15.38	60.03	54.88	0.26	1.83	0.16
Sipa1	0.10	0.18	1.34	5.57	54.29	53.80	0.10	1.26	0.14	0.26	20.68	8.40	57.10	55.88	0.15	1.37	0.11	0.34	20.52	8.71	57.49	56.37	0.15	1.48	0.25	0.22	20.56	14.55	53.52	53.70	0.27	3.00	0.24	0.36	22.21	12.80	53.59	56.28	0.24	1.94	0.07	0.02	9.34	2.17	36.31	38.81	0.06	1.53	0.04
Metap1d	0.08	0.09	1.37	4.80	59.78	57.96	0.08	1.25	0.08	0.22	22.75	5.10	64.29	66.00	0.08	1.22	0.12	0.27	9.38	8.17	70.17	69.15	0.12	1.34	0.16	0.16	6.18	20.23	121.08	113.37	0.17	1.49	0.11	0.14	23.82	6.56	61.08	62.86	0.11	1.41	0.06	0.08	11.71	4.04	66.81	65.76	0.06	1.13	0.09
Hmmr	0.18	0.02	1.37	0.23	1.16	1.30	0.19	NA	0.21	0.11	9.32	0.99	4.41	4.31	0.23	1.76	0.99	0.45	23.34	3.20	3.15	2.22	1.02	21.15	0.63	0.09	17.37	0.50	0.63	0.00	0.79	NA	0.46	0.11	7.56	0.78	1.66	1.37	0.47	15.42	0.86	0.07	23.16	2.25	2.61	1.63	0.86	36.58	0.48
Nudt18	0.09	0.03	1.38	3.20	47.12	48.84	0.07	1.37	0.28	0.60	22.62	15.99	50.89	47.15	0.31	1.77	0.03	0.05	4.15	3.00	45.75	41.27	0.07	1.36	0.10	0.08	14.16	9.39	83.76	84.30	0.11	1.85	0.04	0.05	5.64	1.76	42.00	41.62	0.04	1.18	0.32	0.18	20.41	15.07	57.45	48.10	0.26	1.94	0.17
Eps8l2	0.51	0.69	1.38	68.58	135.96	130.65	0.50	2.56	0.48	0.76	1.60	56.41	117.14	111.61	0.48	3.00	0.53	0.77	23.12	59.18	110.94	130.77	0.53	3.13	0.19	0.36	6.59	112.17	443.36	409.70	0.25	1.70	0.43	0.45	1.23	58.12	132.07	125.31	0.44	3.15	0.39	0.56	23.82	67.81	173.92	182.40	0.39	2.08	0.20
Fcmr	1.38	0.50	1.39	1.90	1.43	0.58	1.32	NA	0.24	0.03	12.09	0.59	2.35	1.32	0.25	2.49	0.65	0.26	2.99	1.78	2.97	2.00	0.60	4.33	1.15	0.15	5.64	4.58	3.08	0.98	1.49	34.93	0.20	0.02	2.24	0.31	1.35	0.79	0.23	5.17	0.14	0.01	23.35	0.14	0.84	0.00	0.16	NA	0.41
Kcnab3	0.15	0.03	1.40	0.62	3.91	3.89	0.16	2.78	0.64	0.31	9.97	2.02	3.25	2.97	0.62	4.47	0.36	0.24	6.53	1.98	4.67	4.13	0.42	2.93	0.24	0.07	14.91	1.91	8.78	8.92	0.22	2.54	0.22	0.05	6.53	0.76	4.07	3.72	0.19	2.88	0.13	0.00	11.03	0.43	5.98	3.82	0.07	3.81	0.15
Rhno1	0.12	0.22	1.40	4.37	33.35	33.71	0.13	1.38	0.10	0.04	1.50	2.03	26.08	24.45	0.08	1.31	0.30	0.37	1.17	7.36	24.54	22.93	0.30	2.31	0.13	0.16	11.43	7.22	45.84	45.32	0.16	1.62	0.13	0.28	9.72	4.24	29.48	29.52	0.14	1.53	0.19	0.31	1.89	5.11	27.74	26.95	0.18	1.56	0.02
Trp53inp1	0.27	0.52	1.41	54.71	193.85	205.71	0.28	2.26	0.17	0.44	22.12	56.34	293.98	293.51	0.19	1.61	0.15	0.44	17.49	60.47	294.73	295.62	0.21	1.67	0.22	0.38	6.57	46.82	221.40	209.98	0.21	1.76	0.08	0.01	13.12	12.84	193.97	162.40	0.07	2.17	0.14	0.14	12.63	31.29	169.97	150.50	0.18	1.43	0.31
Slc40a1	0.04	0.03	1.41	20.99	549.96	529.12	0.04	1.25	0.06	0.10	21.71	42.63	585.31	570.43	0.07	1.35	0.21	0.43	20.40	131.88	633.35	609.89	0.21	1.55	0.08	0.06	11.28	15.68	192.12	198.29	0.08	1.73	0.05	0.07	13.40	29.24	488.20	493.08	0.06	1.37	0.13	0.10	15.65	97.78	508.85	502.44	0.19	1.84	0.12
Anp32a	0.46	0.72	1.41	185.06	390.45	375.45	0.47	2.79	0.29	0.68	0.46	182.44	610.89	655.60	0.30	1.83	0.19	0.51	22.19	98.95	523.70	521.76	0.19	1.46	0.39	0.76	4.47	198.67	525.51	520.97	0.38	2.48	0.38	0.65	2.75	189.61	456.36	451.58	0.42	2.50	0.30	0.48	3.82	148.82	491.86	490.48	0.30	2.34	0.29
Ago1	0.08	0.19	1.44	7.41	92.77	93.75	0.08	1.25	0.05	0.16	6.27	6.07	91.08	92.98	0.07	1.18	0.09	0.28	2.92	7.50	89.47	89.30	0.08	1.24	0.14	0.21	23.26	13.58	92.10	92.03	0.15	1.72	0.13	0.23	3.52	8.97	78.35	73.43	0.11	1.35	0.13	0.27	1.95	10.84	71.79	66.44	0.15	1.39	0.14
Ttk	0.37	0.03	1.45	0.38	1.39	1.22	0.27	2.35	0.48	0.13	22.83	1.07	2.46	1.96	0.43	3.49	0.52	0.13	23.31	1.05	1.92	1.07	0.55	4.98	0.58	0.19	23.76	1.91	3.16	2.35	0.60	4.54	0.80	0.28	2.89	1.20	1.57	1.08	0.76	13.72	1.01	0.08	21.75	1.21	0.86	0.00	1.41	NA	0.28
Ifrd2	0.31	0.45	1.45	6.49	20.24	18.41	0.32	2.03	0.05	0.02	16.25	1.02	27.03	28.22	0.04	1.27	0.03	0.01	18.02	0.70	27.41	26.06	0.03	1.25	0.04	0.02	22.08	2.05	45.91	44.44	0.04	1.50	0.11	0.06	21.49	2.79	30.65	28.65	0.09	1.44	0.17	0.26	11.95	6.65	38.85	37.25	0.17	1.61	0.41
Atad3aos	0.37	0.32	1.46	5.65	14.19	13.97	0.40	3.39	0.08	0.08	10.49	1.41	10.26	9.98	0.14	2.17	0.36	0.38	23.00	3.64	10.07	9.33	0.36	2.16	0.07	0.01	12.42	0.74	10.01	11.10	0.07	2.04	0.24	0.25	4.05	2.91	11.74	11.34	0.25	2.60	0.24	0.11	8.89	1.97	8.19	7.25	0.24	2.30	0.39
Strn4	0.20	0.42	1.47	18.10	91.16	92.86	0.20	1.66	0.08	0.25	18.10	5.45	74.81	75.73	0.07	1.23	0.15	0.21	5.32	8.98	66.33	65.14	0.14	1.50	0.05	0.08	4.73	17.22	148.49	132.95	0.12	1.37	0.14	0.24	1.74	10.85	78.33	74.68	0.14	1.38	0.00	0.02	6.73	5.02	85.00	76.10	0.06	1.23	0.09
Rab3gap2	0.22	0.38	1.48	11.62	50.58	49.87	0.23	1.86	0.11	0.21	7.92	7.02	58.17	56.93	0.12	1.40	0.19	0.40	3.98	11.77	56.73	53.98	0.21	1.49	0.28	0.45	19.70	18.51	50.45	50.90	0.37	2.06	0.15	0.08	1.96	6.14	44.69	43.21	0.14	1.66	0.06	0.09	22.49	3.72	39.34	38.84	0.09	1.36	0.18
Atxn7l1	0.06	0.05	1.49	3.12	45.30	44.47	0.07	1.41	0.18	0.42	1.82	8.53	46.49	46.94	0.18	1.49	0.11	0.32	1.03	5.08	44.63	44.57	0.11	1.37	0.21	0.32	5.74	10.71	43.01	39.27	0.25	1.90	0.25	0.49	0.06	10.86	43.59	44.39	0.25	1.78	0.07	0.09	2.50	3.61	41.74	41.77	0.09	1.21	0.28
Dcaf7	0.20	0.44	1.50	26.77	133.73	132.83	0.20	1.56	0.10	0.19	5.03	10.37	115.32	113.03	0.09	1.42	0.11	0.32	1.48	13.64	123.11	116.40	0.11	1.34	0.10	0.12	9.50	10.69	130.23	130.60	0.08	1.22	0.15	0.23	2.26	14.62	112.70	118.57	0.13	1.42	0.13	0.17	22.85	13.75	110.97	106.87	0.12	1.41	0.13
Gm38329	0.53	0.11	1.52	1.12	2.03	1.42	0.55	NA	0.33	0.10	4.97	0.59	2.35	2.22	0.25	2.07	0.88	0.36	18.78	2.42	2.42	1.78	1.00	10.50	0.01	0.02	17.82	0.40	2.11	1.57	0.19	3.13	0.33	0.17	19.34	0.61	1.68	1.78	0.36	2.32	0.29	0.03	14.18	0.33	1.20	0.79	0.27	2.43	0.26
Cr2	0.61	0.10	1.53	1.16	2.03	1.27	0.57	15.15	1.24	0.46	4.38	2.57	2.08	1.00	1.24	NA	0.09	0.00	15.69	0.06	2.00	1.93	0.03	6.63	0.57	0.06	16.47	0.78	1.37	0.00	0.57	NA	0.71	0.11	4.66	0.67	1.25	0.86	0.53	6.47	0.29	0.07	0.35	0.29	0.72	0.72	0.40	2.47	0.65
Gm37289	0.72	0.37	1.53	1.86	2.72	2.72	0.68	3.53	0.42	0.15	13.96	1.10	2.55	1.73	0.43	5.48	0.34	0.08	0.28	0.63	1.78	1.84	0.35	8.35	0.69	0.20	23.57	1.33	1.89	1.57	0.70	6.88	0.42	0.11	22.18	1.23	2.41	1.71	0.51	3.61	0.35	0.20	18.30	0.91	2.12	2.26	0.43	2.53	0.19
Syt9	0.76	0.28	1.56	1.90	2.41	1.48	0.79	NA	0.25	0.06	6.39	0.72	3.30	3.41	0.22	2.71	0.67	0.37	23.68	2.99	4.38	3.19	0.68	6.42	0.15	0.02	2.30	0.91	5.27	4.58	0.17	4.09	0.49	0.35	3.33	1.53	2.59	2.53	0.59	3.87	0.48	0.12	23.07	2.26	4.95	3.67	0.46	4.30	0.16
Pam	0.20	0.29	1.57	14.54	71.83	73.54	0.20	1.57	0.07	0.18	23.85	5.79	81.08	82.20	0.07	1.23	0.06	0.13	18.52	5.33	82.89	81.10	0.06	1.18	0.06	0.14	5.74	7.26	79.96	75.38	0.09	1.32	0.10	0.02	15.78	5.27	92.93	84.90	0.06	1.23	0.09	0.16	13.20	15.92	102.49	92.70	0.16	1.64	0.11
H1f0	0.33	0.43	1.57	165.21	511.50	461.44	0.32	2.05	0.19	0.37	5.39	87.80	481.01	481.42	0.18	1.42	0.10	0.24	4.48	53.25	514.89	495.48	0.10	1.37	0.16	0.16	4.78	143.39	674.44	612.42	0.21	1.78	0.23	0.29	4.51	103.62	485.65	485.76	0.21	2.09	0.05	0.10	5.60	84.99	590.68	503.08	0.14	1.69	0.05
Cdc42ep5	0.44	0.38	1.58	4.12	8.81	9.91	0.47	3.25	0.11	0.05	1.17	1.02	8.16	7.67	0.13	1.72	0.41	0.30	19.65	3.44	7.38	6.05	0.47	2.74	0.30	0.20	21.67	3.91	13.90	12.66	0.28	2.18	0.66	0.49	1.50	7.95	12.11	10.36	0.66	4.46	0.24	0.04	13.57	2.18	9.85	6.79	0.22	2.92	0.47
Lix1l	0.41	0.59	1.58	13.31	32.97	32.01	0.40	2.07	0.09	0.07	2.31	2.72	24.60	24.44	0.11	1.49	0.16	0.33	0.62	5.24	31.13	31.43	0.17	1.40	0.27	0.19	12.29	4.19	14.71	14.38	0.29	2.73	0.13	0.04	22.59	3.47	25.03	23.58	0.14	1.89	0.08	0.05	21.89	1.96	19.87	20.53	0.10	1.39	0.37
Id4	0.51	0.39	1.59	7.62	15.05	12.03	0.51	3.01	0.22	0.16	2.55	2.66	12.55	11.58	0.21	1.57	0.42	0.36	23.55	6.20	14.37	14.10	0.43	2.48	0.63	0.25	6.86	12.04	14.77	10.41	0.82	10.02	0.30	0.49	1.86	3.54	11.99	10.88	0.30	1.77	0.23	0.14	23.63	1.75	8.13	7.53	0.22	2.02	0.14
Dgcr8	0.17	0.29	1.62	8.77	50.74	50.70	0.17	1.57	0.18	0.32	0.30	8.34	44.74	43.16	0.19	1.52	0.05	0.03	3.56	2.42	42.95	39.70	0.06	1.27	0.40	0.80	0.55	28.77	69.94	70.56	0.41	2.30	0.17	0.34	0.14	7.19	43.53	41.54	0.17	1.47	0.31	0.31	9.65	12.66	42.31	41.92	0.30	1.93	0.25
Ncstn	0.04	0.01	1.64	1.55	39.25	34.79	0.04	1.49	0.08	0.10	23.08	4.98	40.11	40.48	0.12	1.50	0.14	0.08	19.72	5.36	42.05	37.46	0.13	1.37	0.29	0.34	19.87	16.47	55.27	54.34	0.30	2.52	0.31	0.30	2.12	12.32	43.26	43.18	0.28	2.01	0.19	0.19	0.15	10.06	50.81	49.94	0.20	1.68	0.07
Enpp3	0.47	0.67	1.67	112.85	232.79	257.24	0.48	2.99	0.34	0.52	1.68	83.23	235.31	223.40	0.35	2.58	0.34	0.33	22.15	85.76	258.59	239.09	0.33	2.67	0.40	0.49	6.28	92.56	215.04	197.19	0.43	2.52	0.42	0.24	3.10	67.44	179.11	143.05	0.38	2.70	0.21	0.29	2.48	42.18	186.41	191.88	0.23	2.31	0.56
Itpripl1	0.20	0.28	1.67	7.29	37.57	38.87	0.19	1.76	0.14	0.08	9.82	2.63	24.25	24.05	0.11	1.25	0.16	0.19	6.30	6.20	31.04	29.90	0.20	1.93	0.31	0.26	3.27	9.46	32.03	26.47	0.30	2.16	0.26	0.43	6.87	6.52	27.39	26.29	0.24	1.87	0.26	0.31	7.94	9.46	28.22	27.79	0.34	2.10	0.28
Wdr5b	0.30	0.23	1.67	3.81	11.38	10.52	0.33	2.37	0.29	0.17	7.55	2.38	8.85	8.78	0.27	2.48	0.28	0.30	2.88	3.20	10.76	10.40	0.30	2.11	0.32	0.09	1.69	3.29	10.59	10.10	0.31	5.06	0.28	0.46	6.88	3.11	9.29	8.82	0.33	2.16	0.32	0.13	3.12	2.66	9.96	11.98	0.27	2.29	0.06
AU022252	0.23	0.64	1.68	103.46	440.83	449.74	0.23	1.68	0.17	0.67	1.63	61.19	351.58	341.81	0.17	1.46	0.09	0.48	0.13	35.41	368.75	378.33	0.10	1.22	0.07	0.14	3.13	45.25	582.96	568.69	0.08	1.27	0.20	0.61	2.40	73.74	352.54	337.26	0.21	1.56	0.02	0.06	4.13	17.59	363.96	362.08	0.05	1.16	0.02
Dbnl	0.13	0.24	1.70	14.84	123.19	118.49	0.12	1.33	0.03	0.03	1.27	3.62	125.25	127.50	0.03	1.16	0.13	0.37	4.95	15.60	122.45	120.49	0.13	1.35	0.07	0.18	20.97	9.98	156.42	161.06	0.06	1.17	0.07	0.15	2.97	10.02	123.97	125.19	0.08	1.23	0.10	0.18	3.44	15.31	125.53	130.43	0.12	1.30	0.18
Crygn	0.08	0.02	1.71	0.82	9.59	7.59	0.09	1.80	0.02	0.01	7.59	0.66	15.13	14.32	0.04	1.64	0.53	0.59	13.01	7.42	13.50	10.97	0.55	3.62	0.13	0.05	15.85	1.66	10.72	11.18	0.15	1.82	0.21	0.19	17.40	3.76	15.41	16.69	0.24	2.26	0.03	0.03	9.43	1.74	14.17	12.36	0.12	2.97	0.20
Tm2d2	0.04	0.08	1.71	9.67	258.11	255.15	0.04	1.14	0.10	0.41	12.38	28.67	277.04	278.41	0.10	1.26	0.10	0.47	12.20	29.76	293.10	291.30	0.10	1.22	0.01	0.00	16.72	3.41	297.12	297.33	0.01	1.17	0.05	0.20	16.89	16.53	238.35	236.48	0.07	1.23	0.04	0.08	1.05	10.37	225.51	228.94	0.05	1.19	0.08
Glyr1	0.06	0.09	1.72	23.57	419.92	412.85	0.06	1.16	0.10	0.53	9.67	42.06	436.18	446.70	0.10	1.26	0.07	0.38	8.09	37.63	494.85	491.30	0.08	1.19	0.02	0.01	14.92	5.83	243.16	234.52	0.02	1.36	0.09	0.09	22.40	36.60	349.84	363.65	0.10	1.32	0.07	0.28	12.89	29.67	344.33	340.94	0.09	1.19	0.10
Gm50063	0.65	0.54	1.74	3.70	5.66	6.09	0.65	5.22	0.19	0.06	1.26	1.67	7.06	5.79	0.24	2.68	0.47	0.32	20.46	3.86	7.29	6.49	0.53	7.32	0.17	0.10	16.90	1.75	4.68	3.73	0.37	8.01	0.55	0.27	1.55	3.43	6.58	5.90	0.52	4.16	0.26	0.07	20.57	1.61	5.41	4.45	0.30	3.67	0.39
Sik3	0.11	0.16	1.76	21.66	171.14	165.34	0.13	1.44	0.08	0.13	23.00	9.82	125.64	121.37	0.08	1.38	0.16	0.42	17.32	25.06	144.21	140.03	0.17	1.49	0.10	0.12	9.59	20.83	211.43	212.64	0.10	1.43	0.02	0.02	14.67	5.73	127.18	122.61	0.05	1.33	0.15	0.04	15.74	15.44	162.31	138.16	0.10	1.47	0.23
Camk1d	0.80	0.84	1.76	444.51	550.85	583.13	0.81	9.13	0.52	0.71	2.31	304.93	593.39	590.16	0.51	3.02	0.31	0.55	23.33	203.33	661.95	626.71	0.31	1.86	0.52	0.83	2.91	420.42	780.82	660.45	0.54	3.04	0.82	0.84	3.56	526.71	657.40	622.26	0.80	5.66	0.61	0.74	4.45	166.72	278.92	305.77	0.60	5.93	0.43
Mfsd14b	0.14	0.20	1.78	17.15	121.95	122.02	0.14	1.39	0.03	0.05	6.07	4.34	102.53	102.47	0.04	1.31	0.10	0.16	1.94	9.98	102.26	99.49	0.10	1.36	0.27	0.23	5.00	24.14	76.93	77.77	0.31	2.21	0.11	0.03	4.59	5.81	90.98	89.80	0.06	1.30	0.01	0.01	4.74	2.27	91.97	90.57	0.02	1.26	0.14
Col5a1	0.39	0.30	1.79	8.05	21.43	22.72	0.38	2.30	0.12	0.08	3.51	2.47	26.75	27.34	0.09	1.34	0.23	0.30	23.29	6.45	25.25	26.81	0.26	1.76	0.09	0.07	6.88	6.26	44.72	43.46	0.14	1.59	0.48	0.56	3.16	14.07	32.31	30.43	0.44	2.53	0.22	0.36	1.21	7.72	34.46	32.52	0.22	1.72	0.08
Nsfl1c	0.16	0.34	1.81	50.71	341.28	341.75	0.15	1.45	0.04	0.10	2.00	15.27	430.24	431.75	0.04	1.13	0.06	0.36	2.51	28.71	453.23	453.80	0.06	1.17	0.12	0.09	3.42	30.81	342.99	323.93	0.09	1.34	0.20	0.24	1.53	62.52	330.50	332.37	0.19	1.76	0.14	0.19	9.25	39.83	348.29	341.02	0.11	1.30	0.15
Rbm45	0.19	0.25	1.81	8.67	42.86	41.20	0.20	1.63	0.29	0.48	21.22	12.49	40.06	38.99	0.31	1.89	0.15	0.23	1.34	5.47	34.59	35.12	0.16	1.46	0.19	0.22	16.88	10.63	43.71	44.63	0.24	2.07	0.12	0.17	21.73	4.22	37.51	37.00	0.11	1.35	0.05	0.02	2.44	2.27	39.64	40.63	0.06	1.53	0.14
Plpp6	0.31	0.75	1.82	31.19	102.39	98.41	0.30	1.72	0.06	0.13	3.19	7.69	96.56	98.29	0.08	1.33	0.15	0.45	23.89	15.92	108.32	105.38	0.15	1.52	0.06	0.03	9.60	4.93	78.47	72.54	0.06	1.23	0.28	0.16	1.17	19.45	79.94	75.30	0.24	2.92	0.22	0.40	2.26	23.67	94.54	94.33	0.25	1.91	0.26
1810030O07Rik	0.22	0.58	1.83	15.34	67.31	65.27	0.23	1.63	0.07	0.18	3.00	5.48	74.57	77.49	0.07	1.29	0.10	0.18	23.42	7.19	68.73	68.70	0.10	1.30	0.12	0.09	13.89	7.98	57.68	58.90	0.14	1.45	0.10	0.25	4.46	6.90	69.41	67.27	0.10	1.28	0.25	0.50	0.65	18.38	71.02	69.21	0.26	1.73	0.02
Naprt	0.05	0.08	1.83	13.29	313.47	308.93	0.04	1.11	0.06	0.16	3.31	14.95	249.50	255.02	0.06	1.14	0.03	0.02	9.92	6.88	272.51	273.16	0.03	1.18	0.08	0.38	4.24	70.81	625.76	630.80	0.11	1.25	0.05	0.11	7.09	43.47	347.92	326.64	0.12	1.50	0.08	0.10	10.32	40.54	401.53	382.06	0.10	1.31	0.14
Ints12	0.47	0.30	1.87	6.66	14.11	10.98	0.47	2.67	0.03	0.01	16.16	0.34	18.90	19.49	0.02	1.29	0.02	0.00	8.13	0.35	20.81	21.88	0.02	1.42	0.15	0.03	11.19	1.26	8.80	9.08	0.14	9.53	0.16	0.08	22.62	2.80	14.45	13.66	0.19	1.58	0.11	0.02	0.73	1.48	14.18	15.02	0.10	1.90	0.26
Cotl1	0.11	0.08	1.87	11.56	132.10	137.63	0.09	1.26	0.13	0.23	19.81	20.43	138.95	137.16	0.15	1.38	0.10	0.21	23.82	12.55	123.58	117.67	0.10	1.29	0.18	0.22	2.78	34.75	180.10	165.07	0.19	1.75	0.09	0.20	6.14	17.13	136.38	131.21	0.13	1.35	0.25	0.20	22.99	25.66	119.67	118.92	0.21	1.54	0.11
Qrich1	0.13	0.19	1.90	12.74	101.26	99.12	0.13	1.27	0.00	0.02	7.66	2.39	85.48	86.17	0.03	1.19	0.17	0.39	4.22	13.58	76.68	76.52	0.18	1.60	0.08	0.09	2.75	6.18	78.77	76.54	0.08	1.38	0.10	0.29	6.50	10.38	92.17	92.21	0.11	1.27	0.05	0.03	9.48	2.99	85.87	89.17	0.03	1.20	0.11
Lrig2	0.25	0.27	1.90	12.00	43.91	45.26	0.27	1.75	0.11	0.24	21.61	4.16	30.30	30.26	0.14	1.59	0.20	0.27	0.93	6.73	34.75	33.96	0.19	1.62	0.08	0.07	16.86	5.44	36.19	33.21	0.15	1.83	0.15	0.23	0.60	5.30	34.69	34.97	0.15	1.56	0.17	0.18	23.75	5.87	33.91	32.15	0.17	1.52	0.08
Dennd3	0.27	0.11	1.90	2.03	8.43	9.32	0.24	3.99	0.27	0.22	4.82	2.19	8.27	7.71	0.27	1.84	0.37	0.35	1.92	3.01	7.59	6.99	0.40	2.33	0.50	0.15	1.42	3.66	6.83	3.88	0.54	4.44	0.46	0.29	2.11	4.00	7.48	6.55	0.53	4.58	0.25	0.18	14.24	1.04	3.95	3.92	0.26	2.32	0.12
Jrk	0.43	0.25	1.90	1.87	4.16	3.51	0.45	4.95	0.78	0.43	9.56	1.96	2.51	2.04	0.78	10.00	0.39	0.22	0.45	0.86	2.24	2.31	0.38	2.44	0.21	0.09	19.98	1.31	4.09	3.55	0.32	2.99	0.10	0.01	13.93	0.19	2.59	2.63	0.08	2.41	0.17	0.05	6.74	0.81	3.87	3.25	0.21	3.09	0.27
Maf	0.07	0.11	1.91	41.91	485.71	469.62	0.09	1.44	0.15	0.40	21.58	97.60	696.93	655.87	0.14	1.37	0.07	0.21	20.00	52.88	619.55	615.67	0.09	1.27	0.04	0.01	14.23	9.22	376.05	360.71	0.02	1.23	0.07	0.11	0.03	32.51	458.73	483.39	0.07	1.29	0.09	0.13	13.59	51.66	422.13	433.54	0.12	1.29	0.09
Arl15	0.22	0.31	1.91	8.10	36.68	37.77	0.22	1.51	0.20	0.41	22.53	7.31	33.38	33.12	0.22	1.65	0.20	0.26	18.96	6.93	35.57	32.67	0.19	1.55	0.21	0.22	20.39	7.51	31.06	30.45	0.24	1.58	0.15	0.34	22.75	4.97	30.60	29.24	0.16	1.48	0.08	0.11	12.98	2.38	27.41	27.47	0.09	1.37	0.13
Leng9	0.22	0.08	1.92	2.20	12.40	12.12	0.18	2.07	0.24	0.20	20.09	3.41	14.03	11.77	0.24	2.07	0.40	0.45	21.25	5.02	12.17	12.17	0.41	3.15	0.41	0.47	14.63	8.52	21.47	25.27	0.40	2.66	0.19	0.23	17.45	3.25	15.34	13.58	0.21	1.58	0.28	0.13	19.03	4.47	16.60	15.90	0.27	3.19	0.28
Cpeb2	0.27	0.41	1.95	42.77	142.11	137.89	0.30	2.23	0.14	0.28	21.86	36.74	216.16	221.52	0.17	1.54	0.20	0.24	16.83	41.25	198.52	189.98	0.21	2.02	0.40	0.54	8.23	53.79	136.02	120.57	0.40	2.68	0.18	0.15	4.26	21.47	124.87	119.46	0.17	1.76	0.08	0.10	1.67	13.36	143.69	145.98	0.09	1.32	0.59
Ap1s3	0.21	0.10	1.95	1.61	5.26	4.62	0.31	2.10	0.06	0.02	14.40	0.34	4.21	4.43	0.08	1.67	0.70	0.51	0.17	3.31	4.72	4.20	0.70	8.01	0.30	0.08	18.16	1.48	4.15	3.95	0.36	3.86	0.30	0.16	5.65	1.42	4.90	4.43	0.29	2.68	0.24	0.04	20.62	1.14	5.33	4.57	0.21	2.51	0.24
Cd79b	0.40	0.12	1.96	1.44	3.39	2.57	0.42	3.61	0.13	0.02	2.58	0.41	3.36	3.11	0.12	2.03	0.65	0.26	4.08	2.22	3.73	3.01	0.60	6.89	0.65	0.32	4.21	3.26	4.27	3.00	0.76	6.97	0.52	0.36	6.53	2.39	3.35	2.95	0.71	7.49	0.53	0.14	14.14	0.84	1.91	1.73	0.44	2.51	0.81
Aasdh	0.19	0.21	1.97	7.86	39.65	38.33	0.20	1.77	0.09	0.08	19.89	3.35	37.92	35.38	0.09	1.47	0.21	0.38	0.56	7.64	35.04	34.68	0.22	1.68	0.11	0.06	10.76	5.72	56.42	58.58	0.10	1.51	0.18	0.18	23.65	5.36	30.11	29.58	0.18	1.54	0.35	0.53	0.74	12.29	33.54	29.83	0.37	2.07	0.10
Tcf3	0.28	0.23	1.98	8.45	32.80	32.26	0.26	1.83	0.11	0.28	22.03	4.00	35.37	34.15	0.11	1.28	0.19	0.30	0.01	5.81	30.70	29.11	0.19	1.71	0.16	0.13	7.93	5.92	27.02	25.89	0.22	2.17	0.08	0.04	10.62	2.91	33.73	30.81	0.09	1.59	0.14	0.07	3.70	4.07	37.04	37.49	0.11	1.55	0.07
Taok1	0.06	0.23	1.98	106.04	799.22	753.15	0.13	1.37	0.01	0.11	4.46	30.32	1036.95	1037.77	0.03	1.08	0.06	0.23	0.97	55.01	866.55	858.09	0.06	1.19	0.10	0.25	13.90	49.34	508.32	534.13	0.10	1.26	0.12	0.12	6.77	59.62	690.08	649.25	0.09	1.28	0.08	0.24	3.62	68.44	688.63	645.98	0.10	1.22	0.11
Fancg	0.34	0.28	2.01	4.06	11.04	10.56	0.37	2.65	0.19	0.13	1.48	1.39	8.06	8.16	0.17	1.79	0.59	0.34	22.82	4.07	7.24	5.32	0.56	3.45	0.13	0.02	8.28	0.69	7.40	7.55	0.09	1.87	0.19	0.09	5.23	1.55	6.64	6.16	0.23	3.92	0.29	0.16	19.57	1.79	5.62	5.20	0.32	2.65	0.12
Gm18722	0.70	0.28	2.01	1.53	2.40	2.48	0.64	10.03	0.18	0.05	19.45	0.74	7.84	7.81	0.09	1.63	0.38	0.25	1.22	1.99	5.20	5.43	0.38	2.15	0.18	0.09	13.40	2.98	17.34	15.63	0.17	2.30	0.23	0.09	9.48	1.82	6.49	4.96	0.28	2.25	0.06	0.06	6.92	2.24	10.85	8.73	0.21	1.73	0.24
Apobec3	0.23	0.19	2.03	5.21	23.85	23.84	0.22	1.84	0.19	0.19	21.77	5.87	30.23	28.87	0.19	1.64	0.26	0.30	2.19	5.36	20.90	20.28	0.26	1.76	0.34	0.07	3.74	3.01	12.45	11.25	0.24	2.43	0.27	0.12	23.64	5.17	18.75	16.76	0.28	2.75	0.11	0.01	19.98	0.92	15.01	12.87	0.06	1.30	0.36
Gm31814	0.42	0.19	2.05	3.83	6.89	6.28	0.56	4.23	0.03	0.00	9.56	0.31	7.80	8.38	0.04	1.66	0.47	0.39	6.40	4.02	8.53	7.30	0.47	2.91	0.79	0.66	8.40	7.24	9.71	8.61	0.75	5.65	0.38	0.42	5.74	3.24	7.02	6.50	0.46	3.76	0.48	0.36	5.42	1.80	3.58	3.18	0.50	3.49	0.34
Nudt1	0.16	0.35	2.05	30.53	202.72	202.54	0.15	1.37	0.10	0.14	4.25	13.49	179.28	187.51	0.08	1.18	0.15	0.42	1.41	26.13	176.32	173.90	0.15	1.33	0.18	0.37	6.55	69.36	328.14	317.62	0.21	1.68	0.13	0.34	5.81	27.68	178.74	168.06	0.15	1.37	0.08	0.16	5.68	28.71	235.15	227.94	0.12	1.31	0.07
Acss2	0.42	0.43	2.06	370.21	954.83	901.88	0.39	2.78	0.19	0.37	1.55	201.28	1055.89	1076.31	0.19	1.60	0.20	0.26	17.57	193.97	1024.73	977.20	0.19	1.62	0.51	0.57	4.98	703.54	1335.44	1467.83	0.53	5.39	0.61	0.65	4.94	647.31	1060.35	972.24	0.61	3.59	0.05	0.03	4.60	41.37	515.62	522.71	0.08	1.49	0.34
Rhog	0.19	0.19	2.06	9.04	56.63	56.10	0.16	1.57	0.09	0.13	22.00	5.51	52.51	52.33	0.10	1.28	0.17	0.25	1.51	7.77	46.17	44.98	0.17	1.65	0.22	0.15	5.62	49.07	155.25	134.58	0.32	2.22	0.02	0.03	4.75	2.64	54.81	57.16	0.05	1.16	0.14	0.15	8.06	13.48	65.80	60.04	0.20	1.57	0.16
Tmem167b	0.13	0.35	2.09	17.25	124.76	123.05	0.14	1.43	0.06	0.12	9.17	7.06	105.64	109.52	0.07	1.27	0.13	0.51	22.17	14.26	106.67	103.82	0.13	1.36	0.01	0.03	6.18	10.12	128.00	119.84	0.08	1.45	0.03	0.05	6.39	5.31	113.65	110.48	0.05	1.24	0.10	0.20	4.06	11.18	106.99	108.32	0.10	1.38	0.03
Nmral1	0.11	0.06	2.09	3.19	28.04	27.91	0.11	1.40	0.14	0.14	21.21	2.34	16.03	16.08	0.15	1.40	0.32	0.64	9.57	7.95	24.85	23.66	0.32	1.79	0.32	0.17	6.25	16.99	50.40	41.18	0.34	2.56	0.15	0.22	6.90	5.93	27.69	26.95	0.21	1.61	0.15	0.06	13.52	4.16	24.83	23.06	0.17	2.32	0.11
Hnrnpa0	0.16	0.60	2.11	95.74	593.18	578.29	0.16	1.41	0.05	0.31	4.78	34.66	612.76	612.05	0.06	1.16	0.07	0.51	23.25	46.83	653.89	645.14	0.07	1.17	0.03	0.02	13.70	19.83	573.26	574.96	0.03	1.44	0.07	0.18	3.73	31.88	619.59	631.02	0.05	1.14	0.10	0.37	23.53	69.28	651.93	651.97	0.11	1.26	0.17
Rhobtb3	0.07	0.06	2.15	1.98	24.54	22.30	0.08	1.55	0.18	0.36	4.67	7.66	37.80	39.91	0.20	1.63	0.16	0.20	2.78	4.88	30.75	31.19	0.16	1.62	0.08	0.04	23.16	2.72	34.30	33.11	0.08	1.40	0.20	0.25	5.57	6.15	28.23	26.91	0.22	1.80	0.06	0.05	3.27	2.25	19.65	17.77	0.11	1.75	0.13
Bco2	0.26	0.42	2.15	23.19	85.41	83.93	0.27	2.06	0.28	0.66	3.74	19.60	63.87	65.80	0.31	1.95	0.21	0.35	0.89	13.53	63.66	69.88	0.21	1.70	0.28	0.63	5.48	27.34	85.33	93.86	0.32	1.77	0.18	0.43	4.54	13.63	64.05	68.45	0.21	1.67	0.37	0.63	2.48	24.87	67.56	60.31	0.37	1.91	0.24
Taz	0.14	0.27	2.17	16.92	113.91	117.51	0.15	1.50	0.02	0.01	19.01	1.74	121.66	121.30	0.01	1.19	0.14	0.33	3.76	13.21	108.82	105.40	0.12	1.35	0.12	0.17	3.74	32.14	172.59	161.40	0.19	1.69	0.03	0.04	9.53	5.42	127.71	128.24	0.04	1.12	0.06	0.05	10.64	8.06	128.24	127.22	0.06	1.38	0.23
Tmem179b	0.14	0.56	2.17	41.86	270.66	268.11	0.15	1.46	0.07	0.16	2.91	14.78	226.95	227.99	0.07	1.23	0.14	0.41	21.97	36.19	240.25	240.61	0.15	1.39	0.09	0.08	12.86	22.02	221.85	234.81	0.10	1.46	0.14	0.07	2.76	20.47	202.76	206.09	0.10	1.64	0.13	0.31	22.79	33.68	223.82	226.14	0.15	1.53	0.15
Trmt9b	0.64	0.83	2.17	25.70	40.45	43.61	0.64	3.78	0.58	0.59	0.48	23.45	40.48	33.71	0.58	4.02	0.62	0.76	22.87	22.17	35.19	32.45	0.63	3.49	0.29	0.32	6.45	26.69	92.49	90.87	0.29	1.98	0.59	0.69	2.15	19.38	32.87	28.22	0.59	3.95	0.62	0.66	2.59	17.59	27.13	21.04	0.65	4.14	0.36
Ntn4	0.36	0.62	2.19	12.34	32.00	30.26	0.39	2.21	0.22	0.52	2.03	10.18	44.42	44.37	0.23	1.67	0.07	0.05	0.91	2.36	40.43	42.57	0.06	1.15	0.44	0.15	5.79	41.48	55.38	38.07	0.75	5.68	0.20	0.23	1.78	8.35	39.65	38.84	0.21	1.58	0.23	0.08	3.78	4.07	29.31	27.06	0.14	1.49	0.19
Gm13710	0.55	0.28	2.19	2.84	4.52	3.76	0.63	4.17	0.47	0.14	9.76	1.10	2.63	2.35	0.42	2.24	0.75	0.16	0.93	1.66	2.06	1.19	0.81	5.06	0.62	0.11	22.99	1.57	2.86	1.69	0.55	16.85	0.37	0.07	5.57	0.79	2.42	1.92	0.33	2.76	0.64	0.09	23.73	2.83	3.70	2.30	0.76	12.13	0.20
Abcb11	0.37	0.78	2.19	497.95	1346.35	1359.12	0.37	2.31	0.26	0.65	2.88	360.65	1410.20	1416.19	0.26	1.58	0.18	0.54	1.90	249.78	1485.56	1383.55	0.17	1.32	0.12	0.29	4.01	159.55	1400.24	1396.83	0.11	1.33	0.41	0.83	3.13	584.66	1375.03	1256.61	0.43	2.48	0.31	0.82	3.07	320.80	1019.00	949.89	0.31	1.84	0.12
Pms1	0.11	0.08	2.20	3.87	33.63	34.82	0.11	1.34	0.21	0.20	3.98	6.01	30.63	31.16	0.20	1.97	0.40	0.57	2.35	12.63	29.53	26.59	0.43	2.60	0.27	0.08	6.61	3.88	10.27	7.87	0.38	2.93	0.41	0.41	1.24	11.99	30.01	26.40	0.40	2.64	0.34	0.11	3.09	4.85	18.59	17.22	0.26	2.03	0.37
Igfbp1	0.66	0.64	2.23	229.06	345.54	321.73	0.66	6.12	0.65	0.35	22.44	127.26	186.65	150.51	0.68	8.36	0.26	0.14	16.88	102.96	288.51	221.79	0.36	2.62	0.44	0.26	6.92	237.04	522.43	425.83	0.45	4.52	0.73	0.34	2.33	402.73	522.39	419.42	0.77	6.32	0.11	0.03	22.39	125.64	358.13	227.44	0.35	4.58	0.38
Prex1	0.13	0.25	2.23	3.88	15.80	15.20	0.25	2.34	0.41	0.28	21.74	7.33	17.77	15.80	0.41	2.90	0.33	0.27	19.52	5.27	15.02	13.69	0.35	2.32	0.36	0.16	3.32	3.38	9.81	9.82	0.34	2.82	0.02	0.03	18.73	1.37	14.69	16.30	0.09	1.20	0.08	0.03	3.72	1.05	12.16	11.11	0.09	1.87	0.46
Snord13	0.51	0.61	2.25	1141.36	2147.11	2058.32	0.53	4.71	0.24	0.22	2.08	590.76	2815.82	2763.46	0.21	1.76	0.11	0.07	23.27	255.52	2203.18	2099.04	0.12	1.67	0.70	0.73	5.17	1670.33	2456.95	2253.08	0.68	4.18	0.44	0.41	3.16	2090.43	4239.19	3866.85	0.49	2.40	0.48	0.11	6.43	608.66	1946.82	1620.55	0.31	2.40	0.34
Gm11832	0.50	0.09	2.26	1.12	2.32	1.57	0.48	4.67	0.37	0.10	9.87	0.51	1.44	0.99	0.36	4.45	0.67	0.36	3.61	0.87	1.14	1.05	0.77	6.64	0.38	0.20	6.14	6.90	21.75	21.01	0.32	2.26	0.91	0.35	0.40	1.62	1.66	0.90	0.97	12.41	0.84	0.27	2.45	7.07	7.83	5.25	0.90	30.14	0.14
Foxp1	0.30	0.67	2.27	113.05	361.31	374.40	0.31	2.17	0.14	0.32	4.23	47.66	362.17	379.21	0.13	1.41	0.12	0.26	0.91	43.88	367.65	364.45	0.12	1.47	0.09	0.20	2.71	28.57	314.65	327.11	0.09	1.41	0.26	0.56	2.57	78.60	315.46	308.91	0.25	1.72	0.15	0.48	4.52	48.35	272.97	279.08	0.18	1.56	0.29
Fcgr4	0.16	0.07	2.27	3.90	33.20	34.66	0.12	1.60	0.34	0.28	22.19	12.47	35.32	28.42	0.35	2.33	0.10	0.11	20.29	3.68	26.71	25.13	0.14	1.51	0.33	0.28	5.67	20.64	48.70	37.28	0.42	2.78	0.11	0.08	2.50	5.24	38.73	38.01	0.14	1.75	0.16	0.18	12.02	9.27	41.78	42.52	0.22	1.92	0.16
Cd44	0.11	0.06	2.27	7.23	74.08	68.94	0.10	1.57	0.35	0.11	20.65	21.03	63.91	52.97	0.33	2.64	0.25	0.42	22.02	13.18	53.42	51.50	0.25	1.67	0.09	0.06	1.16	3.05	29.22	30.86	0.10	1.57	0.05	0.03	20.22	3.58	39.31	34.53	0.09	1.66	0.01	0.01	18.64	2.50	38.13	34.85	0.07	2.03	0.27
Msl3l2	0.61	0.69	2.27	4.60	7.38	7.59	0.62	4.37	0.09	0.06	5.88	1.24	7.54	7.49	0.16	2.27	0.37	0.46	3.74	2.59	6.61	5.81	0.39	3.16	0.52	0.18	8.97	2.02	4.32	3.49	0.47	2.50	0.28	0.25	6.14	2.33	5.69	5.48	0.41	2.88	0.59	0.28	0.87	5.60	9.26	7.15	0.61	3.89	0.28
Nsg1	0.54	0.33	2.30	2.42	4.03	3.49	0.60	3.67	0.56	0.42	8.11	2.30	3.84	3.59	0.60	3.35	0.50	0.22	2.68	2.26	4.86	4.57	0.46	5.09	0.35	0.13	16.81	1.46	4.20	4.17	0.35	4.66	0.18	0.12	8.25	0.94	4.34	4.46	0.22	2.01	0.02	0.00	22.66	0.12	4.65	4.54	0.03	2.38	0.30
Gm34294	0.57	0.23	2.32	1.77	3.47	3.09	0.51	2.89	0.13	0.07	21.29	1.15	6.66	5.61	0.17	1.78	0.49	0.24	0.25	2.71	5.46	3.80	0.50	3.82	0.21	0.05	21.64	1.10	4.29	4.28	0.26	2.33	0.52	0.41	1.33	2.97	5.54	4.94	0.53	3.09	0.45	0.18	23.29	2.46	4.39	3.30	0.56	3.73	0.27
Irf1	0.18	0.42	2.33	43.57	234.43	240.71	0.19	1.53	0.20	0.42	2.58	56.82	284.76	271.60	0.20	1.60	0.18	0.40	23.01	52.38	290.14	267.47	0.18	1.40	0.25	0.57	21.67	68.22	248.81	260.93	0.27	1.76	0.20	0.17	3.06	50.40	233.78	223.86	0.22	2.43	0.22	0.16	23.21	41.27	201.28	209.38	0.21	1.89	0.23
Haghl	0.45	0.58	2.36	5.48	12.12	11.15	0.45	2.71	0.07	0.05	20.67	1.06	10.25	10.75	0.10	1.66	0.30	0.38	6.64	3.58	11.27	12.04	0.32	2.15	0.53	0.28	6.23	15.04	26.85	21.80	0.56	3.79	0.17	0.16	1.38	2.07	11.74	11.67	0.18	1.44	0.36	0.20	6.71	5.41	11.82	9.09	0.46	3.58	0.17
Ap3s1-ps2	0.48	0.13	2.37	0.49	0.61	0.00	0.81	NA	0.11	0.00	9.52	0.08	1.59	1.28	0.05	2.65	0.53	0.33	4.82	0.84	1.50	1.25	0.56	3.58	0.67	0.19	7.81	1.16	1.16	0.00	1.00	NA	0.71	0.17	2.11	0.61	0.90	0.80	0.68	4.94	0.22	0.01	20.10	0.18	0.99	0.72	0.18	3.09	0.07
Gm40264	0.39	0.09	2.38	1.62	4.85	5.19	0.33	4.01	0.49	0.42	21.20	2.12	4.46	4.16	0.48	2.54	0.83	0.53	22.79	3.14	3.72	3.18	0.84	14.02	0.59	0.10	4.89	1.55	3.34	2.15	0.46	6.63	0.23	0.21	2.98	1.09	4.36	4.23	0.25	1.66	0.22	0.08	20.10	1.32	4.65	4.31	0.28	4.27	0.37
Col5a3	0.20	0.46	2.39	16.50	86.55	85.81	0.19	1.63	0.37	0.73	2.04	39.92	105.48	100.35	0.38	2.13	0.52	0.68	0.63	42.42	82.24	76.92	0.52	3.17	0.17	0.38	8.80	61.13	281.69	262.58	0.22	1.52	0.39	0.39	1.32	24.30	68.74	64.77	0.35	2.36	0.40	0.30	3.00	37.97	82.95	63.74	0.46	3.44	0.12
Top2b	0.09	0.22	2.40	55.99	521.22	526.68	0.11	1.33	0.06	0.22	6.44	32.93	502.20	492.60	0.07	1.19	0.04	0.43	3.91	32.68	483.32	489.58	0.07	1.15	0.17	0.20	3.76	47.00	275.42	261.98	0.17	1.42	0.05	0.28	7.85	28.32	468.59	467.15	0.06	1.19	0.04	0.04	14.31	16.95	395.90	395.69	0.04	1.22	0.07
Lats1	0.11	0.29	2.43	8.58	73.34	75.82	0.12	1.36	0.04	0.01	18.76	1.58	101.43	102.44	0.02	1.13	0.11	0.27	3.00	11.93	97.24	95.28	0.12	1.35	0.10	0.34	13.32	8.56	63.94	61.74	0.13	1.37	0.19	0.54	0.65	14.10	75.82	74.08	0.19	1.56	0.06	0.03	6.49	4.80	84.72	88.52	0.06	1.68	0.10
Zfp28	0.42	0.28	2.44	2.47	5.26	5.30	0.47	3.82	0.38	0.35	15.13	2.42	6.26	6.03	0.39	2.20	0.46	0.31	5.07	2.57	4.96	4.53	0.52	2.66	0.38	0.16	6.94	1.50	3.46	3.13	0.43	2.92	0.31	0.24	10.21	1.15	3.46	2.89	0.33	2.61	0.07	0.02	7.80	0.54	2.81	2.79	0.19	3.90	0.31
Cyp2u1	0.12	0.06	2.44	41.56	416.72	389.92	0.10	1.46	0.31	0.63	6.23	134.09	451.60	413.43	0.30	1.91	0.28	0.34	3.19	87.23	340.56	351.80	0.26	2.42	0.22	0.16	17.90	125.06	595.51	541.66	0.21	1.75	0.11	0.26	4.29	99.45	555.43	577.30	0.18	1.98	0.33	0.38	3.94	168.25	490.18	471.75	0.34	2.59	0.11
Mug2	0.25	0.30	2.47	247.97	1091.25	1039.86	0.23	1.64	0.06	0.09	2.34	69.34	1110.19	1177.19	0.06	1.15	0.04	0.03	19.78	71.23	1149.55	1080.96	0.06	1.28	0.07	0.19	4.46	138.40	1580.80	1556.21	0.09	1.29	0.08	0.08	1.40	97.02	1304.66	1318.21	0.07	1.25	0.22	0.50	4.34	268.50	1233.63	1167.88	0.22	1.59	0.17
Phc3	0.08	0.16	2.48	21.71	202.39	208.54	0.11	1.29	0.12	0.18	23.26	27.16	215.26	224.36	0.13	1.35	0.17	0.31	20.08	27.88	183.51	193.77	0.15	1.43	0.15	0.35	15.71	25.25	146.56	144.03	0.17	1.45	0.15	0.06	0.73	16.10	154.34	159.62	0.10	1.55	0.03	0.01	14.41	6.30	164.73	168.20	0.04	1.31	0.23
Epb41l1	0.30	0.22	2.48	3.79	11.82	10.15	0.32	2.67	0.06	0.01	3.82	0.69	16.85	17.47	0.04	1.15	0.40	0.39	0.39	6.09	15.40	14.57	0.40	3.49	0.07	0.02	18.96	1.42	18.45	18.74	0.08	1.36	0.29	0.42	3.23	5.39	17.65	15.70	0.31	1.73	0.15	0.05	22.49	2.45	17.48	16.43	0.14	2.05	0.43
Npr1	0.14	0.14	2.48	7.31	53.19	52.12	0.14	1.80	0.11	0.30	3.53	4.51	41.34	41.37	0.11	1.30	0.19	0.33	1.11	7.35	40.73	39.74	0.18	1.54	0.30	0.27	1.14	29.58	92.30	78.42	0.32	2.02	0.12	0.24	2.70	6.54	46.12	43.32	0.14	1.49	0.13	0.18	9.36	5.35	38.87	39.73	0.14	1.47	0.09
Gm49602	0.35	0.36	2.49	12.42	32.00	30.67	0.39	3.17	0.07	0.08	7.04	2.29	20.09	19.39	0.11	1.44	0.06	0.04	12.88	1.36	20.33	20.40	0.07	1.43	0.11	0.06	22.78	2.09	15.32	15.96	0.14	1.50	0.07	0.03	1.02	1.36	19.66	20.04	0.07	1.53	0.08	0.12	5.64	2.18	15.80	16.01	0.14	1.66	0.46
Ccnb1	0.30	0.03	2.49	0.75	2.77	1.60	0.27	4.12	0.43	0.19	4.19	1.24	3.11	3.13	0.40	5.42	0.84	0.42	22.52	2.32	2.51	1.65	0.92	9.28	0.95	0.27	14.88	1.33	1.35	0.92	0.98	NA	0.51	0.24	15.11	0.60	0.88	0.80	0.68	8.89	0.67	0.08	21.29	2.12	2.01	0.00	1.05	NA	0.37
Agrn	0.09	0.12	2.50	8.40	92.46	94.24	0.09	1.46	0.04	0.10	2.87	4.67	94.24	93.15	0.05	1.18	0.13	0.34	1.64	12.12	88.61	83.75	0.14	1.34	0.10	0.22	11.75	13.96	123.77	123.77	0.11	1.33	0.03	0.04	4.95	3.75	84.74	88.27	0.04	1.32	0.09	0.20	12.67	7.38	79.98	77.41	0.09	1.28	0.03
Smg9	0.10	0.09	2.51	2.30	19.79	19.32	0.12	1.39	0.07	0.02	9.51	0.95	18.07	18.49	0.05	1.51	0.28	0.45	6.45	5.48	17.89	16.40	0.31	2.12	0.08	0.05	20.78	3.16	31.00	29.52	0.10	1.47	0.01	0.01	4.30	0.70	19.93	20.33	0.04	1.32	0.30	0.32	8.86	6.77	20.00	20.09	0.34	2.40	0.16
Arhgap25	0.49	0.28	2.51	5.18	11.10	9.49	0.47	2.39	0.16	0.08	0.88	2.18	13.28	13.33	0.16	1.70	0.24	0.26	2.40	2.79	11.23	10.84	0.25	2.56	0.24	0.13	3.38	2.38	7.44	7.46	0.32	4.16	0.43	0.30	1.61	3.12	7.56	6.96	0.41	3.01	0.34	0.21	23.55	2.66	6.97	6.64	0.38	3.19	0.26
Ccdc3	0.45	0.29	2.52	4.12	8.78	6.79	0.47	2.69	0.16	0.11	22.00	1.33	8.09	9.04	0.17	1.94	0.29	0.06	2.81	1.74	7.82	6.31	0.22	2.36	0.33	0.15	6.12	9.70	22.98	21.40	0.42	2.86	0.07	0.01	13.63	0.65	9.12	9.24	0.07	3.09	0.10	0.01	22.61	0.47	9.73	9.40	0.05	1.16	0.04
Lmo2	0.49	0.30	2.56	6.02	12.54	11.25	0.48	3.25	0.23	0.21	21.81	3.63	17.81	17.36	0.20	1.75	0.13	0.15	20.44	2.50	16.93	17.74	0.15	1.51	0.05	0.00	16.96	0.59	18.18	17.84	0.03	1.94	0.16	0.05	1.30	1.38	10.86	9.97	0.13	1.72	0.48	0.40	22.17	6.03	11.84	11.55	0.51	3.97	0.25
Fgfbp3	0.86	0.30	2.57	1.53	1.78	1.60	0.86	10.20	0.23	0.11	14.47	0.65	2.76	2.72	0.23	3.46	0.60	0.40	0.60	1.77	2.95	2.41	0.60	4.82	0.25	0.04	21.02	0.71	2.58	2.08	0.27	4.46	0.33	0.09	22.03	0.68	1.81	1.65	0.37	3.01	0.20	0.07	11.24	0.81	2.88	3.24	0.28	3.14	0.04
Adh4	0.09	0.16	2.57	53.58	602.48	598.06	0.09	1.37	0.22	0.43	5.83	112.34	558.06	502.59	0.20	1.40	0.29	0.42	3.54	197.95	670.54	669.77	0.30	2.00	0.05	0.02	21.12	16.42	271.77	288.04	0.06	1.21	0.20	0.27	2.45	93.31	466.13	479.38	0.20	1.92	0.37	0.49	1.76	145.48	415.68	440.04	0.35	2.25	0.21
Gtpbp10	0.42	0.25	2.57	7.79	18.77	14.66	0.41	2.88	0.08	0.08	19.81	1.66	17.61	17.35	0.09	1.68	0.21	0.27	23.33	4.23	20.87	19.93	0.20	2.00	0.16	0.06	0.66	0.82	5.48	5.20	0.15	1.78	0.42	0.27	3.36	5.89	15.44	13.78	0.38	2.09	0.16	0.14	10.63	2.25	10.95	11.15	0.21	2.05	0.17
Heyl	0.29	0.12	2.57	2.02	7.72	7.12	0.26	2.18	0.85	0.60	1.09	6.48	7.62	5.74	0.85	8.65	0.44	0.64	21.50	3.96	8.23	7.17	0.48	2.54	0.16	0.05	2.21	1.87	9.95	9.03	0.19	1.81	0.44	0.31	0.74	2.97	6.85	7.49	0.43	7.15	0.42	0.51	21.70	3.48	8.28	9.03	0.42	2.28	0.22
Tbc1d12	0.11	0.22	2.61	8.30	64.71	66.78	0.13	1.39	0.15	0.34	14.03	8.82	61.81	60.45	0.14	1.32	0.12	0.28	23.51	8.09	67.19	67.67	0.12	1.34	0.22	0.49	13.01	9.89	41.43	44.09	0.24	1.74	0.08	0.07	4.84	3.94	53.44	52.63	0.07	1.41	0.17	0.28	18.97	9.20	54.68	53.54	0.17	1.52	0.13
Tubgcp3	0.35	0.64	2.63	13.35	35.99	34.16	0.37	2.28	0.17	0.39	22.71	6.99	40.22	38.35	0.17	1.43	0.12	0.13	22.31	3.71	33.37	33.44	0.11	1.35	0.05	0.02	2.58	2.22	32.56	31.18	0.07	1.30	0.14	0.05	2.20	2.94	29.00	30.55	0.10	1.50	0.14	0.20	6.85	5.31	29.23	28.09	0.18	1.69	0.09
D830013O20Rik	0.73	0.17	2.64	2.16	2.85	1.29	0.76	17.37	0.34	0.13	0.95	0.87	2.58	2.20	0.34	2.81	0.82	0.24	3.97	2.11	2.31	1.01	0.91	NA	1.65	0.24	22.67	2.95	1.70	0.00	1.74	NA	0.80	0.30	1.27	2.69	3.09	1.95	0.87	34.89	0.18	0.06	23.57	0.19	0.32	0.00	0.59	NA	1.01
Slc36a1	0.10	0.21	2.64	19.18	184.39	190.03	0.10	1.39	0.22	0.38	1.77	27.18	117.82	128.05	0.23	1.71	0.23	0.34	0.69	25.59	109.57	98.52	0.23	1.58	0.08	0.12	9.06	16.49	121.78	122.75	0.14	1.46	0.22	0.16	2.77	21.97	119.29	133.05	0.18	2.27	0.24	0.30	3.48	34.24	141.10	150.07	0.24	2.12	0.14
Ifi204	0.35	0.43	2.64	14.50	39.20	35.02	0.37	2.10	0.11	0.18	2.78	7.18	54.38	54.42	0.13	1.54	0.07	0.12	20.60	3.72	49.91	49.46	0.07	1.28	0.07	0.07	9.16	2.55	20.96	21.05	0.12	2.51	0.21	0.17	3.57	7.78	38.90	38.60	0.20	1.70	0.20	0.20	14.17	6.47	27.82	28.08	0.23	2.09	0.20
Dgcr2	0.02	0.08	2.66	12.96	309.97	303.56	0.04	1.11	0.12	0.51	9.06	32.33	264.25	265.73	0.12	1.27	0.07	0.10	7.34	13.83	287.74	292.15	0.05	1.17	0.15	0.34	23.37	56.31	387.33	385.62	0.15	1.34	0.05	0.06	19.79	11.96	263.21	255.31	0.05	1.22	0.07	0.06	9.70	26.31	267.56	235.83	0.10	1.38	0.06
Cops4	0.03	0.07	2.70	4.68	155.77	154.65	0.03	1.11	0.05	0.21	6.72	10.08	156.97	155.30	0.06	1.22	0.09	0.44	5.13	16.01	167.67	165.55	0.10	1.19	0.07	0.18	16.67	14.06	177.29	180.48	0.08	1.25	0.09	0.31	6.16	18.17	145.89	144.17	0.12	1.32	0.15	0.22	8.51	18.46	141.78	150.05	0.13	1.32	0.02
Cd300a	0.28	0.17	2.71	2.60	10.10	9.56	0.26	1.89	0.21	0.14	21.71	4.07	15.32	14.68	0.27	2.03	0.53	0.50	21.34	6.90	13.30	11.67	0.52	2.80	0.28	0.21	4.78	5.34	14.07	13.14	0.38	2.11	0.36	0.19	4.74	3.49	9.79	8.22	0.36	4.02	0.17	0.11	18.38	2.51	11.64	10.92	0.22	2.07	0.17
Wdr81	0.44	0.68	2.71	36.28	85.17	85.10	0.43	2.92	0.14	0.31	4.03	13.67	86.47	82.83	0.16	1.33	0.16	0.40	23.74	14.45	91.06	89.65	0.16	1.50	0.29	0.60	5.16	55.48	170.68	157.21	0.33	2.01	0.22	0.55	4.21	20.23	78.79	82.91	0.26	1.79	0.18	0.21	2.75	19.07	80.44	70.27	0.24	1.85	0.27
Cbln3	0.93	0.52	2.73	4.56	4.93	3.70	0.93	13.69	0.41	0.17	7.71	1.73	4.02	2.68	0.43	2.21	0.55	0.23	2.24	1.86	3.25	3.09	0.57	5.55	0.39	0.33	6.23	6.40	16.09	16.09	0.40	3.59	0.25	0.14	4.46	1.13	4.85	4.77	0.23	2.53	0.39	0.13	23.95	1.23	2.91	3.03	0.42	2.77	0.27
Psmc6	0.05	0.16	2.75	37.63	600.58	604.90	0.06	1.15	0.06	0.29	8.51	59.35	659.86	641.07	0.09	1.23	0.09	0.49	6.30	75.94	686.45	690.24	0.11	1.26	0.03	0.04	20.31	13.68	237.51	233.52	0.06	1.32	0.09	0.32	4.02	44.64	543.17	545.25	0.08	1.29	0.05	0.00	5.75	7.24	452.33	504.37	0.02	1.30	0.09
Tceal9	0.15	0.48	2.76	27.52	181.55	172.07	0.15	1.40	0.05	0.11	6.56	11.97	196.63	195.29	0.06	1.26	0.15	0.27	2.98	32.32	213.42	207.57	0.15	1.55	0.18	0.13	7.94	23.33	147.98	145.18	0.16	1.67	0.22	0.45	5.95	42.19	189.10	189.99	0.22	1.66	0.05	0.01	11.95	5.90	135.10	129.99	0.04	1.66	0.11
Asxl1	0.18	0.34	2.79	11.56	56.57	55.20	0.20	1.61	0.07	0.12	20.19	5.28	56.49	56.06	0.09	1.31	0.11	0.20	2.30	5.07	48.65	48.22	0.10	1.33	0.04	0.02	19.14	2.66	76.61	79.40	0.03	1.42	0.08	0.25	5.61	6.59	58.62	57.16	0.11	1.37	0.06	0.05	7.35	3.51	53.65	53.54	0.07	1.22	0.15
Pcdh1	0.49	0.67	2.79	57.38	121.65	106.14	0.47	2.58	0.20	0.37	2.19	20.03	105.52	103.22	0.19	1.61	0.26	0.40	0.39	28.51	110.45	105.57	0.26	1.54	0.15	0.23	5.32	42.60	216.50	202.01	0.20	1.68	0.25	0.58	3.99	34.11	118.39	118.11	0.29	1.84	0.24	0.61	4.97	36.39	136.41	131.76	0.27	1.71	0.10
Sgk2	0.41	0.56	2.80	168.58	425.18	410.03	0.40	2.43	0.36	0.38	5.55	203.11	576.17	537.26	0.35	2.09	0.42	0.57	5.35	211.19	553.32	546.76	0.38	2.22	0.33	0.48	0.47	118.62	353.17	316.09	0.34	2.00	0.46	0.63	4.29	259.90	543.89	493.50	0.48	2.95	0.37	0.69	6.06	160.33	362.09	363.55	0.44	2.52	0.20
Relch	0.22	0.43	2.84	24.24	100.19	98.94	0.24	1.56	0.10	0.20	23.62	10.45	102.20	104.96	0.10	1.37	0.14	0.32	3.56	15.12	94.09	94.23	0.16	1.39	0.26	0.29	4.62	18.71	68.99	66.34	0.27	1.91	0.30	0.61	0.32	26.05	87.54	89.73	0.30	1.84	0.19	0.26	2.17	12.61	71.53	74.33	0.18	1.53	0.17
Cp	0.08	0.20	2.86	641.43	6892.59	6710.33	0.09	1.34	0.16	0.34	22.64	1149.10	7653.46	7562.93	0.15	1.43	0.02	0.02	1.03	168.48	8152.20	8268.71	0.02	1.28	0.06	0.07	12.80	547.70	8978.03	8772.08	0.06	1.26	0.11	0.29	2.06	730.97	6327.53	6042.87	0.12	1.25	0.15	0.11	2.53	893.83	7503.25	7945.56	0.12	1.35	0.10
Srsf5	0.23	0.37	2.87	154.56	649.76	643.52	0.24	1.65	0.09	0.17	2.25	59.11	599.81	568.96	0.10	1.33	0.32	0.47	1.21	183.74	566.14	523.24	0.32	2.22	0.18	0.33	7.89	116.99	590.38	562.88	0.20	1.69	0.24	0.32	2.09	112.34	510.53	502.38	0.22	1.88	0.21	0.31	2.09	122.48	527.25	481.97	0.23	1.89	0.18
Eml2	0.47	0.41	2.88	30.61	72.95	62.12	0.42	2.66	0.12	0.18	3.58	15.37	124.95	123.98	0.12	1.37	0.10	0.04	1.08	10.91	111.35	105.58	0.10	1.74	0.07	0.04	3.63	8.51	106.46	104.36	0.08	1.63	0.24	0.49	5.94	29.61	108.71	112.38	0.27	1.78	0.37	0.69	4.06	47.68	117.84	113.13	0.40	2.21	0.13
Ubxn7	0.37	0.59	2.89	31.02	88.84	94.65	0.35	2.10	0.08	0.21	22.68	10.22	124.92	125.70	0.08	1.30	0.08	0.16	21.12	9.97	126.59	126.64	0.08	1.23	0.15	0.14	23.93	8.88	62.27	61.81	0.14	1.50	0.15	0.13	23.68	14.32	86.09	93.34	0.17	1.70	0.04	0.00	4.37	0.82	89.22	85.54	0.01	1.39	0.43
Tceal1	1.09	0.76	2.89	4.29	3.98	3.41	1.08	NA	0.26	0.13	23.95	1.57	5.97	6.35	0.26	5.30	0.41	0.21	2.09	2.03	4.88	4.22	0.42	2.71	0.32	0.05	22.27	1.58	3.92	2.58	0.40	4.32	0.36	0.30	3.08	1.91	4.96	4.92	0.39	3.78	0.53	0.39	3.46	1.92	3.66	3.64	0.52	3.33	0.18
Srd5a3	0.20	0.43	2.92	12.55	65.10	66.25	0.19	1.49	0.07	0.06	0.37	3.91	67.30	65.76	0.06	1.15	0.10	0.15	0.77	7.05	68.10	64.93	0.10	1.40	0.09	0.08	14.31	7.21	74.93	71.71	0.10	1.53	0.09	0.07	5.19	4.15	56.76	53.92	0.07	1.39	0.18	0.19	10.45	13.40	67.09	67.84	0.20	1.69	0.14
Pot1b	0.06	0.01	2.92	0.74	7.74	7.21	0.10	2.29	0.46	0.43	19.60	4.99	11.15	9.27	0.45	2.56	0.07	0.10	8.64	1.09	8.50	8.43	0.13	1.51	0.32	0.11	7.57	1.45	3.60	2.42	0.40	4.00	0.09	0.04	20.56	1.12	7.60	6.76	0.15	1.70	0.17	0.04	3.46	0.79	5.02	5.39	0.16	2.00	0.24
Fn1	0.09	0.12	2.96	236.58	2787.82	2924.47	0.08	1.32	0.03	0.14	20.32	120.23	3100.46	3102.55	0.04	1.14	0.12	0.51	8.31	407.03	3245.17	3255.45	0.13	1.36	0.09	0.13	7.00	483.54	3855.15	3631.20	0.13	1.55	0.07	0.26	7.90	228.95	3230.40	3196.13	0.07	1.19	0.01	0.06	5.34	272.06	4145.12	4092.18	0.07	1.22	0.06
Ptprc	0.11	0.04	2.96	4.05	45.45	46.07	0.09	1.41	0.33	0.20	21.60	25.81	80.21	68.84	0.32	2.03	0.06	0.04	22.46	4.37	62.98	58.79	0.07	1.26	0.43	0.33	5.82	6.61	16.80	16.36	0.39	2.45	0.25	0.20	23.51	13.79	53.67	51.90	0.26	1.75	0.20	0.05	12.33	5.87	29.39	27.97	0.20	2.41	0.31
Fga	0.27	0.66	2.96	2370.87	7833.90	7233.89	0.30	1.94	0.20	0.55	1.09	1546.28	7015.61	6988.59	0.22	1.58	0.24	0.62	23.98	1636.69	6645.38	6498.58	0.25	1.63	0.15	0.33	13.36	1808.87	11108.96	11972.74	0.16	1.38	0.25	0.51	2.96	2382.43	8884.25	8419.24	0.27	1.74	0.24	0.43	2.97	2406.13	9831.37	9347.71	0.24	1.74	0.01
Tmem139	1.05	0.42	2.96	1.17	1.14	1.23	1.02	NA	0.22	0.05	23.42	0.53	2.15	1.53	0.25	5.87	1.22	0.60	2.49	1.86	1.54	0.98	1.21	NA	0.39	0.15	10.72	2.00	3.40	2.47	0.59	3.21	0.95	0.23	4.60	0.86	1.00	0.69	0.87	10.49	0.61	0.17	4.07	1.27	1.62	0.95	0.79	10.12	0.22
Mre11a	0.38	0.50	2.98	5.80	14.70	15.18	0.39	2.27	0.10	0.07	0.41	2.76	25.85	27.26	0.11	1.69	0.20	0.22	0.02	5.91	24.60	23.63	0.24	1.63	0.07	0.06	9.48	2.83	26.74	25.96	0.11	1.49	0.10	0.10	5.10	2.88	19.38	18.28	0.15	1.58	0.12	0.11	2.75	3.14	20.00	18.83	0.16	1.43	0.03
Gadd45g	0.12	0.06	2.99	7.48	45.66	41.05	0.16	2.45	0.35	0.12	3.96	40.57	86.10	51.18	0.47	2.93	0.49	0.14	22.33	44.98	72.70	44.64	0.62	5.52	0.92	0.18	14.51	122.20	125.15	59.28	0.98	7.48	0.46	0.13	14.73	71.61	138.57	74.17	0.52	12.65	0.18	0.02	10.99	24.05	126.67	92.83	0.19	2.93	0.81
Ormdl1	0.13	0.33	3.00	15.64	112.45	111.15	0.14	1.48	0.02	0.00	18.64	1.34	132.12	131.21	0.01	1.16	0.06	0.13	3.60	8.54	119.70	117.60	0.07	1.25	0.19	0.16	6.32	23.66	129.50	119.54	0.18	1.69	0.10	0.39	7.25	13.88	115.02	112.56	0.12	1.33	0.14	0.25	3.15	10.97	92.98	88.36	0.12	1.24	0.03
Kremen1	0.23	0.29	3.04	7.95	31.87	28.93	0.25	1.87	0.22	0.28	8.00	7.65	33.89	31.31	0.23	1.77	0.17	0.10	1.41	6.23	33.84	31.03	0.18	2.04	0.34	0.46	8.48	13.41	32.04	29.97	0.42	2.43	0.17	0.03	7.34	2.80	27.56	25.10	0.10	1.53	0.28	0.15	22.09	8.91	34.63	28.58	0.26	1.65	0.25
Cep72	0.90	0.35	3.05	2.59	2.69	1.30	0.96	19.35	0.34	0.22	5.73	1.52	2.81	2.16	0.54	4.90	0.81	0.37	1.38	1.64	2.05	1.94	0.80	NA	0.55	0.14	7.16	3.28	4.44	3.10	0.74	7.59	0.17	0.01	7.72	0.26	2.37	2.20	0.11	2.87	0.51	0.10	2.39	0.84	1.87	1.45	0.45	3.65	0.12
Gm11992	0.45	0.23	3.05	1.86	4.15	3.79	0.45	6.82	0.46	0.19	7.73	2.46	3.75	2.71	0.66	5.18	0.14	0.02	11.03	0.50	3.53	3.15	0.14	10.04	0.83	0.18	7.20	0.95	0.97	0.00	0.98	NA	1.24	0.32	6.79	3.13	2.78	1.78	1.13	15.45	0.13	0.01	15.30	0.34	2.60	1.92	0.13	2.24	0.48
Hsd3b7	0.56	0.72	3.06	885.26	1657.50	1496.75	0.53	3.12	0.32	0.61	3.93	517.02	1627.87	1670.80	0.32	1.97	0.39	0.66	2.38	606.79	1582.90	1514.77	0.38	2.32	0.15	0.52	5.24	383.30	2435.72	2506.75	0.16	1.48	0.47	0.84	3.51	635.07	1323.49	1311.07	0.48	3.15	0.59	0.86	3.77	990.81	1672.07	1576.49	0.59	4.11	0.16
Gm49388	0.56	0.72	3.07	884.33	1668.58	1501.60	0.53	3.08	0.32	0.61	3.91	519.30	1666.18	1709.10	0.31	1.94	0.39	0.67	2.36	610.52	1608.67	1543.76	0.38	2.30	0.16	0.56	5.26	392.21	2470.40	2520.55	0.16	1.47	0.46	0.85	3.50	637.47	1348.96	1325.64	0.47	3.05	0.58	0.86	3.79	992.86	1692.25	1606.61	0.59	4.03	0.16
Gprasp1	0.14	0.32	3.07	6.49	41.79	38.80	0.16	1.54	0.01	0.02	5.00	1.79	58.74	58.47	0.03	1.21	0.20	0.45	4.28	11.33	52.91	51.25	0.21	1.60	0.21	0.15	6.27	11.79	59.30	57.53	0.20	1.82	0.16	0.22	4.56	7.60	46.72	45.59	0.16	1.53	0.13	0.11	1.07	4.98	40.44	38.15	0.12	1.62	0.14
Adgb	0.15	0.05	3.09	1.49	8.21	6.59	0.18	1.48	0.51	0.24	22.21	5.31	11.41	9.06	0.47	3.08	0.06	0.01	9.37	0.52	6.86	5.48	0.08	2.48	0.50	0.15	21.88	1.62	2.76	1.88	0.58	8.14	0.13	0.03	1.07	0.91	7.36	6.79	0.12	1.89	0.35	0.14	0.76	1.60	4.27	3.98	0.37	3.39	0.50
Eif2ak2	0.12	0.13	3.09	5.17	44.48	44.50	0.12	1.24	0.03	0.08	6.32	4.25	74.18	73.60	0.06	1.21	0.22	0.51	4.35	14.57	64.96	66.02	0.22	1.77	0.12	0.06	16.63	4.88	42.85	38.67	0.11	2.00	0.16	0.34	4.09	8.60	49.20	48.78	0.17	1.57	0.04	0.02	23.61	2.33	43.67	45.15	0.05	1.53	0.17
Apbb1ip	0.24	0.20	3.10	9.96	43.83	42.78	0.23	1.92	0.29	0.23	20.97	21.73	73.07	66.21	0.30	1.75	0.18	0.24	0.37	11.56	57.36	60.04	0.20	1.78	0.31	0.23	4.22	8.53	26.90	24.51	0.32	1.89	0.13	0.07	22.73	4.98	36.00	34.80	0.14	1.72	0.05	0.00	9.91	0.87	27.05	23.69	0.03	1.46	0.39
Slc26a4	0.54	0.36	3.10	2.67	4.20	3.03	0.64	5.06	0.40	0.30	22.74	1.42	3.31	3.01	0.43	2.48	0.40	0.21	4.12	3.05	7.55	6.00	0.40	3.07	0.39	0.08	2.94	0.92	2.70	2.29	0.34	2.60	0.54	0.31	0.67	2.35	4.13	3.78	0.57	4.13	0.62	0.20	5.67	0.63	1.22	1.50	0.51	8.12	0.47
Snord118	0.29	0.34	3.11	216.40	644.31	592.94	0.34	2.53	0.10	0.17	1.65	53.16	469.72	452.91	0.11	1.24	0.06	0.04	21.57	25.39	348.68	350.77	0.07	1.50	0.80	0.27	5.81	1227.51	1313.84	784.09	0.93	6.84	0.13	0.15	5.49	258.18	983.19	925.75	0.26	1.80	0.33	0.16	7.75	135.27	521.51	490.14	0.26	2.00	0.38
Zfp775	0.32	0.38	3.12	7.73	24.98	25.56	0.31	2.27	0.03	0.03	19.67	1.82	23.80	22.20	0.08	1.37	0.17	0.12	2.66	3.27	21.88	20.83	0.15	1.53	0.19	0.30	5.58	12.04	48.23	40.04	0.25	1.94	0.26	0.37	0.32	7.03	26.25	24.39	0.27	2.03	0.08	0.03	0.90	2.25	26.67	25.09	0.08	1.70	0.28
2610528J11Rik	0.36	0.54	3.12	18.17	52.83	54.74	0.34	2.51	0.18	0.43	7.08	8.52	42.26	40.17	0.20	1.63	0.20	0.18	1.06	9.45	45.69	42.58	0.21	1.63	0.29	0.25	2.19	17.10	67.40	71.73	0.25	2.11	0.31	0.40	4.61	14.70	47.90	53.28	0.31	2.71	0.28	0.42	5.26	13.65	45.09	40.71	0.30	2.00	0.28
Trim12c	0.46	0.57	3.12	21.16	44.01	46.11	0.48	3.82	0.20	0.29	5.46	9.87	51.72	47.31	0.19	1.53	0.17	0.23	2.00	9.41	51.27	52.95	0.18	1.82	0.18	0.07	8.31	8.56	52.69	45.78	0.16	2.50	0.28	0.38	4.17	13.96	56.19	58.08	0.25	1.73	0.14	0.16	2.97	7.56	43.56	42.92	0.17	1.54	0.30
Mpeg1	0.36	0.27	3.14	37.71	112.84	92.42	0.33	1.85	0.15	0.12	21.69	20.07	141.77	131.40	0.14	1.51	0.09	0.06	21.44	12.78	127.58	119.77	0.10	1.30	0.07	0.02	7.37	7.22	155.53	150.27	0.05	1.68	0.17	0.09	23.47	15.20	91.61	83.89	0.17	1.71	0.04	0.03	19.61	7.71	81.21	84.35	0.09	1.74	0.25
Cdc14a	0.58	0.45	3.15	4.28	7.16	7.08	0.60	4.82	0.17	0.08	0.33	1.38	9.00	9.01	0.15	1.54	0.33	0.38	3.45	3.96	10.41	11.35	0.38	2.30	0.33	0.04	19.18	0.80	2.73	2.09	0.29	2.89	0.06	0.02	1.47	0.42	6.59	6.64	0.06	1.38	0.04	0.01	8.57	0.25	4.55	4.30	0.06	1.49	0.45
Gm13166	0.25	0.17	3.15	2.41	10.67	10.35	0.23	1.80	0.13	0.11	13.87	2.93	25.22	24.48	0.12	1.53	0.22	0.17	6.97	3.65	16.20	17.82	0.23	1.51	0.53	0.22	6.35	4.35	8.44	6.28	0.52	5.09	0.28	0.20	8.78	5.10	21.88	22.19	0.23	1.78	0.24	0.02	5.98	1.64	13.36	12.11	0.12	1.79	0.24
Ror1	0.11	0.12	3.15	1.31	9.41	8.54	0.14	1.51	0.09	0.06	1.80	1.25	10.01	10.62	0.13	1.56	0.27	0.29	23.14	2.30	8.22	7.27	0.28	2.00	0.46	0.21	22.17	3.14	6.30	5.83	0.50	5.84	0.28	0.17	1.18	2.04	7.93	8.25	0.26	2.15	0.47	0.32	6.13	2.98	6.37	6.15	0.47	2.83	0.11
Msh2	0.22	0.36	3.16	12.35	52.55	51.58	0.24	1.92	0.05	0.02	7.05	1.92	53.28	55.55	0.04	1.21	0.25	0.54	22.45	12.60	50.00	49.56	0.25	1.74	0.22	0.26	0.12	15.87	73.99	81.54	0.21	1.88	0.18	0.57	5.13	9.82	46.34	47.26	0.21	1.48	0.21	0.22	3.38	9.85	44.96	43.06	0.22	1.85	0.21
Arhgap18	0.39	0.68	3.16	29.26	79.97	80.83	0.37	2.12	0.20	0.35	4.48	25.48	113.72	106.08	0.22	1.50	0.16	0.23	0.38	18.33	111.75	104.50	0.16	1.39	0.27	0.49	23.29	22.73	80.33	81.09	0.28	2.00	0.49	0.64	4.64	41.48	93.83	103.15	0.44	2.97	0.41	0.27	4.00	23.28	64.89	58.73	0.36	2.69	0.25
Rin2	0.14	0.17	3.17	9.09	67.23	67.39	0.14	1.65	0.01	0.03	6.73	2.75	77.95	77.29	0.04	1.22	0.14	0.42	1.11	10.64	74.92	76.67	0.14	1.47	0.19	0.26	6.29	11.32	58.00	56.72	0.20	1.75	0.16	0.33	2.07	10.28	65.44	62.38	0.16	1.60	0.16	0.16	3.78	9.32	71.86	73.51	0.13	1.56	0.24
Gps2	0.17	0.41	3.17	20.41	131.86	125.60	0.15	1.47	0.16	0.20	8.57	19.19	136.14	136.22	0.14	1.39	0.15	0.48	4.02	20.68	134.88	131.66	0.15	1.36	0.09	0.08	10.60	30.87	287.61	287.07	0.11	1.52	0.12	0.19	9.46	22.41	156.43	161.07	0.14	1.33	0.04	0.10	5.96	22.59	180.23	169.26	0.13	1.45	0.10
Sox6	0.07	0.11	3.18	10.43	120.32	119.39	0.09	1.29	0.06	0.06	15.98	5.92	136.97	138.65	0.04	1.19	0.12	0.34	7.13	15.26	129.48	129.67	0.12	1.30	0.12	0.15	3.68	16.19	113.47	106.13	0.14	1.74	0.10	0.24	7.75	13.57	123.65	122.47	0.11	1.29	0.25	0.49	9.19	24.77	105.68	101.18	0.23	1.59	0.15
Foxk1	0.60	0.65	3.18	39.92	67.66	61.02	0.59	4.74	0.22	0.19	1.72	19.96	83.68	76.76	0.24	2.18	0.24	0.18	0.66	19.75	78.25	73.48	0.25	1.80	0.27	0.37	8.02	24.24	86.70	85.11	0.28	2.11	0.35	0.12	4.77	18.68	62.30	52.81	0.30	2.51	0.19	0.32	3.41	26.26	110.88	107.18	0.24	1.90	0.42
Mast4	0.32	0.64	3.20	13.53	38.91	36.79	0.35	2.31	0.24	0.47	22.45	12.26	46.92	47.21	0.26	1.87	0.03	0.01	14.20	1.31	41.52	39.07	0.03	1.31	0.15	0.07	1.04	8.22	51.09	44.57	0.16	1.65	0.34	0.58	23.90	11.61	34.18	34.75	0.34	2.29	0.20	0.11	23.57	7.60	35.67	32.30	0.21	1.93	0.10
Adat2	0.20	0.23	3.20	3.22	16.16	15.90	0.20	1.84	0.29	0.32	10.06	3.63	12.27	10.94	0.30	2.00	0.03	0.00	20.36	0.37	14.62	14.28	0.03	1.68	0.34	0.40	8.88	8.00	21.87	21.31	0.37	2.57	0.22	0.46	7.73	3.44	14.10	13.93	0.24	1.58	0.34	0.40	7.33	4.44	13.26	12.73	0.34	2.65	0.35
Lig1	0.31	0.32	3.23	13.04	44.41	41.82	0.29	1.81	0.05	0.03	4.80	3.08	64.65	66.11	0.05	1.26	0.13	0.13	20.68	7.87	59.86	60.81	0.13	1.71	0.64	0.72	3.72	73.62	115.06	95.46	0.64	3.98	0.37	0.74	6.02	20.10	53.05	54.09	0.38	2.34	0.32	0.21	2.32	13.31	42.28	36.44	0.31	2.30	0.45
Abca5	0.16	0.18	3.23	3.05	14.43	15.24	0.21	1.64	0.27	0.33	21.24	4.81	18.13	18.25	0.27	2.00	0.31	0.35	20.95	4.55	15.23	15.30	0.30	2.59	0.08	0.00	10.70	0.72	16.09	14.48	0.04	1.95	0.08	0.08	17.08	1.80	13.18	12.90	0.14	2.11	0.12	0.18	19.30	2.85	17.83	18.61	0.16	1.41	0.08
Hes1	0.30	0.16	3.23	53.56	227.16	208.53	0.24	2.37	0.08	0.05	1.66	15.67	188.55	197.41	0.08	1.59	0.27	0.28	1.90	53.92	195.41	175.53	0.28	2.02	0.12	0.07	14.99	15.43	114.98	111.46	0.13	2.00	0.39	0.39	23.29	56.41	140.55	156.08	0.40	2.78	0.12	0.11	21.78	39.13	267.00	272.02	0.15	2.02	0.17
Srcin1	1.10	0.50	3.25	1.50	1.26	0.60	1.19	NA	0.53	0.17	23.63	1.22	2.22	1.72	0.55	7.36	0.64	0.32	19.67	0.84	1.27	0.99	0.66	9.46	0.71	0.40	11.86	2.25	3.18	2.94	0.71	5.76	0.18	0.02	4.66	0.18	0.64	0.25	0.28	NA	0.97	0.31	2.01	1.49	1.45	0.73	1.02	17.74	0.34
Pak2	0.04	0.06	3.26	12.92	240.69	243.96	0.05	1.16	0.12	0.33	21.52	37.46	354.71	352.04	0.11	1.32	0.03	0.07	21.38	10.14	318.30	314.30	0.03	1.12	0.16	0.26	17.81	30.01	233.18	227.09	0.13	1.40	0.09	0.15	22.43	23.39	277.24	280.88	0.08	1.21	0.06	0.18	13.90	19.01	288.92	299.05	0.07	1.14	0.04
Ndc80	0.63	0.24	3.27	0.93	1.64	1.37	0.57	4.76	0.40	0.15	15.02	1.06	2.37	1.74	0.45	3.15	0.56	0.30	0.14	1.43	2.54	2.50	0.56	6.80	0.99	0.13	22.30	1.39	1.45	0.00	0.96	17.60	0.96	0.18	17.94	1.31	1.66	0.76	0.79	17.89	1.41	0.18	21.78	2.79	1.96	0.68	1.42	44.48	0.28
Scarna17	0.84	0.22	3.28	1.64	2.19	1.22	0.75	NA	0.30	0.17	0.76	1.65	5.47	4.90	0.30	2.35	0.19	0.06	6.70	1.08	3.78	2.77	0.28	5.78	0.55	0.39	6.92	10.17	13.86	10.90	0.73	4.38	0.31	0.26	5.28	2.38	6.16	5.53	0.39	2.23	0.88	0.55	6.18	3.09	3.69	3.01	0.84	5.48	0.05
S100a9	0.42	0.33	3.28	4.03	9.15	8.55	0.44	3.67	0.78	0.12	22.49	13.50	15.20	6.71	0.89	12.79	0.70	0.52	0.62	5.32	7.55	6.42	0.70	5.18	0.53	0.11	4.13	1.77	3.72	2.42	0.48	NA	0.39	0.22	1.94	3.04	8.80	8.15	0.35	2.03	0.42	0.14	2.34	3.09	5.28	2.69	0.59	6.05	0.55
Crtc1	0.65	0.40	3.29	5.68	8.82	6.78	0.64	3.87	0.06	0.06	18.03	1.50	14.11	13.47	0.11	1.69	0.27	0.38	1.81	3.69	13.08	12.78	0.28	2.03	0.23	0.12	19.74	8.10	27.22	26.21	0.30	3.21	0.17	0.03	22.01	1.28	12.90	12.44	0.10	1.39	0.10	0.05	6.09	2.10	15.30	15.57	0.14	2.99	0.20
Kmt5b	0.17	0.39	3.29	19.33	103.55	105.32	0.19	1.51	0.04	0.02	0.06	3.42	126.99	127.27	0.03	1.08	0.11	0.31	1.09	13.10	117.81	118.02	0.11	1.38	0.24	0.33	8.03	21.56	85.30	79.94	0.25	1.94	0.19	0.32	3.28	16.94	97.29	96.19	0.17	1.43	0.13	0.33	4.22	13.17	85.06	88.75	0.15	1.41	0.22
Clec12a	0.34	0.36	3.31	8.39	24.20	23.56	0.35	2.15	0.49	0.41	21.55	14.16	28.75	26.37	0.49	3.11	0.18	0.20	22.18	4.40	23.04	21.70	0.19	1.69	0.23	0.09	9.78	3.07	9.12	8.50	0.34	2.11	0.35	0.50	1.45	5.06	14.77	14.24	0.34	2.02	0.04	0.00	7.24	0.65	15.11	15.92	0.04	1.71	0.27
Ifit1	0.16	0.07	3.31	5.59	49.42	45.90	0.11	1.47	0.24	0.40	5.81	19.32	76.46	73.91	0.25	1.67	0.31	0.30	2.08	24.84	74.37	66.26	0.33	2.16	0.32	0.17	19.03	14.14	39.44	32.04	0.36	2.55	0.23	0.10	1.16	9.53	47.88	47.48	0.20	2.04	0.14	0.10	19.14	11.47	46.63	39.10	0.25	2.13	0.28
Dis3l	0.07	0.06	3.34	2.95	35.08	33.95	0.08	1.56	0.01	0.00	8.38	0.68	43.17	38.01	0.02	1.22	0.21	0.53	6.28	10.01	41.59	39.66	0.24	1.58	0.15	0.08	3.89	9.77	46.69	38.22	0.21	1.80	0.00	0.02	5.04	2.64	40.45	38.95	0.07	1.52	0.20	0.29	3.69	9.02	39.58	36.63	0.23	1.75	0.02
Gm2415	0.36	0.10	3.36	1.56	4.92	4.26	0.32	2.64	0.70	0.63	23.85	3.32	4.65	4.65	0.71	5.22	0.60	0.29	10.19	2.66	4.73	3.53	0.56	5.31	0.32	0.13	14.93	2.64	8.55	7.17	0.31	2.46	0.26	0.17	23.87	1.38	5.26	5.79	0.26	2.26	0.39	0.20	1.78	2.99	6.73	5.49	0.44	4.59	0.22
Slc38a4	0.07	0.11	3.36	373.24	5960.42	5778.96	0.06	1.24	0.10	0.43	10.87	605.64	6150.42	6084.49	0.10	1.23	0.09	0.37	15.20	624.18	6292.83	6331.19	0.10	1.23	0.06	0.10	20.55	405.65	6317.53	6133.09	0.06	1.19	0.14	0.27	11.28	750.93	5132.14	5299.54	0.15	1.47	0.04	0.13	7.84	287.42	4185.49	4050.90	0.07	1.18	0.02
Cep120	0.26	0.34	3.37	12.52	46.63	51.07	0.27	2.24	0.05	0.03	6.38	2.61	56.46	57.86	0.05	1.32	0.03	0.02	1.29	1.50	52.61	53.43	0.03	1.14	0.15	0.16	6.25	9.95	64.75	60.86	0.15	1.53	0.16	0.30	7.34	11.20	59.94	57.38	0.19	1.47	0.17	0.44	8.14	11.15	60.81	61.27	0.18	1.47	0.08
Gm50156	0.26	0.13	3.38	1.98	7.49	7.25	0.26	2.68	0.50	0.40	6.90	2.56	4.73	4.14	0.54	3.02	0.31	0.18	8.20	2.00	6.77	6.79	0.30	2.61	0.47	0.12	20.72	2.32	3.69	2.43	0.63	3.89	0.49	0.12	2.63	1.66	3.61	2.52	0.46	3.40	0.49	0.17	4.55	3.02	4.49	2.76	0.67	7.85	0.24
Mtm1	0.23	0.25	3.38	8.21	30.68	32.17	0.27	1.77	0.08	0.07	1.96	3.37	35.24	34.70	0.10	1.36	0.18	0.21	3.74	7.54	34.53	34.18	0.22	1.75	0.21	0.07	9.08	3.29	15.27	14.60	0.22	2.00	0.33	0.19	3.76	7.04	25.74	26.49	0.27	2.85	0.27	0.14	8.75	5.62	21.23	22.99	0.26	2.28	0.23
Col8a1	0.43	0.14	3.39	2.27	5.76	5.24	0.39	6.60	0.26	0.17	11.25	1.34	5.17	5.07	0.26	2.11	0.56	0.24	2.15	2.27	4.24	3.11	0.53	3.03	0.52	0.19	21.83	3.08	4.54	2.79	0.68	10.90	0.37	0.16	7.71	1.70	4.80	3.62	0.36	1.91	0.27	0.04	10.88	0.55	2.78	2.81	0.20	1.86	0.15
Piezo1	0.13	0.17	3.40	2.75	17.16	17.55	0.16	1.72	0.31	0.45	23.62	6.74	21.37	20.41	0.32	1.91	0.22	0.39	21.34	4.00	17.92	18.30	0.22	1.66	0.09	0.08	20.41	3.35	26.64	28.80	0.13	1.64	0.21	0.30	1.79	3.78	17.76	17.31	0.21	1.87	0.07	0.06	2.24	1.71	18.55	17.92	0.09	1.47	0.21
5730480H06Rik	0.33	0.39	3.40	11.88	36.88	36.69	0.32	2.13	0.07	0.09	1.45	3.01	39.35	39.91	0.08	1.30	0.12	0.27	23.06	4.84	37.70	36.16	0.13	1.40	0.12	0.04	7.13	3.13	31.08	27.18	0.10	1.67	0.10	0.08	0.56	3.26	33.90	33.29	0.10	1.32	0.06	0.11	6.00	4.30	30.25	30.65	0.14	1.48	0.08
Serinc5	0.41	0.72	3.41	39.55	103.18	92.95	0.38	2.09	0.16	0.52	1.63	16.71	99.03	99.24	0.17	1.39	0.10	0.22	0.99	9.80	100.48	101.10	0.10	1.24	0.19	0.29	6.18	18.72	93.82	94.01	0.20	1.71	0.21	0.24	2.10	16.13	87.71	90.55	0.18	1.70	0.28	0.54	3.08	21.63	76.01	71.66	0.28	1.82	0.15
Rnf220	0.27	0.53	3.41	26.07	102.62	102.32	0.25	1.96	0.09	0.12	2.79	8.36	126.47	128.41	0.07	1.21	0.07	0.14	23.95	8.67	117.47	114.58	0.07	1.29	0.03	0.01	1.78	3.86	202.29	192.69	0.02	1.27	0.12	0.34	6.63	21.12	138.00	142.35	0.15	1.44	0.10	0.20	6.17	28.61	178.40	176.34	0.16	1.38	0.10
Ring1	0.33	0.33	3.43	9.78	32.61	31.27	0.30	2.10	0.30	0.57	7.58	4.03	12.73	13.05	0.32	1.80	0.35	0.29	1.34	5.72	15.88	13.67	0.36	2.55	0.15	0.05	9.78	2.88	20.99	20.69	0.14	1.89	0.02	0.01	1.08	0.66	18.05	17.89	0.04	1.21	0.08	0.05	5.99	1.86	18.15	18.16	0.10	1.44	0.13
Rad51b	0.10	0.06	3.43	2.49	23.49	24.31	0.11	1.52	0.51	0.52	0.84	7.35	14.46	13.47	0.51	3.21	0.29	0.13	23.26	6.83	23.55	18.45	0.29	2.27	0.79	0.20	4.30	7.07	7.42	3.41	0.95	71.55	0.17	0.05	4.49	3.58	19.46	20.42	0.18	1.81	0.25	0.03	10.21	4.46	18.30	13.79	0.24	4.08	0.14
Gltp	0.12	0.09	3.43	3.00	22.16	23.27	0.14	1.48	0.34	0.44	23.01	9.26	26.02	24.76	0.36	2.64	0.17	0.14	19.08	3.54	22.81	22.01	0.16	1.61	0.13	0.08	17.00	2.34	12.50	11.88	0.19	2.40	0.21	0.20	2.98	4.11	19.56	18.83	0.21	2.07	0.11	0.11	16.85	2.65	17.18	18.57	0.15	1.89	0.10
Cyth4	0.21	0.11	3.44	3.38	16.37	15.73	0.21	1.56	0.22	0.28	22.25	5.81	23.65	22.68	0.25	1.86	0.12	0.05	23.38	2.02	18.13	17.13	0.11	1.42	0.32	0.24	23.76	6.37	19.68	19.70	0.32	2.57	0.16	0.09	0.84	3.23	18.19	16.49	0.18	1.95	0.11	0.03	22.96	1.70	14.96	14.36	0.11	1.60	0.12
Gm47374	0.21	0.08	3.45	1.36	5.27	4.57	0.26	3.54	0.28	0.19	23.08	1.47	5.20	4.56	0.28	2.39	0.59	0.16	5.87	0.96	1.71	1.05	0.56	4.59	0.87	0.17	7.19	3.76	3.31	1.12	1.14	NA	0.77	0.25	1.08	2.12	2.99	1.84	0.71	11.75	0.33	0.06	9.04	0.65	1.74	1.37	0.37	3.62	0.28
Tab1	0.62	0.54	3.45	4.37	6.92	6.59	0.63	4.08	0.10	0.05	21.73	0.84	6.16	6.26	0.14	1.84	0.19	0.11	4.06	1.28	6.66	6.43	0.19	1.51	0.27	0.24	6.04	7.19	17.56	15.01	0.41	2.65	0.30	0.41	4.71	2.64	7.27	7.10	0.36	2.01	0.10	0.03	5.15	1.67	8.37	6.82	0.20	2.99	0.19
Kcna2	0.64	0.51	3.47	9.23	15.02	14.16	0.61	3.09	0.33	0.26	22.16	7.67	23.27	20.56	0.33	2.41	0.36	0.49	21.91	6.13	18.29	16.66	0.34	1.97	0.42	0.34	5.26	4.41	9.01	8.54	0.49	2.92	0.36	0.30	0.62	5.50	15.49	14.39	0.36	2.67	0.11	0.02	23.72	1.66	14.29	11.61	0.12	2.45	0.32
Jak1	0.10	0.49	3.47	83.57	857.33	853.24	0.10	1.22	0.10	0.50	23.98	122.52	1192.42	1193.41	0.10	1.23	0.04	0.13	21.24	56.99	1102.77	1083.55	0.05	1.15	0.10	0.31	17.60	77.82	875.31	861.83	0.09	1.26	0.02	0.03	2.90	29.20	1020.80	1015.25	0.03	1.13	0.09	0.16	23.20	99.87	925.41	930.82	0.11	1.33	0.07
Wrn	0.07	0.09	3.49	8.29	99.55	106.81	0.08	1.23	0.03	0.05	8.18	5.85	104.69	106.92	0.06	1.18	0.11	0.15	0.98	12.84	112.18	118.07	0.11	1.37	0.27	0.22	0.77	12.98	50.16	47.88	0.26	1.94	0.15	0.01	5.57	4.01	83.30	76.86	0.05	1.36	0.06	0.03	4.82	4.65	77.77	80.33	0.06	1.19	0.32
Ppp2r1b	0.18	0.35	3.51	26.21	128.77	124.47	0.20	1.67	0.04	0.04	0.32	4.41	103.98	104.65	0.04	1.22	0.17	0.32	2.46	19.05	103.27	102.61	0.18	1.60	0.15	0.21	8.70	13.21	92.81	88.05	0.14	1.63	0.07	0.13	7.15	8.18	97.51	100.14	0.08	1.53	0.09	0.20	18.60	9.87	114.38	108.23	0.09	1.26	0.18
Slc38a7	0.10	0.20	3.52	10.45	67.57	65.63	0.15	1.34	0.07	0.08	7.35	3.93	56.64	56.82	0.07	1.26	0.17	0.15	4.43	7.50	57.31	59.01	0.13	1.69	0.12	0.26	4.96	19.01	116.97	112.41	0.16	1.54	0.10	0.18	7.27	9.52	65.07	61.00	0.15	1.61	0.05	0.01	1.99	3.39	77.17	68.92	0.04	1.29	0.11
5430405H02Rik	0.17	0.32	3.53	5.02	27.26	27.37	0.18	1.63	0.10	0.11	22.58	3.81	36.35	38.03	0.10	1.56	0.14	0.17	2.41	4.48	28.62	28.80	0.16	1.66	0.20	0.22	4.21	8.47	30.75	31.40	0.28	1.83	0.18	0.13	22.80	4.92	26.37	25.25	0.19	1.88	0.24	0.23	6.89	4.61	23.75	25.97	0.19	1.64	0.11
Ctrc	1.12	0.66	3.54	2.29	2.04	1.50	1.12	16.04	0.41	0.09	10.26	0.82	2.21	1.72	0.37	3.74	0.96	0.15	2.63	5.46	5.46	3.28	1.00	10.87	0.19	0.03	3.77	1.09	6.61	6.26	0.17	2.97	0.93	0.70	7.31	4.57	4.69	3.18	0.97	6.43	0.71	0.20	13.26	1.02	1.60	1.33	0.64	3.54	0.47
Zfp512b	0.17	0.35	3.56	13.19	83.28	87.12	0.16	1.42	0.08	0.11	5.86	5.94	69.41	70.95	0.09	1.49	0.23	0.73	3.70	15.98	69.01	74.27	0.23	1.59	0.05	0.01	14.91	2.43	101.64	96.41	0.02	1.26	0.15	0.41	5.33	10.70	58.82	58.98	0.18	1.44	0.16	0.25	2.66	11.65	58.95	60.47	0.20	1.52	0.05
Pcnt	0.27	0.45	3.58	29.28	101.24	104.79	0.29	2.49	0.08	0.10	7.23	8.86	118.24	112.26	0.07	1.22	0.02	0.01	6.22	1.78	114.75	116.89	0.02	1.26	0.05	0.00	23.27	2.28	107.20	108.77	0.02	1.61	0.23	0.56	6.70	22.55	100.55	93.27	0.22	1.59	0.15	0.37	6.72	18.20	92.76	91.36	0.20	1.52	0.25
Rxrg	0.10	0.05	3.60	4.64	44.50	39.20	0.10	1.73	0.11	0.18	22.70	4.72	40.25	39.14	0.12	1.31	0.11	0.23	3.93	7.25	46.75	46.27	0.16	1.36	0.24	0.27	3.97	10.94	55.15	53.59	0.20	1.74	0.27	0.32	4.00	10.20	38.57	34.67	0.26	1.93	0.04	0.03	0.03	1.73	37.94	38.26	0.05	1.19	0.08
Cyp1a2	0.00	0.01	3.60	73.57	3337.52	3221.02	0.02	1.26	0.08	0.16	9.54	252.53	3278.88	3268.78	0.08	1.27	0.15	0.45	12.16	507.81	2919.10	2779.77	0.17	1.40	0.07	0.12	5.30	411.70	4597.45	4773.99	0.09	1.51	0.07	0.05	10.71	274.18	3527.74	3501.40	0.08	1.17	0.17	0.22	4.51	462.26	2430.25	2482.22	0.19	1.45	0.05
Gm38077	0.05	0.05	3.61	1.86	17.56	17.08	0.11	1.28	0.23	0.24	9.76	2.93	10.57	9.21	0.28	1.94	0.24	0.11	2.68	2.43	8.50	7.59	0.29	2.57	0.46	0.23	2.05	3.00	6.30	4.93	0.48	3.43	0.26	0.12	22.12	2.14	7.17	5.96	0.30	2.81	0.06	0.01	20.96	0.39	10.25	9.86	0.04	1.71	0.13
Nudt16l1	0.18	0.40	3.62	41.37	248.86	252.47	0.17	1.52	0.12	0.31	8.60	24.37	217.68	221.47	0.11	1.33	0.11	0.24	3.01	24.94	212.98	214.75	0.12	1.50	0.21	0.57	5.88	85.50	348.44	334.99	0.25	1.77	0.15	0.28	7.13	29.85	213.42	206.39	0.14	1.35	0.12	0.15	3.89	38.57	217.49	210.46	0.18	1.65	0.02
Elovl5	0.38	0.60	3.63	3193.61	8909.19	8286.92	0.36	2.21	0.15	0.16	1.44	1130.38	7819.98	7574.70	0.14	1.48	0.26	0.39	23.40	2092.50	7982.68	6951.44	0.26	1.80	0.33	0.34	3.98	1865.75	5736.77	5509.65	0.33	2.20	0.55	0.69	5.22	4388.87	8195.81	7823.85	0.54	3.32	0.02	0.01	23.25	337.75	7715.97	7290.12	0.04	1.64	0.17
Gm48766	0.51	0.12	3.66	1.68	3.12	2.32	0.54	5.28	0.19	0.06	5.54	0.64	2.66	2.17	0.24	4.70	0.60	0.30	3.35	1.52	1.77	0.93	0.86	NA	0.69	0.26	18.80	0.74	0.67	0.00	1.11	NA	0.13	0.01	9.97	0.33	1.52	0.75	0.22	12.61	0.15	0.01	19.15	0.24	1.55	0.77	0.16	4.96	0.22
Pdcd4	0.37	0.78	3.67	395.53	1113.09	1106.15	0.36	2.28	0.18	0.44	5.36	239.58	1238.22	1235.33	0.19	1.51	0.15	0.42	3.93	178.15	1193.35	1207.04	0.15	1.48	0.41	0.64	5.62	315.36	801.92	733.97	0.39	2.43	0.40	0.63	2.74	407.36	1098.95	994.20	0.37	2.40	0.16	0.39	5.85	135.59	737.17	693.23	0.18	1.50	0.49
Pbk	0.37	0.09	3.68	0.69	1.74	1.41	0.39	6.00	0.11	0.03	15.82	0.36	2.31	2.18	0.15	2.06	0.84	0.44	21.79	1.86	1.84	1.61	1.01	9.27	0.45	0.10	10.55	1.05	1.92	1.20	0.55	NA	0.33	0.11	3.16	0.52	1.44	1.32	0.36	2.92	0.68	0.09	21.96	2.39	2.56	1.38	0.94	11.94	0.52
Kdm3b	0.17	0.14	3.68	6.89	26.59	22.49	0.26	2.28	0.09	0.11	6.27	2.49	24.69	24.86	0.10	1.40	0.20	0.25	3.44	5.22	21.63	20.37	0.24	1.96	0.37	0.28	5.63	11.62	22.94	18.93	0.51	3.64	0.27	0.29	1.63	5.17	20.24	20.18	0.26	1.73	0.23	0.30	7.90	4.06	16.75	17.92	0.24	1.68	0.25
Faap100	0.19	0.15	3.68	7.33	42.13	43.63	0.17	2.20	0.20	0.29	9.83	8.64	49.44	47.98	0.17	1.45	0.21	0.25	5.03	8.69	49.33	47.80	0.18	1.59	0.05	0.09	5.73	17.54	132.92	125.26	0.13	1.92	0.34	0.55	7.17	20.93	57.94	59.75	0.36	2.49	0.40	0.32	7.63	35.69	72.86	64.31	0.49	2.66	0.27
F630028O10Rik	0.20	0.02	3.68	0.46	2.72	2.01	0.17	2.62	0.85	0.38	22.64	2.39	2.87	2.27	0.83	4.95	0.39	0.12	21.49	1.11	3.10	2.94	0.36	18.27	0.21	0.03	14.50	0.26	0.64	0.00	0.40	NA	0.52	0.20	22.23	1.52	2.69	2.51	0.56	3.32	0.14	0.04	20.33	0.46	2.12	2.26	0.22	2.17	0.59
Pcnx3	0.24	0.55	3.70	19.75	80.01	76.84	0.25	1.57	0.09	0.10	21.04	7.42	95.94	92.84	0.08	1.37	0.14	0.11	2.38	11.66	85.16	85.65	0.14	1.60	0.17	0.04	18.07	12.10	115.87	122.71	0.10	2.23	0.11	0.06	8.87	7.78	73.46	67.27	0.11	1.33	0.14	0.17	4.16	12.59	84.76	80.78	0.15	1.51	0.17
Ikzf1	0.45	0.35	3.72	5.60	13.87	13.42	0.40	3.11	0.21	0.11	21.03	4.46	15.72	13.88	0.28	2.78	0.30	0.25	1.16	3.70	12.17	10.41	0.30	1.78	0.04	0.00	15.67	0.44	7.33	7.94	0.06	1.92	0.25	0.13	23.56	3.31	13.23	11.10	0.25	2.14	0.25	0.14	14.56	2.46	8.67	8.29	0.28	1.97	0.17
Appl2	0.26	0.53	3.72	25.06	90.19	88.77	0.28	1.75	0.06	0.07	11.77	5.11	86.35	87.86	0.06	1.27	0.08	0.23	1.69	5.66	73.87	73.31	0.08	1.26	0.17	0.06	9.91	9.10	62.08	65.35	0.15	2.49	0.21	0.45	8.58	18.07	75.06	67.87	0.24	1.94	0.21	0.54	5.14	12.21	59.31	57.35	0.21	1.56	0.23
Serpinf2	0.26	0.59	3.73	478.05	2040.73	2057.38	0.23	1.65	0.15	0.35	6.29	171.46	1350.09	1301.53	0.13	1.41	0.12	0.37	3.38	177.25	1565.33	1619.00	0.11	1.39	0.11	0.39	7.91	490.54	3826.23	3910.23	0.13	1.31	0.12	0.19	4.39	347.30	2103.18	1974.38	0.17	1.42	0.14	0.34	5.53	472.35	2335.12	2219.54	0.20	1.61	0.13
Mafk	0.41	0.53	3.74	8.91	22.47	20.55	0.40	2.40	0.13	0.07	4.73	3.92	34.46	35.82	0.11	1.45	0.27	0.21	2.27	7.32	27.50	26.11	0.27	1.64	0.37	0.31	5.32	28.43	63.10	56.28	0.45	2.78	0.22	0.33	5.78	9.40	33.40	31.21	0.28	1.90	0.23	0.27	7.03	10.74	38.34	36.59	0.28	1.90	0.07
Irs2	0.53	0.69	3.75	63.25	115.30	111.67	0.55	3.26	0.27	0.27	1.11	21.46	79.02	83.71	0.27	1.80	0.05	0.03	19.82	8.00	76.20	71.81	0.10	1.55	0.42	0.55	12.05	114.45	266.43	295.50	0.43	3.12	0.46	0.65	4.41	55.99	116.78	120.94	0.48	2.78	0.29	0.53	5.02	38.15	119.43	107.21	0.32	2.12	0.15
Sh3yl1	0.27	0.49	3.75	7.58	28.74	28.84	0.26	2.36	0.09	0.06	12.15	2.04	21.80	22.56	0.09	1.50	0.15	0.32	4.71	4.44	28.42	29.00	0.16	1.48	0.24	0.26	21.44	6.82	25.19	22.02	0.27	1.69	0.18	0.22	9.60	5.04	27.40	26.78	0.18	1.54	0.11	0.12	18.61	5.78	26.67	26.32	0.22	1.73	0.19
Gm38375	0.96	0.32	3.75	2.68	2.15	0.00	1.25	NA	0.26	0.06	22.52	0.99	3.68	3.49	0.27	4.53	0.35	0.08	8.85	0.67	1.96	1.63	0.34	4.82	0.63	0.07	22.96	1.80	2.69	2.08	0.67	10.43	0.41	0.09	1.84	0.72	1.85	1.50	0.39	4.81	0.49	0.12	7.38	0.41	1.07	1.30	0.39	2.06	0.24
Gatad2b	0.09	0.29	3.79	27.71	220.89	225.09	0.13	1.27	0.08	0.24	22.28	22.78	272.68	270.78	0.08	1.22	0.08	0.19	3.00	16.72	240.40	230.60	0.07	1.26	0.05	0.15	5.57	22.16	277.93	270.36	0.08	1.31	0.11	0.22	2.93	26.57	237.83	231.18	0.11	1.26	0.12	0.32	9.33	34.87	234.85	224.79	0.15	1.52	0.02
Cela2a	1.09	0.62	3.79	2.28	2.12	1.50	1.08	16.04	0.49	0.13	11.20	1.13	2.48	1.72	0.45	3.47	0.91	0.14	2.56	5.51	5.77	3.28	0.95	11.42	0.19	0.03	3.77	1.09	6.61	6.26	0.17	2.97	0.94	0.70	7.29	4.65	4.73	3.18	0.98	6.59	0.63	0.27	13.78	1.03	1.65	1.36	0.62	3.54	0.48
Gpbp1l1	0.19	0.49	3.79	43.58	225.83	234.31	0.19	1.68	0.00	0.02	6.91	4.40	247.59	253.02	0.02	1.18	0.07	0.19	2.67	20.18	236.80	240.46	0.09	1.23	0.18	0.14	5.73	31.96	199.80	192.09	0.16	1.64	0.15	0.59	9.90	29.79	196.81	196.64	0.15	1.48	0.16	0.51	8.90	38.59	214.79	215.41	0.18	1.52	0.23
Gm37694	0.87	0.37	3.80	3.05	3.29	1.54	0.93	15.68	0.29	0.22	1.22	1.14	3.45	3.33	0.33	2.30	0.26	0.08	4.16	0.98	2.73	2.37	0.36	7.54	0.02	0.00	18.11	0.10	1.02	0.00	0.10	3.17	0.39	0.18	21.30	1.27	3.04	2.61	0.42	3.69	0.51	0.11	1.15	0.82	1.69	1.30	0.48	15.40	0.34
Rassf3	0.11	0.12	3.82	56.37	425.76	416.87	0.13	1.28	0.24	0.74	8.62	112.00	435.02	439.55	0.26	1.69	0.09	0.29	6.29	45.46	328.86	344.34	0.14	1.36	0.19	0.22	8.43	65.52	323.79	301.23	0.20	1.51	0.35	0.26	8.57	109.99	371.24	360.57	0.30	1.86	0.16	0.19	5.93	53.51	363.91	350.94	0.15	1.45	0.25
Gm2792	0.03	0.01	3.84	0.24	5.40	5.43	0.04	1.28	0.27	0.16	20.63	2.83	12.19	13.01	0.23	2.61	0.46	0.49	7.69	5.95	11.99	10.71	0.50	2.74	0.25	0.06	15.80	2.07	9.94	8.49	0.21	3.15	0.06	0.02	17.08	0.90	9.78	9.69	0.09	1.46	0.86	0.53	9.81	7.59	8.69	6.52	0.87	7.71	0.05
2210039B01Rik	0.93	0.46	3.85	4.21	4.38	3.98	0.96	19.44	0.31	0.06	23.62	0.90	2.97	2.73	0.30	3.04	0.77	0.24	21.10	3.57	4.61	2.41	0.77	11.86	0.55	0.09	23.80	0.64	1.01	0.28	0.63	NA	0.61	0.15	4.86	1.07	2.05	1.08	0.52	5.00	0.46	0.06	23.01	2.27	3.77	2.76	0.60	9.08	0.51
Frg1	0.21	0.58	3.85	50.45	210.10	205.87	0.24	1.58	0.06	0.17	8.37	16.98	321.35	315.98	0.05	1.13	0.08	0.26	3.73	25.69	316.13	318.04	0.08	1.26	0.08	0.24	3.60	25.73	246.94	258.98	0.10	1.31	0.20	0.55	4.88	58.89	246.67	248.69	0.24	1.72	0.23	0.45	3.70	42.81	193.72	193.79	0.22	1.69	0.30
2010320M18Rik	0.33	0.43	3.86	22.45	72.58	70.73	0.31	1.96	0.00	0.01	6.65	1.30	69.53	67.65	0.02	1.08	0.28	0.53	22.41	18.51	64.94	62.48	0.29	1.69	0.08	0.17	16.86	12.28	100.73	107.50	0.12	1.27	0.00	0.02	6.32	2.60	73.14	74.10	0.04	1.22	0.08	0.12	7.68	9.33	88.79	92.41	0.11	1.51	0.04
Dennd1a	0.24	0.56	3.87	30.97	134.11	135.63	0.23	1.70	0.05	0.11	3.23	6.01	102.39	102.09	0.06	1.16	0.10	0.27	2.42	11.87	107.17	108.28	0.11	1.54	0.06	0.02	1.73	7.41	149.93	159.23	0.05	1.41	0.08	0.06	2.07	6.50	103.14	98.78	0.06	1.30	0.06	0.14	3.90	15.68	116.58	111.84	0.13	1.44	0.04
Rad21	0.16	0.35	3.88	46.33	299.15	304.72	0.15	1.56	0.02	0.08	3.86	9.70	321.71	322.22	0.03	1.09	0.07	0.21	1.75	21.63	292.73	286.21	0.07	1.31	0.10	0.33	3.13	23.11	247.48	246.39	0.09	1.18	0.10	0.29	8.58	38.16	318.60	335.56	0.12	1.28	0.09	0.37	10.31	34.48	297.44	292.98	0.12	1.26	0.02
Cybb	0.19	0.24	3.88	23.95	124.34	116.01	0.19	1.58	0.32	0.26	22.32	48.27	156.97	139.72	0.31	1.92	0.12	0.14	23.13	15.64	128.03	123.26	0.12	1.34	0.35	0.27	5.09	45.62	118.13	101.70	0.39	2.53	0.03	0.00	5.12	2.24	120.17	118.35	0.02	1.29	0.02	0.01	14.12	4.15	106.17	105.70	0.04	1.54	0.10
Serpinb6b	0.37	0.35	3.88	7.62	19.09	15.09	0.40	2.51	0.39	0.51	0.78	6.89	17.29	15.33	0.40	2.47	0.14	0.13	21.27	2.82	18.68	17.67	0.15	1.46	0.56	0.16	7.65	6.12	14.81	10.04	0.41	3.08	0.27	0.19	2.68	4.79	18.01	17.10	0.27	1.65	0.24	0.14	23.17	3.56	14.38	13.32	0.25	1.94	0.62
Hnrnpr	0.03	0.05	3.89	14.86	215.27	210.54	0.07	1.21	0.10	0.25	21.37	20.76	232.57	233.90	0.09	1.29	0.15	0.43	3.22	32.60	199.96	201.68	0.16	1.52	0.07	0.17	7.82	12.54	137.10	143.70	0.09	1.36	0.19	0.35	0.72	37.40	190.40	188.55	0.20	1.74	0.12	0.38	0.67	21.02	174.51	177.19	0.12	1.29	0.06
Tada2a	0.10	0.09	3.89	4.82	51.20	51.30	0.09	1.23	0.14	0.25	23.66	10.07	68.63	69.09	0.15	1.68	0.05	0.03	5.14	1.73	54.66	56.08	0.03	1.14	0.20	0.19	3.18	16.68	74.43	66.11	0.22	1.80	0.06	0.07	1.35	4.15	57.09	56.78	0.07	1.28	0.10	0.07	7.80	4.49	53.40	54.48	0.08	1.21	0.07
Fmnl2	0.21	0.40	3.89	15.99	61.83	58.15	0.26	1.66	0.19	0.41	22.25	15.46	79.66	73.01	0.19	1.45	0.19	0.40	22.62	15.26	73.61	72.53	0.21	1.64	0.23	0.29	4.45	25.87	94.08	92.37	0.27	1.86	0.12	0.15	0.70	7.31	60.68	59.77	0.12	1.45	0.13	0.13	7.22	5.24	43.70	45.80	0.12	1.75	0.14
Zfp414	0.20	0.09	3.90	2.53	13.06	12.85	0.19	2.18	0.07	0.05	12.32	1.50	15.20	14.22	0.10	1.40	0.18	0.14	0.17	2.78	15.31	15.31	0.18	1.96	0.25	0.17	1.24	8.48	33.01	30.33	0.26	2.04	0.26	0.30	3.90	4.64	15.01	14.49	0.31	2.27	0.38	0.26	4.47	7.10	17.86	17.26	0.40	2.89	0.05
Birc3	0.08	0.10	3.90	4.21	46.76	47.87	0.09	1.29	0.18	0.26	2.01	7.66	39.95	40.77	0.19	1.66	0.12	0.18	2.50	5.43	41.23	40.21	0.13	1.46	0.44	0.34	3.03	10.27	22.93	21.48	0.45	3.26	0.34	0.17	4.37	8.59	32.35	28.88	0.27	2.42	0.12	0.10	23.24	3.48	31.89	33.76	0.11	1.54	0.35
Vcp	0.10	0.46	3.92	242.07	2287.80	2242.58	0.11	1.29	0.08	0.25	6.90	180.59	2434.11	2358.48	0.07	1.18	0.13	0.78	6.93	319.53	2435.83	2466.67	0.13	1.34	0.12	0.36	1.81	349.20	2679.43	2575.78	0.13	1.35	0.10	0.38	2.38	236.20	2222.21	2193.52	0.11	1.27	0.14	0.44	8.95	302.97	2073.59	2086.26	0.15	1.41	0.11
Dennd6b	0.07	0.04	3.94	1.71	13.82	12.27	0.12	2.30	0.01	0.01	3.04	0.37	10.39	10.56	0.04	1.48	0.40	0.46	1.74	4.33	10.56	9.45	0.41	2.22	0.14	0.09	1.43	2.69	18.88	17.70	0.14	2.39	0.06	0.01	6.14	0.25	10.11	9.97	0.02	1.37	0.20	0.22	11.23	3.21	12.58	11.15	0.26	1.58	0.15
Mfsd9	0.38	0.34	3.94	10.60	29.16	26.11	0.36	2.28	0.26	0.27	8.32	4.65	18.49	18.16	0.25	1.60	0.17	0.28	2.96	4.21	22.87	22.37	0.18	1.59	0.31	0.18	3.72	5.88	16.86	14.85	0.35	2.08	0.25	0.35	3.89	5.22	17.66	18.11	0.30	2.26	0.14	0.08	4.75	2.62	16.25	16.14	0.16	1.65	0.29
Igsf10	0.47	0.30	3.95	2.21	3.79	3.65	0.58	4.20	0.21	0.23	4.50	1.62	6.51	6.26	0.25	1.79	0.45	0.27	2.45	2.07	4.72	4.42	0.44	2.55	0.74	0.13	5.11	6.45	6.44	3.02	1.00	29.09	0.29	0.20	9.19	1.48	5.27	5.28	0.28	2.58	0.49	0.20	5.37	2.15	4.53	4.27	0.47	2.79	0.04
Plac8	0.32	0.51	3.95	16.70	53.73	48.88	0.31	2.13	0.05	0.00	10.20	1.38	57.22	56.58	0.02	1.52	0.14	0.21	0.82	8.29	56.67	58.52	0.15	1.55	0.24	0.08	0.14	7.14	31.69	31.55	0.23	2.22	0.19	0.01	2.26	3.89	41.07	40.42	0.09	2.08	0.14	0.10	10.16	6.97	44.18	42.77	0.16	1.65	0.36
Slc49a4	0.20	0.57	3.95	45.50	216.86	218.18	0.21	1.74	0.13	0.47	0.21	27.24	202.99	199.91	0.13	1.36	0.11	0.17	22.55	21.96	202.83	197.63	0.11	1.45	0.17	0.40	9.96	47.59	282.34	285.33	0.17	1.48	0.08	0.09	3.77	16.57	199.93	199.49	0.08	1.43	0.10	0.18	1.09	22.75	218.56	215.22	0.10	1.26	0.15
Hmg20a	0.17	0.36	3.97	15.62	89.64	87.70	0.17	1.51	0.01	0.01	0.56	1.47	80.98	82.18	0.02	1.19	0.08	0.25	7.68	6.33	77.01	77.46	0.08	1.21	0.05	0.06	5.04	5.53	85.82	85.81	0.06	1.20	0.06	0.03	3.79	3.29	80.05	83.34	0.04	1.16	0.07	0.07	13.25	5.04	76.65	74.55	0.07	1.22	0.09
Unc93a	1.13	0.57	3.98	2.85	2.52	1.57	1.13	NA	0.43	0.25	10.09	2.02	4.02	3.06	0.50	3.17	0.72	0.54	6.37	2.93	4.11	3.26	0.71	4.92	1.44	0.37	7.35	4.79	2.97	0.28	1.61	NA	0.89	0.82	6.84	5.84	5.84	5.26	1.00	20.04	0.79	0.36	8.09	2.77	3.14	2.39	0.88	10.33	1.13
Pcmtd2	0.32	0.61	4.00	53.41	144.28	146.59	0.37	2.11	0.10	0.35	7.90	23.79	175.48	180.56	0.14	1.32	0.01	0.01	3.49	3.43	151.18	155.21	0.02	1.11	0.35	0.46	7.04	31.51	92.88	83.61	0.34	2.55	0.35	0.66	6.22	38.85	120.91	119.41	0.32	1.91	0.22	0.23	10.01	21.72	106.75	96.76	0.20	1.98	0.43
Il6st	0.02	0.01	4.00	9.26	539.10	535.31	0.02	1.15	0.04	0.14	17.68	34.69	663.38	668.02	0.05	1.10	0.11	0.53	17.28	84.24	643.37	650.63	0.13	1.34	0.03	0.03	5.00	20.92	598.00	595.78	0.03	1.13	0.13	0.24	14.60	78.53	681.90	681.95	0.12	1.26	0.21	0.56	15.74	147.48	697.79	664.43	0.21	1.53	0.03
Mprip	0.17	0.47	4.01	38.60	251.58	240.77	0.15	1.39	0.05	0.10	0.73	15.82	307.37	303.73	0.05	1.17	0.15	0.50	0.07	42.82	272.64	268.50	0.16	1.45	0.06	0.08	12.43	22.36	374.25	371.88	0.06	1.25	0.07	0.15	1.30	20.76	277.72	271.22	0.07	1.19	0.10	0.35	2.25	33.89	306.45	285.60	0.11	1.34	0.06
Enc1	0.34	0.68	4.02	13.67	40.78	38.89	0.34	2.10	0.33	0.39	23.14	14.92	45.34	40.83	0.33	1.91	0.20	0.24	22.10	9.76	45.37	44.06	0.22	1.61	0.46	0.61	8.31	19.66	41.55	36.65	0.47	3.38	0.33	0.29	6.34	10.25	32.17	33.40	0.32	2.92	0.14	0.14	3.33	8.81	47.19	51.97	0.19	1.66	0.41
S1pr3	0.73	0.54	4.03	4.07	4.57	4.10	0.89	10.36	0.15	0.03	2.25	0.71	5.85	5.39	0.12	1.32	0.12	0.05	21.99	0.84	5.80	4.97	0.15	1.96	0.34	0.16	10.32	1.55	4.58	5.42	0.34	2.48	0.05	0.01	14.32	0.24	4.05	4.41	0.06	1.69	0.25	0.06	4.46	0.97	5.07	5.35	0.19	1.63	0.51
Sptan1	0.18	0.34	4.05	27.03	165.45	162.42	0.16	1.41	0.08	0.35	22.22	19.61	180.80	186.00	0.11	1.33	0.04	0.07	17.32	6.67	159.34	159.97	0.04	1.26	0.07	0.08	2.49	14.59	207.31	194.51	0.07	1.23	0.00	0.02	6.15	8.12	174.69	166.31	0.05	1.28	0.04	0.01	9.36	5.28	204.50	196.04	0.03	1.19	0.09
Sco2	0.46	0.78	4.08	203.79	449.06	428.74	0.45	2.38	0.31	0.59	3.09	113.82	390.16	387.52	0.29	1.99	0.36	0.64	0.83	136.22	377.77	358.16	0.36	2.11	0.22	0.41	11.61	182.44	842.93	849.65	0.22	1.49	0.28	0.49	4.06	145.84	443.13	437.57	0.33	2.02	0.32	0.61	2.81	204.89	624.55	604.91	0.33	2.15	0.17
Vldlr	0.28	0.18	4.09	13.19	41.31	37.19	0.32	3.12	0.11	0.05	3.83	2.07	18.54	18.53	0.11	1.60	0.27	0.23	1.39	10.22	39.66	42.45	0.26	2.02	0.30	0.31	6.56	7.24	23.69	24.92	0.31	1.96	0.50	0.53	6.97	13.52	27.03	27.96	0.50	2.85	0.07	0.00	13.23	0.49	14.58	12.29	0.03	2.54	0.18
Tbc1d10a	0.64	0.52	4.12	7.33	9.76	7.64	0.75	6.07	0.12	0.06	8.48	1.82	14.88	13.75	0.12	1.73	0.44	0.19	7.33	4.74	13.74	13.90	0.35	2.40	0.18	0.12	3.72	3.28	20.41	19.47	0.16	1.62	0.49	0.44	8.18	7.25	13.73	12.69	0.53	4.33	0.29	0.28	6.04	6.73	16.52	14.44	0.41	2.35	0.18
Mtr	0.18	0.22	4.12	9.64	54.23	56.90	0.18	1.53	0.23	0.67	0.78	14.70	65.28	64.67	0.23	1.52	0.27	0.30	22.47	14.72	55.49	51.40	0.27	1.84	0.24	0.26	6.97	15.69	61.98	63.01	0.25	2.00	0.17	0.18	2.57	7.12	45.20	47.82	0.16	1.38	0.09	0.13	4.80	6.26	38.25	38.64	0.16	1.56	0.12
Hunk	0.38	0.11	4.16	3.01	10.30	10.52	0.29	5.25	0.32	0.23	23.92	3.79	11.69	11.89	0.32	1.89	0.59	0.36	18.87	7.83	11.88	9.46	0.66	4.08	0.55	0.20	0.54	2.87	4.97	3.74	0.58	6.73	0.25	0.12	0.64	2.45	9.74	9.75	0.25	4.22	0.54	0.09	21.79	6.20	13.05	8.99	0.48	5.25	0.10
Maged2	0.25	0.15	4.18	3.27	14.40	12.88	0.23	2.49	0.03	0.03	17.18	1.02	16.65	16.10	0.06	1.45	0.18	0.31	2.97	3.93	17.60	17.30	0.22	1.94	0.31	0.23	4.69	6.79	22.41	21.67	0.30	2.22	0.26	0.52	5.93	7.41	20.64	18.97	0.36	2.33	0.24	0.21	7.42	4.12	18.44	18.46	0.22	1.64	0.15
Tmsb15b2	0.27	0.16	4.19	3.17	11.99	11.44	0.26	2.62	0.14	0.09	4.69	1.95	13.16	13.82	0.15	1.77	0.32	0.28	9.99	4.26	13.38	12.65	0.32	1.85	0.53	0.22	6.78	4.50	5.59	4.09	0.80	8.67	0.38	0.27	7.93	3.28	8.54	7.51	0.38	2.00	0.22	0.06	8.78	0.70	3.60	3.40	0.19	2.17	0.29
Sod3	0.28	0.21	4.19	36.00	133.51	123.73	0.27	2.08	0.10	0.03	6.71	6.11	106.01	100.14	0.06	1.15	0.23	0.28	20.38	24.66	104.46	94.60	0.24	1.76	0.05	0.07	7.01	16.82	205.10	202.23	0.08	1.33	0.12	0.13	7.72	14.05	123.04	122.35	0.11	1.46	0.17	0.10	13.40	22.90	159.13	152.09	0.14	1.36	0.06
Lgals8	0.07	0.22	4.23	61.43	631.92	643.08	0.10	1.25	0.03	0.12	6.44	38.47	912.46	915.88	0.04	1.15	0.10	0.40	3.38	96.10	873.40	850.73	0.11	1.27	0.13	0.22	9.81	65.95	468.42	466.03	0.14	1.64	0.13	0.37	6.51	89.82	656.31	677.49	0.14	1.36	0.09	0.10	7.69	39.14	533.75	537.63	0.07	1.16	0.08
Fam129b	0.47	0.39	4.23	9.56	23.06	20.48	0.41	2.53	0.33	0.35	0.31	9.53	27.92	26.04	0.34	2.41	0.19	0.14	21.48	5.11	23.73	21.53	0.22	1.67	0.50	0.58	5.68	50.49	91.20	88.55	0.55	3.64	0.49	0.62	4.33	12.91	24.59	20.72	0.52	2.71	0.21	0.10	21.14	3.38	20.26	19.68	0.17	1.72	0.28
Agtr1a	0.45	0.88	4.25	105.21	222.62	221.83	0.47	2.49	0.19	0.24	5.15	30.14	174.10	171.66	0.17	1.50	0.19	0.63	1.80	42.57	208.81	216.21	0.20	1.61	0.28	0.52	6.25	78.63	276.50	268.80	0.28	1.73	0.35	0.62	5.89	72.36	209.34	196.01	0.35	2.19	0.14	0.18	2.88	29.98	196.94	185.16	0.15	1.52	0.21
Epg5	0.14	0.10	4.26	5.96	59.74	58.65	0.10	1.32	0.22	0.35	1.95	15.15	56.76	58.81	0.27	2.14	0.13	0.09	23.07	8.24	58.53	65.11	0.14	1.80	0.17	0.14	23.71	8.65	51.45	47.85	0.17	1.91	0.23	0.08	1.45	8.23	47.55	53.58	0.17	1.85	0.14	0.33	1.16	7.14	52.16	50.05	0.14	1.27	0.29
Adprm	0.23	0.59	4.26	27.10	98.69	99.21	0.27	1.68	0.04	0.05	22.17	5.23	87.24	85.63	0.06	1.22	0.12	0.40	4.93	10.53	96.35	93.78	0.11	1.25	0.25	0.15	4.68	11.81	57.22	53.93	0.21	2.06	0.16	0.43	4.34	14.58	88.14	89.77	0.17	1.57	0.06	0.06	1.12	4.96	80.53	78.13	0.06	1.25	0.28
Gm24950	0.65	0.34	4.26	3.80	4.69	3.15	0.81	4.05	0.86	0.40	21.05	2.00	2.59	2.24	0.77	10.24	0.19	0.04	0.77	0.34	1.86	1.72	0.18	2.17	0.93	0.27	1.69	1.05	1.14	0.33	0.92	7.74	0.47	0.15	3.95	1.15	2.25	1.99	0.51	4.35	0.39	0.05	22.45	0.56	1.23	0.70	0.46	14.92	0.52
1700037H04Rik	0.12	0.04	4.28	2.39	31.79	30.94	0.08	1.51	0.23	0.29	7.70	6.37	29.89	29.58	0.21	1.95	0.25	0.32	6.00	6.94	26.72	25.38	0.26	2.13	0.10	0.11	2.70	10.96	101.40	102.16	0.11	1.65	0.30	0.42	6.34	7.93	24.67	24.26	0.32	2.24	0.05	0.05	5.69	6.57	45.00	43.11	0.15	1.87	0.11
Bcl2a1d	0.94	0.27	4.28	2.49	3.20	2.36	0.78	13.95	0.32	0.11	5.93	0.83	2.43	2.14	0.34	3.95	0.81	0.26	3.40	1.22	1.71	1.35	0.71	4.35	0.56	0.11	17.28	0.68	0.47	0.00	1.47	NA	0.59	0.02	6.06	0.49	1.91	0.80	0.26	16.83	0.70	0.17	19.98	1.40	1.65	0.77	0.85	17.78	0.64
Taok3	0.28	0.64	4.29	229.10	750.95	710.35	0.31	1.94	0.06	0.07	6.43	62.84	890.49	939.83	0.07	1.19	0.09	0.16	1.47	73.73	864.50	883.91	0.09	1.39	0.07	0.13	5.70	114.93	1109.79	1067.48	0.10	1.50	0.17	0.37	8.87	186.29	819.39	830.40	0.23	1.59	0.11	0.20	9.06	101.84	829.80	808.02	0.12	1.63	0.14
Acad8	0.05	0.12	4.30	17.44	423.04	425.20	0.04	1.09	0.06	0.25	8.97	23.69	322.14	327.35	0.07	1.23	0.01	0.01	0.83	4.15	352.34	349.01	0.01	1.12	0.11	0.21	7.15	34.26	397.51	399.81	0.09	1.27	0.04	0.04	8.51	13.24	308.35	317.39	0.04	1.19	0.00	0.02	6.24	7.17	258.34	253.01	0.03	1.21	0.09
Dazap2	0.13	0.50	4.32	105.67	837.64	832.06	0.13	1.26	0.05	0.25	8.48	35.45	714.40	704.60	0.05	1.14	0.09	0.59	3.77	66.85	767.91	778.24	0.09	1.25	0.10	0.18	8.17	68.41	752.47	721.42	0.09	1.23	0.08	0.30	7.17	66.14	773.56	774.24	0.09	1.22	0.05	0.36	8.77	54.32	846.64	847.64	0.06	1.15	0.07
Pars2	0.59	0.33	4.32	4.83	7.62	8.07	0.63	11.53	0.17	0.04	4.44	1.14	8.28	7.87	0.14	2.99	0.10	0.01	6.94	0.31	6.57	6.42	0.05	3.17	0.21	0.16	6.11	4.77	15.52	14.07	0.31	2.66	0.11	0.08	4.82	1.00	7.79	7.58	0.13	1.56	0.41	0.25	8.37	5.02	9.27	8.23	0.54	4.22	0.08
Ncapg2	0.51	0.32	4.34	1.43	2.67	2.32	0.54	3.73	0.26	0.16	4.45	1.50	4.46	3.99	0.34	2.33	0.65	0.47	18.83	2.38	3.45	3.86	0.69	11.29	0.34	0.02	4.92	0.55	2.07	1.05	0.27	5.18	0.58	0.26	6.22	1.41	2.52	1.91	0.56	5.88	0.21	0.01	14.64	0.21	0.99	0.30	0.21	NA	0.57
Rfx4	0.90	0.77	4.34	28.49	29.13	24.24	0.98	17.91	0.53	0.53	3.37	12.82	24.31	24.14	0.53	3.26	0.43	0.27	1.58	8.45	19.31	18.34	0.44	2.75	0.35	0.34	6.46	13.88	41.13	43.60	0.34	2.68	0.66	0.70	5.07	15.07	21.68	25.05	0.70	4.96	0.70	0.51	4.37	16.61	22.81	19.15	0.73	5.25	0.45
Sgms2	0.40	0.73	4.36	143.12	366.37	371.24	0.39	2.58	0.28	0.50	6.86	86.67	325.11	294.03	0.27	1.78	0.17	0.56	1.13	58.84	323.25	347.82	0.18	1.60	0.30	0.48	4.22	67.59	227.10	208.71	0.30	1.76	0.41	0.72	6.08	133.43	351.42	346.69	0.38	2.03	0.31	0.48	6.95	96.33	317.14	296.03	0.30	1.83	0.32
Btc	0.61	0.42	4.37	6.89	9.92	8.32	0.69	5.21	0.06	0.08	5.84	1.93	15.87	15.25	0.12	1.45	0.61	0.53	1.22	6.89	11.29	9.64	0.61	3.40	0.31	0.10	4.34	4.75	10.16	8.53	0.47	5.78	0.50	0.65	4.84	6.82	11.48	11.71	0.59	4.57	0.41	0.11	2.84	2.73	7.93	7.29	0.34	3.97	0.41
Cyld	0.07	0.15	4.37	24.64	270.97	272.84	0.09	1.43	0.17	0.69	10.42	38.17	231.45	225.82	0.16	1.51	0.05	0.07	10.60	15.35	239.71	249.23	0.06	1.49	0.09	0.07	3.39	11.31	157.91	153.07	0.07	1.49	0.15	0.18	10.36	27.30	205.32	197.78	0.13	1.43	0.12	0.23	10.82	17.89	151.16	149.23	0.12	1.39	0.11
Cdc20	0.31	0.05	4.38	0.65	2.19	1.58	0.29	2.21	0.18	0.06	20.57	0.74	3.43	3.01	0.21	3.32	0.74	0.48	21.35	3.50	4.31	2.97	0.81	5.81	0.51	0.11	6.62	5.72	8.68	6.20	0.66	6.72	0.58	0.19	2.10	1.54	2.65	1.84	0.58	6.08	0.93	0.08	22.03	5.47	4.67	1.40	1.17	76.06	0.19
Rec114	0.68	0.36	4.39	7.02	12.24	10.99	0.57	4.62	0.25	0.07	13.20	3.16	10.87	10.27	0.29	2.21	0.63	0.35	11.63	5.22	7.68	6.51	0.68	4.42	0.45	0.07	10.34	2.11	4.11	2.40	0.51	NA	0.38	0.11	14.17	3.27	8.59	6.28	0.38	3.92	0.23	0.06	23.42	1.73	7.65	7.17	0.23	2.76	0.24
Bank1	0.23	0.17	4.41	4.85	20.07	18.55	0.24	1.55	0.32	0.29	22.30	9.38	27.32	25.80	0.34	1.83	0.11	0.14	1.55	2.11	20.60	20.26	0.10	1.41	0.20	0.13	23.12	1.95	8.64	8.62	0.23	2.39	0.37	0.29	23.62	5.71	15.38	14.40	0.37	2.61	0.06	0.02	5.48	1.09	13.12	13.49	0.08	1.52	0.33
Xrcc1	0.22	0.35	4.45	11.18	52.07	49.87	0.21	1.91	0.16	0.26	1.76	6.03	40.29	42.16	0.15	1.50	0.32	0.78	23.74	12.65	39.22	42.69	0.32	2.15	0.17	0.40	4.48	20.50	98.21	94.28	0.21	1.55	0.10	0.14	6.58	5.31	45.95	46.21	0.12	1.49	0.05	0.04	7.67	4.82	44.45	39.72	0.11	1.64	0.05
Raet1d	0.09	0.10	4.45	28.79	235.99	218.14	0.12	1.58	0.18	0.20	3.19	32.05	187.80	193.32	0.17	1.55	0.32	0.24	0.99	53.81	170.44	154.86	0.32	2.35	0.31	0.23	5.76	194.02	529.22	453.80	0.37	2.54	0.38	0.20	5.64	28.49	99.27	90.30	0.29	1.74	0.33	0.35	5.25	39.59	120.44	123.74	0.33	1.83	0.10
Ints4	0.12	0.22	4.45	9.73	100.24	99.36	0.10	1.27	0.05	0.08	7.00	5.99	122.42	122.13	0.05	1.18	0.12	0.23	4.27	10.88	122.78	117.99	0.09	1.24	0.09	0.15	4.92	21.27	168.67	162.66	0.13	1.40	0.07	0.22	4.15	10.64	125.49	126.15	0.08	1.24	0.10	0.30	3.87	13.37	128.77	126.48	0.10	1.30	0.04
Rapgef6	0.19	0.47	4.50	24.75	118.21	118.00	0.21	1.52	0.05	0.15	7.99	8.01	149.71	152.90	0.05	1.21	0.05	0.08	6.10	5.48	131.18	131.24	0.04	1.18	0.19	0.26	20.42	17.78	84.94	92.55	0.21	1.65	0.13	0.27	4.63	19.53	122.66	123.72	0.16	1.42	0.11	0.05	10.32	7.82	99.30	98.57	0.08	1.37	0.13
Naip2	0.47	0.59	4.50	13.73	28.10	27.35	0.49	2.67	0.09	0.07	23.14	3.44	34.82	34.26	0.10	1.37	0.10	0.14	0.30	4.30	39.33	40.10	0.11	1.37	0.19	0.09	19.80	1.66	5.56	5.10	0.30	2.20	0.40	0.58	4.68	10.10	24.75	26.75	0.41	2.32	0.15	0.01	4.87	0.96	16.12	16.05	0.06	1.54	0.38
Bin3	0.34	0.40	4.51	12.02	34.58	33.52	0.35	2.33	0.12	0.21	22.99	3.88	30.55	30.09	0.13	1.43	0.13	0.22	22.75	4.89	35.00	34.78	0.14	1.36	0.06	0.07	11.17	3.27	43.48	41.08	0.08	1.36	0.08	0.01	4.81	1.11	28.81	29.24	0.04	1.59	0.18	0.23	22.47	4.96	26.42	26.20	0.19	1.88	0.13
Acpp	0.67	0.66	4.51	10.21	14.84	13.53	0.69	5.83	0.44	0.53	1.20	11.02	25.12	23.17	0.44	2.69	0.39	0.33	5.60	6.74	14.97	14.13	0.45	2.69	0.72	0.52	6.27	22.15	27.83	23.35	0.80	6.80	0.58	0.67	4.58	17.13	25.06	22.53	0.68	4.15	0.59	0.45	6.79	9.77	14.01	14.72	0.70	3.82	0.20
Snapin	0.28	0.70	4.52	18.94	61.49	60.03	0.31	1.93	0.11	0.22	8.89	11.17	88.23	85.31	0.13	1.43	0.15	0.27	1.34	11.57	75.58	76.67	0.15	1.39	0.19	0.30	8.56	16.78	83.56	82.09	0.20	1.64	0.20	0.43	4.66	12.90	62.18	64.50	0.21	1.66	0.19	0.24	6.57	13.10	69.98	69.39	0.19	1.65	0.12
Ap4m1	0.33	0.55	4.53	16.34	51.33	46.21	0.32	1.99	0.11	0.20	13.11	5.62	45.62	43.54	0.12	1.47	0.12	0.26	20.13	6.32	45.47	44.10	0.14	1.39	0.19	0.21	10.17	10.54	55.04	58.87	0.19	1.81	0.22	0.33	8.39	8.44	46.35	46.29	0.18	1.45	0.18	0.36	10.54	7.07	40.23	42.31	0.18	1.64	0.26
Stambp	0.25	0.53	4.55	23.31	92.85	94.90	0.25	1.60	0.13	0.24	0.54	13.95	106.07	110.19	0.13	1.38	0.07	0.21	1.57	7.88	105.60	107.03	0.07	1.33	0.01	0.05	4.24	6.81	103.68	101.25	0.07	1.51	0.18	0.60	5.06	19.38	88.75	92.42	0.22	1.52	0.07	0.14	5.55	7.28	69.46	69.01	0.10	1.28	0.15
Mcrip1	0.21	0.49	4.57	16.08	73.14	72.61	0.22	1.65	0.04	0.05	5.25	2.55	52.15	53.52	0.05	1.24	0.15	0.27	7.01	8.22	53.48	53.07	0.15	1.48	0.32	0.16	5.68	108.29	267.80	225.39	0.40	2.75	0.16	0.37	8.59	10.41	59.35	59.91	0.18	1.53	0.15	0.14	8.87	23.91	93.84	77.63	0.25	1.73	0.13
Gm37760	0.11	0.10	4.57	4.83	26.38	27.68	0.18	1.60	0.07	0.02	0.15	2.34	42.70	41.95	0.05	1.25	0.31	0.21	4.83	9.88	29.02	25.47	0.34	1.92	0.29	0.19	5.34	2.53	9.13	8.21	0.28	2.45	0.37	0.17	0.12	7.79	21.55	17.64	0.36	2.73	0.36	0.20	9.07	5.42	16.03	14.35	0.34	2.82	0.37
Pan2	0.11	0.27	4.58	8.46	65.50	64.70	0.13	1.34	0.27	0.26	2.02	14.71	49.31	51.13	0.30	2.34	0.25	0.14	23.45	12.27	49.79	47.98	0.25	2.32	0.23	0.16	7.16	12.72	60.93	56.81	0.21	1.77	0.31	0.07	0.42	11.18	43.26	44.06	0.26	3.65	0.11	0.14	5.76	6.39	59.35	57.08	0.11	1.42	0.50
Elac1	0.32	0.44	4.61	9.91	31.10	31.36	0.32	2.07	0.04	0.02	10.48	1.17	23.74	21.47	0.05	1.14	0.25	0.38	1.35	6.09	24.12	23.41	0.25	1.56	0.28	0.19	4.65	13.35	37.61	32.47	0.36	3.11	0.28	0.56	7.34	6.90	23.52	23.22	0.29	1.73	0.20	0.27	22.47	5.37	27.66	27.43	0.19	1.56	0.13
Zfp608	0.27	0.26	4.61	5.10	16.83	15.74	0.30	2.00	0.05	0.01	22.16	1.16	21.24	21.94	0.05	1.40	0.29	0.39	4.93	7.07	20.11	18.67	0.35	1.90	0.38	0.33	4.06	7.76	17.47	18.51	0.44	4.63	0.16	0.16	6.37	3.33	16.32	17.15	0.20	2.09	0.27	0.15	10.69	4.95	18.63	18.81	0.27	2.86	0.49
Rbm22	0.15	0.38	4.62	14.54	71.67	71.20	0.20	1.60	0.18	0.46	0.55	17.10	95.74	91.69	0.18	1.48	0.15	0.26	23.05	13.21	82.04	86.56	0.16	1.46	0.11	0.15	4.90	13.80	101.02	94.45	0.14	1.35	0.12	0.19	5.62	8.24	77.16	75.04	0.11	1.41	0.11	0.34	4.06	9.40	81.26	82.25	0.12	1.22	0.12
Lilr4b	0.55	0.29	4.63	2.98	5.98	7.24	0.50	4.53	0.38	0.17	0.56	3.15	7.63	6.10	0.41	2.42	0.39	0.31	5.50	3.42	8.91	8.21	0.38	3.25	1.18	0.21	6.53	3.13	2.93	1.06	1.07	14.51	0.36	0.19	2.73	2.26	6.64	5.43	0.34	2.21	0.59	0.21	22.33	4.20	6.86	5.57	0.61	4.20	0.55
Rwdd3	0.36	0.80	4.64	16.37	41.63	39.16	0.39	2.15	0.10	0.17	1.54	3.43	32.56	31.14	0.11	1.31	0.20	0.32	6.20	7.03	33.05	30.72	0.21	1.71	0.39	0.41	6.76	7.57	21.61	19.08	0.35	2.15	0.29	0.17	4.60	5.75	26.37	26.06	0.22	1.55	0.28	0.29	1.11	8.09	28.61	28.34	0.28	1.95	0.44
Fign	0.01	0.00	4.64	2.58	121.41	118.21	0.02	1.22	0.08	0.11	6.87	12.37	116.30	115.14	0.11	1.40	0.25	0.51	7.27	28.44	121.20	115.01	0.23	1.62	0.27	0.40	17.66	28.15	107.00	103.05	0.26	2.07	0.07	0.12	7.32	11.19	110.60	110.42	0.10	1.36	0.17	0.17	3.56	13.45	95.85	93.58	0.14	1.58	0.14
Copb1	0.05	0.12	4.65	42.55	374.90	388.42	0.11	1.33	0.03	0.03	0.38	16.89	580.21	570.39	0.03	1.17	0.18	0.70	4.39	101.14	539.49	517.60	0.19	1.44	0.25	0.30	16.31	56.80	239.50	249.17	0.24	1.78	0.10	0.16	4.22	51.07	426.91	435.71	0.12	1.49	0.18	0.10	9.79	59.94	395.55	384.74	0.15	1.56	0.06
Tacc2	0.18	0.51	4.67	15.48	80.26	81.49	0.19	1.53	0.05	0.04	8.24	4.44	65.50	65.65	0.07	1.35	0.17	0.25	5.56	10.80	66.21	68.68	0.16	1.54	0.24	0.36	5.12	16.48	67.79	68.32	0.24	2.04	0.17	0.23	4.36	11.76	74.38	70.80	0.16	1.63	0.17	0.30	8.14	16.21	81.50	76.87	0.20	1.51	0.14
Lrrk1	0.01	0.01	4.69	1.96	55.67	54.15	0.04	1.35	0.12	0.20	4.34	8.54	67.35	64.15	0.13	1.49	0.05	0.03	10.47	2.10	54.51	51.99	0.04	1.27	0.20	0.20	5.06	31.40	112.98	98.26	0.28	1.86	0.10	0.33	3.73	8.10	59.24	58.73	0.14	1.52	0.09	0.09	7.69	8.08	58.62	54.70	0.14	1.57	0.00
Chd6	0.23	0.60	4.70	24.42	94.59	93.96	0.26	1.60	0.02	0.03	2.17	4.97	110.61	107.47	0.04	1.18	0.17	0.43	4.24	16.59	89.27	87.01	0.19	1.52	0.08	0.08	3.50	7.44	85.18	87.29	0.09	1.46	0.17	0.33	3.21	15.14	92.25	88.54	0.16	1.36	0.15	0.16	4.14	13.37	82.39	77.40	0.16	1.62	0.10
Gm42759	0.76	0.35	4.70	2.01	2.21	1.45	0.91	8.29	0.34	0.09	13.75	0.37	1.08	0.91	0.35	4.43	1.03	0.30	9.81	1.28	1.16	0.00	1.10	NA	0.66	0.26	4.51	1.81	2.45	2.06	0.74	7.21	0.60	0.12	7.38	0.71	1.18	0.75	0.60	NA	0.68	0.28	6.30	1.53	2.04	1.83	0.75	NA	0.49
Intu	0.53	0.27	4.72	2.94	6.41	6.65	0.46	7.11	0.23	0.13	3.81	1.82	8.33	8.94	0.22	1.82	0.42	0.42	5.31	4.17	7.67	6.76	0.54	3.03	0.44	0.15	11.63	2.36	5.23	3.78	0.45	2.89	0.54	0.33	7.52	3.00	6.42	5.49	0.47	2.43	0.43	0.36	5.90	2.77	6.08	6.43	0.46	2.44	0.41
Fgb	0.16	0.57	4.72	8816.60	53630.55	54350.26	0.16	1.43	0.08	0.36	2.89	4208.45	43903.77	43165.65	0.10	1.22	0.18	0.64	0.56	8690.91	45621.10	46020.59	0.19	1.43	0.19	0.42	11.51	6224.23	33246.37	33387.46	0.19	1.56	0.12	0.08	4.40	3830.19	42923.45	45433.92	0.09	1.49	0.27	0.27	2.05	8851.39	34479.91	33907.40	0.26	1.67	0.01
Myzap	0.16	0.06	4.74	0.97	4.04	3.26	0.24	2.98	0.38	0.32	20.05	2.95	6.88	6.26	0.43	3.24	0.32	0.14	2.14	1.61	5.57	5.47	0.29	2.19	0.85	0.25	19.86	1.64	2.17	1.50	0.76	NA	0.15	0.00	1.04	0.29	5.38	4.29	0.05	1.85	0.21	0.04	7.38	0.68	3.52	3.65	0.19	2.31	0.16
Ptp4a3	0.31	0.28	4.78	7.85	27.40	30.20	0.29	1.90	0.07	0.03	1.62	1.33	20.67	19.79	0.06	1.43	0.13	0.15	6.24	2.84	18.49	16.88	0.15	1.52	0.20	0.13	7.14	12.16	44.89	39.59	0.27	2.14	0.32	0.41	4.56	9.59	26.18	25.19	0.37	1.94	0.37	0.51	8.35	15.62	36.68	34.82	0.43	2.87	0.27
Il18	0.20	0.44	4.78	22.70	110.60	113.21	0.21	1.47	0.13	0.25	8.03	12.87	103.77	100.13	0.12	1.37	0.13	0.25	9.06	15.43	115.91	118.48	0.13	1.43	0.36	0.67	4.00	45.13	129.42	136.73	0.35	2.36	0.27	0.48	7.61	31.81	107.08	108.48	0.30	2.13	0.16	0.14	5.81	11.76	68.96	71.58	0.17	2.08	0.27
4833411C07Rik	0.40	0.59	4.81	62.67	138.39	141.57	0.45	2.64	0.10	0.07	23.23	9.13	87.95	84.30	0.10	1.57	0.23	0.11	1.51	14.95	67.65	60.67	0.22	2.89	0.25	0.40	7.79	66.76	247.87	235.13	0.27	1.97	0.19	0.22	4.98	33.08	129.97	134.32	0.25	1.70	0.08	0.11	8.77	16.08	156.91	147.68	0.10	1.40	0.29
Rbl2	0.31	0.64	4.83	53.06	160.99	148.49	0.33	2.00	0.11	0.47	8.95	32.58	252.16	251.53	0.13	1.31	0.02	0.03	11.55	6.78	234.66	236.79	0.03	1.20	0.06	0.05	7.05	12.89	194.86	198.38	0.07	1.28	0.19	0.41	7.16	33.44	174.19	173.58	0.19	1.62	0.06	0.13	7.85	13.91	147.54	142.35	0.09	1.19	0.26
Rbms1	0.36	0.82	4.85	207.64	560.18	590.89	0.37	2.09	0.18	0.48	6.71	128.77	637.67	629.33	0.20	1.66	0.17	0.39	3.00	106.25	612.08	579.00	0.17	1.50	0.06	0.06	14.46	28.02	350.40	347.34	0.08	1.37	0.47	0.40	6.17	178.93	466.95	436.82	0.38	2.35	0.27	0.39	8.45	125.74	502.61	493.32	0.25	1.65	0.31
Samd9l	0.20	0.43	4.86	8.40	32.12	31.91	0.26	1.73	0.06	0.07	2.83	4.75	62.32	63.81	0.08	1.22	0.16	0.30	5.01	9.85	54.06	55.22	0.18	1.60	0.24	0.11	6.01	4.81	14.10	12.96	0.34	3.13	0.34	0.50	3.58	14.28	39.16	37.91	0.36	2.19	0.21	0.01	4.05	2.27	33.42	34.28	0.07	1.81	0.09
Icam2	0.16	0.18	4.86	4.33	20.35	19.73	0.21	1.54	0.13	0.15	2.33	3.00	23.33	22.91	0.13	1.61	0.18	0.10	7.69	2.73	19.39	18.60	0.14	1.29	0.31	0.26	6.88	12.35	27.19	23.25	0.45	2.92	0.10	0.08	4.92	3.78	27.42	25.96	0.14	1.57	0.28	0.35	7.62	5.98	23.02	22.74	0.26	1.69	0.16
Adamts9	0.52	0.22	4.86	2.18	4.18	4.57	0.52	5.01	0.16	0.14	0.89	0.85	5.81	6.09	0.15	1.45	0.56	0.42	3.59	3.40	6.10	5.05	0.56	4.02	0.10	0.00	20.67	0.23	3.37	3.75	0.07	3.52	0.30	0.30	22.32	1.76	4.51	4.16	0.39	2.40	0.24	0.05	20.94	0.74	2.43	1.50	0.30	2.41	0.24
Nat14	0.74	0.11	4.86	0.75	1.14	0.00	0.66	NA	0.74	0.26	22.47	1.10	1.46	1.43	0.75	NA	0.43	0.13	17.70	0.66	1.26	0.95	0.53	NA	0.73	0.45	19.20	2.16	2.71	2.59	0.80	NA	0.26	0.09	19.52	0.43	1.13	0.90	0.38	3.75	0.32	0.09	7.97	0.80	1.87	1.08	0.43	7.69	0.23
Prob1	0.25	0.22	4.87	8.33	37.21	37.82	0.22	1.83	0.06	0.20	18.10	4.60	42.15	43.63	0.11	1.38	0.27	0.57	17.88	13.56	45.07	42.98	0.30	1.95	0.34	0.55	5.82	59.10	157.38	156.98	0.38	2.18	0.27	0.36	11.16	10.80	39.29	39.41	0.27	2.11	0.22	0.12	14.74	10.82	63.08	60.56	0.17	1.93	0.29
Trex1	0.30	0.61	4.88	10.46	36.80	36.50	0.28	1.75	0.10	0.10	6.67	5.48	43.17	44.21	0.13	1.58	0.22	0.27	2.48	7.76	39.08	37.13	0.20	1.73	0.03	0.05	6.42	6.07	88.86	86.44	0.07	1.22	0.13	0.27	5.80	6.64	45.39	46.21	0.15	1.39	0.20	0.23	9.37	12.49	54.62	46.87	0.23	1.53	0.01
Gm37311	0.37	0.08	4.88	1.28	2.55	1.51	0.50	NA	0.17	0.04	23.72	0.50	3.51	3.23	0.14	1.63	0.65	0.17	2.42	1.51	2.18	1.65	0.69	NA	0.75	0.12	5.58	5.57	3.81	0.61	1.46	NA	0.87	0.25	22.81	1.43	1.56	0.89	0.92	NA	0.77	0.19	8.79	0.82	0.94	0.27	0.87	9.98	0.15
Csnk2a2	0.12	0.47	4.89	50.61	369.05	366.24	0.14	1.28	0.04	0.06	2.75	10.46	353.42	353.09	0.03	1.10	0.09	0.41	1.35	32.64	342.90	338.83	0.10	1.24	0.16	0.29	11.26	59.96	360.93	372.33	0.17	1.63	0.05	0.13	9.74	15.97	326.76	325.64	0.05	1.19	0.14	0.25	22.97	47.88	352.89	341.35	0.14	1.47	0.18
Tbk1	0.23	0.38	4.91	22.92	93.63	85.15	0.24	1.85	0.04	0.09	6.04	3.96	76.70	75.26	0.05	1.20	0.05	0.03	0.64	4.18	82.48	79.76	0.05	1.36	0.22	0.21	10.37	8.24	37.51	36.36	0.22	2.67	0.17	0.04	3.01	5.93	63.11	64.42	0.09	1.39	0.09	0.05	13.51	5.28	54.96	53.28	0.10	1.67	0.35
Gm15853	0.21	0.07	4.91	0.77	2.18	1.38	0.35	8.72	0.47	0.09	7.96	0.60	1.37	1.01	0.44	14.11	0.28	0.11	1.13	0.53	1.81	1.69	0.29	2.69	0.90	0.27	10.02	1.81	2.11	1.24	0.86	9.13	0.45	0.14	13.08	0.73	1.56	1.65	0.47	4.03	0.22	0.06	9.65	0.84	3.28	2.54	0.26	6.21	0.47
Scand1	0.29	0.54	4.92	13.31	46.41	44.05	0.29	1.94	0.06	0.07	11.85	6.27	88.94	89.37	0.07	1.26	0.03	0.00	17.19	1.01	80.35	76.55	0.01	1.82	0.06	0.09	6.90	28.79	210.72	191.60	0.14	1.43	0.13	0.23	8.82	14.18	88.24	84.05	0.16	1.43	0.05	0.07	8.04	11.27	107.44	97.83	0.10	1.43	0.14
Lpl	0.33	0.34	4.92	43.81	152.47	143.04	0.29	2.23	0.33	0.37	0.60	45.79	137.11	130.03	0.33	2.07	0.28	0.32	2.65	30.53	102.98	102.44	0.30	3.07	0.20	0.36	6.41	298.21	1497.84	1542.36	0.20	1.84	0.24	0.18	0.88	49.75	201.30	179.94	0.25	2.25	0.32	0.16	22.89	42.90	118.41	102.83	0.36	3.48	0.22
Cdk5rap2	0.47	0.57	4.93	9.28	17.80	16.91	0.52	3.81	0.05	0.02	1.83	1.56	31.54	33.37	0.05	1.33	0.28	0.44	3.96	6.76	27.53	26.97	0.25	1.73	0.30	0.34	7.69	11.75	33.65	31.87	0.35	2.00	0.27	0.42	5.45	6.84	23.75	25.58	0.29	2.04	0.18	0.22	3.39	5.54	24.35	23.40	0.23	1.81	0.23
Apbb2	0.00	0.00	4.95	1.02	113.21	115.71	0.01	1.12	0.01	0.00	15.22	0.97	126.49	125.27	0.01	1.37	0.15	0.57	7.56	18.84	121.10	119.28	0.16	1.34	0.05	0.06	20.67	7.11	114.49	112.31	0.06	1.30	0.02	0.02	8.12	2.58	104.62	102.99	0.02	1.11	0.10	0.31	5.76	13.79	109.56	112.32	0.13	1.34	0.04
Slc25a53	0.53	0.48	4.95	6.02	10.14	10.15	0.59	4.25	0.11	0.10	12.95	1.63	11.25	10.97	0.14	1.82	0.27	0.19	2.78	2.61	9.20	9.20	0.28	2.11	0.30	0.04	6.27	1.68	6.90	6.64	0.24	2.33	0.31	0.16	2.22	2.20	8.77	8.61	0.25	1.90	0.33	0.16	0.75	2.17	6.57	5.23	0.33	2.22	0.36
Hnrnpl	0.16	0.41	4.97	44.58	279.64	281.57	0.16	1.48	0.01	0.01	8.48	2.62	180.92	176.55	0.01	1.13	0.09	0.19	3.79	19.21	173.32	172.05	0.11	1.34	0.22	0.52	5.79	44.36	178.35	190.87	0.25	1.69	0.20	0.51	8.55	39.81	176.64	165.21	0.23	1.69	0.11	0.21	5.37	23.01	203.72	201.69	0.11	1.29	0.21
Zfp280d	0.05	0.10	4.98	9.74	81.42	80.87	0.12	1.33	0.08	0.02	21.02	4.70	120.48	121.48	0.04	1.26	0.16	0.27	4.23	16.90	104.06	99.84	0.16	1.56	0.20	0.19	6.76	13.11	54.61	49.84	0.24	1.94	0.17	0.16	1.92	13.22	86.38	82.28	0.15	1.53	0.08	0.02	6.32	4.56	70.96	70.64	0.06	1.29	0.10
Scpep1	0.52	0.66	4.98	159.66	327.61	307.81	0.49	2.55	0.12	0.17	4.81	37.42	340.74	333.57	0.11	1.38	0.07	0.17	21.45	26.38	325.41	320.72	0.08	1.31	0.18	0.24	5.76	102.70	511.84	565.80	0.20	2.17	0.38	0.52	6.32	105.79	307.79	298.43	0.34	2.26	0.15	0.24	0.91	37.82	216.54	217.90	0.17	1.56	0.29
Pcf11	0.16	0.49	4.99	27.61	139.35	137.60	0.20	1.53	0.05	0.16	7.96	20.13	239.63	230.40	0.08	1.20	0.05	0.02	11.47	8.02	205.40	197.06	0.04	1.21	0.04	0.02	17.00	5.40	105.04	110.60	0.05	1.26	0.13	0.07	6.76	15.44	177.73	169.28	0.09	1.25	0.06	0.01	7.15	5.35	146.48	150.12	0.04	1.23	0.08
Defb1	0.78	0.61	5.00	9.20	11.68	8.05	0.79	5.20	0.76	0.66	2.29	4.51	5.88	5.29	0.77	6.65	0.41	0.26	22.81	4.68	11.27	9.84	0.42	2.91	0.73	0.41	7.40	64.35	85.06	71.30	0.76	5.34	0.78	0.40	7.50	7.38	9.80	7.31	0.75	8.23	0.37	0.10	22.38	2.12	6.14	5.65	0.34	2.35	0.43
Zc3h6	0.84	0.71	5.00	18.96	22.30	22.12	0.85	9.79	0.25	0.19	7.57	8.81	28.28	26.29	0.31	1.95	0.40	0.48	3.14	8.69	22.37	22.41	0.39	2.50	0.76	0.75	5.28	20.79	26.99	25.64	0.77	7.41	0.70	0.73	6.00	16.12	22.67	20.86	0.71	4.44	0.48	0.52	6.69	9.89	18.22	16.81	0.54	3.27	0.56
Cmip	0.09	0.19	5.01	18.29	159.75	150.35	0.11	1.31	0.06	0.20	17.40	19.34	201.68	197.01	0.10	1.25	0.06	0.12	19.63	14.40	205.21	206.10	0.07	1.36	0.17	0.25	19.37	28.85	190.69	180.27	0.15	1.51	0.09	0.08	10.66	18.81	186.44	185.40	0.10	1.48	0.16	0.28	12.79	37.32	216.92	216.86	0.17	1.52	0.20
Ctdnep1	0.23	0.53	5.04	17.42	66.38	67.62	0.26	1.81	0.13	0.21	8.45	7.54	68.12	67.93	0.11	1.50	0.23	0.44	4.80	14.58	60.85	57.99	0.24	1.63	0.05	0.03	3.13	4.69	100.75	99.21	0.05	1.29	0.12	0.23	4.17	10.63	68.88	67.05	0.15	1.39	0.15	0.19	1.17	13.90	83.81	79.58	0.17	1.62	0.09
Fam13a	0.46	0.56	5.04	59.80	114.68	90.31	0.52	2.73	0.28	0.22	7.94	39.19	144.66	132.25	0.27	2.00	0.25	0.46	8.59	36.37	154.47	161.25	0.24	1.72	0.50	0.33	4.53	48.56	86.60	71.35	0.56	3.86	0.60	0.73	6.31	84.84	134.02	127.97	0.63	3.64	0.58	0.63	9.15	53.03	87.93	76.47	0.60	3.21	0.38
Ccna2	0.11	0.02	5.05	0.44	2.47	2.36	0.18	2.67	0.23	0.14	18.01	0.92	2.66	2.35	0.35	4.05	0.72	0.47	21.11	2.10	2.47	2.14	0.85	6.77	0.88	0.27	9.50	1.39	1.54	0.79	0.90	NA	0.55	0.03	4.22	0.54	1.88	1.50	0.29	5.26	0.59	0.08	19.42	1.21	1.53	0.63	0.79	20.35	0.49
BC023105	0.13	0.03	5.05	0.54	3.02	2.73	0.18	2.70	0.70	0.32	2.29	5.97	8.42	6.18	0.71	4.87	0.53	0.23	3.98	3.45	5.56	3.72	0.62	11.23	0.65	0.10	21.44	1.81	1.96	1.14	0.93	NA	0.91	0.12	23.40	4.08	4.32	2.49	0.95	15.56	0.58	0.04	21.80	0.64	1.17	0.66	0.55	16.35	0.10
Cby1	0.42	0.49	5.07	9.01	23.55	24.91	0.38	3.15	0.08	0.07	23.58	2.53	31.63	32.97	0.08	1.34	0.06	0.05	23.90	2.02	32.95	32.02	0.06	1.24	0.04	0.02	2.83	1.45	24.60	24.15	0.06	1.40	0.08	0.06	1.57	2.83	28.40	26.80	0.10	1.52	0.28	0.16	9.56	5.53	22.76	21.67	0.24	1.73	0.04
Clcf1	0.37	0.08	5.07	1.09	3.74	3.35	0.29	3.48	0.75	0.31	23.23	1.55	1.98	1.34	0.78	5.24	0.75	0.47	19.84	1.48	1.79	1.38	0.83	6.72	0.47	0.10	2.44	1.26	3.08	2.30	0.41	2.95	0.30	0.05	23.84	0.41	1.37	1.32	0.30	NA	0.15	0.02	4.81	0.31	1.74	1.36	0.18	5.73	0.30
Prdm2	0.10	0.21	5.07	11.67	101.03	104.20	0.12	1.31	0.08	0.38	18.14	16.30	164.18	164.86	0.10	1.25	0.12	0.33	18.21	17.41	145.30	145.15	0.12	1.38	0.12	0.11	17.13	17.57	164.87	149.89	0.11	1.41	0.08	0.03	15.21	9.73	151.98	151.81	0.06	1.48	0.13	0.23	10.69	16.50	116.61	125.90	0.14	1.49	0.12
Smap2	0.16	0.46	5.08	42.73	264.91	261.01	0.16	1.42	0.07	0.23	10.69	18.16	250.54	247.68	0.07	1.16	0.11	0.45	10.15	28.21	256.94	250.90	0.11	1.29	0.09	0.11	2.98	27.78	350.97	347.60	0.08	1.26	0.03	0.14	5.47	17.30	241.86	234.06	0.07	1.23	0.07	0.20	6.07	23.88	227.83	231.23	0.10	1.39	0.04
Bcl11b	0.39	0.12	5.09	1.02	1.92	1.38	0.53	4.12	0.13	0.01	4.29	0.36	4.83	5.07	0.07	1.36	0.64	0.61	1.59	2.54	4.10	3.66	0.62	4.38	0.28	0.01	3.92	0.24	1.16	0.00	0.20	NA	0.51	0.13	3.30	1.05	2.48	2.54	0.42	3.62	0.84	0.30	8.88	1.40	1.59	1.08	0.88	NA	0.18
Cnp	0.23	0.39	5.11	9.34	44.39	43.22	0.21	1.48	0.06	0.05	2.14	2.58	46.93	47.40	0.05	1.17	0.20	0.27	3.84	8.61	43.02	42.96	0.20	1.80	0.08	0.11	6.69	18.60	231.23	218.60	0.08	1.42	0.13	0.30	5.43	16.23	76.91	74.32	0.21	1.50	0.02	0.07	5.22	6.83	65.82	63.99	0.10	1.45	0.12
Rgs3	0.14	0.07	5.11	0.84	4.22	3.91	0.20	3.11	0.37	0.25	23.40	1.81	4.89	5.12	0.37	4.51	0.47	0.20	20.73	1.73	3.83	3.50	0.45	4.55	0.31	0.19	22.50	2.65	6.67	5.43	0.40	3.05	0.15	0.03	17.74	0.67	4.11	3.76	0.16	6.39	0.16	0.05	7.55	0.75	4.32	4.21	0.17	1.57	0.08
Cirbp	0.75	0.81	5.11	69.37	89.71	86.13	0.77	4.74	0.26	0.21	8.21	15.07	65.59	59.29	0.23	1.79	0.49	0.76	4.35	35.79	72.18	71.53	0.50	3.27	0.92	0.36	6.65	153.74	153.16	79.15	1.00	7.86	0.58	0.67	7.01	52.65	84.62	72.85	0.62	3.66	0.62	0.71	5.63	66.49	93.34	94.35	0.71	4.58	0.39
Soat1	0.18	0.19	5.12	7.59	38.74	38.15	0.20	1.56	0.18	0.26	23.20	6.91	38.35	39.22	0.18	1.48	0.02	0.01	16.05	1.20	32.25	31.45	0.04	1.24	0.28	0.23	1.10	6.22	20.46	18.38	0.30	2.56	0.10	0.04	0.14	2.97	31.59	30.35	0.09	1.35	0.15	0.07	10.87	4.34	24.81	22.88	0.17	1.58	0.25
1700056E22Rik	0.49	0.46	5.12	4.85	8.65	7.55	0.56	3.11	0.15	0.08	23.23	1.52	9.01	9.00	0.17	1.93	0.54	0.45	2.09	4.69	9.05	7.68	0.52	2.99	0.19	0.15	6.29	3.71	17.19	17.09	0.22	2.27	0.42	0.36	6.07	3.35	8.20	7.63	0.41	2.36	0.22	0.10	2.41	2.61	11.13	11.94	0.23	1.83	0.15
Ncapd3	0.46	0.51	5.12	15.05	26.62	25.13	0.57	4.39	0.02	0.00	1.44	0.60	33.33	30.95	0.02	1.47	0.03	0.00	4.63	0.62	26.14	27.89	0.02	1.11	0.04	0.05	3.15	4.01	32.36	30.46	0.12	1.52	0.18	0.23	9.12	5.67	27.29	27.80	0.21	1.57	0.05	0.01	10.52	1.02	26.44	27.54	0.04	1.27	0.21
Hic2	0.13	0.34	5.13	8.04	51.08	52.08	0.16	1.44	0.10	0.22	15.04	4.75	42.20	39.53	0.11	1.30	0.20	0.31	11.18	8.30	41.74	42.84	0.20	1.74	0.09	0.08	17.15	3.82	33.08	31.32	0.12	2.11	0.05	0.06	17.97	3.45	37.93	37.98	0.09	1.28	0.18	0.30	8.67	7.18	40.79	39.93	0.18	1.45	0.18
Ddias	1.22	0.41	5.13	2.98	2.50	1.30	1.19	NA	0.52	0.23	1.42	1.98	3.54	2.06	0.56	3.68	0.48	0.13	12.79	1.39	3.11	3.04	0.45	2.99	0.38	0.07	23.25	0.68	1.74	1.14	0.39	NA	0.66	0.11	4.15	0.84	1.87	1.20	0.45	3.70	0.95	0.15	22.04	3.72	3.37	1.63	1.10	14.08	0.50
Adrb1	0.24	0.10	5.15	1.90	7.90	7.66	0.24	2.57	0.41	0.30	18.89	5.66	13.35	12.42	0.42	2.52	0.11	0.13	14.20	1.23	10.90	10.44	0.11	1.32	0.29	0.13	3.41	3.05	11.04	9.00	0.28	2.75	0.21	0.15	12.66	2.56	11.34	11.99	0.23	2.02	0.37	0.15	10.61	3.84	12.73	11.65	0.30	2.80	0.28
Cyp2j9	0.35	0.47	5.18	14.35	38.64	36.40	0.37	2.44	0.20	0.24	0.37	6.03	29.73	29.60	0.20	1.82	0.24	0.27	4.11	9.84	34.47	31.55	0.29	1.84	0.24	0.13	11.09	2.87	11.35	11.76	0.25	3.22	0.16	0.05	0.77	3.62	24.69	24.44	0.15	1.79	0.14	0.14	6.71	4.26	21.45	18.56	0.20	1.94	0.32
Wdfy3	0.14	0.67	5.18	35.06	228.05	235.21	0.15	1.37	0.05	0.08	23.95	10.38	222.08	226.85	0.05	1.20	0.06	0.29	5.55	13.62	202.49	204.45	0.07	1.15	0.05	0.03	7.42	9.27	161.76	173.59	0.06	1.32	0.11	0.38	9.39	21.26	189.80	188.89	0.11	1.30	0.10	0.21	9.45	13.39	138.28	137.15	0.10	1.22	0.15
Kdm5d	0.17	0.26	5.19	11.58	47.54	50.33	0.24	1.85	0.04	0.01	23.12	1.47	62.07	59.54	0.02	1.21	0.14	0.27	5.22	9.50	51.32	49.88	0.19	1.48	0.20	0.15	5.64	10.83	39.34	33.81	0.28	2.37	0.29	0.41	0.31	12.95	44.21	38.44	0.29	1.72	0.11	0.05	2.05	4.22	39.18	36.62	0.11	1.48	0.03
Fopnl	0.03	0.01	5.20	4.57	188.31	184.19	0.02	1.18	0.11	0.28	8.96	17.49	181.65	188.39	0.10	1.22	0.14	0.32	9.22	22.98	178.14	170.96	0.13	1.40	0.16	0.16	4.23	37.18	219.71	197.82	0.17	1.64	0.10	0.20	7.89	20.39	167.44	160.71	0.12	1.46	0.17	0.22	8.39	33.62	163.53	165.97	0.21	1.74	0.08
Kif23	0.31	0.18	5.21	2.40	6.51	5.97	0.37	3.85	0.18	0.07	20.68	1.88	10.29	9.30	0.18	1.62	0.52	0.45	2.39	4.01	8.36	8.63	0.48	3.79	0.38	0.16	6.36	3.29	5.56	3.83	0.59	5.87	0.04	0.00	9.93	0.33	7.48	6.40	0.04	2.03	0.19	0.03	23.97	0.87	5.51	5.24	0.16	1.97	0.53
Lcp1	0.12	0.40	5.23	46.29	443.02	445.83	0.10	1.23	0.04	0.10	8.61	25.26	580.76	585.45	0.04	1.11	0.06	0.23	4.23	37.59	564.45	569.86	0.07	1.20	0.06	0.04	2.83	23.35	457.36	473.12	0.05	1.25	0.10	0.27	4.33	33.47	431.16	433.33	0.08	1.24	0.18	0.48	2.59	74.67	406.57	410.75	0.18	1.48	0.21
Vps35l	0.20	0.47	5.23	17.43	85.28	83.83	0.20	1.52	0.10	0.25	8.45	10.57	97.44	97.13	0.11	1.23	0.10	0.14	1.77	8.05	89.44	81.73	0.09	1.27	0.12	0.16	3.49	13.06	102.26	95.08	0.13	1.42	0.15	0.12	2.69	8.65	75.03	72.59	0.12	1.43	0.08	0.13	2.98	8.13	76.75	78.05	0.11	1.39	0.21
Tnfaip8l1	0.35	0.62	5.23	63.45	169.49	178.03	0.37	2.30	0.05	0.02	10.34	6.33	150.49	146.97	0.04	1.27	0.26	0.43	1.18	36.00	144.51	152.41	0.25	1.83	0.40	0.59	8.71	90.92	231.20	204.86	0.39	2.22	0.25	0.44	8.10	46.52	153.74	148.38	0.30	2.11	0.28	0.53	10.60	46.88	158.62	152.33	0.30	2.04	0.42
Tnrc6a	0.08	0.26	5.25	58.48	457.51	479.57	0.13	1.27	0.02	0.08	5.82	17.34	426.60	418.44	0.04	1.13	0.09	0.30	1.53	36.85	403.34	403.90	0.09	1.21	0.08	0.07	4.09	28.94	430.85	425.30	0.07	1.30	0.09	0.15	8.01	32.23	383.95	385.96	0.08	1.20	0.08	0.29	7.47	35.36	376.25	371.83	0.09	1.26	0.13
Copg2	0.30	0.57	5.26	20.07	64.31	59.88	0.31	1.75	0.01	0.01	1.90	1.82	69.78	70.43	0.03	1.26	0.13	0.22	5.83	8.39	65.87	65.17	0.13	1.46	0.05	0.11	5.02	10.03	101.34	100.13	0.10	1.44	0.21	0.40	7.44	16.25	69.59	70.66	0.23	1.59	0.13	0.19	6.22	9.93	68.38	67.80	0.15	1.47	0.05
Pold2	0.24	0.20	5.27	5.53	27.36	26.90	0.20	1.67	0.09	0.09	23.19	3.65	37.60	38.52	0.10	1.49	0.11	0.12	6.09	4.40	37.64	36.50	0.12	1.34	0.22	0.44	0.56	15.00	67.15	59.52	0.22	1.56	0.12	0.21	3.00	7.55	46.43	49.50	0.16	1.49	0.14	0.22	6.19	7.93	40.55	40.07	0.20	1.77	0.10
Gm10146	0.05	0.07	5.27	3.64	28.14	29.95	0.13	1.50	0.38	0.21	9.66	6.17	16.31	14.78	0.38	2.42	0.25	0.23	8.16	3.97	17.24	16.45	0.23	1.69	0.11	0.04	3.63	3.84	33.21	29.03	0.12	1.63	0.15	0.08	14.74	3.44	19.53	16.12	0.18	2.17	0.22	0.03	22.94	3.97	23.05	19.50	0.17	2.21	0.02
2810459M11Rik	0.05	0.10	5.28	20.17	237.41	237.86	0.08	1.37	0.12	0.22	5.16	28.39	279.00	282.27	0.10	1.41	0.20	0.43	0.66	52.94	268.08	276.69	0.20	1.67	0.11	0.17	7.22	73.75	484.28	458.84	0.15	1.56	0.03	0.06	1.51	9.98	274.43	263.82	0.04	1.18	0.08	0.15	4.22	47.07	340.54	314.13	0.14	1.42	0.07
Hsbp1l1	0.16	0.08	5.29	2.77	18.47	20.93	0.15	1.61	0.20	0.30	10.23	3.91	18.76	17.43	0.21	1.72	0.36	0.27	8.78	7.58	19.82	16.95	0.38	2.04	0.30	0.23	5.90	8.79	29.48	26.65	0.30	2.13	0.51	0.52	8.37	14.49	26.80	26.80	0.54	4.19	0.21	0.06	8.51	1.70	9.95	10.11	0.17	2.82	0.14
C920006O11Rik	0.23	0.32	5.29	6.67	22.47	24.40	0.30	1.96	0.17	0.19	5.38	3.54	22.13	21.08	0.16	1.39	0.27	0.43	23.04	6.02	22.27	20.89	0.27	1.80	0.31	0.18	21.49	6.42	20.56	18.23	0.31	2.18	0.19	0.13	6.93	2.99	17.86	18.95	0.17	1.94	0.16	0.16	3.13	3.29	19.50	19.92	0.17	1.64	0.34
Anapc7	0.18	0.44	5.30	10.80	63.44	62.54	0.17	1.55	0.03	0.04	4.95	2.32	57.97	57.65	0.04	1.22	0.09	0.17	22.94	5.56	56.55	55.30	0.10	1.30	0.18	0.29	23.51	18.72	101.48	101.43	0.18	1.87	0.08	0.11	8.63	6.18	63.58	59.27	0.10	1.57	0.02	0.02	6.27	5.64	76.20	69.19	0.07	1.60	0.07
Grpel2	0.26	0.51	5.30	35.93	143.50	134.76	0.25	1.70	0.13	0.20	9.80	16.95	136.18	133.61	0.12	1.34	0.04	0.07	4.55	7.61	138.69	138.27	0.05	1.24	0.03	0.02	2.10	5.17	70.85	64.71	0.07	1.44	0.23	0.29	8.71	23.49	118.86	110.72	0.20	1.48	0.18	0.23	10.62	19.48	100.53	104.98	0.19	1.46	0.41
Bnip1	0.40	0.62	5.33	13.93	32.28	28.10	0.43	2.15	0.14	0.18	2.38	6.00	51.45	52.94	0.12	1.37	0.02	0.01	19.68	1.84	47.34	44.69	0.04	1.32	0.23	0.49	0.48	30.61	129.14	122.52	0.24	1.72	0.21	0.29	7.01	11.06	47.38	44.21	0.23	1.62	0.07	0.08	7.51	9.77	68.41	62.12	0.14	1.51	0.02
Natd1	0.09	0.04	5.34	2.05	25.88	25.80	0.08	1.29	0.07	0.18	20.27	3.68	22.83	21.32	0.16	1.62	0.25	0.34	21.74	5.97	22.78	20.73	0.26	1.87	0.33	0.54	4.94	11.70	32.75	30.05	0.36	1.95	0.10	0.19	8.83	2.34	22.05	21.81	0.11	1.39	0.20	0.23	21.50	5.08	25.77	22.12	0.20	1.63	0.16
Rpap3	0.24	0.44	5.34	11.14	39.66	40.20	0.28	2.07	0.02	0.05	15.24	3.27	42.98	43.33	0.08	1.35	0.14	0.16	4.64	6.79	47.83	48.26	0.14	1.54	0.19	0.24	6.27	6.96	31.54	32.25	0.22	1.66	0.13	0.21	2.42	6.61	35.84	33.14	0.18	1.59	0.19	0.28	2.93	5.75	30.10	29.63	0.19	1.46	0.13
Gm8883	0.09	0.15	5.36	13.17	111.92	110.38	0.12	1.49	0.08	0.13	10.53	10.87	103.89	102.19	0.10	1.60	0.27	0.54	6.63	28.10	99.48	103.82	0.28	1.92	0.13	0.18	11.89	23.71	161.13	159.80	0.15	1.53	0.08	0.20	7.00	16.96	114.36	105.69	0.15	1.43	0.15	0.24	1.72	32.44	189.46	187.09	0.17	1.57	0.28
Hnrnpk	0.11	0.43	5.39	100.58	977.53	970.64	0.10	1.29	0.02	0.13	6.82	37.32	886.67	896.41	0.04	1.13	0.07	0.41	6.85	79.79	918.08	909.98	0.09	1.20	0.01	0.00	2.06	3.23	887.51	905.88	0.00	1.20	0.13	0.56	7.16	110.63	940.21	950.76	0.12	1.35	0.17	0.29	7.64	134.87	1026.39	1002.04	0.13	1.25	0.08
Gm43133	0.37	0.33	5.40	5.23	10.06	9.20	0.52	3.21	0.12	0.12	23.92	1.77	13.71	14.03	0.13	1.46	0.39	0.29	2.62	3.59	9.88	8.44	0.36	2.42	0.10	0.03	5.36	1.63	7.07	6.55	0.23	3.10	0.41	0.30	1.68	3.02	7.69	7.81	0.39	2.63	0.50	0.35	8.44	2.73	5.54	5.11	0.49	3.22	0.45
6330562C20Rik	0.42	0.49	5.40	4.47	7.78	7.19	0.58	3.96	0.31	0.35	22.84	2.00	6.80	7.22	0.29	2.24	0.49	0.32	21.45	2.34	4.69	4.43	0.50	3.25	0.15	0.09	4.69	2.57	10.05	10.13	0.26	3.67	0.50	0.28	4.95	2.85	6.40	6.88	0.45	6.89	0.10	0.05	22.53	1.16	9.18	9.79	0.13	1.80	0.08
Mettl27	0.49	0.70	5.40	47.04	101.05	96.64	0.47	2.45	0.22	0.31	6.21	24.06	116.77	115.68	0.21	1.57	0.17	0.32	5.22	18.64	95.85	97.91	0.19	1.41	0.41	0.49	6.57	59.13	140.93	129.90	0.42	2.41	0.50	0.76	6.25	69.64	125.83	115.47	0.55	3.06	0.35	0.67	6.75	35.72	95.68	86.96	0.37	2.23	0.24
Zbtb43	0.16	0.45	5.42	26.19	126.15	128.06	0.21	1.49	0.07	0.15	13.27	9.32	131.33	129.76	0.07	1.19	0.04	0.04	6.08	4.58	126.69	125.39	0.04	1.22	0.03	0.02	21.62	2.63	92.89	90.34	0.03	1.33	0.09	0.15	6.51	12.33	121.41	120.28	0.10	1.38	0.06	0.03	12.04	6.27	113.50	112.72	0.06	1.26	0.07
Sp5	0.49	0.47	5.43	7.29	13.84	10.23	0.53	2.96	0.25	0.19	8.78	2.43	10.40	10.63	0.23	2.22	0.42	0.28	6.51	3.86	10.74	10.91	0.36	2.32	0.41	0.18	20.30	3.75	9.19	7.41	0.41	2.91	0.53	0.40	5.22	4.23	8.68	8.20	0.49	2.99	0.23	0.24	8.20	3.54	12.26	13.19	0.29	3.72	0.11
Klhl24	0.55	0.79	5.44	212.32	380.33	384.79	0.56	3.22	0.24	0.50	7.98	122.59	430.24	370.31	0.28	1.73	0.05	0.05	14.71	21.77	399.88	412.53	0.05	1.34	0.41	0.52	4.95	81.17	223.80	210.80	0.36	2.63	0.58	0.65	6.74	180.53	355.93	306.03	0.51	3.18	0.39	0.64	9.74	119.54	305.86	281.72	0.39	2.06	0.60
Lgals3bp	0.19	0.33	5.45	40.91	257.82	246.48	0.16	1.57	0.08	0.14	23.49	27.88	306.11	301.33	0.09	1.24	0.12	0.26	4.39	30.40	256.98	254.30	0.12	1.32	0.11	0.15	22.87	51.91	493.99	482.67	0.11	1.27	0.06	0.17	5.10	31.44	288.92	277.70	0.11	1.23	0.04	0.00	22.13	8.35	328.24	299.15	0.03	1.67	0.30
Aaas	0.26	0.46	5.47	12.70	49.05	51.35	0.26	2.07	0.11	0.15	10.52	5.02	47.00	46.17	0.11	1.23	0.20	0.30	22.73	10.03	45.38	41.96	0.22	1.59	0.25	0.58	6.10	34.57	129.56	127.28	0.27	1.83	0.15	0.36	7.15	9.40	42.18	42.41	0.22	1.63	0.04	0.00	0.48	1.09	51.27	42.33	0.02	1.56	0.12
Sdc4	0.02	0.07	5.47	148.96	1371.60	1325.32	0.11	1.26	0.11	0.22	11.67	126.44	1086.13	1065.98	0.12	1.47	0.16	0.42	13.31	190.34	1071.52	1022.98	0.18	1.53	0.13	0.23	5.53	161.76	963.15	944.11	0.17	1.61	0.11	0.12	10.12	99.30	987.76	905.51	0.10	1.51	0.23	0.52	9.01	309.47	1184.12	1090.86	0.26	1.65	0.12
Med15	0.17	0.50	5.48	27.84	151.45	144.29	0.18	1.55	0.15	0.28	1.91	24.24	170.47	165.18	0.14	1.28	0.23	0.83	0.63	37.99	163.26	164.76	0.23	1.52	0.05	0.06	9.56	12.69	187.01	176.45	0.07	1.28	0.18	0.54	5.24	23.16	131.22	130.31	0.18	1.42	0.04	0.11	6.77	9.39	122.54	119.41	0.08	1.17	0.20
Gm24233	0.62	0.42	5.49	3.46	5.05	5.01	0.68	4.01	0.21	0.24	1.77	2.76	12.26	11.25	0.23	2.09	0.07	0.04	16.58	0.77	7.27	7.44	0.11	1.82	0.11	0.01	6.97	0.91	6.94	6.10	0.13	3.57	0.31	0.17	2.11	2.50	8.58	8.69	0.29	2.10	0.47	0.31	8.91	3.00	6.08	5.87	0.49	5.87	0.06
Zfp385b	0.06	0.01	5.50	2.52	75.93	75.04	0.03	1.61	0.27	0.66	11.74	31.10	104.85	104.42	0.30	1.83	0.20	0.37	13.09	22.74	108.51	102.09	0.21	1.60	0.14	0.09	0.30	12.95	89.19	84.96	0.15	1.68	0.31	0.50	11.30	24.09	79.83	80.69	0.30	2.00	0.29	0.52	12.98	19.31	68.11	70.39	0.28	1.84	0.14
Xpa	0.27	0.58	5.51	50.90	186.24	196.82	0.27	2.08	0.16	0.47	7.06	30.08	203.93	201.82	0.15	1.35	0.11	0.22	2.51	31.01	243.62	239.85	0.13	1.51	0.40	0.77	8.00	72.19	165.73	153.48	0.44	2.22	0.31	0.61	6.81	55.95	183.24	173.72	0.31	1.82	0.27	0.31	5.42	44.69	153.22	156.62	0.29	1.85	0.36
Klb	0.26	0.35	5.51	25.04	83.18	76.25	0.30	2.06	0.10	0.11	10.98	8.55	87.33	85.70	0.10	1.34	0.08	0.24	10.29	8.73	93.52	90.35	0.09	1.24	0.26	0.19	21.38	15.32	54.40	48.84	0.28	2.81	0.28	0.43	7.31	25.70	85.80	78.90	0.30	1.94	0.08	0.04	10.29	5.06	77.56	80.94	0.07	1.49	0.10
Xab2	0.30	0.56	5.52	8.07	27.63	28.19	0.29	1.70	0.08	0.03	9.53	1.12	20.63	21.03	0.05	1.45	0.16	0.16	1.62	3.19	21.31	20.12	0.15	1.37	0.08	0.11	4.73	6.86	49.15	50.86	0.14	1.60	0.20	0.29	9.61	6.80	26.77	25.49	0.25	1.85	0.09	0.05	2.04	4.11	31.50	29.17	0.13	1.52	0.11
Tmem163	0.51	0.27	5.52	3.49	5.77	4.76	0.61	5.95	0.17	0.02	6.20	0.41	3.11	2.97	0.13	2.11	0.44	0.14	5.57	1.42	4.21	3.54	0.34	2.93	0.61	0.25	5.90	2.07	2.79	2.01	0.74	7.74	0.11	0.03	21.91	0.56	4.42	4.44	0.13	2.38	0.38	0.14	9.18	1.01	2.64	2.80	0.38	6.53	0.36
Fam172a	0.26	0.66	5.52	29.22	92.84	90.89	0.31	1.71	0.06	0.19	7.25	10.50	124.40	122.93	0.08	1.19	0.06	0.18	2.98	6.63	103.81	104.03	0.06	1.21	0.03	0.04	5.97	3.44	70.59	69.37	0.05	1.27	0.26	0.57	6.20	22.64	87.01	91.29	0.26	1.62	0.19	0.14	5.72	10.39	78.85	80.16	0.13	1.54	0.15
Slc4a4	0.27	0.52	5.52	215.48	599.82	534.15	0.36	2.10	0.08	0.20	3.56	73.76	642.59	638.07	0.11	1.40	0.24	0.60	3.18	147.73	590.98	570.96	0.25	1.58	0.22	0.50	8.95	208.31	883.28	847.02	0.24	1.68	0.27	0.56	7.41	166.07	554.69	595.42	0.30	1.85	0.25	0.41	5.50	143.27	599.90	592.53	0.24	1.71	0.19
Mtg2	0.31	0.51	5.54	9.74	32.20	31.01	0.30	1.87	0.09	0.08	2.77	3.99	50.92	49.00	0.08	1.37	0.14	0.21	19.96	8.48	48.98	51.39	0.17	1.68	0.19	0.31	19.67	15.35	76.02	77.05	0.20	1.85	0.03	0.16	7.10	4.97	44.00	43.40	0.11	1.33	0.07	0.06	5.51	3.93	45.89	45.01	0.09	1.33	0.04
Scarb1	0.33	0.52	5.55	174.81	577.68	545.46	0.30	1.87	0.10	0.08	9.97	36.00	420.53	401.28	0.09	1.40	0.06	0.08	2.11	29.47	438.22	420.50	0.07	1.29	0.24	0.53	11.93	274.52	1048.16	1137.52	0.26	1.72	0.05	0.09	6.10	50.64	673.96	680.34	0.08	1.19	0.16	0.30	10.22	125.12	726.73	737.60	0.17	1.48	0.21
Dctn4	0.11	0.28	5.55	24.12	180.77	177.33	0.13	1.48	0.02	0.02	2.36	3.40	155.76	160.22	0.02	1.23	0.08	0.28	4.25	11.30	149.60	149.34	0.08	1.26	0.17	0.41	7.20	31.93	168.98	158.35	0.19	1.49	0.09	0.22	2.74	17.33	158.71	151.64	0.11	1.37	0.17	0.22	9.31	21.89	151.59	154.88	0.14	1.35	0.08
1810046K07Rik	0.74	0.47	5.56	11.89	15.10	11.19	0.79	5.52	0.61	0.53	8.14	6.68	10.07	8.29	0.66	3.90	0.32	0.30	7.85	5.06	13.93	15.69	0.36	2.77	1.30	0.42	5.87	5.42	4.11	1.65	1.32	35.37	0.66	0.44	6.71	7.10	10.94	7.95	0.65	3.89	0.96	0.55	6.99	7.54	7.53	5.48	1.00	10.05	0.78
Gpr12	1.33	0.72	5.59	3.87	3.00	1.61	1.29	NA	0.14	0.05	17.36	0.46	2.90	3.13	0.16	1.59	0.63	0.21	4.16	1.77	2.36	1.65	0.75	8.26	0.91	0.46	7.80	4.27	4.34	3.70	0.98	NA	0.04	0.00	14.43	0.12	2.26	1.80	0.05	3.96	0.68	0.43	5.05	1.85	2.14	1.44	0.86	5.54	0.61
Smpd3	1.07	0.33	5.60	3.54	3.74	2.46	0.95	15.91	0.33	0.28	7.08	2.67	8.86	9.37	0.30	1.83	0.14	0.04	2.07	1.18	5.49	4.18	0.22	1.81	0.33	0.11	9.17	1.64	5.52	6.01	0.30	2.03	0.34	0.12	4.70	2.00	7.02	5.95	0.29	2.02	0.15	0.05	8.69	2.96	11.11	9.80	0.27	2.61	0.37
Phldb2	0.11	0.36	5.62	50.69	359.06	347.78	0.14	1.41	0.06	0.15	7.32	34.80	456.39	449.89	0.08	1.23	0.17	0.50	4.65	71.41	420.41	416.37	0.17	1.40	0.14	0.46	6.91	43.58	278.25	279.61	0.16	1.34	0.17	0.39	7.91	59.12	342.01	316.15	0.17	1.57	0.22	0.45	4.80	66.99	298.10	306.72	0.22	1.51	0.07
Atm	0.24	0.42	5.63	26.12	86.25	80.84	0.30	1.86	0.02	0.01	23.39	1.45	105.93	106.53	0.01	1.08	0.09	0.32	7.56	9.58	94.86	95.52	0.10	1.26	0.16	0.11	8.95	10.75	66.25	63.81	0.16	1.88	0.18	0.30	8.30	17.09	86.72	91.74	0.20	1.58	0.36	0.30	8.62	18.81	61.36	66.41	0.31	1.82	0.16
Rad50	0.18	0.36	5.65	27.34	116.05	109.88	0.24	1.72	0.05	0.09	5.25	12.63	184.93	176.63	0.07	1.15	0.13	0.21	3.26	23.36	152.95	146.74	0.15	1.40	0.15	0.19	3.85	21.36	122.91	123.00	0.17	1.84	0.30	0.48	5.18	42.58	144.24	132.53	0.30	1.95	0.24	0.39	3.52	32.09	133.22	130.21	0.24	1.77	0.26
Puf60	0.06	0.03	5.70	14.66	430.34	442.17	0.03	1.12	0.11	0.28	9.69	35.78	356.34	359.08	0.10	1.27	0.09	0.39	9.82	31.63	362.07	356.25	0.09	1.23	0.05	0.09	18.61	43.59	704.35	705.85	0.06	1.21	0.05	0.15	6.66	41.07	427.12	411.46	0.10	1.34	0.08	0.17	6.91	80.62	444.43	418.25	0.18	1.54	0.11
Gm11632	0.49	0.40	5.72	10.07	13.99	9.40	0.72	6.83	0.07	0.06	14.94	1.44	18.76	19.18	0.08	1.31	0.06	0.05	8.70	1.34	15.36	14.43	0.09	1.39	0.13	0.04	20.37	1.31	7.27	6.52	0.18	2.35	0.34	0.33	6.79	4.72	12.32	12.50	0.38	2.78	0.33	0.15	1.83	4.45	11.74	9.72	0.38	2.38	0.37
Zfp277	0.32	0.73	5.72	28.80	85.12	88.24	0.34	2.12	0.12	0.31	4.87	10.13	79.30	79.29	0.13	1.28	0.12	0.38	3.62	10.70	82.36	82.09	0.13	1.41	0.37	0.46	8.66	17.58	39.80	40.31	0.44	3.26	0.27	0.22	3.57	13.62	67.15	60.66	0.20	1.53	0.25	0.20	2.70	13.54	63.73	66.41	0.21	1.80	0.31
Olfm2	0.06	0.01	5.74	0.31	4.74	4.56	0.07	1.70	0.47	0.21	11.24	1.32	2.66	2.42	0.50	3.64	0.08	0.00	8.32	0.12	2.20	1.90	0.05	1.76	1.06	0.42	11.70	2.45	2.35	0.78	1.04	NA	0.39	0.27	9.00	1.72	4.10	3.59	0.42	2.91	0.30	0.14	7.45	2.04	4.96	4.08	0.41	3.01	0.07
Retreg1	0.24	0.56	5.74	135.72	475.63	469.58	0.29	1.68	0.25	0.54	9.73	94.89	330.70	297.76	0.29	1.90	0.20	0.42	11.69	86.67	384.07	376.80	0.23	1.67	0.18	0.12	4.25	32.27	223.43	215.05	0.14	1.52	0.35	0.57	8.48	113.13	345.63	315.71	0.33	2.02	0.26	0.22	12.55	68.18	223.83	185.57	0.30	2.72	0.26
Pias3	0.08	0.12	5.74	5.62	54.01	52.22	0.10	1.45	0.21	0.29	10.44	9.30	48.56	50.37	0.19	1.52	0.09	0.17	3.18	5.55	49.74	51.63	0.11	1.48	0.16	0.21	7.16	15.03	60.95	58.04	0.25	1.96	0.05	0.12	8.88	4.07	44.82	45.49	0.09	1.28	0.27	0.33	8.12	13.23	46.46	47.04	0.28	1.98	0.08
Rsbn1l	0.12	0.23	5.74	12.80	85.76	86.44	0.15	1.41	0.03	0.08	3.90	4.06	97.93	96.94	0.04	1.19	0.18	0.51	5.43	16.15	86.85	84.65	0.19	1.49	0.15	0.16	6.05	9.68	64.67	63.09	0.15	1.56	0.13	0.26	8.06	10.13	78.60	72.47	0.13	1.45	0.15	0.20	5.73	10.94	70.78	70.97	0.15	1.58	0.15
Hnrnpa1	0.12	0.23	5.75	15.60	123.41	121.08	0.13	1.31	0.07	0.11	18.37	6.76	104.17	106.67	0.06	1.33	0.15	0.57	7.56	14.17	102.83	98.89	0.14	1.33	0.14	0.14	0.72	13.83	107.74	103.54	0.13	1.65	0.16	0.37	9.82	19.15	116.35	114.23	0.16	1.58	0.13	0.08	7.18	11.32	120.61	128.31	0.09	1.31	0.05
Gm37531	0.10	0.06	5.76	1.96	6.33	5.00	0.31	2.78	0.18	0.10	1.88	1.20	6.42	6.22	0.19	1.64	0.19	0.14	2.99	1.58	4.07	3.40	0.39	2.54	0.46	0.15	4.58	4.69	6.80	4.09	0.69	8.84	0.23	0.11	1.31	0.91	4.41	3.79	0.21	1.91	0.10	0.01	9.40	0.35	3.15	3.34	0.11	1.83	0.31
Kmt5c	0.23	0.14	5.76	3.35	14.89	12.02	0.23	1.77	0.14	0.10	22.94	2.93	18.88	18.37	0.15	1.60	0.13	0.19	23.42	2.41	17.58	16.69	0.14	1.37	0.32	0.29	22.10	15.34	47.98	41.72	0.32	1.92	0.29	0.35	23.98	6.05	19.44	17.42	0.31	1.96	0.18	0.04	0.17	3.54	22.55	19.16	0.16	1.72	0.25
Gm37472	0.21	0.20	5.77	2.26	6.96	6.24	0.33	2.41	0.09	0.06	23.89	1.49	16.50	15.52	0.09	1.50	0.33	0.31	5.70	4.38	12.45	11.84	0.35	2.88	0.19	0.03	23.76	0.75	3.88	3.82	0.19	2.70	0.41	0.17	1.25	4.21	11.12	8.58	0.38	2.25	0.36	0.21	9.16	2.36	6.88	6.75	0.34	3.97	0.16
Nr1d1	1.36	0.71	5.78	136.00	103.16	40.60	1.32	85.89	1.13	0.57	6.87	141.90	124.28	87.60	1.14	49.73	1.30	0.77	5.02	123.17	98.89	44.34	1.25	68.18	0.22	0.07	7.12	3.27	10.20	8.91	0.32	4.24	1.36	0.70	6.40	196.06	133.77	75.08	1.47	138.63	1.24	0.74	7.33	192.42	139.03	76.42	1.38	111.67	0.03
Add1	0.26	0.62	5.78	38.25	140.78	142.66	0.27	1.82	0.10	0.20	7.78	14.38	136.55	133.89	0.11	1.29	0.20	0.62	4.72	25.03	127.50	123.53	0.20	1.58	0.20	0.27	4.68	35.47	175.19	172.83	0.20	1.82	0.22	0.47	6.76	38.08	145.02	142.09	0.26	1.59	0.18	0.26	6.82	24.47	147.16	148.45	0.17	1.51	0.03
Pcbp4	0.57	0.75	5.79	26.73	43.94	36.71	0.61	3.86	0.25	0.36	8.83	21.73	72.53	62.74	0.30	2.17	0.33	0.35	2.70	20.65	67.89	63.66	0.30	2.12	0.50	0.62	9.47	73.05	137.95	138.33	0.53	3.00	0.43	0.62	10.37	26.74	61.43	59.19	0.44	2.38	0.30	0.38	5.78	19.28	53.70	52.48	0.36	2.31	0.28
Gm6493	0.23	0.11	5.79	0.77	1.36	1.19	0.57	4.98	0.21	0.09	20.20	0.69	2.62	2.89	0.26	3.18	0.46	0.26	7.22	0.93	1.90	1.81	0.49	5.27	0.84	0.20	6.27	2.78	1.94	0.00	1.43	NA	0.38	0.18	3.09	1.05	2.58	2.25	0.41	2.36	0.81	0.40	6.53	1.12	1.33	1.35	0.84	11.62	0.68
Zfp956	0.48	0.36	5.81	5.32	12.61	13.36	0.42	2.33	0.22	0.23	22.91	3.07	13.06	13.79	0.24	2.38	0.15	0.09	0.72	2.13	14.20	13.79	0.15	2.03	0.21	0.26	10.14	5.51	24.82	22.90	0.22	1.60	0.38	0.63	4.89	4.87	12.79	12.36	0.38	2.42	0.31	0.26	9.15	3.78	13.90	13.35	0.27	1.65	0.15
Cul3	0.00	0.01	5.83	7.19	273.85	272.29	0.03	1.22	0.05	0.25	8.40	27.91	363.16	364.05	0.08	1.21	0.07	0.37	8.99	27.16	368.22	371.76	0.07	1.15	0.10	0.21	6.89	17.60	151.59	148.47	0.12	1.39	0.10	0.16	5.95	22.75	262.10	254.09	0.09	1.19	0.05	0.00	8.32	3.54	224.73	225.97	0.02	1.23	0.07
Cnppd1	0.39	0.57	5.85	159.08	449.25	468.03	0.35	2.09	0.23	0.42	9.30	123.43	571.59	548.37	0.22	1.49	0.05	0.00	7.13	7.84	530.39	523.89	0.01	1.27	0.19	0.53	6.48	146.62	620.56	597.53	0.24	1.57	0.33	0.72	7.92	193.10	561.19	523.60	0.34	2.17	0.21	0.46	6.71	113.72	529.45	538.92	0.21	1.70	0.09
Pde1c	0.28	0.14	5.86	0.91	1.83	1.60	0.50	7.49	0.27	0.09	7.15	0.58	2.23	1.87	0.26	2.29	0.62	0.37	3.95	1.42	2.16	1.75	0.66	11.41	1.18	0.26	5.41	1.08	0.92	0.00	1.17	NA	0.10	0.05	16.88	0.43	2.08	1.85	0.21	2.28	0.26	0.06	23.64	0.34	1.10	1.34	0.31	10.32	0.43
Fermt3	0.18	0.11	5.89	5.39	27.26	24.87	0.20	1.76	0.37	0.28	21.52	10.24	29.10	25.61	0.35	2.19	0.20	0.19	20.09	5.68	23.30	21.71	0.24	1.89	0.25	0.21	4.11	7.88	25.77	21.36	0.31	2.55	0.21	0.09	23.69	4.01	18.96	18.97	0.21	2.06	0.09	0.05	20.90	3.29	26.09	23.52	0.13	1.72	0.36
Mtnr1a	0.78	0.47	5.90	6.25	7.35	6.32	0.85	5.69	0.45	0.35	1.49	4.20	9.59	8.64	0.44	2.67	0.42	0.24	23.82	3.60	8.42	7.25	0.43	3.00	0.22	0.32	5.71	10.24	37.90	35.64	0.27	1.92	0.23	0.14	2.08	1.65	6.16	5.57	0.27	2.07	0.44	0.35	3.74	4.32	10.39	10.04	0.42	3.33	0.24
Bmf	0.79	0.56	5.90	10.76	12.85	7.33	0.84	5.82	0.50	0.23	10.25	5.41	11.33	8.13	0.48	2.89	0.51	0.17	8.20	4.54	10.63	9.06	0.43	5.10	0.69	0.24	3.42	2.27	3.51	3.11	0.65	5.63	0.87	0.59	8.48	10.46	11.84	7.74	0.88	5.64	1.00	0.53	9.31	12.59	11.94	9.29	1.06	21.49	0.48
Iigp1	0.25	0.54	5.93	522.76	1933.68	1937.34	0.27	1.68	0.11	0.38	4.82	329.18	2631.39	2558.70	0.13	1.35	0.15	0.43	3.07	386.24	2291.37	2472.26	0.17	1.45	0.26	0.35	7.88	214.92	858.74	840.99	0.25	1.80	0.20	0.49	3.81	394.06	1992.11	1964.03	0.20	1.55	0.11	0.01	9.03	94.78	1786.97	2135.54	0.05	1.41	0.28
Olfml1	0.23	0.28	5.95	10.67	45.78	43.70	0.23	1.48	0.12	0.22	10.98	7.68	63.30	62.37	0.12	1.48	0.30	0.36	7.60	13.28	50.08	52.72	0.27	1.76	0.32	0.14	2.18	8.15	31.23	31.45	0.26	2.34	0.27	0.48	6.74	20.03	60.93	58.89	0.33	2.12	0.17	0.21	6.38	9.01	47.13	46.42	0.19	1.81	0.15
Arpin	0.19	0.03	5.96	1.10	10.36	10.67	0.11	2.50	0.31	0.31	23.17	3.42	10.83	11.15	0.32	2.30	0.47	0.20	23.20	4.96	10.28	8.60	0.48	3.11	0.33	0.32	12.34	4.57	10.95	12.46	0.42	2.91	0.39	0.12	1.62	3.07	9.53	8.69	0.32	2.70	0.05	0.01	12.59	0.70	19.37	21.10	0.04	1.95	0.10
Map3k8	0.52	0.38	5.97	3.51	6.60	6.79	0.53	3.51	0.17	0.06	22.45	1.21	5.17	4.74	0.23	3.71	0.49	0.55	23.36	2.14	4.33	4.33	0.49	2.65	0.71	0.31	1.52	3.71	5.25	3.85	0.71	7.56	0.21	0.26	4.33	1.69	6.09	5.35	0.28	1.79	0.34	0.20	6.48	1.66	4.63	4.77	0.36	3.17	0.43
Gm13205	0.73	0.41	5.97	1.43	1.95	1.74	0.73	NA	0.91	0.52	5.19	1.35	1.51	1.04	0.89	7.37	0.39	0.10	12.12	0.52	1.36	1.19	0.38	4.77	0.94	0.29	20.53	3.13	3.26	2.23	0.96	NA	0.26	0.03	1.13	0.41	1.67	0.90	0.25	3.09	0.30	0.15	13.13	0.96	2.53	2.58	0.38	3.10	0.64
Arsa	0.31	0.54	6.00	32.37	101.36	109.03	0.32	2.33	0.11	0.11	7.64	14.05	104.70	95.89	0.13	1.65	0.29	0.36	5.13	32.64	120.07	108.18	0.27	1.89	0.11	0.06	7.12	6.26	25.81	21.39	0.24	2.95	0.55	0.70	7.17	64.47	124.93	124.65	0.52	3.14	0.38	0.27	10.12	29.36	83.43	77.51	0.35	2.94	0.27
Macf1	0.03	0.12	6.02	21.82	297.04	292.60	0.07	1.24	0.13	0.35	23.64	62.42	473.90	477.42	0.13	1.42	0.01	0.01	3.14	6.34	387.87	387.26	0.02	1.15	0.02	0.01	14.21	6.08	307.07	309.30	0.02	1.25	0.10	0.13	23.87	33.98	334.06	339.76	0.10	1.27	0.09	0.18	6.93	28.29	285.19	277.03	0.10	1.34	0.10
Gm16638	0.51	0.19	6.02	1.55	2.31	1.63	0.67	8.19	0.31	0.07	8.93	0.65	2.11	2.09	0.31	6.01	0.55	0.23	2.93	1.67	3.03	2.59	0.55	3.87	0.38	0.15	6.61	2.99	4.27	3.00	0.70	NA	0.60	0.30	5.60	1.34	1.99	1.83	0.67	5.88	0.78	0.24	5.45	1.51	2.00	1.58	0.76	6.78	0.78
Cenpj	0.27	0.25	6.03	8.94	22.81	21.56	0.39	3.40	0.06	0.16	7.79	4.90	35.67	33.80	0.14	1.34	0.34	0.48	4.16	12.14	33.21	31.21	0.37	2.15	0.11	0.01	10.30	0.83	10.76	11.38	0.08	1.41	0.39	0.52	5.80	9.71	26.10	23.92	0.37	1.95	0.24	0.05	7.03	3.02	18.79	19.87	0.16	2.07	0.14
Gm37420	0.35	0.28	6.03	4.59	9.59	8.15	0.48	4.59	0.09	0.08	14.32	1.50	14.88	14.70	0.10	1.50	0.25	0.23	8.36	3.89	10.36	9.26	0.38	3.03	0.19	0.02	11.15	0.84	4.14	4.31	0.20	1.66	0.50	0.30	1.22	4.84	9.89	7.22	0.49	2.74	0.24	0.08	18.98	1.67	6.73	6.17	0.25	2.61	0.03
Chst15	0.16	0.46	6.04	13.83	68.25	68.84	0.20	1.64	0.04	0.04	22.59	2.65	65.66	63.22	0.04	1.15	0.09	0.17	8.44	5.23	70.39	69.89	0.07	1.16	0.06	0.08	1.21	5.27	69.63	70.33	0.08	1.20	0.09	0.11	7.44	7.88	72.82	69.95	0.11	1.40	0.03	0.03	12.95	3.21	66.08	66.21	0.05	1.30	0.18
2310033P09Rik	0.29	0.39	6.05	14.92	53.39	58.30	0.28	1.90	0.10	0.10	2.90	6.73	73.13	73.45	0.09	1.23	0.17	0.55	0.51	11.00	63.87	61.27	0.17	1.43	0.10	0.14	22.60	17.91	203.34	202.47	0.09	1.24	0.01	0.06	7.27	5.45	67.74	64.54	0.08	1.28	0.06	0.12	5.48	11.97	99.60	96.17	0.12	1.32	0.15
Gm49797	0.52	0.66	6.06	14.39	28.39	26.96	0.51	2.88	0.22	0.31	5.34	6.71	34.76	35.48	0.19	1.51	0.08	0.10	6.46	2.86	33.58	34.13	0.09	1.23	0.29	0.31	0.57	7.77	26.25	26.91	0.30	2.40	0.19	0.24	6.49	5.69	29.71	28.99	0.19	1.63	0.40	0.48	7.66	9.15	24.57	26.10	0.37	2.25	0.31
Nrde2	0.26	0.43	6.08	18.08	63.88	60.91	0.28	2.03	0.07	0.05	3.30	3.81	57.95	56.06	0.07	1.33	0.18	0.37	2.13	10.43	59.10	55.71	0.18	1.54	0.19	0.33	2.02	23.64	124.71	130.96	0.19	1.57	0.24	0.57	4.30	16.42	62.42	58.12	0.26	1.58	0.07	0.18	3.62	12.26	77.82	76.47	0.16	1.50	0.12
Fbxo21	0.87	0.78	6.09	249.47	285.03	215.99	0.88	5.88	0.48	0.62	7.56	106.50	218.57	192.81	0.49	2.98	0.45	0.60	3.38	81.17	192.52	192.25	0.42	2.87	0.65	0.70	6.83	185.10	251.28	176.89	0.74	4.49	0.77	0.68	7.47	209.81	275.35	205.43	0.76	4.56	0.71	0.63	7.69	149.47	199.37	136.35	0.75	3.78	0.68
Cutc	0.07	0.13	6.10	10.33	127.10	129.76	0.08	1.26	0.12	0.41	12.55	16.47	132.34	134.57	0.12	1.38	0.10	0.16	3.04	10.93	128.78	126.99	0.08	1.29	0.19	0.39	11.16	24.23	128.07	117.53	0.19	1.53	0.15	0.37	11.21	18.61	127.46	128.38	0.15	1.32	0.03	0.05	10.10	10.28	114.03	115.64	0.09	1.49	0.11
Nosip	0.12	0.24	6.13	10.96	69.65	71.42	0.16	1.36	0.08	0.04	7.35	5.45	83.67	83.04	0.07	1.32	0.20	0.34	6.10	14.65	86.79	81.89	0.17	1.46	0.12	0.14	5.86	15.21	141.36	145.16	0.11	1.41	0.13	0.29	8.83	15.30	89.02	82.81	0.17	1.52	0.14	0.17	8.91	18.67	104.85	96.46	0.18	1.64	0.11
Tulp2	1.07	0.43	6.15	1.71	1.67	1.57	1.03	8.67	0.35	0.12	8.87	1.21	3.05	2.59	0.40	3.96	0.66	0.15	4.65	0.93	1.64	1.19	0.57	10.15	0.37	0.07	0.64	1.20	3.18	2.78	0.38	2.23	0.61	0.24	5.46	1.30	2.22	1.82	0.59	5.07	0.72	0.34	3.69	2.13	2.84	2.80	0.75	24.84	0.60
Tle1	0.19	0.54	6.15	57.55	304.15	310.07	0.19	1.49	0.17	0.64	7.74	54.85	329.02	307.68	0.17	1.38	0.07	0.18	6.73	24.25	331.99	340.20	0.07	1.24	0.22	0.48	13.43	69.27	277.75	291.48	0.25	1.64	0.17	0.14	8.41	36.28	243.87	244.10	0.15	1.49	0.17	0.35	8.26	41.13	271.90	266.81	0.15	1.46	0.28
Smoc1	0.05	0.13	6.16	15.32	275.12	279.73	0.06	1.15	0.07	0.30	14.09	19.08	257.61	257.93	0.07	1.19	0.10	0.25	10.71	27.50	284.39	278.19	0.10	1.28	0.19	0.45	11.65	77.99	378.96	375.20	0.21	1.67	0.21	0.49	11.70	68.59	321.34	312.86	0.21	1.66	0.15	0.18	16.52	41.59	343.63	341.74	0.12	1.29	0.24
Tln2	0.13	0.34	6.16	9.18	55.68	57.35	0.16	1.56	0.19	0.52	0.33	16.89	90.48	89.28	0.19	1.60	0.06	0.11	3.02	5.21	67.61	68.14	0.08	1.26	0.19	0.30	14.19	14.86	76.68	80.70	0.19	1.71	0.04	0.05	4.02	3.07	55.49	52.87	0.06	1.22	0.13	0.11	0.44	7.94	63.02	64.88	0.13	1.60	0.08
Rabggtb	0.09	0.17	6.16	32.02	328.84	312.44	0.10	1.40	0.01	0.01	4.13	4.07	224.88	225.89	0.02	1.19	0.18	0.31	0.78	38.99	213.98	197.48	0.18	1.64	0.21	0.42	11.78	57.21	262.14	268.88	0.22	1.62	0.16	0.26	9.27	39.68	265.27	264.49	0.15	1.41	0.10	0.18	0.96	30.64	321.08	330.95	0.10	1.25	0.13
Gm4759	1.31	0.59	6.17	1.88	1.35	0.45	1.39	NA	0.70	0.25	22.34	2.65	4.36	2.97	0.61	5.00	0.14	0.06	8.71	0.67	3.25	3.06	0.20	2.32	0.14	0.03	11.77	0.13	0.24	0.00	0.54	NA	0.24	0.24	23.82	0.77	1.48	1.78	0.52	5.79	0.55	0.17	11.62	0.55	0.58	0.00	0.95	NA	0.50
Dop1a	0.12	0.26	6.19	13.06	76.15	75.44	0.17	1.51	0.06	0.09	9.46	6.52	92.95	89.96	0.07	1.26	0.18	0.30	2.99	12.65	76.55	77.22	0.17	1.78	0.14	0.13	16.02	9.43	68.82	76.95	0.14	1.40	0.10	0.07	11.40	7.07	75.80	75.74	0.09	1.35	0.17	0.21	9.14	11.68	60.24	62.06	0.19	1.73	0.09
Knl1	0.73	0.22	6.19	1.54	1.82	1.24	0.85	NA	0.21	0.03	20.66	0.42	3.16	2.97	0.13	1.91	0.66	0.33	21.92	2.35	3.46	3.01	0.68	7.92	0.28	0.17	21.74	0.31	0.19	0.00	1.61	NA	0.15	0.04	7.01	0.35	1.80	1.88	0.19	1.98	0.66	0.09	22.81	0.90	1.23	0.63	0.73	11.83	0.11
Rhebl1	0.72	0.64	6.20	5.38	7.38	5.75	0.73	5.09	0.60	0.32	10.93	3.84	6.24	4.52	0.62	4.05	0.52	0.27	9.82	2.62	5.10	4.31	0.51	5.16	0.57	0.17	5.11	1.90	3.85	4.04	0.49	4.19	0.48	0.24	8.72	3.62	7.55	5.71	0.48	8.18	0.31	0.26	11.41	2.40	6.46	6.81	0.37	3.93	0.76
Rcl1	0.40	0.71	6.20	700.47	1558.06	1416.34	0.45	2.11	0.23	0.56	7.88	402.93	1630.64	1567.07	0.25	1.85	0.28	0.45	5.99	374.12	1568.94	1465.40	0.24	1.65	0.36	0.64	8.21	482.59	1416.25	1225.32	0.34	1.85	0.40	0.52	8.11	527.33	1404.63	1324.02	0.38	2.33	0.41	0.75	6.72	582.47	1205.51	1111.40	0.48	2.34	0.21
Lrba	0.11	0.25	6.20	16.03	132.36	124.93	0.12	1.32	0.02	0.05	8.62	5.04	138.18	137.59	0.04	1.18	0.05	0.12	3.35	8.94	130.44	130.45	0.07	1.23	0.13	0.08	3.85	12.10	111.29	107.27	0.11	1.56	0.11	0.11	6.61	7.72	94.57	89.79	0.08	1.48	0.05	0.02	23.27	4.27	87.85	86.97	0.05	1.25	0.23
Shld1	0.37	0.31	6.21	12.21	33.36	30.01	0.37	3.99	0.39	0.60	11.93	12.99	29.83	26.74	0.44	2.31	0.32	0.40	12.51	10.51	31.89	29.21	0.33	1.77	0.26	0.15	4.31	14.68	48.06	42.34	0.31	2.67	0.48	0.43	10.76	17.31	35.39	30.55	0.49	3.11	0.07	0.03	9.39	3.99	42.84	40.14	0.09	1.72	0.12
Zmat1	0.06	0.08	6.24	5.46	54.27	51.00	0.10	1.29	0.08	0.06	20.08	5.47	76.48	73.33	0.07	1.41	0.29	0.46	16.85	20.46	79.42	85.96	0.26	1.66	0.10	0.01	2.80	2.94	33.04	28.81	0.09	1.70	0.09	0.10	17.01	5.73	60.44	57.69	0.09	1.36	0.12	0.15	17.12	12.40	54.70	50.99	0.23	1.91	0.16
Gabarapl1	0.45	0.81	6.24	702.65	1481.52	1360.11	0.47	2.57	0.21	0.43	9.27	282.69	1401.33	1379.24	0.20	1.53	0.15	0.30	2.85	172.94	1364.35	1289.81	0.13	1.30	0.35	0.86	8.05	748.93	1959.81	1926.60	0.38	2.09	0.38	0.66	8.45	713.27	1566.73	1711.34	0.46	2.41	0.27	0.67	8.20	374.06	1297.17	1224.38	0.29	1.73	0.28
Fkbpl	0.20	0.06	6.24	1.64	10.59	11.04	0.15	1.93	0.27	0.22	12.03	2.64	9.54	10.16	0.28	1.80	0.11	0.04	5.07	0.89	10.58	10.61	0.08	1.58	0.40	0.20	7.96	7.13	22.51	18.76	0.32	2.09	0.07	0.04	7.30	0.83	13.10	13.52	0.06	1.39	0.09	0.10	6.60	2.43	13.63	13.91	0.18	1.97	0.30
Nup98	0.14	0.05	6.26	1.36	9.98	11.03	0.14	1.85	0.31	0.36	20.87	6.40	21.22	21.82	0.30	1.94	0.34	0.26	23.97	5.42	16.06	15.27	0.34	2.38	0.19	0.07	0.02	2.63	14.23	12.00	0.19	1.98	0.33	0.25	1.64	3.71	11.53	10.82	0.32	1.92	0.20	0.14	21.96	2.98	11.61	11.13	0.26	3.45	0.04
Mtx3	0.31	0.67	6.27	15.74	44.73	46.94	0.35	2.02	0.26	0.61	8.06	9.91	36.59	35.01	0.27	1.77	0.06	0.05	7.55	3.01	33.84	33.31	0.09	1.45	0.37	0.38	12.04	7.61	19.16	19.01	0.40	2.49	0.17	0.17	5.93	4.80	30.93	31.43	0.16	1.40	0.09	0.04	1.99	3.10	28.40	25.80	0.11	1.79	0.34
Tubgcp6	0.11	0.04	6.27	3.25	31.83	30.94	0.10	1.56	0.11	0.12	22.64	3.38	29.23	30.28	0.12	1.52	0.17	0.24	0.11	6.19	34.97	33.85	0.18	1.50	0.24	0.39	20.23	11.83	43.16	44.46	0.27	2.05	0.08	0.05	20.54	2.02	29.50	27.36	0.07	1.35	0.16	0.18	8.10	6.22	31.27	29.79	0.20	1.73	0.14
Slc25a30	0.53	0.24	6.29	269.09	566.62	438.42	0.47	3.11	0.25	0.07	5.89	72.27	349.29	303.09	0.21	2.99	0.65	0.24	0.39	217.92	330.34	261.15	0.66	6.67	0.82	0.49	10.41	234.77	288.94	254.46	0.81	6.74	0.12	0.04	15.83	98.95	401.37	343.96	0.25	2.65	0.40	0.17	8.42	229.33	601.93	544.19	0.38	2.35	0.69
Ro60	0.04	0.05	6.30	3.08	53.55	53.74	0.06	1.26	0.16	0.31	22.29	6.68	46.09	45.94	0.15	1.42	0.23	0.46	20.80	10.93	47.00	49.91	0.23	1.67	0.14	0.04	2.61	4.90	29.40	24.43	0.17	1.98	0.06	0.10	19.73	3.70	37.06	37.70	0.10	1.41	0.16	0.22	13.79	6.57	31.12	32.56	0.21	1.55	0.14
Zup1	0.24	0.44	6.31	18.64	57.72	56.18	0.32	1.79	0.09	0.08	14.61	4.32	75.35	74.89	0.06	1.13	0.22	0.28	3.43	14.96	62.56	62.89	0.24	1.61	0.26	0.27	3.60	7.86	25.79	23.86	0.30	2.15	0.29	0.25	0.67	16.30	59.49	53.36	0.27	1.91	0.08	0.01	8.26	1.87	42.55	42.81	0.04	1.34	0.27
Hgf	0.08	0.09	6.31	4.69	20.79	22.13	0.23	2.55	0.16	0.08	23.00	4.77	29.63	25.24	0.16	2.09	0.30	0.64	3.19	9.00	27.90	26.53	0.32	1.85	0.38	0.16	7.62	7.78	11.81	8.00	0.66	5.03	0.10	0.08	2.87	2.62	22.06	22.38	0.12	1.46	0.35	0.21	11.20	5.56	16.28	16.46	0.34	2.34	0.20
Hdac1-ps	0.89	0.25	6.31	2.09	1.70	1.02	1.23	NA	0.48	0.15	5.21	1.18	2.54	2.26	0.46	7.13	0.54	0.29	12.69	1.19	2.17	1.78	0.55	6.36	0.13	0.11	18.00	0.12	0.06	0.00	2.00	NA	0.05	0.01	18.02	0.16	1.15	0.95	0.14	2.36	0.55	0.15	14.79	0.88	1.33	0.35	0.67	10.72	0.47
Tinf2	0.22	0.54	6.31	10.77	51.23	49.27	0.21	1.60	0.11	0.16	9.40	5.24	50.24	50.92	0.10	1.45	0.20	0.54	4.59	10.85	52.13	48.62	0.21	1.60	0.13	0.11	14.32	8.54	61.37	59.33	0.14	1.53	0.20	0.49	8.23	10.50	51.28	52.43	0.20	1.50	0.14	0.13	8.23	6.51	47.44	49.99	0.14	1.36	0.05
Ighg2b	1.17	0.25	6.33	1.05	0.73	0.00	1.44	NA	1.31	0.14	19.23	10.49	7.68	2.22	1.37	32.62	0.56	0.16	19.20	1.99	2.90	1.75	0.69	5.46	0.60	0.08	12.10	0.91	1.61	0.73	0.56	NA	0.13	0.05	20.04	1.08	6.55	5.67	0.16	1.70	0.32	0.14	14.76	2.83	4.02	3.32	0.70	3.99	0.64
Mcph1	0.33	0.40	6.36	6.72	20.60	18.78	0.33	2.02	0.11	0.07	3.61	2.36	24.40	23.19	0.10	1.42	0.25	0.52	6.09	5.52	23.50	21.84	0.24	1.58	0.24	0.35	10.95	6.61	28.76	29.31	0.23	1.76	0.27	0.42	4.97	5.38	19.79	19.52	0.27	1.79	0.28	0.32	2.75	4.99	17.63	17.87	0.28	1.85	0.17
Megf8	0.36	0.39	6.36	5.32	15.04	15.98	0.35	2.41	0.34	0.27	4.25	3.85	10.12	9.03	0.38	2.59	0.48	0.52	1.87	6.20	12.21	11.31	0.51	4.41	0.43	0.38	7.33	17.89	31.59	25.95	0.57	3.47	0.24	0.21	5.03	5.60	16.98	13.76	0.33	1.82	0.45	0.23	9.40	10.53	20.92	18.73	0.50	4.38	0.04
Gpatch1	0.17	0.34	6.37	9.49	56.40	53.04	0.17	1.54	0.07	0.16	1.27	5.18	65.01	67.15	0.08	1.27	0.11	0.21	3.87	7.34	67.36	64.65	0.11	1.40	0.13	0.04	3.88	6.91	66.10	61.51	0.10	2.11	0.07	0.12	2.18	4.88	54.95	54.78	0.09	1.32	0.12	0.24	3.32	6.33	49.94	48.78	0.13	1.37	0.18
Tnfrsf1b	0.11	0.12	6.37	13.91	147.11	148.58	0.09	1.31	0.06	0.01	16.37	8.18	161.49	171.12	0.05	1.88	0.22	0.16	15.63	32.56	161.79	158.80	0.20	1.87	0.30	0.36	13.02	50.25	149.25	130.75	0.34	2.24	0.32	0.15	9.23	36.36	125.31	119.59	0.29	1.85	0.18	0.21	11.77	29.97	165.35	149.72	0.18	1.79	0.13
Ly6a	0.12	0.07	6.38	7.29	59.29	56.97	0.12	1.47	0.26	0.33	1.16	12.02	44.75	39.19	0.27	1.75	0.06	0.02	13.54	1.99	39.02	36.60	0.05	1.14	0.18	0.09	1.62	9.64	55.87	51.33	0.17	1.55	0.18	0.25	22.59	8.26	50.54	53.63	0.16	1.43	0.25	0.14	23.70	9.57	40.48	38.23	0.24	1.74	0.17
Fan1	0.33	0.22	6.38	2.09	5.90	5.92	0.36	2.19	0.09	0.03	20.50	0.91	9.32	9.70	0.10	1.95	0.35	0.25	3.75	2.28	7.26	7.44	0.31	2.15	0.53	0.29	5.71	6.83	9.51	6.79	0.72	4.62	0.27	0.12	0.89	1.64	6.06	5.51	0.27	2.88	0.26	0.16	11.97	1.20	3.84	3.54	0.31	3.68	0.16
Pskh1	0.11	0.09	6.39	13.62	149.91	153.91	0.09	1.50	0.19	0.56	13.27	22.90	116.23	108.59	0.20	1.48	0.11	0.26	13.11	13.99	123.24	122.59	0.11	1.47	0.06	0.10	4.49	24.33	237.78	228.98	0.10	1.34	0.30	0.33	11.41	39.75	132.20	124.86	0.30	1.83	0.06	0.00	16.11	1.23	150.44	140.40	0.01	1.13	0.01
Fendrr	0.27	0.20	6.39	3.02	8.48	8.10	0.36	2.51	0.24	0.37	21.92	2.69	9.46	9.54	0.28	2.21	0.10	0.06	11.33	1.32	7.69	6.62	0.17	2.60	0.72	0.27	22.19	4.22	6.33	3.77	0.67	5.00	0.10	0.09	16.84	1.44	9.03	8.97	0.16	1.51	0.04	0.02	3.60	0.52	8.08	8.81	0.06	1.66	0.22
Xylt2	0.23	0.26	6.40	10.51	48.07	49.57	0.22	1.95	0.10	0.13	13.82	6.62	56.80	56.68	0.12	1.43	0.17	0.20	5.29	8.27	59.61	62.87	0.14	1.35	0.09	0.09	7.91	8.17	82.71	84.61	0.10	1.37	0.16	0.31	12.01	8.30	52.02	53.67	0.16	1.55	0.04	0.09	5.98	5.83	53.78	52.94	0.11	1.48	0.20
Terf2	0.23	0.55	6.42	18.63	80.00	76.68	0.23	1.71	0.07	0.08	4.13	5.24	86.45	86.35	0.06	1.26	0.06	0.08	21.65	5.27	82.36	82.40	0.06	1.39	0.06	0.13	8.21	10.62	125.30	125.95	0.08	1.33	0.03	0.03	22.66	1.99	70.71	69.86	0.03	1.16	0.28	0.58	8.33	24.69	82.48	78.54	0.30	1.98	0.09
Klhl5	0.30	0.66	6.46	44.66	153.21	156.08	0.29	1.81	0.10	0.24	6.32	17.37	202.15	193.67	0.09	1.25	0.13	0.32	4.42	26.51	165.55	176.00	0.16	1.38	0.21	0.36	7.01	21.67	109.49	113.64	0.20	1.40	0.21	0.31	7.62	24.17	127.33	126.58	0.19	1.51	0.21	0.35	4.45	24.41	112.18	109.40	0.22	1.72	0.23
Il1rn	0.59	0.55	6.46	24.00	36.88	29.02	0.65	4.01	0.52	0.39	9.96	15.93	30.88	24.14	0.52	2.80	0.19	0.09	1.63	3.71	22.64	22.29	0.16	2.34	0.62	0.34	6.19	11.91	20.47	18.19	0.58	3.56	0.51	0.44	7.59	10.83	21.00	18.70	0.52	5.93	0.31	0.08	0.44	6.93	22.43	16.78	0.31	5.97	0.57
Ehbp1l1	0.28	0.33	6.46	8.54	33.00	33.53	0.26	2.21	0.12	0.10	0.49	4.32	35.17	32.72	0.12	1.69	0.24	0.42	3.08	7.87	31.29	30.02	0.25	1.94	0.34	0.17	5.47	15.00	31.79	27.53	0.47	3.50	0.02	0.01	6.74	1.00	31.95	30.60	0.03	1.18	0.18	0.17	9.58	7.03	30.98	29.32	0.23	1.88	0.07
Akr1c6	0.01	0.08	6.46	304.04	6082.34	6070.91	0.05	1.21	0.08	0.29	8.32	571.46	7165.34	7170.19	0.08	1.26	0.15	0.40	9.67	1086.93	7390.35	7480.88	0.15	1.34	0.10	0.04	9.55	301.30	5078.35	4826.49	0.06	1.26	0.10	0.24	7.87	616.25	5580.77	5586.27	0.11	1.22	0.28	0.28	7.40	997.97	4633.85	4617.86	0.22	1.50	0.19
Fam83g	0.25	0.12	6.48	2.60	10.12	10.05	0.26	1.81	0.24	0.18	0.42	3.03	12.51	11.20	0.24	2.13	0.41	0.42	21.74	5.44	12.66	12.05	0.43	2.65	0.32	0.18	4.59	4.09	13.13	12.37	0.31	2.29	0.39	0.37	2.67	4.36	11.55	10.53	0.38	2.64	0.22	0.16	8.08	2.67	9.92	9.86	0.27	2.52	0.10
Trib3	1.05	0.73	6.48	57.69	50.42	34.08	1.14	18.57	0.71	0.37	9.23	22.70	32.69	19.10	0.69	4.07	0.72	0.49	6.02	13.56	21.56	16.52	0.63	3.98	0.68	0.46	7.23	12.24	17.78	13.26	0.69	3.68	1.02	0.67	7.04	67.53	59.99	36.32	1.13	13.41	0.82	0.50	7.59	43.53	47.16	30.61	0.92	5.64	0.38
U2surp	0.05	0.19	6.49	35.05	392.19	397.77	0.09	1.27	0.00	0.05	7.37	10.41	435.91	440.47	0.02	1.14	0.06	0.15	4.06	34.94	406.69	408.46	0.09	1.35	0.07	0.13	6.42	19.78	286.09	291.10	0.07	1.38	0.08	0.35	4.94	31.18	362.42	365.72	0.09	1.17	0.14	0.30	3.20	38.18	316.42	321.88	0.12	1.26	0.11
Gm3734	0.70	0.50	6.49	34.78	50.08	44.86	0.69	5.08	0.39	0.54	4.27	23.82	62.29	55.60	0.38	2.09	0.46	0.32	2.43	31.19	65.52	55.11	0.48	3.67	0.33	0.31	11.86	17.35	52.48	53.65	0.33	2.14	0.49	0.52	5.14	20.49	35.98	28.86	0.57	2.74	0.56	0.49	4.21	35.20	69.67	65.74	0.51	2.83	0.40
Hykk	0.47	0.64	6.49	233.94	459.36	418.51	0.51	2.67	0.22	0.44	9.86	104.81	418.83	398.08	0.25	1.65	0.06	0.08	4.68	21.17	409.28	411.43	0.05	1.35	0.61	0.37	6.52	257.73	363.42	254.71	0.71	4.19	0.42	0.77	8.65	153.27	358.19	332.48	0.43	2.33	0.51	0.73	10.45	196.90	380.62	335.58	0.52	2.59	0.53
Ms4a7	0.23	0.03	6.50	0.66	4.61	4.95	0.14	2.58	0.52	0.20	20.87	3.10	5.43	4.25	0.57	3.70	0.74	0.32	2.18	2.25	3.08	1.75	0.73	6.59	0.35	0.05	23.82	0.37	1.07	0.79	0.35	9.98	0.37	0.08	2.70	1.54	4.83	4.17	0.32	3.64	0.14	0.03	18.18	0.31	0.78	0.30	0.39	5.86	0.43
Klf9	0.55	0.76	6.50	1330.79	2361.26	2272.55	0.56	2.98	0.23	0.40	9.03	487.63	2196.82	2046.72	0.22	1.60	0.05	0.14	3.41	187.23	2071.84	2038.58	0.09	1.35	0.32	0.50	9.87	436.42	1444.07	1332.69	0.30	2.02	0.37	0.45	8.11	684.58	2081.13	1986.68	0.33	1.97	0.51	0.59	8.06	887.95	1887.36	1548.26	0.47	2.28	0.36
Gm7535	0.14	0.02	6.54	0.83	8.56	8.15	0.10	1.65	0.63	0.52	11.49	2.87	3.84	2.74	0.75	7.51	0.32	0.14	7.70	1.73	5.34	4.07	0.32	2.83	0.20	0.03	15.79	1.24	7.98	7.71	0.15	1.87	0.30	0.19	14.37	1.88	5.05	4.87	0.37	2.05	0.27	0.10	5.69	1.44	4.09	3.44	0.35	2.80	0.18
Trpm7	0.18	0.45	6.57	60.68	246.67	242.61	0.25	1.54	0.04	0.12	7.46	17.96	268.82	266.64	0.07	1.22	0.11	0.38	5.18	30.93	234.97	224.63	0.13	1.36	0.21	0.21	6.66	32.83	137.81	125.54	0.24	1.94	0.17	0.32	8.02	33.47	213.41	202.04	0.16	1.42	0.25	0.20	8.87	33.17	179.15	174.47	0.19	1.53	0.20
Trim11	0.22	0.49	6.58	43.62	186.03	196.94	0.23	1.56	0.11	0.42	11.85	26.47	161.42	159.97	0.16	1.45	0.11	0.25	7.29	17.55	144.72	140.84	0.12	1.51	0.08	0.07	13.56	13.41	152.79	159.61	0.09	1.43	0.13	0.25	8.77	24.07	167.22	159.03	0.14	1.46	0.15	0.26	6.48	24.78	166.07	159.40	0.15	1.55	0.03
Socs2	0.58	0.52	6.61	70.29	125.46	126.15	0.56	4.12	0.35	0.13	16.46	38.49	116.62	103.46	0.33	3.66	0.39	0.26	20.48	46.81	104.86	78.58	0.45	2.54	0.24	0.04	8.85	35.60	158.95	130.46	0.22	3.76	0.21	0.09	14.48	35.92	140.99	117.70	0.25	2.89	0.60	0.28	12.38	84.61	139.36	91.89	0.61	5.50	0.65
Cd5l	0.27	0.28	6.61	132.45	604.27	553.94	0.22	1.59	0.07	0.03	20.20	58.32	582.61	531.11	0.10	1.63	0.11	0.13	4.88	59.15	493.31	463.84	0.12	1.49	0.30	0.31	5.19	102.12	331.53	325.05	0.31	2.36	0.12	0.16	8.58	67.89	523.71	508.81	0.13	1.32	0.12	0.05	9.48	85.85	482.73	425.31	0.18	2.49	0.17
Fubp3	0.18	0.40	6.62	13.82	69.44	71.11	0.20	1.89	0.00	0.01	6.09	1.05	53.49	52.54	0.02	1.36	0.17	0.28	2.62	9.51	52.78	51.86	0.18	1.47	0.18	0.49	5.50	10.60	56.65	56.23	0.19	1.48	0.09	0.06	8.90	4.10	57.55	55.08	0.07	1.34	0.10	0.16	7.92	7.91	62.93	59.66	0.13	1.41	0.15
Flcn	0.48	0.71	6.62	59.31	118.47	117.19	0.50	2.86	0.24	0.54	8.89	29.75	101.01	89.51	0.29	1.72	0.14	0.33	5.85	16.40	103.36	101.92	0.16	1.44	0.23	0.24	5.37	20.77	80.01	76.59	0.26	2.21	0.51	0.47	8.26	43.02	89.15	74.17	0.48	2.51	0.08	0.01	16.26	3.15	79.55	74.70	0.04	1.33	0.61
Tsen2	0.12	0.03	6.63	1.80	25.29	26.19	0.07	1.71	0.04	0.06	4.54	1.80	28.55	28.82	0.06	1.34	0.13	0.28	4.55	5.07	26.83	26.29	0.19	1.75	0.30	0.15	6.99	17.35	46.26	39.13	0.38	2.52	0.07	0.16	6.07	2.71	26.16	25.89	0.10	1.29	0.19	0.21	9.15	7.06	32.83	32.00	0.21	1.72	0.06
Egr1	0.79	0.41	6.63	36.06	53.17	48.93	0.68	4.12	0.38	0.15	1.35	12.26	32.84	28.70	0.37	2.57	0.44	0.31	19.85	8.46	18.91	17.19	0.45	2.71	1.43	0.30	9.43	63.48	47.67	23.77	1.33	30.33	0.13	0.02	5.80	2.21	16.59	14.36	0.13	2.66	0.80	0.08	13.25	69.98	76.36	21.27	0.92	25.37	1.00
Ank3	0.44	0.52	6.64	67.59	165.00	152.15	0.41	2.46	0.29	0.38	9.23	61.89	207.12	193.82	0.30	1.93	0.26	0.55	8.05	46.28	178.40	171.72	0.26	1.67	0.29	0.45	3.49	35.86	123.15	113.10	0.29	2.02	0.50	0.75	7.03	97.18	187.10	154.06	0.52	2.56	0.35	0.67	7.72	36.65	103.59	89.97	0.35	1.99	0.16
Marchf7	0.29	0.74	6.65	97.09	304.78	317.61	0.32	1.76	0.10	0.23	6.59	32.15	276.52	276.01	0.12	1.30	0.16	0.36	3.94	43.74	267.97	275.95	0.16	1.63	0.19	0.29	6.92	26.49	153.36	157.74	0.17	1.60	0.22	0.61	6.60	52.25	238.45	242.59	0.22	1.46	0.20	0.19	7.72	30.82	175.44	172.54	0.18	1.43	0.28
Tgoln1	0.00	0.07	6.65	73.50	1514.17	1539.29	0.05	1.19	0.08	0.38	21.11	123.49	1278.98	1326.77	0.10	1.30	0.15	0.59	20.98	199.99	1304.15	1301.65	0.15	1.41	0.26	0.45	10.55	242.36	946.97	915.05	0.26	1.78	0.06	0.09	15.75	79.90	1207.59	1142.73	0.07	1.39	0.05	0.24	16.60	117.09	1253.69	1220.25	0.09	1.21	0.16
D130017N08Rik	0.55	0.34	6.67	3.93	6.83	4.70	0.58	3.61	0.09	0.02	0.91	0.90	11.00	10.46	0.08	1.72	0.05	0.02	4.72	0.94	12.38	12.77	0.08	1.71	0.09	0.05	22.06	2.26	15.97	14.45	0.14	1.73	0.22	0.13	0.43	2.27	9.43	10.57	0.24	2.61	0.21	0.07	11.58	1.71	8.22	8.54	0.21	2.87	0.34
Ksr2	1.04	0.57	6.67	3.22	2.89	2.11	1.12	15.18	0.17	0.09	21.65	1.00	4.05	3.41	0.25	2.17	0.41	0.19	3.34	1.42	3.35	3.81	0.42	21.65	0.61	0.08	22.34	2.93	4.21	2.55	0.70	6.22	0.25	0.11	7.26	0.59	2.51	2.49	0.24	2.07	0.59	0.23	4.84	1.56	2.71	2.56	0.58	4.76	0.27
Gm37529	0.10	0.08	6.67	3.68	18.63	18.51	0.20	1.82	0.02	0.02	1.49	1.07	20.56	21.51	0.05	1.28	0.23	0.16	7.98	4.15	15.93	14.46	0.26	2.04	0.59	0.22	6.04	10.17	13.55	10.33	0.75	6.82	0.33	0.11	1.38	4.74	14.93	11.76	0.32	2.19	0.26	0.13	6.96	2.72	11.02	9.14	0.25	1.82	0.17
Dclre1a	0.26	0.33	6.68	6.98	21.24	20.51	0.33	2.25	0.04	0.01	19.73	0.78	31.24	28.70	0.03	1.18	0.15	0.17	9.02	4.24	24.13	22.31	0.18	1.82	0.33	0.24	16.27	6.85	22.00	24.11	0.31	1.77	0.30	0.38	7.90	7.64	23.11	24.62	0.33	2.44	0.24	0.11	10.01	4.25	21.61	21.62	0.20	1.84	0.10
Gm31583	0.68	0.73	6.69	60.51	77.81	70.56	0.78	5.24	0.44	0.50	8.71	28.29	61.40	51.86	0.46	2.40	0.16	0.02	23.80	5.50	37.34	28.64	0.15	3.18	1.23	0.62	8.28	15.93	12.37	7.41	1.29	96.14	0.53	0.45	8.30	57.52	98.57	86.68	0.58	2.98	0.36	0.26	4.65	35.47	96.38	108.51	0.37	3.92	0.81
Xbp1	0.09	0.06	6.70	39.00	665.94	664.26	0.06	1.21	0.13	0.32	7.32	108.31	965.75	957.92	0.11	1.23	0.16	0.47	3.86	138.69	871.87	847.65	0.16	1.43	0.12	0.19	15.42	83.83	564.04	510.50	0.15	1.43	0.25	0.30	21.21	207.41	704.67	760.31	0.29	1.92	0.06	0.07	11.76	52.63	888.47	856.94	0.06	1.16	0.12
Pip5k1c	0.06	0.02	6.73	2.51	63.05	61.43	0.04	1.16	0.13	0.29	23.73	6.14	46.36	47.77	0.13	1.35	0.20	0.38	2.56	10.63	51.26	51.85	0.21	1.64	0.04	0.07	5.45	8.42	109.66	109.10	0.08	1.42	0.08	0.08	23.60	4.32	51.37	50.61	0.08	1.53	0.04	0.05	6.25	5.58	52.19	51.36	0.11	1.97	0.12
Cyp4f15	0.11	0.04	6.76	37.71	691.22	685.44	0.05	1.15	0.04	0.14	16.54	27.01	851.54	838.13	0.03	1.11	0.13	0.40	16.61	130.95	890.00	919.95	0.15	1.43	0.08	0.13	2.34	90.12	1143.57	1148.42	0.08	1.31	0.11	0.44	17.04	68.63	655.86	634.18	0.10	1.25	0.08	0.18	2.22	80.98	709.48	700.76	0.11	1.39	0.14
Casp6	0.56	0.84	6.76	98.78	165.51	143.05	0.60	3.78	0.42	0.77	9.76	46.93	94.15	83.03	0.50	2.70	0.28	0.50	4.99	25.79	100.61	102.99	0.26	1.71	0.51	0.44	8.80	42.65	89.02	86.70	0.48	3.09	0.51	0.57	8.89	77.20	136.49	125.41	0.57	2.99	0.46	0.61	9.40	68.64	130.58	104.09	0.53	2.94	0.49
B930025P03Rik	1.10	0.79	6.77	16.61	14.01	8.35	1.19	58.06	0.75	0.26	10.27	3.63	4.29	3.05	0.85	25.86	1.26	0.33	8.40	2.53	2.23	0.90	1.14	NA	0.90	0.41	9.73	4.33	4.98	3.39	0.87	8.33	1.29	0.55	8.08	16.32	12.10	4.63	1.35	17.73	0.82	0.40	9.03	9.35	11.82	8.77	0.79	6.48	1.12
Tgtp2	0.46	0.23	6.77	20.08	50.44	40.92	0.40	3.12	0.25	0.12	4.99	13.21	54.58	43.23	0.24	1.91	0.34	0.19	23.98	16.93	49.62	38.60	0.34	2.28	0.46	0.30	20.83	8.08	17.28	14.70	0.47	2.47	0.23	0.11	23.36	18.72	38.82	29.57	0.48	3.81	0.07	0.05	14.64	3.75	18.70	17.72	0.20	2.19	0.19
Tbl1xr1	0.09	0.24	6.78	37.95	290.87	282.54	0.13	1.39	0.10	0.30	14.15	32.61	303.74	303.41	0.11	1.39	0.11	0.40	10.45	33.73	280.04	275.65	0.12	1.32	0.21	0.36	10.22	50.28	252.16	248.12	0.20	1.66	0.20	0.32	10.05	47.10	248.93	243.39	0.19	1.56	0.10	0.24	8.55	35.18	305.77	306.28	0.12	1.37	0.15
Trim56	0.13	0.34	6.78	41.90	229.72	225.84	0.18	1.50	0.07	0.16	8.99	18.48	263.07	259.64	0.07	1.18	0.12	0.37	3.18	29.22	234.67	239.56	0.12	1.35	0.03	0.06	8.17	15.00	192.27	196.40	0.08	1.49	0.17	0.40	6.65	46.39	236.66	226.83	0.20	1.48	0.11	0.24	5.27	25.48	229.36	233.67	0.11	1.31	0.07
Dlgap1	0.59	0.55	6.78	8.08	13.99	14.64	0.58	6.77	0.18	0.06	7.22	2.30	15.12	15.44	0.15	1.88	0.45	0.36	5.95	6.37	13.44	13.78	0.47	3.49	0.47	0.19	7.56	7.54	13.73	10.36	0.55	3.60	0.52	0.38	8.52	7.08	14.19	11.75	0.50	5.15	0.74	0.51	5.66	4.64	6.73	6.30	0.69	5.79	0.40
Arfgap1	0.22	0.42	6.78	22.51	105.67	107.60	0.21	1.76	0.09	0.23	11.30	8.54	89.32	91.67	0.10	1.37	0.20	0.46	4.46	17.05	82.36	84.31	0.21	1.64	0.18	0.28	7.07	37.89	164.49	156.97	0.23	1.71	0.03	0.05	4.33	5.53	96.44	98.70	0.06	1.30	0.11	0.12	9.19	17.33	118.59	113.19	0.15	1.58	0.20
Abcd2	0.46	0.58	6.79	48.72	96.72	86.00	0.50	3.24	0.14	0.12	13.34	18.94	100.20	90.67	0.19	1.49	0.18	0.27	6.74	46.44	193.54	188.63	0.24	1.99	0.47	0.24	9.03	11.73	21.40	14.85	0.55	8.47	0.46	0.43	8.78	41.42	85.54	77.94	0.48	2.92	0.28	0.05	11.59	18.04	73.49	44.85	0.25	3.70	0.22
Pspc1	0.08	0.11	6.81	3.57	50.80	51.09	0.07	1.38	0.04	0.07	14.78	3.72	79.75	80.80	0.05	1.22	0.27	0.66	7.28	19.87	70.37	67.86	0.28	1.91	0.30	0.15	6.81	20.10	58.53	50.14	0.34	3.40	0.15	0.13	3.66	9.10	64.42	64.63	0.14	1.47	0.38	0.41	6.57	17.06	52.24	53.48	0.33	2.49	0.04
Tex10	0.08	0.05	6.84	4.03	38.83	37.52	0.10	1.51	0.05	0.04	12.38	1.59	33.17	32.07	0.05	1.31	0.15	0.25	5.41	6.35	38.15	38.74	0.17	1.65	0.24	0.39	6.60	7.63	29.81	27.21	0.26	1.68	0.09	0.16	6.72	3.46	36.62	37.91	0.09	1.49	0.08	0.03	22.47	2.63	29.88	30.84	0.09	1.82	0.16
Cd84	0.26	0.28	6.86	6.84	29.40	27.77	0.23	1.79	0.13	0.12	23.17	4.68	36.99	36.98	0.13	1.72	0.26	0.44	3.32	9.21	31.91	33.27	0.29	2.00	0.64	0.47	6.23	9.81	15.71	13.47	0.62	3.79	0.22	0.18	3.14	6.31	30.11	27.82	0.21	1.70	0.32	0.12	11.66	5.10	16.25	15.53	0.31	2.75	0.13
Rb1	0.09	0.16	6.88	5.87	48.20	48.36	0.12	1.69	0.08	0.03	19.03	2.51	48.30	47.57	0.05	1.12	0.24	0.45	23.79	10.30	43.83	42.10	0.23	1.67	0.14	0.11	6.99	5.90	31.78	31.88	0.19	1.75	0.10	0.02	6.83	1.53	32.48	32.64	0.05	1.38	0.20	0.42	6.14	8.44	41.92	41.41	0.20	1.62	0.13
Elmo3	0.14	0.09	6.88	3.06	28.75	27.82	0.11	1.50	0.05	0.06	0.65	2.64	43.62	43.80	0.06	1.28	0.29	0.55	6.16	13.07	43.37	40.83	0.30	1.95	0.31	0.49	6.76	25.92	71.75	64.64	0.36	2.12	0.25	0.45	6.26	12.02	39.92	33.95	0.30	1.87	0.27	0.53	5.82	12.69	43.05	45.21	0.29	1.69	0.16
Rnf152	0.57	0.66	6.89	399.65	665.16	535.33	0.60	3.17	0.38	0.44	8.86	220.09	571.10	488.20	0.39	2.18	0.32	0.50	5.18	154.87	486.71	508.96	0.32	2.22	0.31	0.33	5.25	71.74	229.28	211.24	0.31	2.38	0.67	0.61	7.81	398.68	570.07	413.57	0.70	3.99	0.28	0.50	7.01	200.79	627.09	598.20	0.32	2.04	0.38
Top2a	0.50	0.39	6.89	7.01	13.34	11.26	0.53	3.80	0.10	0.10	2.39	3.54	30.03	31.10	0.12	1.34	0.61	0.48	21.82	13.38	20.14	15.18	0.66	4.25	0.20	0.04	23.12	2.27	12.06	11.19	0.19	1.78	0.25	0.12	1.98	3.60	16.40	16.64	0.22	2.25	0.57	0.13	22.30	9.02	12.97	7.77	0.70	9.04	0.17
Cir1	0.46	0.71	6.89	98.57	193.62	173.35	0.51	2.48	0.22	0.32	8.82	48.90	225.29	219.32	0.22	1.50	0.10	0.29	6.75	22.72	193.13	196.94	0.12	1.29	0.30	0.20	5.81	21.37	75.45	61.64	0.28	1.91	0.39	0.75	7.50	86.81	196.83	193.92	0.44	2.32	0.43	0.21	8.32	45.44	145.44	141.46	0.31	1.78	0.35
5930430L01Rik	0.33	0.40	6.92	11.55	28.03	28.19	0.41	2.59	0.21	0.28	8.61	10.89	44.44	41.13	0.25	1.69	0.48	0.72	5.56	18.36	36.80	33.81	0.50	3.22	0.60	0.53	7.14	16.53	28.23	27.06	0.59	3.26	0.40	0.41	5.96	14.21	35.13	35.43	0.40	2.99	0.37	0.17	2.69	12.93	33.94	25.80	0.38	3.47	0.43
Zbtb42	0.08	0.03	6.97	1.62	17.51	16.52	0.09	1.75	0.26	0.24	13.95	3.54	11.82	11.37	0.30	2.48	0.28	0.16	19.81	2.90	11.84	10.15	0.24	2.18	0.36	0.28	18.98	4.69	10.76	9.45	0.44	4.09	0.20	0.17	14.50	2.95	14.22	14.29	0.21	2.05	0.43	0.44	12.66	8.02	15.65	15.43	0.51	3.08	0.14
Glg1	0.14	0.49	6.97	65.39	385.09	374.28	0.17	1.44	0.06	0.12	4.33	30.75	604.70	590.74	0.05	1.16	0.06	0.25	4.85	27.07	553.40	554.96	0.05	1.11	0.04	0.04	9.88	27.40	458.28	459.50	0.06	1.41	0.08	0.24	5.80	43.73	422.11	434.19	0.10	1.27	0.11	0.24	8.54	48.91	390.98	362.75	0.13	1.38	0.11
Ifih1	0.32	0.85	6.97	35.28	106.38	104.06	0.33	1.86	0.06	0.19	7.78	21.53	220.58	224.06	0.10	1.27	0.12	0.21	6.18	27.46	189.04	187.40	0.15	1.39	0.18	0.21	23.64	14.86	79.02	76.35	0.19	1.71	0.16	0.32	6.12	27.68	147.44	150.02	0.19	1.63	0.14	0.07	6.74	17.16	118.31	117.64	0.15	1.56	0.12
Xpo6	0.18	0.68	6.98	21.40	101.82	102.93	0.21	1.45	0.06	0.14	9.82	5.78	76.71	76.37	0.08	1.20	0.01	0.02	7.48	1.99	76.74	78.44	0.03	1.22	0.07	0.04	21.56	9.02	115.24	119.02	0.08	1.98	0.06	0.12	6.09	6.74	82.48	79.59	0.08	1.29	0.11	0.16	5.99	9.84	92.42	95.87	0.11	1.34	0.13
Txnrd3	0.41	0.70	6.99	36.81	80.96	76.74	0.45	2.58	0.22	0.33	9.56	19.38	97.20	91.92	0.20	1.54	0.16	0.59	7.41	17.28	107.19	105.27	0.16	1.37	0.33	0.42	3.67	23.12	75.66	70.66	0.31	1.88	0.22	0.62	7.33	19.53	80.07	80.71	0.24	1.57	0.26	0.43	7.06	23.46	74.35	68.43	0.32	2.55	0.22
Gm35857	0.32	0.17	7.00	2.94	9.33	9.23	0.32	2.33	0.57	0.26	13.20	2.73	4.86	4.92	0.56	5.61	0.38	0.23	14.76	2.01	5.80	5.70	0.35	2.14	0.44	0.09	9.36	0.46	0.30	0.00	1.57	NA	0.38	0.25	14.73	2.12	5.70	5.40	0.37	2.41	0.23	0.03	14.14	0.93	4.11	3.33	0.23	2.22	0.05
Fkbp15	0.15	0.38	7.04	17.28	108.04	109.18	0.16	1.53	0.01	0.00	4.22	1.36	118.97	119.25	0.01	1.25	0.17	0.57	1.55	18.33	112.91	113.39	0.16	1.43	0.04	0.02	6.64	6.30	151.61	150.70	0.04	1.37	0.09	0.24	7.22	12.02	122.81	121.12	0.10	1.33	0.11	0.21	6.98	14.50	114.51	119.03	0.13	1.30	0.06
Lncpint	0.40	0.25	7.06	5.93	9.16	6.68	0.65	5.67	0.08	0.07	15.79	2.82	14.60	12.90	0.19	1.72	0.34	0.22	7.54	3.34	9.34	7.76	0.36	2.37	0.59	0.30	5.92	4.63	6.75	6.34	0.69	5.70	0.41	0.11	4.14	2.52	7.81	7.22	0.32	2.12	0.72	0.45	10.82	4.23	5.78	5.62	0.73	10.50	0.35
Ifit3	0.36	0.41	7.07	18.14	56.06	54.16	0.32	1.87	0.12	0.28	8.76	10.11	81.11	82.05	0.12	1.35	0.11	0.07	4.89	8.01	72.05	74.22	0.11	1.79	0.20	0.25	21.03	9.94	47.42	46.59	0.21	1.89	0.20	0.22	5.44	11.91	55.84	52.11	0.21	2.14	0.02	0.01	16.66	2.38	37.81	39.13	0.06	2.14	0.26
Ang	0.10	0.24	7.09	155.35	1299.74	1246.97	0.12	1.28	0.05	0.02	9.80	55.53	1083.70	1092.48	0.05	1.51	0.18	0.37	10.60	291.71	1200.40	1206.56	0.24	1.71	0.06	0.04	23.06	84.47	1429.79	1334.35	0.06	1.19	0.13	0.15	10.10	164.18	1088.16	1015.19	0.15	1.53	0.27	0.06	6.43	260.47	929.68	671.03	0.28	2.55	0.17
Plekha6	0.37	0.68	7.11	51.73	136.49	128.92	0.38	2.17	0.23	0.28	10.22	29.12	132.85	116.10	0.22	1.60	0.11	0.17	4.99	11.09	122.32	117.71	0.09	1.28	0.04	0.09	7.19	13.19	149.94	153.91	0.09	1.40	0.23	0.45	9.04	34.65	139.93	124.11	0.25	1.70	0.30	0.57	9.51	36.65	117.67	111.58	0.31	1.90	0.12
Flii	0.15	0.56	7.11	28.05	160.36	163.75	0.17	1.50	0.01	0.03	19.64	6.23	217.66	218.16	0.03	1.11	0.06	0.12	1.34	12.98	206.37	204.33	0.06	1.21	0.12	0.15	13.05	33.20	247.73	249.98	0.13	1.61	0.12	0.36	6.99	28.44	177.43	179.53	0.16	1.38	0.14	0.32	0.59	27.20	186.14	191.59	0.15	1.44	0.06
Mpped2	0.56	0.36	7.12	3.22	6.04	6.68	0.53	3.79	0.20	0.15	21.98	0.97	4.54	3.95	0.21	1.86	0.38	0.22	5.72	1.73	4.48	4.58	0.39	2.67	0.08	0.02	0.39	2.64	30.83	31.17	0.09	1.78	0.64	0.22	7.29	2.11	3.80	2.82	0.56	4.89	0.51	0.17	3.56	0.93	1.80	1.44	0.52	3.91	0.10
Snx4	0.11	0.34	7.14	24.57	225.61	221.06	0.11	1.25	0.09	0.44	10.45	16.77	171.49	175.12	0.10	1.27	0.13	0.52	3.08	25.01	187.74	188.90	0.13	1.30	0.16	0.26	7.41	19.66	127.88	119.56	0.15	1.51	0.13	0.27	10.44	21.93	178.41	177.44	0.12	1.38	0.08	0.07	3.08	11.53	178.25	173.52	0.06	1.41	0.07
Itpripl2	0.31	0.36	7.14	8.21	21.60	18.65	0.38	2.26	0.07	0.05	1.78	2.36	27.78	28.77	0.08	1.29	0.11	0.25	8.26	3.73	24.50	25.24	0.15	1.41	0.02	0.00	18.92	0.43	19.41	20.09	0.02	1.79	0.10	0.14	20.80	3.08	27.61	28.82	0.11	1.37	0.22	0.23	17.24	5.39	24.98	23.01	0.22	1.87	0.18
1810010H24Rik	0.20	0.16	7.14	4.29	17.39	16.19	0.25	2.38	0.22	0.11	9.84	2.45	13.11	14.29	0.19	1.62	0.25	0.30	3.99	3.83	15.92	15.98	0.24	1.95	0.36	0.23	7.16	14.12	26.07	20.51	0.54	3.31	0.37	0.45	9.53	8.08	21.04	18.94	0.38	2.26	0.42	0.37	8.28	6.50	16.30	17.66	0.40	2.83	0.28
Ube2i	0.12	0.19	7.14	8.80	42.46	38.69	0.21	1.85	0.10	0.14	22.01	5.89	54.02	53.97	0.11	1.48	0.18	0.21	4.32	9.97	44.36	45.84	0.22	1.92	0.16	0.12	5.30	6.99	34.94	31.58	0.20	2.28	0.25	0.14	3.12	7.70	32.18	27.98	0.24	1.65	0.10	0.07	6.54	3.03	28.20	28.00	0.11	1.46	0.30
Exoc3l	0.56	0.49	7.14	6.07	9.06	8.01	0.67	4.09	0.18	0.27	3.99	2.62	12.00	11.92	0.22	1.60	0.13	0.01	9.94	0.48	10.28	10.02	0.05	1.63	0.16	0.05	23.40	3.31	19.80	18.34	0.17	1.51	0.33	0.37	7.14	3.34	9.42	8.59	0.35	2.46	0.34	0.29	11.05	2.88	8.23	6.91	0.35	1.95	0.16
Rwdd2b	0.28	0.40	7.14	10.18	33.59	31.99	0.30	1.93	0.06	0.05	5.26	2.14	33.08	34.15	0.06	1.20	0.13	0.21	4.19	5.03	32.77	32.40	0.15	1.41	0.04	0.12	6.84	7.67	44.15	42.14	0.17	1.67	0.29	0.45	6.65	7.66	30.75	29.81	0.25	1.86	0.06	0.02	11.77	1.40	26.96	27.66	0.05	1.31	0.10
Atp11c	0.11	0.26	7.15	153.39	805.47	807.00	0.19	1.44	0.05	0.24	7.06	101.60	1254.31	1287.68	0.08	1.21	0.19	0.65	5.88	195.92	1022.43	1031.53	0.19	1.50	0.08	0.16	14.71	53.43	519.03	505.59	0.10	1.39	0.12	0.25	6.81	128.11	892.70	894.27	0.14	1.33	0.40	0.23	6.84	191.10	638.46	618.00	0.30	1.95	0.11
Arhgap17	0.04	0.09	7.15	2.77	44.83	45.24	0.06	1.17	0.18	0.40	21.01	10.03	56.44	53.62	0.18	1.56	0.15	0.28	22.33	7.08	50.07	52.49	0.14	1.48	0.19	0.20	6.33	12.01	47.72	45.65	0.25	1.99	0.11	0.13	0.03	5.24	39.25	39.16	0.13	1.54	0.08	0.05	13.28	3.62	40.82	44.32	0.09	1.55	0.19
Hdac6	0.33	0.71	7.15	12.38	34.76	36.91	0.36	2.63	0.10	0.11	4.20	3.30	30.03	29.89	0.11	1.33	0.16	0.21	5.52	5.43	29.90	29.75	0.18	1.98	0.10	0.06	7.21	8.82	60.19	55.74	0.15	1.76	0.11	0.20	6.91	5.34	30.56	28.28	0.17	1.41	0.16	0.28	7.18	5.90	29.78	28.86	0.20	1.56	0.05
Pld6	0.58	0.37	7.16	3.14	5.63	6.74	0.56	2.64	0.09	0.02	16.70	0.69	7.99	7.84	0.09	2.26	0.44	0.50	4.46	3.17	7.19	7.74	0.44	2.76	0.36	0.16	4.52	2.27	4.91	4.26	0.46	8.73	0.11	0.05	11.00	0.93	6.87	5.99	0.13	1.95	0.41	0.36	9.24	2.36	4.52	3.85	0.52	5.00	0.24
Ankhd1	0.15	0.46	7.16	78.61	426.43	405.80	0.18	1.47	0.02	0.06	7.48	32.76	704.91	703.48	0.05	1.19	0.05	0.10	4.64	38.87	565.83	567.49	0.07	1.19	0.02	0.00	15.84	11.42	488.16	487.82	0.02	1.14	0.12	0.23	6.53	74.21	520.28	512.05	0.14	1.35	0.18	0.27	1.16	98.38	513.37	497.23	0.19	1.47	0.09
Rfc1	0.15	0.44	7.18	39.92	219.30	221.40	0.18	1.63	0.04	0.11	7.64	18.69	299.00	306.03	0.06	1.19	0.09	0.29	5.02	30.65	251.67	255.31	0.12	1.28	0.20	0.38	3.57	55.80	261.49	256.89	0.21	1.66	0.17	0.51	6.40	52.89	258.51	254.07	0.20	1.43	0.19	0.41	5.32	41.63	235.74	226.69	0.18	1.44	0.13
Gm38042	0.10	0.13	7.18	6.85	35.14	33.31	0.19	1.87	0.16	0.26	0.27	6.28	38.17	40.17	0.16	1.38	0.20	0.25	23.62	6.70	31.33	29.86	0.21	1.71	0.26	0.11	0.28	5.75	22.27	18.77	0.26	2.62	0.38	0.27	23.10	10.93	27.94	22.84	0.39	2.12	0.10	0.05	1.01	2.33	21.82	20.39	0.11	1.68	0.21
Snrnp200	0.12	0.35	7.19	34.30	229.75	223.73	0.15	1.42	0.02	0.10	6.04	9.41	198.54	198.28	0.05	1.22	0.06	0.20	3.78	11.05	194.88	194.70	0.06	1.15	0.05	0.09	10.28	13.12	243.16	238.16	0.05	1.27	0.18	0.38	6.05	31.70	192.84	195.96	0.16	1.42	0.13	0.19	0.42	24.16	197.35	195.54	0.12	1.32	0.03
Idua	0.36	0.50	7.19	8.17	22.24	21.60	0.37	2.06	0.15	0.04	10.36	1.92	19.43	19.28	0.10	1.77	0.31	0.44	2.34	6.64	19.16	17.73	0.35	1.97	0.48	0.45	10.02	14.18	27.44	25.44	0.52	6.85	0.37	0.48	11.49	7.10	19.02	20.01	0.37	2.25	0.13	0.16	3.55	7.14	28.37	25.97	0.25	1.87	0.33
Yme1l1	0.07	0.31	7.19	36.77	362.35	354.17	0.10	1.25	0.01	0.00	0.56	3.76	474.06	466.71	0.01	1.09	0.10	0.61	9.02	43.40	449.32	453.11	0.10	1.21	0.22	0.12	7.93	39.05	181.67	162.01	0.21	2.26	0.06	0.16	8.77	21.23	363.64	363.06	0.06	1.14	0.12	0.14	10.78	43.32	278.64	300.67	0.16	1.38	0.02
Cyp2d36-ps	0.87	0.50	7.20	5.99	5.76	3.05	1.04	13.34	0.07	0.03	11.14	1.27	11.40	13.17	0.11	1.56	0.51	0.26	6.74	3.46	5.42	3.40	0.64	4.91	0.50	0.06	6.49	0.88	2.00	0.90	0.44	5.86	0.35	0.27	7.42	2.78	6.25	5.61	0.44	2.80	0.38	0.13	3.54	2.08	5.40	4.43	0.39	3.49	0.27
Rap1gap	0.22	0.05	7.20	1.47	8.47	8.40	0.17	2.62	0.50	0.38	11.15	3.30	6.60	6.58	0.50	3.15	0.30	0.22	5.15	1.92	6.62	6.55	0.29	1.86	0.35	0.12	11.01	2.93	6.74	6.04	0.43	4.89	0.77	0.76	9.29	7.09	8.81	10.01	0.80	9.93	0.09	0.01	13.53	0.69	9.23	9.11	0.08	1.34	0.26
Gm13414	0.72	0.33	7.20	2.02	2.36	1.61	0.85	8.82	0.22	0.09	12.41	1.01	4.16	3.51	0.24	3.78	0.50	0.34	13.33	2.22	4.17	3.67	0.53	3.27	0.41	0.23	12.47	0.54	0.31	0.00	1.75	NA	0.47	0.19	11.61	1.11	2.24	1.99	0.50	4.91	0.57	0.11	0.10	0.56	1.03	0.73	0.54	6.24	0.16
Masp1	0.08	0.08	7.21	30.86	606.95	601.85	0.05	1.17	0.04	0.16	9.42	23.59	650.80	659.50	0.04	1.08	0.11	0.41	9.71	69.47	669.49	652.44	0.10	1.27	0.10	0.15	6.63	80.28	653.10	624.03	0.12	1.49	0.04	0.16	7.38	43.03	689.96	682.09	0.06	1.18	0.11	0.45	6.55	80.16	630.98	638.07	0.13	1.40	0.01
Tipin	0.15	0.18	7.23	6.69	38.57	39.31	0.17	1.57	0.23	0.47	0.88	9.33	41.17	40.72	0.23	1.65	0.18	0.41	0.20	8.16	43.30	44.68	0.19	1.62	0.22	0.22	0.64	7.60	32.36	30.56	0.23	2.06	0.20	0.26	2.25	6.37	33.60	34.96	0.19	1.76	0.20	0.17	2.27	5.11	32.00	33.35	0.16	1.37	0.15
B3glct	0.11	0.06	7.23	2.32	24.84	24.11	0.09	1.56	0.16	0.22	2.68	3.95	26.75	27.05	0.15	1.56	0.18	0.32	4.28	4.85	27.00	27.22	0.18	1.48	0.19	0.15	3.32	4.24	20.05	18.73	0.21	2.08	0.19	0.21	20.82	4.38	22.65	23.77	0.19	1.62	0.17	0.07	21.06	3.97	21.60	19.19	0.18	2.58	0.17
Scamp5	0.42	0.32	7.23	8.54	24.43	25.12	0.35	1.88	0.11	0.14	7.07	3.90	39.04	39.08	0.10	1.31	0.20	0.20	4.00	5.68	30.68	28.51	0.19	1.70	0.05	0.02	11.03	5.53	119.37	124.25	0.05	1.57	0.20	0.23	9.15	7.53	36.62	37.12	0.21	1.85	0.32	0.19	6.78	9.50	34.89	32.62	0.27	2.13	0.31
Slc7a2	0.42	0.42	7.23	1133.38	2668.20	2329.89	0.42	3.03	0.42	0.68	10.15	859.93	1845.51	1868.00	0.47	2.39	0.29	0.35	10.37	526.30	1878.46	1740.77	0.28	1.87	0.22	0.35	21.93	299.18	1406.76	1427.53	0.21	1.60	0.47	0.33	9.56	622.20	1564.44	1455.29	0.40	2.62	0.42	0.36	10.39	489.25	1105.65	929.07	0.44	2.68	0.26
Phf7	0.21	0.32	7.24	9.95	41.89	40.84	0.24	1.70	0.04	0.04	2.62	1.56	38.44	38.18	0.04	1.17	0.05	0.07	20.58	2.84	40.93	39.38	0.07	1.20	0.08	0.08	10.39	4.64	51.04	49.61	0.09	1.41	0.28	0.66	11.42	12.34	40.65	40.59	0.30	2.12	0.08	0.13	5.79	3.63	40.81	40.68	0.09	1.33	0.16
Pnpla8	0.11	0.45	7.25	100.05	680.57	654.69	0.15	1.30	0.03	0.13	8.51	42.63	751.63	733.73	0.06	1.12	0.04	0.19	6.23	47.82	708.14	687.18	0.07	1.22	0.17	0.24	5.15	42.86	304.00	303.55	0.14	1.40	0.15	0.36	7.02	79.53	592.62	607.78	0.13	1.32	0.11	0.10	9.95	74.90	528.70	533.73	0.14	1.34	0.16
Plpp3	0.35	0.67	7.25	574.79	1508.21	1308.93	0.38	1.97	0.19	0.42	10.41	283.86	1566.16	1478.98	0.18	1.39	0.13	0.25	5.13	182.95	1605.03	1658.85	0.11	1.41	0.24	0.38	8.01	523.53	1942.44	1713.92	0.27	2.06	0.31	0.65	9.23	569.50	1592.68	1591.79	0.36	2.06	0.29	0.51	8.61	445.35	1696.07	1515.63	0.26	1.78	0.20
Nudt12	0.11	0.32	7.26	20.49	161.04	163.07	0.13	1.42	0.03	0.01	20.66	3.69	173.79	173.73	0.02	1.18	0.06	0.18	9.82	12.56	199.84	203.12	0.06	1.19	0.22	0.25	11.01	21.63	101.19	105.66	0.21	1.49	0.16	0.61	10.92	29.56	175.46	177.05	0.17	1.39	0.07	0.10	14.58	22.25	169.39	167.97	0.13	1.31	0.04
2810414N06Rik	0.39	0.35	7.27	5.19	13.68	14.59	0.38	2.02	0.28	0.54	11.48	4.40	15.45	14.43	0.28	1.71	0.18	0.20	13.81	2.86	13.39	12.50	0.21	1.84	0.39	0.56	8.45	12.68	31.05	26.72	0.41	2.68	0.34	0.37	10.25	5.23	15.27	14.47	0.34	2.04	0.06	0.01	2.05	1.18	17.44	15.54	0.07	1.77	0.27
Fam76a	0.27	0.56	7.29	23.90	80.89	77.30	0.30	1.91	0.34	0.55	11.00	25.66	75.47	71.50	0.34	1.96	0.18	0.38	11.95	13.82	75.85	75.34	0.18	1.45	0.09	0.06	22.36	4.98	56.68	51.55	0.09	1.52	0.31	0.52	11.22	22.42	72.90	70.37	0.31	1.90	0.30	0.63	11.00	27.42	77.61	69.27	0.35	2.23	0.15
Lurap1l	0.14	0.08	7.29	30.46	241.52	222.77	0.13	1.55	0.11	0.39	13.39	26.92	202.06	201.31	0.13	1.44	0.24	0.44	15.22	56.31	223.91	219.38	0.25	1.84	0.23	0.37	8.13	38.16	169.67	156.82	0.22	1.59	0.25	0.38	12.98	76.68	241.57	208.35	0.32	2.08	0.26	0.59	10.90	73.17	223.51	201.04	0.33	1.83	0.08
Gm2814	0.66	0.57	7.30	15.03	23.94	20.01	0.63	4.12	0.22	0.22	8.28	4.71	19.60	19.59	0.24	1.94	0.40	0.16	1.52	5.56	13.74	10.93	0.40	4.22	0.18	0.17	11.98	10.87	62.17	61.26	0.17	1.80	0.22	0.15	5.98	7.30	27.23	22.45	0.27	1.94	0.24	0.22	6.44	9.24	37.84	38.31	0.24	2.10	0.19
Ift81	0.23	0.11	7.32	2.49	10.41	10.17	0.24	2.26	0.28	0.46	23.94	3.08	10.86	10.72	0.28	2.15	0.40	0.55	23.93	5.22	12.79	11.77	0.41	2.28	0.20	0.12	7.84	1.54	7.29	7.76	0.21	2.50	0.35	0.35	2.87	4.04	11.71	10.57	0.34	2.11	0.40	0.22	22.63	4.83	12.02	10.30	0.40	2.43	0.32
Gm45838	0.21	0.17	7.32	7.29	21.32	19.88	0.34	2.46	0.15	0.18	11.62	4.41	23.16	21.64	0.19	1.83	0.24	0.19	6.69	5.12	17.50	15.65	0.29	2.15	0.52	0.29	10.43	5.95	11.09	8.06	0.54	3.88	0.13	0.01	1.50	1.04	12.49	12.96	0.08	2.12	0.38	0.35	10.47	5.59	13.16	11.65	0.42	3.55	0.42
Tns2	0.63	0.74	7.32	32.00	50.42	35.85	0.63	3.34	0.44	0.61	7.81	27.28	57.03	47.15	0.48	2.80	0.22	0.38	5.56	12.98	56.34	51.52	0.23	2.01	0.13	0.08	3.18	5.09	46.25	45.90	0.11	1.39	0.66	0.58	7.77	30.75	49.76	45.03	0.62	2.97	0.32	0.51	7.45	25.27	60.30	57.74	0.42	2.54	0.09
Jade1	0.36	0.63	7.35	134.05	312.32	282.17	0.43	2.28	0.35	0.55	9.02	121.79	339.27	302.81	0.36	2.15	0.38	0.80	5.38	126.08	344.73	319.61	0.37	2.01	0.03	0.02	5.44	10.97	150.61	135.69	0.07	1.80	0.47	0.70	8.01	139.47	301.94	240.44	0.46	2.39	0.39	0.68	8.75	105.11	271.76	231.79	0.39	2.00	0.18
F830115B05Rik	0.16	0.18	7.37	7.53	32.61	30.23	0.23	1.85	0.12	0.08	7.46	4.48	30.73	29.37	0.15	1.79	0.50	0.57	4.60	13.98	26.64	23.31	0.52	3.13	0.11	0.01	1.93	1.56	14.16	13.53	0.11	3.43	0.28	0.17	0.37	6.88	24.29	21.02	0.28	2.24	0.50	0.30	9.85	9.19	18.29	15.83	0.50	3.25	0.28
Ppargc1a	0.09	0.15	7.38	15.77	109.33	110.42	0.14	1.41	0.16	0.28	15.87	13.13	86.17	84.69	0.15	1.42	0.16	0.26	13.76	22.83	114.65	109.15	0.20	1.83	0.19	0.23	16.26	11.80	59.90	58.94	0.20	1.69	0.25	0.35	3.40	21.62	91.75	90.39	0.24	1.72	0.20	0.12	10.30	9.49	49.10	42.30	0.19	1.70	0.04
Akr1e1	0.16	0.45	7.42	29.35	200.52	200.61	0.15	1.38	0.00	0.02	6.25	4.77	304.54	306.74	0.02	1.05	0.07	0.19	7.87	18.22	289.30	291.32	0.06	1.25	0.11	0.18	5.43	23.05	217.62	213.58	0.11	1.49	0.12	0.27	8.96	37.92	255.16	264.33	0.15	1.44	0.12	0.02	6.57	14.70	234.11	238.38	0.06	1.20	0.04
Flt4	0.26	0.76	7.43	23.34	88.78	88.32	0.26	1.66	0.04	0.03	12.42	3.93	99.75	97.26	0.04	1.12	0.16	0.24	1.84	13.45	97.93	89.17	0.14	1.42	0.09	0.03	0.90	7.25	92.56	95.76	0.08	1.48	0.07	0.05	10.31	7.39	90.87	92.37	0.08	1.38	0.07	0.02	0.49	5.72	79.81	76.03	0.07	1.94	0.04
Bach1	0.19	0.42	7.44	30.03	114.56	109.59	0.26	1.58	0.05	0.08	6.71	11.32	160.90	160.12	0.07	1.45	0.16	0.34	8.75	22.63	147.01	145.03	0.15	1.36	0.26	0.14	5.34	23.38	76.73	67.37	0.30	2.27	0.25	0.71	9.05	35.85	142.72	137.79	0.25	1.69	0.49	0.57	10.15	56.62	118.28	109.81	0.48	2.71	0.32
Usp40	0.07	0.25	7.44	21.50	212.38	207.77	0.10	1.29	0.07	0.34	15.41	16.08	244.25	243.42	0.07	1.16	0.07	0.27	8.10	18.53	224.98	220.51	0.08	1.27	0.03	0.02	21.89	8.09	263.40	251.52	0.03	1.17	0.04	0.08	13.42	8.60	192.58	194.86	0.04	1.21	0.06	0.07	17.51	9.63	191.16	181.80	0.05	1.21	0.08
Map2k4	0.05	0.18	7.46	12.63	206.66	207.37	0.06	1.14	0.07	0.50	11.94	19.21	206.69	205.91	0.09	1.20	0.07	0.33	5.82	14.32	219.10	226.48	0.07	1.18	0.07	0.12	11.35	14.11	173.60	161.89	0.08	1.29	0.10	0.25	13.58	20.12	199.03	198.02	0.10	1.39	0.17	0.41	10.11	28.65	182.09	186.88	0.16	1.38	0.07
Inafm1	0.12	0.12	7.46	4.16	41.25	39.34	0.10	1.50	0.22	0.22	7.75	5.59	28.47	27.66	0.20	1.63	0.10	0.15	11.98	3.50	35.46	35.84	0.10	1.36	0.28	0.12	5.46	21.57	56.61	46.19	0.38	2.83	0.18	0.50	10.06	6.03	32.12	32.32	0.19	1.43	0.24	0.18	10.15	9.12	34.24	31.94	0.27	2.38	0.02
Gm44292	0.58	0.57	7.47	9.05	12.83	14.82	0.71	7.44	0.21	0.21	20.74	2.23	8.91	8.00	0.25	1.91	0.19	0.07	6.95	1.80	8.36	7.49	0.21	1.79	0.13	0.01	5.96	0.94	10.05	10.53	0.09	4.01	0.29	0.11	7.53	1.93	8.16	7.37	0.24	1.83	0.64	0.26	8.57	3.05	4.82	3.81	0.63	3.65	0.06
Eef2k	0.33	0.39	7.47	10.55	31.05	29.98	0.34	2.18	0.32	0.44	11.69	9.75	31.05	28.98	0.31	2.05	0.44	0.70	7.59	10.47	23.45	20.83	0.45	2.91	0.23	0.35	17.76	9.32	31.79	31.97	0.29	2.39	0.22	0.22	8.94	9.97	41.47	35.50	0.24	1.99	0.25	0.20	8.45	7.59	28.66	27.27	0.26	2.15	0.01
Nlrc5	0.43	0.62	7.50	14.12	32.95	32.61	0.43	2.49	0.12	0.16	10.14	3.21	24.85	24.65	0.13	1.45	0.14	0.07	8.31	2.88	25.07	24.53	0.11	1.44	0.41	0.10	23.60	6.20	15.01	12.51	0.41	3.64	0.26	0.30	7.80	7.30	25.88	24.73	0.28	2.15	0.10	0.05	10.68	2.56	19.59	17.67	0.13	1.57	0.05
Sbno2	0.07	0.11	7.51	7.42	90.85	92.43	0.08	1.40	0.12	0.23	21.59	11.30	100.76	100.47	0.11	1.37	0.16	0.32	20.40	14.54	87.00	84.48	0.17	1.48	0.05	0.09	3.41	12.20	167.25	173.67	0.07	1.32	0.16	0.21	23.14	15.19	91.34	87.31	0.17	1.60	0.17	0.24	14.77	18.04	114.39	113.74	0.16	1.36	0.13
Slc25a48	0.14	0.08	7.52	9.59	96.34	98.75	0.10	1.49	0.25	0.55	11.09	35.41	135.20	136.27	0.26	1.82	0.23	0.30	9.43	24.41	120.35	119.04	0.20	1.73	0.23	0.35	1.83	47.62	204.91	203.65	0.23	1.93	0.10	0.08	9.75	13.88	116.39	106.26	0.12	1.54	0.19	0.14	11.05	19.56	103.19	99.71	0.19	1.59	0.20
Hand2	0.08	0.14	7.52	5.04	38.97	39.10	0.13	1.25	0.21	0.32	12.05	7.56	32.71	33.00	0.23	1.75	0.04	0.05	6.73	3.29	32.66	29.71	0.10	1.61	0.15	0.11	11.15	7.98	37.51	32.32	0.21	2.14	0.33	0.41	10.62	11.07	33.04	31.47	0.34	2.37	0.15	0.17	11.50	6.84	39.35	37.26	0.17	1.63	0.13
St6galnac2	0.14	0.01	7.54	0.29	2.01	1.55	0.14	2.88	0.96	0.38	22.46	1.71	1.86	1.04	0.92	6.65	0.26	0.04	23.49	0.38	1.45	1.00	0.26	6.45	0.95	0.25	3.02	1.07	0.87	0.00	1.22	NA	0.40	0.17	21.40	0.76	2.21	2.00	0.34	2.70	0.41	0.19	0.14	1.64	3.60	2.89	0.46	6.80	0.27
Gm5841	0.40	0.34	7.54	6.38	13.33	12.61	0.48	2.67	0.05	0.00	22.52	0.22	13.62	13.19	0.02	1.39	0.06	0.03	12.49	0.98	13.41	12.78	0.07	1.62	0.43	0.26	18.69	2.56	5.28	5.91	0.48	7.81	0.07	0.02	9.88	0.94	11.69	12.56	0.08	1.68	0.14	0.01	5.40	0.84	10.62	10.26	0.08	2.26	0.05
Abcg8	0.59	0.78	7.55	162.14	275.30	253.96	0.59	4.29	0.46	0.61	10.24	121.35	269.47	226.79	0.45	2.20	0.40	0.55	8.17	117.36	305.17	288.56	0.38	2.45	0.01	0.02	6.23	21.91	481.99	460.70	0.05	1.40	0.42	0.49	8.72	161.07	356.42	352.08	0.45	3.42	0.33	0.54	8.08	145.11	383.43	370.54	0.38	2.38	0.22
Npc1	0.47	0.73	7.55	260.93	528.11	417.49	0.49	2.50	0.23	0.55	9.85	139.57	523.52	525.44	0.27	1.58	0.16	0.27	6.92	67.50	454.23	483.45	0.15	1.53	0.34	0.62	8.44	190.16	537.31	469.32	0.35	1.92	0.55	0.81	8.82	319.47	545.85	439.05	0.59	3.20	0.32	0.64	9.57	190.14	542.24	496.79	0.35	2.17	0.26
Unc119	0.14	0.19	7.55	6.35	33.16	31.98	0.19	1.56	0.11	0.13	22.13	5.56	43.83	42.39	0.13	1.32	0.33	0.24	0.56	11.31	33.79	31.20	0.33	2.39	0.26	0.48	9.72	21.29	54.63	57.14	0.39	2.50	0.12	0.22	5.83	4.94	32.66	32.53	0.15	1.68	0.21	0.09	13.92	6.27	35.92	34.08	0.17	1.76	0.16
Fam219b	0.28	0.52	7.56	15.91	51.90	51.90	0.31	1.85	0.10	0.27	9.48	4.01	39.66	39.43	0.10	1.25	0.13	0.20	6.84	4.93	39.57	38.39	0.12	1.50	0.15	0.14	5.59	17.00	63.93	56.98	0.27	1.91	0.24	0.40	8.25	11.00	41.62	39.40	0.26	1.72	0.20	0.29	7.51	7.78	38.90	39.88	0.20	1.45	0.13
Dis3l2	0.23	0.39	7.56	6.48	26.83	26.82	0.24	1.61	0.02	0.01	14.70	0.77	32.78	33.14	0.02	1.22	0.24	0.34	8.39	6.34	26.86	25.35	0.24	1.92	0.41	0.14	5.85	27.39	53.47	42.59	0.51	3.57	0.23	0.31	8.97	6.79	26.11	25.25	0.26	1.90	0.32	0.38	9.92	7.69	25.00	24.61	0.31	2.28	0.01
Tspyl1	0.05	0.07	7.57	8.04	199.21	205.21	0.04	1.18	0.07	0.16	8.58	9.69	143.81	144.73	0.07	1.20	0.12	0.39	0.20	18.14	152.10	153.01	0.12	1.28	0.05	0.06	2.36	11.14	169.27	162.66	0.07	1.26	0.06	0.10	3.81	9.07	160.69	163.61	0.06	1.15	0.04	0.04	16.54	10.44	178.75	177.13	0.06	1.43	0.10
Oga	0.29	0.62	7.58	114.77	330.73	308.24	0.35	2.06	0.18	0.57	9.29	55.31	300.00	302.91	0.18	1.47	0.09	0.30	11.86	25.37	277.46	275.68	0.09	1.28	0.24	0.58	5.60	66.88	268.81	266.18	0.25	1.64	0.26	0.56	9.31	73.94	279.75	286.17	0.26	1.75	0.18	0.36	7.76	42.25	258.10	266.31	0.16	1.47	0.30
Clasrp	0.35	0.44	7.58	11.78	35.81	36.61	0.33	2.08	0.06	0.08	7.13	2.27	31.61	31.50	0.07	1.26	0.23	0.50	3.31	7.44	32.64	34.51	0.23	1.76	0.13	0.11	7.36	7.05	54.84	56.09	0.13	1.79	0.17	0.33	5.89	7.07	33.94	33.01	0.21	1.77	0.02	0.01	4.94	1.65	33.41	28.73	0.05	1.49	0.09
Bola2	0.01	0.01	7.58	3.18	171.78	167.73	0.02	1.24	0.15	0.36	10.90	27.39	176.25	181.65	0.16	1.40	0.11	0.21	13.67	23.37	190.03	199.56	0.12	1.35	0.09	0.15	1.86	26.01	266.85	259.94	0.10	1.30	0.13	0.28	15.76	22.48	187.76	180.78	0.12	1.28	0.08	0.08	9.54	21.88	192.02	185.61	0.11	1.49	0.05
Anks1	0.07	0.07	7.58	4.63	72.37	73.91	0.06	1.30	0.18	0.32	13.05	13.98	75.79	70.14	0.18	1.51	0.16	0.40	12.13	11.81	73.01	71.47	0.16	1.52	0.14	0.36	19.97	15.55	102.86	101.67	0.15	1.35	0.21	0.54	11.08	15.61	73.41	71.10	0.21	1.51	0.20	0.15	15.84	14.18	84.99	83.57	0.17	1.79	0.19
Arf3	0.19	0.42	7.59	26.05	128.92	121.43	0.20	1.58	0.02	0.00	21.83	0.65	105.07	105.75	0.01	1.23	0.17	0.34	4.62	15.75	100.31	99.45	0.16	1.47	0.15	0.20	6.40	27.33	161.92	152.62	0.17	1.50	0.12	0.39	10.67	18.65	112.38	109.24	0.17	1.45	0.06	0.05	3.83	11.41	134.91	124.55	0.08	1.47	0.08
Amhr2	0.42	0.11	7.59	0.54	1.25	1.27	0.43	NA	0.41	0.22	13.40	0.77	1.98	1.95	0.39	3.43	0.88	0.30	6.96	1.94	2.73	2.23	0.71	14.39	0.24	0.09	18.91	1.19	4.20	4.28	0.28	3.19	0.32	0.11	13.29	0.96	2.93	2.73	0.33	3.50	0.29	0.09	15.67	0.85	2.91	3.30	0.29	4.07	0.27
Pmp22	0.23	0.12	7.60	4.91	24.53	22.92	0.20	2.18	0.11	0.08	1.89	2.14	15.41	15.85	0.14	1.67	0.25	0.19	7.98	3.24	14.52	13.87	0.22	1.96	0.30	0.18	6.31	7.47	17.51	13.55	0.43	2.90	0.13	0.12	5.30	3.23	20.55	19.68	0.16	1.45	0.13	0.11	12.68	2.39	18.03	17.83	0.13	1.67	0.07
Cep152	0.07	0.07	7.60	1.38	14.87	14.59	0.09	1.63	0.24	0.30	12.19	4.07	16.83	15.82	0.24	1.57	0.44	0.48	12.65	7.17	16.16	13.54	0.44	2.61	0.00	0.00	9.86	0.01	14.22	14.23	0.00	2.92	0.06	0.04	8.70	1.96	20.45	20.63	0.10	1.26	0.26	0.09	10.38	3.04	13.36	12.58	0.23	1.92	0.19
Sult1c2	0.47	0.55	7.61	12.48	20.98	20.56	0.59	4.37	0.69	0.65	10.79	12.64	18.44	15.03	0.69	4.28	0.49	0.39	7.16	8.05	17.98	15.01	0.45	2.36	0.55	0.34	9.39	8.25	12.44	10.96	0.66	7.11	0.57	0.70	8.93	13.91	22.04	19.98	0.63	3.23	0.37	0.27	6.34	3.01	9.62	9.85	0.31	2.12	0.47
Selp	0.83	0.49	7.63	5.56	6.98	5.23	0.80	6.49	0.08	0.04	8.55	0.83	8.18	8.24	0.10	1.30	0.26	0.28	6.91	2.35	8.67	9.66	0.27	2.50	0.29	0.07	18.29	1.37	4.40	4.26	0.31	5.92	0.47	0.30	5.11	2.53	5.69	5.08	0.44	3.24	0.17	0.08	14.81	1.03	3.68	4.18	0.28	3.44	0.42
Fnip1	0.35	0.64	7.64	125.46	319.53	288.47	0.39	2.32	0.25	0.50	10.13	81.59	323.74	284.30	0.25	1.57	0.14	0.36	8.79	38.76	301.78	303.75	0.13	1.37	0.38	0.50	6.57	59.21	173.22	175.69	0.34	2.43	0.38	0.57	9.69	97.31	258.66	229.88	0.38	2.13	0.31	0.59	9.49	59.02	184.72	172.24	0.32	1.79	0.42
Crybg1	0.43	0.81	7.65	43.42	92.91	97.18	0.47	2.73	0.19	0.55	13.34	23.54	105.66	104.21	0.22	1.71	0.20	0.54	12.57	22.77	106.03	101.01	0.21	1.62	0.62	0.75	6.86	59.14	92.71	73.54	0.64	3.85	0.36	0.60	9.73	37.06	98.54	88.72	0.38	2.12	0.36	0.41	9.82	34.56	93.13	88.02	0.37	2.33	0.39
AI662270	0.08	0.02	7.66	1.97	31.37	28.74	0.06	1.42	0.23	0.20	20.56	9.94	41.12	38.02	0.24	2.34	0.28	0.36	23.05	9.14	33.88	30.76	0.27	1.96	0.10	0.04	13.53	3.77	28.92	27.13	0.13	1.82	0.23	0.33	22.36	9.70	40.09	39.05	0.24	1.61	0.33	0.09	11.93	13.46	36.56	27.39	0.37	3.26	0.22
Parp3	0.22	0.44	7.66	19.78	95.58	98.27	0.21	1.61	0.05	0.08	3.72	6.84	114.47	114.97	0.06	1.23	0.26	0.59	6.79	25.48	106.48	100.47	0.24	1.64	0.12	0.22	4.00	10.25	82.50	84.05	0.12	1.30	0.21	0.48	5.57	22.08	97.27	101.06	0.23	1.53	0.23	0.48	3.48	21.96	90.00	90.65	0.24	1.73	0.05
C87436	0.23	0.50	7.68	11.25	43.88	45.34	0.26	1.73	0.02	0.01	4.03	1.15	43.39	41.44	0.03	1.34	0.18	0.48	19.85	8.53	49.20	47.92	0.17	1.47	0.04	0.01	3.90	1.21	41.47	41.40	0.03	1.09	0.07	0.08	14.42	2.62	44.82	43.17	0.06	1.27	0.10	0.08	11.82	4.77	46.89	48.02	0.10	1.37	0.16
Tut4	0.47	0.76	7.69	73.06	147.26	126.07	0.50	2.37	0.20	0.45	11.11	50.04	224.34	221.96	0.22	1.55	0.09	0.13	8.08	22.75	170.69	169.29	0.13	1.46	0.21	0.51	6.14	26.98	116.27	117.46	0.23	1.70	0.31	0.40	8.15	43.79	159.17	163.99	0.28	1.73	0.30	0.30	9.59	40.71	147.31	129.19	0.28	1.86	0.18
Nrros	0.08	0.21	7.70	5.19	46.35	47.24	0.11	1.31	0.12	0.11	23.21	5.77	45.07	41.29	0.13	1.64	0.12	0.25	20.74	5.79	40.47	40.55	0.14	1.45	0.26	0.26	21.87	10.61	47.68	49.07	0.22	1.90	0.09	0.14	4.30	5.76	49.23	50.88	0.12	1.45	0.05	0.01	12.69	1.88	37.84	36.48	0.05	1.69	0.16
Serpinb9	0.42	0.57	7.72	13.57	30.48	31.02	0.45	2.95	0.19	0.42	5.33	9.66	42.08	41.59	0.23	1.59	0.12	0.16	4.33	5.66	38.99	35.93	0.15	1.67	0.57	0.44	7.38	15.57	27.12	21.96	0.57	3.93	0.43	0.69	6.10	17.59	39.14	39.26	0.45	2.51	0.34	0.35	7.30	8.54	28.66	28.99	0.30	1.97	0.16
Gbp6	0.85	0.29	7.75	2.52	2.53	1.66	1.00	10.60	0.36	0.27	3.07	2.28	5.51	5.03	0.41	3.26	0.53	0.31	2.18	2.91	5.59	4.51	0.52	3.30	0.48	0.15	22.99	1.60	3.28	2.86	0.49	6.97	0.48	0.31	0.68	1.50	3.17	2.61	0.47	5.91	0.84	0.40	23.61	2.52	2.72	1.50	0.93	7.10	0.31
Car15	0.38	0.03	7.76	0.51	1.89	1.58	0.27	3.84	0.65	0.23	22.41	0.91	1.37	1.03	0.66	8.08	0.53	0.21	5.89	0.86	1.72	1.62	0.50	3.82	0.78	0.34	17.32	3.19	3.54	3.09	0.90	18.78	0.21	0.13	22.20	0.76	2.87	2.67	0.26	2.45	0.02	0.01	6.12	0.25	1.70	1.48	0.14	NA	0.38
Snhg11	0.48	0.72	7.76	40.53	80.03	82.32	0.51	3.13	0.21	0.43	9.12	28.08	129.05	134.83	0.22	1.61	0.27	0.22	5.00	20.14	74.33	67.06	0.27	2.18	0.60	0.68	5.67	91.46	149.18	118.82	0.61	3.64	0.48	0.32	7.13	41.15	91.44	80.73	0.45	2.42	0.44	0.50	7.79	17.09	38.34	30.79	0.45	2.61	0.17
Cd163	0.14	0.03	7.77	5.07	58.61	56.57	0.09	1.55	0.19	0.36	19.95	26.46	114.92	113.94	0.23	1.71	0.27	0.28	14.86	27.20	94.22	88.40	0.29	2.59	0.13	0.10	11.27	5.86	40.15	39.31	0.15	1.73	0.19	0.23	12.15	16.18	85.52	86.46	0.19	1.90	0.28	0.14	13.62	25.75	81.13	71.82	0.32	2.13	0.04
Gprin3	0.25	0.43	7.77	50.44	181.51	161.63	0.28	1.67	0.04	0.09	7.56	15.73	334.22	333.41	0.05	1.18	0.14	0.35	7.51	36.58	266.72	269.83	0.14	1.42	0.24	0.20	1.24	13.29	57.29	60.75	0.23	2.00	0.22	0.46	7.34	59.42	223.49	210.89	0.27	1.82	0.19	0.07	11.20	49.07	231.43	254.31	0.21	1.86	0.33
Gm43445	0.19	0.05	7.77	0.91	4.78	4.52	0.19	2.89	0.46	0.43	20.65	3.09	5.76	5.85	0.54	2.79	0.25	0.08	3.37	1.06	4.53	3.94	0.23	2.61	0.57	0.20	17.83	5.02	10.42	9.72	0.48	5.59	0.87	0.57	21.12	4.73	4.92	3.94	0.96	10.00	0.48	0.05	22.05	3.44	6.61	4.51	0.52	9.54	0.37
Fam229b	0.54	0.43	7.79	1.38	2.05	2.03	0.67	6.04	0.09	0.05	5.95	0.52	2.23	2.37	0.23	3.83	0.81	0.37	4.72	1.75	2.14	1.69	0.82	7.06	0.64	0.14	7.28	3.61	4.33	2.38	0.83	14.71	0.35	0.28	6.16	1.14	2.55	2.89	0.44	3.93	0.20	0.07	6.24	0.62	1.80	1.56	0.34	6.11	0.25
Gm15318	0.16	0.12	7.79	3.63	25.28	24.51	0.14	1.80	0.31	0.36	9.14	6.48	21.25	19.11	0.31	1.97	0.32	0.47	8.75	8.08	21.94	20.66	0.37	2.10	0.13	0.17	2.05	5.71	41.98	38.60	0.14	1.43	0.24	0.28	10.70	5.80	23.25	22.53	0.25	1.95	0.15	0.16	3.96	5.76	29.15	27.28	0.20	1.67	0.27
Fam167a	0.14	0.04	7.81	0.56	4.12	4.28	0.14	2.48	0.46	0.30	23.69	2.20	4.10	3.30	0.54	3.88	0.11	0.04	20.85	0.87	4.18	3.68	0.21	1.76	0.61	0.11	1.21	1.51	2.37	1.10	0.64	10.95	0.18	0.07	18.87	1.04	2.96	2.28	0.35	3.47	0.21	0.09	17.16	1.56	4.35	3.85	0.36	2.77	0.13
Stab2	0.15	0.32	7.83	33.29	189.19	203.18	0.18	1.46	0.06	0.13	7.79	9.10	144.92	145.33	0.06	1.28	0.15	0.35	6.97	20.03	144.39	137.73	0.14	1.47	0.25	0.40	11.04	51.20	195.84	207.02	0.26	1.88	0.03	0.03	9.61	5.19	155.76	155.20	0.03	1.12	0.10	0.36	11.93	16.08	118.91	121.96	0.14	1.47	0.20
Samhd1	0.04	0.03	7.84	4.01	127.64	130.63	0.03	1.10	0.09	0.20	23.18	15.12	138.53	137.14	0.11	1.36	0.08	0.32	23.31	15.97	132.83	133.27	0.12	1.30	0.02	0.03	6.88	5.61	109.56	108.64	0.05	1.37	0.23	0.43	23.73	27.73	119.96	120.26	0.23	1.89	0.06	0.06	8.33	7.20	105.81	106.07	0.07	1.32	0.09
Uaca	0.45	0.73	7.84	14.07	29.08	29.51	0.48	2.94	0.11	0.19	13.33	7.12	56.48	54.65	0.13	1.43	0.05	0.03	12.52	2.26	45.47	45.01	0.05	1.41	0.07	0.03	22.99	6.85	66.88	66.10	0.10	1.62	0.16	0.25	8.58	12.46	48.27	42.72	0.26	1.82	0.42	0.68	6.84	16.23	40.68	38.22	0.40	2.70	0.11
Tamm41	0.35	0.52	7.85	11.32	30.00	28.60	0.38	2.15	0.14	0.18	10.09	4.97	35.37	34.89	0.14	1.40	0.16	0.37	11.83	5.96	37.23	35.65	0.16	1.44	0.03	0.00	14.65	1.71	57.56	57.05	0.03	1.40	0.40	0.48	10.26	14.42	34.70	32.47	0.42	2.22	0.09	0.08	10.07	4.04	35.95	33.59	0.11	1.34	0.07
Clec2h	1.02	0.62	7.86	44.51	47.92	35.52	0.93	6.15	0.83	0.59	8.87	28.71	33.78	20.77	0.85	5.83	0.40	0.15	6.49	6.59	18.08	16.47	0.36	3.66	0.81	0.52	4.36	5.00	5.57	5.61	0.90	29.24	0.81	0.58	8.02	28.21	38.22	32.43	0.74	4.07	0.82	0.52	7.25	17.12	18.28	15.26	0.94	10.17	0.83
Asxl2	0.08	0.24	7.86	22.97	170.52	166.83	0.13	1.29	0.07	0.08	15.10	9.45	202.33	199.23	0.05	1.24	0.10	0.34	5.34	17.74	176.57	176.36	0.10	1.33	0.26	0.33	7.76	28.95	125.17	127.47	0.23	2.09	0.13	0.15	6.46	20.80	167.63	160.47	0.12	1.32	0.19	0.40	10.67	28.33	137.09	139.32	0.21	1.54	0.12
Ckap2l	0.47	0.09	7.86	1.11	2.70	1.93	0.41	9.40	0.42	0.17	0.45	1.62	3.98	3.80	0.41	2.86	0.82	0.48	22.97	2.97	3.58	2.04	0.83	6.15	0.28	0.07	7.25	1.10	2.53	2.25	0.44	2.62	0.31	0.20	6.31	1.09	2.64	2.17	0.41	2.67	0.71	0.07	21.78	2.05	2.51	1.50	0.82	8.52	0.23
D030056L22Rik	0.02	0.03	7.86	2.78	59.72	61.25	0.05	1.19	0.04	0.01	17.74	1.25	43.16	43.42	0.03	1.73	0.25	0.43	18.48	10.82	41.67	39.64	0.26	1.86	0.16	0.03	4.69	4.94	45.17	44.59	0.11	1.61	0.21	0.28	8.61	9.06	40.32	41.54	0.22	1.51	0.10	0.17	19.13	5.61	46.19	46.05	0.12	1.31	0.12
Ctnna1	0.11	0.54	7.87	56.08	443.30	430.34	0.13	1.27	0.04	0.22	9.96	25.05	525.02	523.01	0.05	1.11	0.06	0.20	6.91	22.91	489.59	476.07	0.05	1.11	0.04	0.05	15.95	15.98	370.39	374.28	0.04	1.22	0.05	0.06	12.01	20.78	458.85	455.93	0.05	1.18	0.05	0.17	10.30	25.01	424.20	418.87	0.06	1.16	0.09
Eif2ak1	0.19	0.72	7.89	60.75	283.85	274.84	0.21	1.48	0.10	0.37	11.42	28.17	298.73	304.71	0.09	1.23	0.05	0.16	13.24	15.22	282.08	281.39	0.05	1.13	0.09	0.16	11.82	34.14	354.50	357.02	0.10	1.42	0.12	0.50	7.76	35.98	267.78	273.10	0.13	1.30	0.05	0.06	6.65	23.62	298.76	282.35	0.08	1.34	0.14
E130102H24Rik	0.35	0.32	7.90	5.77	12.98	10.61	0.44	2.86	0.02	0.02	7.41	1.21	20.01	19.48	0.06	1.55	0.27	0.22	10.30	4.07	15.19	14.89	0.27	2.39	0.06	0.02	14.17	1.35	8.50	7.71	0.16	1.48	0.48	0.19	6.48	5.04	12.76	11.69	0.40	2.43	0.26	0.19	10.09	3.34	13.28	12.70	0.25	2.10	0.39
Ppm1k	0.38	0.69	7.90	393.47	960.34	889.64	0.41	2.24	0.29	0.71	10.61	242.54	807.53	740.69	0.30	1.76	0.00	0.00	18.09	2.98	718.62	747.98	0.00	1.24	0.20	0.34	6.80	74.15	416.03	403.64	0.18	1.53	0.33	0.62	9.75	210.60	623.62	542.28	0.34	1.94	0.42	0.55	10.80	226.19	553.73	468.50	0.41	2.17	0.39
Ppp1r3g	0.74	0.39	7.92	7.46	9.70	6.72	0.77	9.71	0.86	0.32	11.52	8.80	9.84	4.52	0.89	8.61	0.77	0.36	12.49	12.52	15.73	11.17	0.80	12.60	1.49	0.30	8.30	4.22	3.07	0.36	1.37	NA	1.16	0.71	8.37	16.93	14.12	7.59	1.20	11.67	1.06	0.50	10.90	16.26	14.98	7.86	1.09	11.23	0.65
Prc1	0.08	0.03	7.92	0.72	4.91	5.30	0.15	4.89	0.18	0.16	1.12	2.31	10.46	9.01	0.22	1.94	0.62	0.48	22.93	5.29	8.17	7.24	0.65	4.95	0.53	0.19	10.06	1.90	3.02	2.83	0.63	NA	0.47	0.25	0.62	1.98	4.41	3.85	0.45	3.40	0.00	0.06	21.69	3.26	5.71	3.85	0.57	5.11	0.26
Epha4	0.25	0.08	7.93	0.99	2.95	2.75	0.34	4.40	0.49	0.26	17.66	1.96	3.49	3.01	0.56	8.32	0.48	0.45	22.84	1.86	3.76	3.89	0.50	3.53	0.81	0.17	20.10	1.06	1.51	0.36	0.70	NA	0.35	0.22	8.63	1.33	3.42	2.99	0.39	2.59	0.24	0.07	8.70	0.55	2.14	2.06	0.26	2.16	0.14
Man2c1	0.21	0.44	7.93	14.21	63.78	60.85	0.22	1.79	0.12	0.38	17.41	6.68	54.00	55.55	0.12	1.33	0.03	0.15	15.66	2.90	56.12	56.04	0.05	1.19	0.03	0.01	11.44	4.29	124.30	125.24	0.03	1.40	0.07	0.11	10.15	6.43	67.25	65.62	0.10	1.32	0.20	0.23	10.67	23.99	87.99	79.26	0.27	1.86	0.17
Wac	0.13	0.25	7.93	32.51	190.52	182.13	0.17	1.48	0.05	0.02	14.92	5.97	212.62	207.41	0.03	1.13	0.05	0.15	22.10	13.10	220.01	214.86	0.06	1.16	0.10	0.12	14.73	10.66	106.27	102.80	0.10	1.34	0.08	0.17	8.31	12.46	158.70	158.72	0.08	1.27	0.06	0.02	23.70	6.36	147.22	151.23	0.04	1.31	0.25
Fbf1	0.72	0.50	7.95	10.45	15.76	10.98	0.66	4.26	0.18	0.08	12.33	4.49	24.46	21.42	0.18	1.76	0.16	0.17	9.57	2.56	16.06	16.31	0.16	1.67	0.19	0.12	0.85	4.42	22.89	22.24	0.19	1.88	0.33	0.17	11.76	5.87	16.59	13.52	0.35	2.93	0.48	0.39	8.30	16.48	27.84	21.45	0.59	2.68	0.07
Bhlhe41	1.20	0.58	7.97	40.52	31.89	17.12	1.27	48.96	1.10	0.68	9.28	40.27	36.20	16.82	1.11	10.94	0.98	0.58	6.30	24.92	24.90	13.75	1.00	11.48	#N/A	#N/A	#N/A	#N/A	#N/A	#N/A	#N/A	NA	1.25	0.57	8.43	35.96	29.73	11.19	1.21	11.50	1.01	0.60	9.67	20.09	19.91	14.28	1.01	10.85	0.00
Sptbn2	0.30	0.44	7.99	63.11	187.41	164.85	0.34	2.15	0.23	0.39	9.98	32.67	145.80	141.13	0.22	1.64	0.13	0.16	9.05	18.64	141.86	127.59	0.13	1.51	0.32	0.35	5.97	106.00	254.86	253.88	0.42	2.47	0.33	0.48	8.46	68.62	175.89	150.17	0.39	2.36	0.25	0.24	8.18	49.53	152.95	138.58	0.32	1.94	0.12
Pdlim4	0.45	0.19	8.01	3.44	7.62	6.33	0.45	3.05	0.22	0.13	21.80	2.50	10.11	8.93	0.25	1.93	0.06	0.03	16.97	1.04	7.53	7.13	0.14	2.54	0.54	0.39	21.08	5.35	8.57	6.81	0.62	4.86	0.13	0.02	9.34	1.03	9.77	9.41	0.11	1.50	0.36	0.25	8.29	3.21	8.67	7.84	0.37	1.92	0.33
Snapc4	0.05	0.01	8.01	1.09	21.54	21.72	0.05	1.57	0.09	0.08	2.42	1.47	14.18	14.52	0.10	1.69	0.22	0.52	5.72	4.07	15.74	15.15	0.26	1.79	0.12	0.15	6.82	2.87	20.68	20.39	0.14	1.59	0.20	0.20	6.46	2.91	15.42	14.87	0.19	1.63	0.28	0.20	7.20	4.53	14.10	12.70	0.32	2.11	0.24
Nptxr	0.13	0.00	8.01	0.16	1.71	1.44	0.10	5.63	0.33	0.09	17.83	0.78	2.10	1.39	0.37	4.37	0.59	0.16	6.09	0.78	1.35	0.99	0.58	8.74	0.89	0.19	7.01	3.92	3.31	1.33	1.18	24.86	0.10	0.01	10.28	0.19	1.48	1.16	0.13	1.60	0.15	0.02	12.29	0.20	1.48	1.39	0.14	1.96	0.10
Nek8	0.48	0.64	8.03	7.66	13.81	11.79	0.55	3.51	0.07	0.04	11.31	1.13	16.63	16.24	0.07	1.30	0.34	0.21	8.93	4.32	13.48	13.23	0.32	2.20	0.44	0.39	9.41	4.49	10.02	9.83	0.45	4.47	0.41	0.35	9.73	4.32	10.96	11.40	0.39	3.00	0.39	0.26	10.77	4.33	9.07	6.81	0.48	4.09	0.27
Cenpb	0.20	0.73	8.03	45.23	224.43	215.04	0.20	1.49	0.20	0.65	10.29	37.15	191.22	179.21	0.19	1.53	0.11	0.27	1.89	21.86	199.22	198.05	0.11	1.30	0.12	0.31	5.77	70.71	427.40	400.33	0.17	1.38	0.09	0.15	10.52	21.54	215.28	221.95	0.10	1.36	0.13	0.17	7.50	64.26	284.82	238.36	0.23	1.67	0.20
Tafa5	0.47	0.42	8.04	5.52	12.24	13.49	0.45	2.72	0.08	0.03	9.97	1.42	15.52	13.95	0.09	1.52	0.18	0.10	2.96	2.09	12.26	12.71	0.17	1.34	0.11	0.14	14.50	3.88	31.78	30.03	0.12	1.45	0.15	0.04	4.93	1.52	11.42	11.33	0.13	1.85	0.04	0.00	21.97	0.82	18.15	15.99	0.05	1.90	0.19
Dnttip1	0.21	0.42	8.05	16.89	75.44	73.96	0.22	1.51	0.02	0.02	5.29	2.11	70.95	68.97	0.03	1.24	0.10	0.30	5.57	8.46	77.00	77.45	0.11	1.30	0.13	0.11	9.41	10.60	88.39	87.49	0.12	1.29	0.05	0.11	5.73	5.53	75.33	73.69	0.07	1.20	0.14	0.31	5.58	13.11	74.82	71.32	0.18	1.37	0.14
Smap1	0.12	0.19	8.05	26.12	294.99	294.49	0.09	1.18	0.12	0.47	11.04	35.71	302.26	299.01	0.12	1.27	0.05	0.12	6.20	16.96	309.76	311.68	0.05	1.19	0.11	0.22	15.56	36.42	298.54	299.25	0.12	1.46	0.07	0.09	7.81	16.90	264.27	265.18	0.06	1.25	0.06	0.08	21.20	19.34	296.16	292.84	0.07	1.17	0.04
Epm2a	0.31	0.22	8.06	4.52	16.93	17.02	0.27	1.83	0.20	0.17	12.45	2.79	14.05	12.85	0.20	1.69	0.19	0.24	9.25	3.10	13.15	13.99	0.24	1.75	0.14	0.01	8.14	0.76	8.63	8.17	0.09	2.27	0.35	0.56	6.77	3.56	10.32	9.63	0.34	2.00	0.20	0.08	7.85	2.09	11.43	12.35	0.18	3.19	0.14
Smad7	0.08	0.04	8.06	5.87	49.37	44.56	0.12	1.75	0.25	0.37	12.05	16.56	66.73	62.36	0.25	1.66	0.15	0.14	1.68	10.93	75.41	71.27	0.14	1.65	0.39	0.37	8.90	10.61	25.20	26.00	0.42	2.68	0.28	0.28	8.10	12.21	40.17	36.74	0.30	2.04	0.09	0.03	17.85	3.16	48.92	51.72	0.06	1.31	0.41
Sorbs1	0.41	0.80	8.07	118.23	268.47	250.12	0.44	2.21	0.25	0.48	10.20	81.86	331.87	328.03	0.25	1.91	0.17	0.26	4.38	45.28	269.42	279.21	0.17	1.58	0.42	0.54	7.02	90.94	196.92	163.37	0.46	2.55	0.38	0.62	8.96	91.97	240.45	209.07	0.38	2.43	0.31	0.59	11.05	85.37	273.08	271.21	0.31	2.13	0.44
Sgms1	0.04	0.03	8.09	6.48	97.59	99.81	0.07	1.27	0.19	0.52	6.81	18.57	91.87	92.84	0.20	1.59	0.16	0.27	8.93	17.36	108.04	99.85	0.16	1.40	0.20	0.44	17.59	13.38	50.60	54.22	0.26	1.93	0.15	0.12	7.72	10.32	71.73	63.07	0.14	1.45	0.07	0.10	7.46	5.90	68.32	67.68	0.09	1.40	0.12
Klhl21	0.53	0.68	8.10	90.35	162.86	123.82	0.55	2.76	0.33	0.61	11.52	55.20	170.89	154.65	0.32	1.84	0.15	0.19	11.38	23.51	162.97	168.49	0.14	1.43	0.52	0.22	7.19	162.54	266.17	196.14	0.61	3.89	0.59	0.75	10.31	111.89	190.09	146.61	0.59	2.84	0.53	0.53	10.10	127.83	222.96	178.19	0.57	3.09	0.20
Gm12571	0.24	0.02	8.10	0.72	5.41	4.12	0.13	4.09	0.92	0.54	10.21	2.39	2.62	2.72	0.91	NA	0.05	0.01	5.41	0.25	4.32	4.17	0.06	2.33	0.29	0.04	2.23	0.32	0.73	0.00	0.44	NA	0.31	0.16	19.07	1.28	2.42	2.02	0.53	2.82	0.05	0.00	11.01	0.20	2.09	1.14	0.10	5.98	0.16
Pnldc1	1.12	0.64	8.10	41.40	36.01	16.70	1.15	10.49	0.61	0.38	10.55	20.10	33.36	28.89	0.60	3.67	0.59	0.61	4.89	14.29	22.89	22.30	0.62	4.10	0.71	0.40	11.85	6.18	8.58	8.80	0.72	5.86	1.16	0.56	9.55	30.20	25.43	13.42	1.19	16.04	0.89	0.67	9.05	27.32	30.72	23.22	0.89	8.34	0.45
Itih5	0.29	0.53	8.10	19.22	64.83	62.67	0.30	1.70	0.07	0.04	10.28	3.33	53.82	55.72	0.06	1.16	0.13	0.15	17.58	7.67	62.53	62.60	0.12	1.48	0.16	0.16	13.77	17.32	104.33	102.82	0.17	1.74	0.26	0.64	6.58	20.94	79.62	80.47	0.26	1.84	0.42	0.51	10.20	12.29	30.04	26.89	0.41	2.30	0.06
Gm36283	0.76	0.20	8.11	1.36	2.06	1.64	0.66	NA	0.37	0.14	4.71	0.93	2.01	1.93	0.46	NA	0.93	0.36	23.03	1.54	1.50	0.81	1.03	NA	1.18	0.34	7.72	3.37	2.50	1.53	1.35	NA	1.01	0.49	13.79	1.59	1.68	1.51	0.95	6.70	0.15	0.01	4.37	0.18	1.58	1.41	0.11	1.55	0.68
H2az2	0.10	0.29	8.11	90.81	818.07	812.38	0.11	1.36	0.14	0.53	11.17	94.25	618.37	616.42	0.15	1.37	0.07	0.39	15.43	63.54	667.93	681.07	0.10	1.26	0.24	0.48	6.02	162.37	674.18	708.58	0.24	1.75	0.28	0.61	9.87	189.66	680.50	647.13	0.28	1.77	0.03	0.03	9.09	25.53	680.11	700.64	0.04	1.15	0.29
Gars	0.06	0.06	8.12	8.42	206.90	210.47	0.04	1.21	0.07	0.11	10.11	11.57	225.47	217.41	0.05	1.15	0.13	0.38	9.42	30.18	237.06	228.71	0.13	1.34	0.06	0.18	21.50	17.71	291.17	296.56	0.06	1.28	0.13	0.46	6.97	36.41	238.37	234.85	0.15	1.54	0.17	0.41	1.68	43.17	249.45	254.62	0.17	1.52	0.17
Copb2	0.12	0.41	8.13	49.76	443.89	447.08	0.11	1.31	0.03	0.16	5.38	29.00	589.31	590.80	0.05	1.14	0.12	0.69	6.65	74.76	536.85	540.47	0.14	1.34	0.11	0.33	15.19	45.54	414.48	424.71	0.11	1.39	0.07	0.25	3.83	35.63	446.95	454.49	0.08	1.20	0.11	0.22	10.14	47.01	462.95	468.04	0.10	1.31	0.07
Ube4b	0.21	0.38	8.16	67.36	303.50	288.64	0.22	1.70	0.14	0.43	11.30	45.79	306.46	296.03	0.15	1.38	0.06	0.12	14.96	16.94	271.84	276.03	0.06	1.17	0.16	0.32	3.21	85.37	504.66	502.88	0.17	1.53	0.23	0.45	9.23	79.52	322.14	301.39	0.25	1.78	0.28	0.40	10.61	98.84	338.10	309.32	0.29	1.81	0.02
Luc7l2	0.12	0.25	8.17	150.03	867.48	821.79	0.17	1.40	0.03	0.04	9.99	29.68	807.60	783.52	0.04	1.24	0.11	0.25	6.08	94.89	676.08	641.40	0.14	1.40	0.03	0.03	9.54	14.78	420.36	421.13	0.04	1.17	0.08	0.04	23.94	44.29	636.22	599.43	0.07	1.19	0.11	0.13	9.30	46.42	492.13	474.29	0.09	1.29	0.07
4833420G17Rik	0.32	0.51	8.17	67.26	186.03	175.53	0.36	2.23	0.07	0.19	10.22	17.41	187.15	186.37	0.09	1.38	0.04	0.17	8.65	13.47	175.83	173.73	0.08	1.23	0.15	0.08	6.19	14.52	111.26	107.47	0.13	1.63	0.29	0.38	8.73	42.97	165.53	155.74	0.26	2.02	0.22	0.34	9.81	26.66	133.43	128.78	0.20	1.68	0.40
Fgfrl1	0.38	0.73	8.18	69.08	180.10	177.40	0.38	2.24	0.31	0.55	10.85	49.58	165.20	152.23	0.30	1.79	0.12	0.19	6.87	20.92	166.88	162.33	0.13	1.29	0.28	0.64	10.20	43.40	136.29	124.69	0.32	2.15	0.58	0.64	8.91	96.39	159.38	127.16	0.60	3.38	0.17	0.25	7.50	46.09	178.64	179.83	0.26	1.98	0.03
Selenoo	0.37	0.59	8.19	96.07	257.57	239.54	0.37	2.14	0.18	0.39	9.78	35.08	203.39	196.13	0.17	1.48	0.11	0.28	6.14	21.19	192.93	194.03	0.11	1.37	0.30	0.46	7.32	126.63	349.45	304.73	0.36	1.96	0.22	0.27	9.74	64.22	264.70	238.91	0.24	1.90	0.30	0.50	10.44	89.34	269.00	258.75	0.33	1.90	0.10
D830050J10Rik	0.21	0.38	8.20	18.49	79.56	78.76	0.23	1.84	0.21	0.57	11.51	15.74	65.07	68.68	0.24	1.73	0.20	0.39	4.85	14.79	69.16	72.51	0.21	1.67	0.20	0.37	8.92	26.08	124.98	123.19	0.21	1.73	0.26	0.58	9.84	17.90	65.99	70.69	0.27	1.93	0.28	0.33	9.50	27.33	83.03	80.97	0.33	2.58	0.26
Fndc10	0.35	0.12	8.21	1.68	4.31	3.72	0.39	3.76	0.14	0.04	18.98	0.58	3.78	3.64	0.15	1.95	0.40	0.30	8.10	1.55	4.20	4.07	0.37	2.08	0.29	0.28	6.06	8.63	21.56	21.05	0.40	3.26	0.12	0.04	0.51	0.65	5.33	5.57	0.12	1.82	0.14	0.02	12.42	0.81	5.90	5.41	0.14	2.62	0.11
2310011J03Rik	0.22	0.40	8.22	13.57	62.62	59.97	0.22	1.49	0.01	0.02	12.05	1.67	65.98	66.00	0.03	1.16	0.14	0.14	3.27	7.40	61.16	59.77	0.12	1.37	0.11	0.24	4.72	15.52	127.91	123.76	0.12	1.39	0.16	0.39	9.34	11.04	62.68	60.37	0.18	1.41	0.16	0.36	8.02	19.25	86.28	83.05	0.22	1.70	0.18
Armc5	0.07	0.07	8.23	6.38	85.45	86.03	0.07	1.32	0.23	0.38	8.53	12.65	54.48	53.66	0.23	1.81	0.07	0.09	2.19	4.77	59.65	59.42	0.08	1.34	0.16	0.21	20.50	15.43	86.89	88.03	0.18	1.95	0.04	0.02	21.07	2.40	54.26	55.52	0.04	1.17	0.22	0.07	0.29	13.33	69.32	58.68	0.19	1.85	0.10
C230037L18Rik	0.51	0.20	8.23	1.60	3.06	2.04	0.52	3.18	0.17	0.02	7.89	0.49	3.23	3.16	0.15	2.08	0.41	0.22	7.45	1.70	2.97	2.00	0.57	3.03	0.77	0.34	10.44	1.00	0.80	0.00	1.25	NA	0.60	0.26	4.59	1.39	2.49	1.80	0.56	5.76	0.17	0.02	13.52	0.42	2.24	1.95	0.19	2.20	0.52
Brca2	0.55	0.71	8.24	14.15	23.20	20.30	0.61	4.22	0.19	0.28	11.93	6.95	33.49	33.49	0.21	1.62	0.06	0.05	5.95	2.16	27.93	27.55	0.08	1.39	0.30	0.11	1.79	5.96	19.68	16.70	0.30	2.80	0.26	0.42	8.51	7.31	22.88	22.39	0.32	2.37	0.53	0.35	7.38	7.43	16.29	15.95	0.46	3.00	0.39
Aatf	0.23	0.24	8.24	22.66	84.08	81.65	0.27	2.28	0.05	0.11	7.76	3.65	48.91	46.84	0.07	1.20	0.07	0.05	0.35	2.80	39.64	39.70	0.07	1.52	0.02	0.00	19.27	0.94	46.04	43.37	0.02	1.45	0.09	0.06	5.74	4.20	43.76	44.41	0.10	1.39	0.24	0.24	10.50	9.98	44.24	46.07	0.23	1.65	0.06
Gm5614	0.19	0.19	8.24	2.77	16.07	15.77	0.17	1.62	0.22	0.19	10.43	2.78	12.08	12.60	0.23	1.76	0.27	0.37	13.40	4.54	15.57	14.21	0.29	2.01	0.05	0.07	8.36	3.43	44.08	44.17	0.08	1.57	0.28	0.14	13.42	6.36	27.53	25.92	0.23	1.94	0.17	0.16	11.51	4.30	24.54	23.44	0.18	1.75	0.23
Gpr146	0.61	0.73	8.24	247.68	403.90	344.02	0.61	3.16	0.36	0.51	10.10	156.77	431.72	374.29	0.36	1.90	0.26	0.45	6.34	87.94	369.62	347.92	0.24	1.95	0.29	0.54	4.59	102.39	310.59	293.34	0.33	1.83	0.47	0.67	8.39	188.00	368.60	316.32	0.51	2.69	0.36	0.71	8.34	121.82	317.47	286.05	0.38	1.94	0.21
Rgs16	1.47	0.67	8.24	313.65	208.05	49.43	1.51	56.91	1.12	0.37	11.38	192.93	142.99	39.69	1.35	27.51	1.08	0.74	9.36	155.08	129.43	115.64	1.20	39.11	1.29	0.29	7.94	16.47	13.15	6.36	1.25	NA	1.50	0.57	9.14	448.50	313.73	92.27	1.43	67.36	1.02	0.64	10.89	474.15	468.64	299.54	1.01	11.98	0.75
Tnfrsf10b	1.11	0.42	8.24	1.86	1.81	1.57	1.03	7.71	0.13	0.01	4.83	0.30	2.35	1.87	0.13	3.63	0.72	0.30	22.62	1.36	1.97	1.75	0.69	4.08	0.60	0.28	0.60	2.63	4.17	3.68	0.63	3.47	0.35	0.06	9.39	0.40	1.32	0.89	0.30	3.47	0.26	0.04	18.94	0.72	2.00	1.08	0.36	5.99	0.25
Mbnl1	0.08	0.22	8.25	64.17	673.99	664.19	0.10	1.29	0.03	0.07	10.50	25.41	713.88	725.63	0.04	1.10	0.06	0.21	8.09	39.85	680.90	669.22	0.06	1.18	0.02	0.12	6.36	72.23	406.35	403.16	0.18	1.85	0.05	0.10	8.04	29.08	608.66	609.70	0.05	1.16	0.15	0.30	12.19	133.12	574.08	601.61	0.23	1.73	0.07
Exoc7	0.21	0.49	8.25	22.36	113.95	112.76	0.20	1.55	0.10	0.23	11.16	10.43	99.52	97.53	0.10	1.37	0.14	0.40	8.95	13.87	101.17	100.66	0.14	1.29	0.28	0.18	6.81	79.11	224.18	198.84	0.35	2.32	0.20	0.32	9.60	28.62	128.16	116.20	0.22	1.58	0.23	0.32	8.83	39.70	152.54	146.41	0.26	1.86	0.17
Rasgef1b	0.15	0.05	8.26	6.21	52.28	49.85	0.12	1.42	0.14	0.12	14.83	8.67	51.65	49.05	0.17	1.60	0.30	0.26	15.23	22.64	64.22	58.55	0.35	1.96	0.13	0.04	20.04	3.51	32.08	28.01	0.11	1.77	0.31	0.25	11.45	16.90	55.38	50.22	0.31	2.28	0.24	0.16	13.37	16.58	49.42	46.32	0.34	2.34	0.14
Tbc1d30	0.61	0.75	8.26	18.59	28.16	26.88	0.66	4.77	0.44	0.67	10.17	17.55	41.27	39.45	0.43	2.41	0.23	0.17	11.47	5.18	23.38	22.79	0.22	1.79	0.71	0.49	5.58	13.03	19.10	15.09	0.68	5.69	0.70	0.65	9.05	28.77	39.63	36.43	0.73	4.78	0.39	0.38	10.12	11.51	28.21	26.02	0.41	3.02	0.67
Rhbdl1	0.51	0.28	8.28	1.70	3.41	3.24	0.50	4.19	0.28	0.35	14.20	1.19	4.28	4.53	0.28	1.99	0.67	0.49	8.46	2.27	3.40	2.95	0.67	4.16	0.21	0.07	19.17	0.68	2.87	3.12	0.24	2.62	0.21	0.06	12.88	0.64	2.55	1.80	0.25	4.57	0.09	0.03	6.20	0.80	5.22	4.33	0.15	2.91	0.52
Tctn1	0.60	0.51	8.28	3.90	6.10	5.23	0.64	4.10	0.08	0.04	14.80	1.02	10.63	9.92	0.10	1.63	0.11	0.08	18.60	1.32	8.76	7.97	0.15	1.72	0.03	0.01	13.40	1.42	17.45	15.25	0.08	2.05	0.21	0.30	9.88	2.40	9.61	10.50	0.25	1.99	0.38	0.41	8.07	5.09	10.79	10.38	0.47	4.54	0.16
Arhgef2	0.18	0.07	8.29	2.03	18.01	19.12	0.11	1.38	0.29	0.39	23.03	5.21	17.62	17.44	0.30	2.19	0.07	0.07	1.32	1.21	15.99	15.81	0.08	1.30	0.33	0.19	0.67	4.37	12.64	12.75	0.35	3.16	0.16	0.18	20.94	2.56	14.95	14.62	0.17	1.52	0.13	0.04	14.32	1.92	12.15	10.94	0.16	1.53	0.10
Vps13b	0.19	0.48	8.29	29.36	134.13	135.54	0.22	1.65	0.05	0.05	17.99	10.96	251.88	244.67	0.04	1.14	0.05	0.09	9.43	9.13	202.50	205.08	0.05	1.21	0.13	0.10	16.93	19.54	139.51	132.67	0.14	1.52	0.08	0.13	3.81	14.10	158.27	162.56	0.09	1.23	0.14	0.13	8.43	14.56	134.26	131.17	0.11	1.29	0.15
Zfp207	0.02	0.03	8.29	15.04	464.06	449.02	0.03	1.13	0.03	0.10	9.99	13.41	394.29	393.14	0.03	1.12	0.06	0.41	6.17	27.80	391.85	386.88	0.07	1.17	0.12	0.37	7.89	28.49	255.15	257.94	0.11	1.41	0.08	0.07	3.95	15.64	314.61	305.22	0.05	1.24	0.04	0.12	15.29	17.41	291.89	283.22	0.06	1.22	0.14
Parp12	0.16	0.38	8.30	27.15	158.09	149.17	0.17	1.38	0.24	0.63	10.65	29.18	123.08	125.79	0.24	1.61	0.14	0.31	6.64	19.46	124.93	126.90	0.16	1.55	0.16	0.16	5.86	14.98	113.40	112.89	0.13	1.33	0.14	0.45	7.93	17.46	110.58	107.33	0.16	1.44	0.04	0.01	17.09	2.57	103.36	93.31	0.02	1.60	0.00
Ddx28	0.03	0.04	8.31	5.97	132.60	127.75	0.05	1.16	0.09	0.24	0.98	8.18	84.80	83.67	0.10	1.38	0.15	0.46	0.82	14.27	92.08	96.75	0.15	1.49	0.25	0.39	8.92	33.92	114.46	115.16	0.30	1.77	0.03	0.06	9.01	6.09	89.58	89.62	0.07	1.41	0.15	0.41	1.34	12.91	86.31	86.88	0.15	1.31	0.12
Ube2c	0.69	0.32	8.32	3.55	5.95	5.72	0.60	9.87	0.11	0.05	8.70	0.71	6.96	6.80	0.10	1.80	0.57	0.43	22.51	3.50	5.40	4.57	0.65	3.94	0.12	0.01	10.54	0.82	7.76	7.74	0.11	1.59	0.18	0.04	9.16	0.49	3.23	3.38	0.15	2.40	0.15	0.02	19.96	1.77	5.86	3.36	0.30	8.36	0.16
Arfgap3	0.32	0.32	8.34	10.89	36.88	41.99	0.30	1.94	0.07	0.06	2.75	2.76	32.51	33.39	0.08	1.47	0.22	0.31	4.53	8.84	39.11	36.12	0.23	1.84	0.27	0.29	14.96	8.34	27.28	26.66	0.31	2.20	0.18	0.22	23.21	7.10	37.11	36.33	0.19	1.66	0.34	0.31	8.16	8.39	26.54	25.56	0.32	1.88	0.15
Bcar1	0.17	0.33	8.35	33.97	190.66	182.17	0.18	1.65	0.17	0.51	8.31	36.86	193.69	201.67	0.19	1.54	0.26	0.54	3.39	48.91	189.86	186.68	0.26	1.94	0.10	0.05	4.13	13.62	168.04	159.12	0.08	1.19	0.21	0.14	6.86	26.95	159.30	155.04	0.17	2.00	0.09	0.22	6.89	29.14	230.24	218.32	0.13	1.53	0.29
Aspg	0.38	0.82	8.36	227.23	582.65	580.48	0.39	2.09	0.29	0.73	10.51	121.02	421.72	400.51	0.29	1.66	0.18	0.43	7.23	70.18	395.34	373.00	0.18	1.43	0.15	0.24	7.13	97.89	496.44	487.84	0.20	1.62	0.32	0.51	8.94	183.53	512.28	516.38	0.36	2.18	0.35	0.51	9.58	179.13	452.24	406.36	0.40	2.27	0.06
Ppp1r16a	0.21	0.46	8.36	15.35	49.05	44.81	0.31	1.89	0.15	0.34	12.36	8.60	58.11	55.76	0.15	1.47	0.13	0.17	8.08	5.57	53.55	50.78	0.10	1.47	0.03	0.05	22.19	15.20	130.60	124.44	0.12	1.81	0.28	0.44	11.91	16.64	58.20	54.66	0.29	1.82	0.17	0.10	11.03	12.55	67.63	58.62	0.19	1.72	0.22
Rnf186	0.17	0.12	8.37	8.71	48.65	43.09	0.18	2.12	0.45	0.46	7.09	22.06	47.68	39.78	0.46	2.52	0.35	0.47	5.15	14.54	47.16	44.53	0.31	2.20	0.60	0.41	2.01	12.34	20.95	18.76	0.59	8.18	0.16	0.20	6.13	9.92	46.73	46.93	0.21	1.81	0.06	0.06	7.75	9.30	65.27	65.64	0.14	2.07	0.47
Tpx2	0.97	0.50	8.39	2.68	2.96	2.29	0.91	11.18	0.24	0.13	5.30	1.19	3.88	3.77	0.31	3.72	0.80	0.39	22.72	3.17	3.86	3.07	0.82	5.62	0.25	0.05	20.20	1.80	3.29	1.67	0.55	5.11	0.04	0.01	8.43	0.21	2.02	1.81	0.11	1.69	0.16	0.02	18.55	0.72	1.85	0.78	0.39	20.65	0.20
Nek3	0.40	0.40	8.39	3.29	7.15	6.75	0.46	2.99	0.61	0.52	1.24	2.93	4.75	4.49	0.62	5.18	0.23	0.08	21.64	1.12	4.83	4.26	0.23	2.41	0.45	0.16	6.72	1.63	4.12	4.60	0.40	5.36	0.23	0.10	8.89	1.23	5.53	5.42	0.22	2.77	0.20	0.15	23.01	1.26	6.08	5.86	0.21	2.44	0.27
Tlr1	0.20	0.01	8.39	0.41	2.84	1.66	0.14	1.80	1.09	0.33	17.77	2.70	2.71	1.57	1.00	11.15	0.25	0.04	23.60	0.39	1.49	1.30	0.26	5.03	0.51	0.17	8.65	0.95	1.79	1.25	0.53	8.41	0.46	0.12	23.40	1.05	2.15	1.59	0.49	6.49	0.30	0.06	0.57	0.38	1.26	1.02	0.30	5.61	0.12
Prox1	0.02	0.01	8.42	47.79	1516.79	1495.22	0.03	1.54	0.22	0.18	13.63	285.21	1423.82	1386.79	0.20	1.78	0.08	0.06	15.53	134.55	1340.31	1164.89	0.10	1.68	0.42	0.63	14.58	409.25	956.57	870.56	0.43	2.42	0.44	0.52	12.60	631.96	1486.58	1315.84	0.43	2.55	0.08	0.03	12.94	145.67	1603.56	1714.80	0.09	1.29	0.32
Dbr1	0.06	0.13	8.44	7.24	71.22	73.08	0.10	1.29	0.02	0.03	5.39	3.78	108.38	105.49	0.03	1.18	0.09	0.27	8.45	9.68	92.91	94.07	0.10	1.26	0.34	0.18	6.62	15.92	43.92	40.16	0.36	2.77	0.02	0.01	3.87	1.51	65.01	66.18	0.02	1.20	0.16	0.24	5.60	10.77	67.90	69.40	0.16	1.45	0.25
1700028E10Rik	0.39	0.63	8.46	14.85	39.23	33.85	0.38	2.04	0.30	0.54	10.65	13.78	45.83	44.13	0.30	1.90	0.15	0.18	18.62	6.74	39.97	37.76	0.17	1.53	0.61	0.66	8.01	27.47	40.74	33.38	0.67	3.72	0.28	0.41	12.52	8.84	29.25	25.91	0.30	1.93	0.10	0.06	22.47	3.42	28.69	29.60	0.12	1.66	0.60
Syt1	0.77	0.82	8.46	124.69	151.40	127.60	0.82	6.03	0.66	0.85	10.19	100.50	139.76	125.42	0.72	4.08	0.55	0.75	7.60	70.34	126.25	110.00	0.56	3.42	0.56	0.75	8.31	105.78	188.40	179.40	0.56	3.46	0.66	0.68	9.28	91.23	130.81	134.37	0.70	4.45	0.63	0.73	7.11	72.77	108.40	107.78	0.67	5.42	0.56
Cpsf4l	0.71	0.84	8.47	29.96	40.34	36.32	0.74	5.57	0.53	0.83	11.51	20.97	37.16	32.69	0.56	2.89	0.38	0.39	11.59	14.74	36.68	37.52	0.40	3.12	0.86	0.51	8.34	22.01	25.88	21.96	0.85	9.85	0.70	0.59	10.31	33.37	43.97	35.36	0.76	6.17	0.42	0.49	9.56	25.55	59.29	59.68	0.43	4.17	0.76
Got1	0.11	0.07	8.50	317.10	2718.08	2553.26	0.12	1.79	0.30	0.61	11.13	484.89	1627.11	1562.79	0.30	1.71	0.41	0.39	14.18	1161.64	2566.68	1975.51	0.45	2.55	0.39	0.65	21.62	1658.52	4298.45	4568.60	0.39	2.37	0.34	0.19	9.48	674.67	2099.23	1799.07	0.32	2.93	0.64	0.15	13.61	944.23	1591.71	1217.98	0.59	4.37	0.26
Asb1	0.09	0.10	8.55	8.71	69.55	67.69	0.13	1.56	0.29	0.42	11.62	16.31	49.11	43.85	0.33	2.02	0.03	0.04	5.23	1.93	45.26	42.91	0.04	1.23	0.24	0.32	11.53	10.73	44.41	44.69	0.24	1.65	0.19	0.27	10.38	8.31	45.95	44.61	0.18	1.55	0.09	0.01	15.26	1.93	41.21	39.23	0.05	1.67	0.04
Aqp9	0.33	0.79	8.56	482.83	1455.13	1475.33	0.33	1.94	0.30	0.87	9.32	372.10	1231.29	1257.25	0.30	1.80	0.19	0.62	6.27	266.23	1312.95	1253.65	0.20	1.53	0.28	0.54	10.21	389.11	1389.02	1357.89	0.28	1.94	0.31	0.63	8.77	382.11	1199.22	1135.37	0.32	1.95	0.23	0.53	7.03	338.06	1530.68	1480.18	0.22	1.49	0.19
Gm14698	0.17	0.45	8.58	19.45	79.43	76.57	0.24	1.62	0.23	0.40	10.49	13.92	59.13	57.64	0.24	1.73	0.16	0.23	2.92	9.42	57.45	58.68	0.16	1.77	0.27	0.25	14.78	12.59	40.87	39.90	0.31	2.47	0.18	0.42	9.27	11.10	59.73	60.40	0.19	1.53	0.08	0.10	14.15	5.16	51.14	51.99	0.10	1.53	0.05
Renbp	0.37	0.36	8.59	4.90	13.80	15.59	0.36	3.05	0.05	0.01	8.89	0.51	9.38	8.57	0.05	2.13	0.30	0.18	7.34	2.12	8.27	6.87	0.26	1.69	0.38	0.25	7.11	6.51	13.67	12.80	0.48	3.56	0.08	0.03	0.38	0.98	10.39	9.19	0.09	1.57	0.39	0.17	11.53	2.91	7.07	5.76	0.41	2.44	0.07
Mettl22	0.14	0.03	8.59	2.27	25.42	25.05	0.09	1.32	0.26	0.50	8.21	7.01	27.14	27.46	0.26	1.66	0.09	0.04	8.30	2.16	31.47	29.32	0.07	1.42	0.08	0.01	7.25	1.86	50.63	49.55	0.04	1.48	0.19	0.33	12.00	5.78	30.17	29.54	0.19	1.83	0.12	0.07	2.48	4.60	31.73	30.44	0.14	1.89	0.09
Hexdc	0.34	0.36	8.59	10.86	29.82	27.08	0.36	2.56	0.24	0.26	12.34	6.39	25.80	24.08	0.25	1.86	0.27	0.33	6.67	6.54	24.34	21.63	0.27	1.74	0.11	0.08	20.82	9.67	41.23	35.29	0.23	2.28	0.45	0.44	11.20	12.84	28.23	24.56	0.45	2.79	0.32	0.46	6.81	8.35	24.53	23.77	0.34	1.95	0.06
Gm20683	0.31	0.29	8.60	1.73	4.58	4.60	0.38	4.48	0.25	0.38	13.03	1.35	4.79	4.64	0.28	1.94	0.60	0.44	8.64	2.24	3.80	3.71	0.59	3.62	0.09	0.03	17.84	0.45	3.19	3.79	0.14	2.34	0.06	0.02	9.09	0.36	3.43	3.05	0.10	1.73	0.11	0.04	6.30	0.87	5.69	4.79	0.15	2.59	0.41
Lpcat2	0.15	0.03	8.61	0.61	6.05	6.15	0.10	2.73	0.39	0.32	21.70	3.63	9.43	8.33	0.38	2.43	0.46	0.27	22.04	4.14	9.12	8.84	0.45	4.64	0.44	0.11	5.20	2.69	3.24	1.25	0.83	23.60	0.08	0.00	3.48	0.25	7.39	7.87	0.03	1.31	0.32	0.14	23.48	2.34	6.90	7.99	0.34	3.65	0.20
Gm43999	0.93	0.44	8.61	2.97	3.41	3.32	0.87	NA	0.37	0.34	13.39	2.22	5.34	5.33	0.42	2.74	0.61	0.27	2.01	2.54	4.11	2.45	0.62	3.47	0.32	0.03	13.47	0.51	1.25	0.00	0.41	NA	0.38	0.40	12.77	1.60	3.30	3.48	0.49	3.04	0.62	0.38	12.29	2.43	3.94	4.13	0.62	3.10	0.59
4930523C07Rik	0.43	0.72	8.61	51.34	115.27	96.13	0.45	2.85	0.14	0.35	11.79	14.91	98.45	99.61	0.15	1.34	0.19	0.30	10.71	18.82	101.99	96.96	0.18	1.41	0.33	0.39	7.40	21.58	54.17	50.24	0.40	2.36	0.29	0.57	9.06	25.52	84.70	78.63	0.30	1.88	0.30	0.56	9.45	25.86	72.11	71.60	0.36	2.28	0.25
Map4k1	0.53	0.13	8.63	1.10	2.39	2.32	0.46	6.22	0.11	0.05	23.39	0.61	3.65	3.41	0.17	2.18	0.61	0.51	19.89	2.71	3.61	3.09	0.75	5.66	0.44	0.11	6.00	2.78	6.19	4.29	0.45	6.05	0.29	0.16	4.66	0.95	2.93	2.83	0.33	4.35	0.25	0.11	8.71	0.74	2.41	2.57	0.31	2.87	0.08
D2hgdh	0.04	0.05	8.65	4.11	109.85	110.90	0.04	1.21	0.11	0.29	12.96	12.44	111.47	111.50	0.11	1.29	0.05	0.10	16.00	6.91	112.28	113.56	0.06	1.15	0.10	0.14	12.78	12.14	116.64	116.76	0.10	1.40	0.07	0.18	11.15	7.58	98.43	98.55	0.08	1.21	0.10	0.18	14.96	9.79	110.31	109.21	0.09	1.27	0.08
Lima1	0.11	0.35	8.65	98.96	755.49	773.63	0.13	1.37	0.12	0.30	8.98	97.34	792.54	783.04	0.12	1.33	0.11	0.30	4.58	71.71	707.69	716.35	0.10	1.38	0.13	0.28	23.85	47.21	357.27	358.68	0.13	1.46	0.21	0.37	8.74	126.81	599.36	595.12	0.21	1.62	0.13	0.26	2.78	86.17	534.93	550.76	0.16	1.49	0.27
Gm43672	0.32	0.48	8.66	7.23	20.15	20.41	0.36	2.37	0.46	0.59	14.13	6.45	13.75	14.07	0.47	2.37	0.18	0.24	12.05	2.54	12.63	11.70	0.20	1.62	0.65	0.64	9.59	22.64	33.55	28.24	0.67	3.98	0.46	0.46	11.15	8.30	17.79	16.04	0.47	2.77	0.28	0.48	12.86	10.05	33.34	31.66	0.30	2.04	0.33
Ppara	0.51	0.57	8.66	502.32	861.70	675.60	0.58	3.04	0.34	0.60	11.53	454.84	1335.74	1250.74	0.34	1.79	0.23	0.38	9.80	227.41	1054.35	1056.31	0.22	1.76	0.32	0.38	8.13	216.17	616.51	598.03	0.35	2.18	0.52	0.54	10.68	549.12	1034.67	1073.58	0.53	3.09	0.51	0.74	10.26	556.39	1119.86	1007.43	0.50	2.71	0.40
Tox	0.63	0.85	8.67	47.58	73.56	67.32	0.65	3.41	0.31	0.65	11.41	25.34	82.39	75.95	0.31	1.79	0.38	0.54	10.20	32.99	85.45	83.17	0.39	2.19	0.55	0.45	7.84	20.63	31.45	26.71	0.66	4.27	0.77	0.75	10.19	41.50	54.30	44.29	0.76	4.74	0.62	0.46	11.81	33.31	54.04	42.73	0.62	4.05	0.35
Lrig3	0.24	0.48	8.67	15.94	62.50	63.59	0.26	1.75	0.03	0.02	10.47	2.47	80.61	79.97	0.03	1.24	0.17	0.45	7.21	12.29	68.07	70.72	0.18	1.54	0.28	0.33	6.31	20.52	63.64	63.21	0.32	2.22	0.12	0.38	4.47	10.84	67.15	66.28	0.16	1.44	0.11	0.07	6.94	6.40	66.17	67.81	0.10	1.34	0.20
Mertk	0.26	0.61	8.68	44.68	161.81	159.40	0.28	1.79	0.15	0.37	13.62	24.64	165.30	158.23	0.15	1.31	0.11	0.30	12.05	16.91	153.44	151.82	0.11	1.36	0.29	0.30	5.49	48.37	147.42	133.43	0.33	2.13	0.23	0.42	10.81	34.23	155.99	155.74	0.22	1.51	0.30	0.50	10.10	36.38	128.21	126.07	0.28	1.82	0.10
Siva1	0.10	0.16	8.69	12.70	111.94	107.10	0.11	1.28	0.29	0.67	11.24	21.04	72.94	70.01	0.29	1.96	0.02	0.02	5.17	2.86	71.60	71.37	0.04	1.20	0.30	0.12	0.36	23.01	85.64	78.47	0.27	2.60	0.14	0.28	10.30	11.18	76.52	70.47	0.15	1.41	0.01	0.01	5.43	2.09	63.62	64.61	0.03	1.30	0.07
Sirt3	0.25	0.63	8.71	123.79	476.48	437.65	0.26	1.64	0.12	0.64	11.87	54.83	388.55	369.56	0.14	1.32	0.07	0.18	9.59	23.17	390.07	392.25	0.06	1.17	0.12	0.14	8.84	33.12	368.39	356.35	0.09	1.32	0.17	0.66	10.23	68.11	384.52	392.81	0.18	1.49	0.17	0.45	11.79	65.30	373.76	371.62	0.17	1.49	0.13
Coro7	0.30	0.56	8.72	13.13	46.24	48.85	0.28	1.91	0.05	0.06	16.69	2.23	45.42	44.79	0.05	1.22	0.16	0.24	8.44	6.84	46.58	46.78	0.15	1.78	0.17	0.25	8.76	11.03	56.48	55.67	0.20	1.62	0.16	0.51	9.44	8.06	47.50	49.14	0.17	1.48	0.26	0.31	8.69	12.71	38.75	37.81	0.33	2.42	0.12
Slc43a1	0.35	0.30	8.73	2.40	7.24	6.59	0.33	2.23	0.49	0.51	13.74	5.44	11.59	9.84	0.47	2.69	0.40	0.32	14.07	3.75	9.66	8.44	0.39	2.87	0.36	0.26	6.01	6.97	16.54	14.98	0.42	2.75	0.26	0.23	12.01	2.63	9.15	9.12	0.29	1.94	0.30	0.13	6.06	1.99	5.61	5.32	0.35	3.30	0.04
Rere	0.16	0.36	8.73	54.99	292.88	282.06	0.19	1.63	0.11	0.45	12.79	27.75	243.96	241.54	0.11	1.33	0.15	0.44	7.65	34.66	226.60	227.72	0.15	1.50	0.14	0.34	5.73	24.60	177.31	178.40	0.14	1.51	0.21	0.59	9.78	51.04	239.24	230.57	0.21	1.64	0.23	0.65	10.16	48.33	207.61	193.26	0.23	1.55	0.29
Hectd3	0.35	0.64	8.73	107.49	306.07	291.00	0.35	1.96	0.21	0.68	10.67	66.85	257.95	246.76	0.26	1.66	0.14	0.58	7.70	37.59	266.60	266.02	0.14	1.34	0.20	0.59	8.52	75.83	354.18	354.62	0.21	1.76	0.28	0.52	10.00	61.82	228.44	220.38	0.27	1.81	0.13	0.12	8.67	44.74	261.47	242.38	0.17	1.68	0.06
Slco1b2	0.23	0.58	8.75	3674.97	12823.04	12336.86	0.29	1.84	0.16	0.70	10.38	3051.20	15226.08	14310.20	0.20	1.52	0.23	0.70	6.26	3209.55	13886.22	13930.02	0.23	1.60	0.31	0.37	12.00	1629.91	4853.10	4704.97	0.34	2.35	0.32	0.70	10.03	3524.12	10642.30	10015.53	0.33	2.15	0.35	0.12	8.47	1936.72	8419.18	9294.27	0.23	1.62	0.28
Gm15408	0.50	0.29	8.77	7.59	16.99	17.14	0.45	3.97	0.37	0.50	13.44	6.31	16.36	13.50	0.39	2.01	0.40	0.36	8.48	6.92	17.44	15.27	0.40	2.54	0.44	0.29	5.13	2.84	6.62	7.38	0.43	2.75	0.56	0.49	9.30	9.91	14.46	12.81	0.68	4.42	0.08	0.03	20.91	1.81	21.36	20.26	0.08	1.40	0.48
Sh3glb2	0.12	0.17	8.80	11.53	88.69	89.42	0.13	1.35	0.05	0.08	11.13	3.97	89.26	89.03	0.04	1.16	0.10	0.08	5.86	6.08	84.63	80.17	0.07	1.27	0.11	0.20	5.97	29.88	215.32	205.82	0.14	1.38	0.08	0.14	9.34	9.61	96.38	97.07	0.10	1.23	0.15	0.18	8.78	26.23	120.52	106.69	0.22	1.66	0.21
Dbp	1.37	0.71	8.80	421.00	286.81	79.39	1.47	101.88	1.37	0.65	10.23	395.27	287.06	126.29	1.38	73.55	1.28	0.68	8.37	310.92	233.66	105.75	1.33	55.94	0.22	0.12	2.02	9.12	37.50	34.03	0.24	2.77	1.47	0.69	9.36	416.11	274.05	58.26	1.52	125.07	1.40	0.78	9.54	426.17	296.33	166.34	1.44	90.74	0.28
Sephs1	0.20	0.47	8.82	20.11	116.64	118.89	0.17	1.38	0.05	0.11	11.96	7.02	101.76	102.37	0.07	1.30	0.12	0.49	6.18	15.33	114.28	112.31	0.13	1.35	0.06	0.13	12.24	10.51	119.56	116.75	0.09	1.19	0.06	0.15	9.96	9.59	116.79	115.80	0.08	1.27	0.11	0.30	8.98	13.24	117.84	122.74	0.11	1.37	0.04
Srrm1	0.06	0.24	8.83	71.24	958.53	951.36	0.07	1.28	0.04	0.13	8.17	49.58	1266.41	1248.23	0.04	1.14	0.10	0.54	4.25	133.71	1132.05	1089.04	0.12	1.28	0.09	0.22	12.76	120.51	1420.51	1397.65	0.08	1.26	0.04	0.26	6.70	46.96	981.86	992.06	0.05	1.15	0.06	0.25	6.57	131.43	1208.60	1248.46	0.11	1.24	0.07
Fam89b	0.21	0.45	8.83	18.62	82.13	82.26	0.23	1.53	0.04	0.03	7.74	2.84	62.68	60.34	0.05	1.29	0.12	0.19	11.92	7.79	64.53	62.70	0.12	1.53	0.07	0.11	10.83	11.66	126.70	122.57	0.09	1.43	0.16	0.21	12.42	13.58	81.60	83.97	0.17	1.60	0.20	0.36	11.43	20.18	99.54	95.15	0.20	1.53	0.07
Chd2	0.10	0.20	8.83	31.78	237.45	224.90	0.13	1.32	0.00	0.01	0.18	4.70	299.30	293.39	0.02	1.23	0.15	0.43	9.64	57.05	297.72	294.29	0.19	1.54	0.32	0.46	5.26	75.99	225.36	220.10	0.34	2.61	0.12	0.19	6.19	41.80	272.60	262.21	0.15	1.63	0.22	0.47	7.83	50.19	223.95	209.31	0.22	1.64	0.35
Tfpi	0.07	0.22	8.83	3.83	37.59	38.22	0.10	1.35	0.08	0.09	21.63	3.00	43.45	41.18	0.07	1.21	0.22	0.29	4.65	7.94	39.96	39.04	0.20	1.59	0.23	0.14	1.56	5.38	22.85	23.11	0.24	2.35	0.16	0.09	6.23	3.75	34.11	32.64	0.11	1.51	0.16	0.10	10.04	3.30	18.99	19.47	0.17	1.76	0.11
Mfsd4b1	0.10	0.40	8.84	45.97	425.91	431.89	0.11	1.34	0.02	0.04	10.53	9.52	448.10	447.82	0.02	1.11	0.14	0.46	9.52	60.00	451.12	444.07	0.13	1.29	0.27	0.57	11.31	106.52	390.74	424.51	0.27	1.78	0.07	0.23	8.20	45.64	439.13	434.44	0.10	1.28	0.13	0.26	9.93	48.78	410.16	419.88	0.12	1.40	0.15
Peli2	0.02	0.03	8.84	6.33	188.13	187.57	0.03	1.23	0.10	0.44	12.03	21.23	163.23	161.27	0.13	1.38	0.14	0.37	14.12	22.14	175.85	173.95	0.13	1.42	0.14	0.22	12.02	15.72	105.75	107.98	0.15	1.63	0.06	0.06	14.65	11.18	135.23	120.69	0.08	1.27	0.06	0.09	11.25	7.44	138.15	139.28	0.05	1.26	0.32
1700025G04Rik	0.03	0.02	8.84	1.39	30.94	30.77	0.04	1.14	0.10	0.08	15.97	3.10	31.32	30.08	0.10	1.25	0.15	0.31	6.25	5.96	32.66	30.68	0.18	1.57	0.26	0.25	6.17	7.13	24.90	23.18	0.29	1.83	0.18	0.31	8.67	4.84	27.19	27.60	0.18	1.59	0.29	0.28	9.69	6.52	22.84	23.48	0.29	2.05	0.08
Gch1	0.33	0.70	8.85	496.18	1488.68	1495.74	0.33	1.86	0.30	0.62	10.21	313.64	1065.84	1029.16	0.29	1.82	0.09	0.16	11.65	112.98	1169.47	1141.36	0.10	1.31	0.22	0.44	5.39	184.53	918.18	865.91	0.20	1.59	0.39	0.44	8.65	387.44	962.96	887.24	0.40	2.17	0.24	0.63	9.72	317.74	1174.74	1153.90	0.27	1.70	0.28
Brwd1	0.11	0.24	8.85	35.66	236.61	230.83	0.15	1.32	0.08	0.26	13.26	25.93	282.72	279.76	0.09	1.29	0.04	0.10	3.70	15.36	244.11	243.08	0.06	1.14	0.21	0.31	14.73	32.90	147.72	151.38	0.22	1.67	0.01	0.02	16.03	8.77	207.83	201.50	0.04	1.21	0.06	0.07	5.96	10.50	174.93	169.42	0.06	1.20	0.08
Cyp2d37-ps	0.19	0.51	8.86	31.25	156.40	152.90	0.20	1.55	0.08	0.09	11.56	11.85	154.74	159.68	0.08	1.41	0.23	0.46	7.29	28.55	129.70	122.51	0.22	1.58	0.33	0.33	5.77	56.77	145.76	121.34	0.39	2.70	0.06	0.09	9.29	12.27	145.82	138.68	0.08	1.24	0.11	0.14	10.91	17.69	165.21	156.98	0.11	1.42	0.08
Wdr53	0.14	0.06	8.87	4.37	53.29	51.60	0.08	1.41	0.17	0.29	8.10	8.76	49.70	52.30	0.18	1.54	0.04	0.05	13.45	2.82	51.80	53.51	0.05	1.16	0.20	0.19	8.35	11.98	53.98	55.00	0.22	2.07	0.12	0.18	9.02	6.50	47.12	42.82	0.14	1.41	0.05	0.02	21.96	2.68	51.50	47.97	0.05	1.51	0.03
Nr1d2	0.91	0.84	8.87	369.06	398.67	341.50	0.93	9.35	0.89	0.78	10.25	329.16	373.23	279.17	0.88	11.21	0.70	0.81	8.85	274.98	389.40	391.53	0.71	5.44	0.14	0.02	8.90	2.54	27.37	27.55	0.09	2.81	1.08	0.84	9.72	410.67	388.87	284.16	1.06	14.93	0.98	0.91	10.06	298.35	303.58	312.93	0.98	14.15	0.39
Rps4l-ps	0.23	0.11	8.88	0.71	2.42	2.65	0.29	2.63	0.75	0.30	13.30	0.93	1.17	0.89	0.79	8.43	0.60	0.42	15.36	1.13	1.80	1.74	0.63	3.70	0.59	0.26	17.92	0.91	1.77	1.63	0.52	4.66	0.69	0.24	8.22	0.93	1.51	1.14	0.62	4.15	0.24	0.11	4.79	0.47	0.78	0.33	0.60	NA	0.45
D230025D16Rik	0.28	0.49	8.88	47.47	158.52	149.97	0.30	1.94	0.21	0.51	12.08	25.42	122.15	122.66	0.21	1.48	0.03	0.10	15.48	11.70	113.61	114.32	0.10	1.40	0.30	0.51	5.67	72.91	212.87	209.19	0.34	2.05	0.18	0.16	12.13	29.25	158.72	152.89	0.18	2.03	0.35	0.45	9.61	63.71	169.42	154.82	0.38	1.99	0.14
Gm11427	0.17	0.08	8.90	2.55	17.40	16.64	0.15	1.73	0.24	0.21	20.66	7.58	30.31	27.94	0.25	2.19	0.26	0.20	22.52	6.13	23.64	19.39	0.26	2.32	0.27	0.19	13.79	5.82	21.98	21.83	0.26	2.18	0.26	0.32	23.71	7.22	27.73	24.63	0.26	1.70	0.39	0.10	11.85	11.46	25.99	20.06	0.44	4.12	0.22
Mettl14	0.06	0.04	8.91	2.28	37.10	36.54	0.06	1.33	0.13	0.22	2.09	7.19	50.02	49.97	0.14	1.37	0.16	0.38	3.00	9.97	49.76	45.48	0.20	1.52	0.12	0.16	2.74	5.13	36.13	34.06	0.14	1.76	0.31	0.33	0.72	10.67	35.68	33.17	0.30	2.04	0.14	0.16	23.77	6.42	40.41	37.59	0.16	1.64	0.28
Sh3bgrl2	0.18	0.19	8.91	29.46	189.99	181.05	0.16	1.39	0.08	0.20	9.00	24.01	273.20	266.32	0.09	1.22	0.19	0.34	3.13	42.29	225.61	220.44	0.19	1.60	0.03	0.01	10.82	2.86	135.78	134.74	0.02	1.17	0.13	0.36	9.54	23.18	164.81	158.98	0.14	1.32	0.17	0.55	10.22	39.45	201.60	210.55	0.20	1.53	0.10
Smad9	0.59	0.47	8.91	21.00	37.69	31.96	0.56	3.75	0.26	0.29	14.15	11.91	38.60	38.60	0.31	2.46	0.17	0.32	14.13	13.30	48.36	49.20	0.27	2.27	0.55	0.30	7.05	14.50	23.93	17.34	0.61	3.83	0.38	0.33	11.34	13.38	35.74	35.24	0.37	2.29	0.18	0.02	15.58	6.85	41.04	32.93	0.17	5.92	0.48
Tpr	0.16	0.33	8.92	189.64	870.27	863.28	0.22	1.59	0.02	0.01	4.73	28.74	1354.73	1341.05	0.02	1.05	0.09	0.14	3.66	154.90	1141.12	1073.32	0.14	1.35	0.06	0.05	4.97	53.65	763.80	757.68	0.07	1.15	0.14	0.32	6.96	181.44	1069.46	1115.90	0.17	1.40	0.18	0.08	3.94	93.19	821.72	842.32	0.11	1.33	0.18
Tmem198b	0.04	0.01	8.93	1.07	23.08	21.38	0.05	1.68	0.27	0.38	12.74	4.69	17.70	16.56	0.26	1.74	0.04	0.00	13.28	0.40	16.37	16.86	0.02	1.53	0.37	0.44	7.91	9.24	23.18	21.70	0.40	2.41	0.02	0.01	6.92	0.58	14.22	13.96	0.04	1.24	0.05	0.01	1.53	0.78	14.85	11.87	0.05	1.68	0.17
4930458D05Rik	0.83	0.49	8.94	4.98	5.60	3.17	0.89	7.44	0.16	0.12	10.29	1.63	4.91	3.78	0.33	2.60	0.29	0.28	2.40	1.64	4.78	4.37	0.34	3.06	0.09	0.00	4.47	0.08	0.92	0.00	0.09	NA	0.80	0.34	11.26	2.72	3.37	2.64	0.81	7.72	0.26	0.06	6.18	1.11	3.30	1.87	0.34	3.64	0.38
Capn1	0.16	0.13	8.97	2.44	15.68	15.62	0.16	1.62	0.04	0.03	9.08	1.21	29.85	32.19	0.04	1.14	0.18	0.30	5.46	4.73	25.08	25.20	0.19	1.60	0.32	0.19	6.45	22.99	55.00	47.48	0.42	2.83	0.25	0.34	7.36	5.73	21.70	20.71	0.26	1.72	0.12	0.10	9.88	4.20	24.78	22.63	0.17	1.73	0.08
Adra1a	0.08	0.16	8.97	2.95	21.10	22.72	0.14	1.53	0.02	0.01	20.42	0.75	20.73	20.55	0.04	1.63	0.17	0.29	9.27	4.10	18.41	18.95	0.22	1.75	0.43	0.20	9.33	6.25	13.47	9.38	0.46	4.26	0.30	0.32	7.20	5.61	20.14	19.21	0.28	2.25	0.30	0.29	9.12	4.89	15.85	16.26	0.31	2.63	0.45
Ccdc34	0.28	0.59	8.98	10.66	33.94	32.57	0.31	2.09	0.34	0.39	11.66	12.24	36.12	33.05	0.34	1.84	0.13	0.09	6.70	4.44	31.26	28.15	0.14	1.53	0.40	0.59	6.91	16.42	40.19	38.24	0.41	2.58	0.53	0.71	8.35	14.86	30.16	28.97	0.49	2.76	0.13	0.04	7.10	2.51	26.88	25.86	0.09	1.96	0.33
Ufl1	0.02	0.03	9.00	9.79	252.33	254.72	0.04	1.33	0.12	0.47	3.56	47.87	351.20	347.11	0.14	1.32	0.18	0.54	5.02	71.78	357.10	364.53	0.20	1.63	0.12	0.24	15.00	15.49	88.52	89.41	0.17	1.85	0.18	0.43	1.33	49.19	287.11	284.74	0.17	1.62	0.16	0.08	2.08	30.67	231.37	238.81	0.13	1.72	0.05
Mgp	0.23	0.18	9.00	4.32	20.03	20.29	0.22	1.86	0.18	0.13	17.30	3.59	20.37	17.91	0.18	1.58	0.25	0.33	17.30	5.92	19.48	20.33	0.30	2.09	0.37	0.13	14.69	2.25	7.29	5.98	0.31	2.57	0.01	0.00	20.55	0.38	16.03	12.87	0.02	2.35	0.30	0.19	16.76	6.03	22.64	20.63	0.27	1.98	0.11
Gm43609	0.11	0.09	9.01	23.29	162.31	139.78	0.14	1.54	0.07	0.06	1.15	11.27	141.89	140.33	0.08	1.56	0.29	0.20	6.90	37.15	110.32	97.34	0.34	2.20	0.23	0.16	22.30	18.91	81.95	73.55	0.23	1.92	0.25	0.12	21.67	29.51	100.56	79.64	0.29	2.86	0.17	0.02	17.59	6.75	71.77	64.23	0.09	1.55	0.23
Pex3	0.31	0.79	9.02	79.06	234.81	240.47	0.34	1.93	0.09	0.36	11.63	31.42	343.53	349.49	0.09	1.27	0.10	0.29	5.77	27.94	281.72	282.56	0.10	1.30	0.22	0.36	12.73	55.28	243.81	238.35	0.23	1.53	0.22	0.49	9.52	68.70	249.50	233.89	0.28	1.73	0.21	0.34	8.33	45.14	232.71	223.25	0.19	1.45	0.11
Trub1	0.15	0.45	9.04	12.92	78.59	78.36	0.16	1.43	0.05	0.13	11.48	4.56	77.62	76.74	0.06	1.19	0.12	0.31	9.48	8.66	73.36	69.55	0.12	1.38	0.19	0.43	18.18	15.52	73.63	76.26	0.21	1.88	0.06	0.03	12.77	3.54	68.35	69.72	0.05	1.32	0.10	0.07	22.76	6.58	66.76	62.41	0.10	1.31	0.09
Trappc12	0.21	0.49	9.05	18.34	80.94	82.66	0.23	1.54	0.02	0.01	2.19	1.57	81.22	81.38	0.02	1.23	0.14	0.35	4.45	10.92	80.75	79.35	0.14	1.52	0.00	0.00	6.65	0.64	92.93	90.50	0.01	1.24	0.10	0.34	9.22	10.25	77.47	75.76	0.13	1.34	0.05	0.03	12.54	3.80	85.34	82.93	0.04	1.25	0.10
Ctnnal1	0.27	0.29	9.05	5.15	18.03	18.25	0.29	2.02	0.07	0.05	23.85	2.28	26.23	26.91	0.09	1.63	0.27	0.57	4.99	6.46	24.89	23.88	0.26	1.71	0.29	0.27	6.11	7.63	20.04	19.93	0.38	2.18	0.24	0.30	11.38	5.70	22.88	25.30	0.25	1.80	0.35	0.24	10.96	6.06	18.73	18.21	0.32	2.27	0.14
Slc38a9	0.18	0.42	9.07	18.55	87.72	82.80	0.21	1.59	0.09	0.31	13.13	7.16	74.35	75.99	0.10	1.24	0.05	0.05	12.51	3.44	72.14	71.47	0.05	1.34	0.25	0.54	4.85	22.15	78.33	78.06	0.28	1.72	0.02	0.03	20.89	1.98	73.28	74.61	0.03	1.20	0.10	0.12	9.98	5.08	55.72	57.04	0.09	1.33	0.15
Gmnn	0.52	0.77	9.09	31.19	54.49	49.29	0.57	3.09	0.36	0.57	11.86	15.76	43.21	42.42	0.36	2.25	0.15	0.27	9.37	9.52	49.72	52.80	0.19	1.82	0.16	0.07	1.23	2.84	21.29	20.13	0.13	1.44	0.37	0.53	9.95	15.29	42.08	41.76	0.36	2.57	0.37	0.27	10.57	12.64	38.01	36.82	0.33	2.51	0.09
Diaph2	0.26	0.62	9.09	61.43	196.49	175.82	0.31	2.03	0.10	0.50	10.95	31.88	260.51	261.82	0.12	1.27	0.18	0.60	8.28	46.53	226.69	223.77	0.21	1.49	0.03	0.02	13.01	5.62	164.77	163.80	0.03	1.23	0.21	0.53	9.42	44.83	204.09	209.29	0.22	1.63	0.26	0.53	6.64	39.38	152.06	153.44	0.26	2.03	0.21
Dicer1	0.14	0.51	9.10	36.72	252.01	249.85	0.15	1.42	0.03	0.12	23.44	10.45	296.44	298.43	0.04	1.13	0.05	0.35	8.24	20.18	261.72	262.30	0.08	1.19	0.13	0.18	15.84	34.84	289.85	295.66	0.12	1.44	0.03	0.00	20.76	2.76	279.52	290.20	0.01	1.12	0.05	0.01	2.30	6.42	255.49	256.11	0.03	1.11	0.05
Stxbp6	0.05	0.03	9.10	5.54	104.92	100.07	0.05	1.50	0.20	0.48	9.64	17.62	87.36	86.30	0.20	1.65	0.03	0.02	3.30	2.88	87.39	84.21	0.03	1.19	0.13	0.05	9.44	5.85	74.03	71.26	0.08	1.34	0.15	0.09	6.41	7.62	77.95	77.13	0.10	1.49	0.14	0.48	5.28	13.15	79.77	79.49	0.16	1.38	0.11
Scamp1	0.27	0.67	9.12	210.80	763.03	747.75	0.28	1.67	0.30	0.78	11.24	157.29	540.79	495.02	0.29	1.71	0.09	0.25	8.63	56.02	572.16	575.06	0.10	1.34	0.17	0.20	6.98	81.87	584.94	552.84	0.14	1.35	0.37	0.61	9.47	207.90	585.55	538.73	0.36	1.99	0.09	0.12	11.19	56.15	551.67	522.66	0.10	1.26	0.16
Csrnp1	0.54	0.73	9.14	27.13	50.49	56.15	0.54	3.15	0.48	0.57	10.49	19.51	39.41	38.07	0.49	3.14	0.21	0.16	4.83	9.20	42.31	42.71	0.22	2.99	0.60	0.50	15.89	21.33	34.33	30.68	0.62	4.98	0.41	0.29	10.19	15.93	43.61	46.62	0.37	2.17	0.42	0.46	9.24	18.23	40.93	47.23	0.45	2.44	0.47
Slc25a47	0.57	0.83	9.14	1182.48	2039.73	1945.21	0.58	3.17	0.46	0.66	11.88	705.46	1525.06	1310.71	0.46	2.31	0.34	0.69	9.83	504.52	1518.81	1419.26	0.33	1.97	0.60	0.73	8.54	1233.18	1965.25	1486.73	0.63	3.01	0.65	0.74	10.55	1151.00	1711.97	1731.45	0.67	4.56	0.52	0.49	11.59	1579.57	2950.78	2464.11	0.54	2.86	0.42
Vti1a	0.21	0.44	9.15	14.40	63.63	64.72	0.23	1.73	0.02	0.01	0.96	1.69	87.35	87.00	0.02	1.21	0.10	0.29	8.65	10.48	78.28	78.35	0.13	1.34	0.08	0.07	20.43	7.84	99.39	101.11	0.08	1.49	0.14	0.28	7.61	10.62	72.87	71.50	0.15	1.45	0.14	0.52	6.00	11.36	71.74	72.16	0.16	1.42	0.05
Chst1	0.37	0.05	9.18	0.82	3.03	2.95	0.27	2.52	0.66	0.29	4.79	1.61	2.29	1.87	0.70	5.30	0.43	0.18	6.03	0.89	2.22	2.31	0.40	3.08	0.63	0.23	6.86	6.41	7.83	5.46	0.82	9.02	0.33	0.10	3.68	0.73	2.34	1.83	0.31	9.00	0.51	0.07	21.76	0.79	1.95	1.48	0.41	5.92	0.19
Amotl2	0.05	0.03	9.22	5.52	126.39	119.14	0.04	1.39	0.14	0.33	13.10	18.14	119.45	120.46	0.15	1.41	0.15	0.31	17.47	16.52	116.99	114.41	0.14	1.45	0.16	0.32	12.09	17.06	102.47	98.68	0.17	1.44	0.14	0.29	15.88	22.39	110.85	114.28	0.20	1.64	0.02	0.02	19.26	6.02	140.31	146.19	0.04	1.33	0.24
Myo10	0.11	0.33	9.23	18.51	168.51	170.35	0.11	1.34	0.07	0.28	22.56	15.45	208.29	204.48	0.07	1.25	0.10	0.26	9.63	22.99	201.83	194.12	0.11	1.32	0.12	0.17	17.30	13.47	120.52	122.40	0.11	1.31	0.12	0.20	2.86	22.80	180.14	188.12	0.13	1.63	0.01	0.01	8.19	4.31	170.58	162.37	0.03	1.36	0.07
Clmn	0.52	0.72	9.24	395.86	696.73	589.50	0.57	3.03	0.43	0.70	11.41	403.08	930.91	795.94	0.43	2.13	0.19	0.44	10.77	141.46	763.70	765.31	0.19	1.62	0.25	0.51	9.33	267.13	970.57	880.55	0.28	1.75	0.49	0.72	10.24	405.15	790.55	619.36	0.51	2.70	0.34	0.58	10.46	311.65	872.28	833.25	0.36	2.11	0.29
Gm13803	0.58	0.29	9.26	4.51	7.76	6.11	0.58	4.26	0.18	0.18	1.46	1.76	9.21	9.82	0.19	1.88	0.30	0.17	7.99	2.03	6.53	5.75	0.31	2.67	0.24	0.06	0.97	0.87	3.83	3.28	0.23	2.68	0.56	0.56	7.30	5.26	8.24	7.85	0.64	4.57	0.68	0.37	8.25	4.10	7.23	6.49	0.57	3.66	0.39
Pgap1	0.21	0.60	9.28	80.34	237.88	233.36	0.34	2.05	0.32	0.66	10.20	49.48	151.49	142.57	0.33	2.01	0.28	0.68	6.05	43.56	154.97	147.65	0.28	1.80	0.19	0.28	18.25	15.21	76.52	73.62	0.20	1.53	0.35	0.69	9.85	63.32	179.39	169.68	0.35	2.25	0.30	0.47	9.20	43.69	137.24	131.86	0.32	1.90	0.23
Gpcpd1	1.14	0.62	9.30	442.66	373.38	240.47	1.19	18.57	0.94	0.72	11.59	316.92	314.54	204.03	1.01	7.94	0.66	0.63	10.24	126.02	190.94	156.44	0.66	4.55	0.44	0.50	7.96	30.75	68.96	63.59	0.45	2.80	1.10	0.73	11.18	312.60	283.58	172.05	1.10	10.59	0.88	0.73	10.44	239.07	212.52	102.82	1.12	11.64	0.44
Nceh1	0.51	0.83	9.30	143.28	272.14	253.95	0.53	2.97	0.26	0.79	11.34	92.56	335.29	321.33	0.28	1.70	0.18	0.35	9.50	49.61	270.81	263.84	0.18	1.48	0.30	0.48	10.41	55.51	181.84	169.51	0.31	1.96	0.49	0.69	10.64	138.78	282.60	250.33	0.49	2.68	0.51	0.54	9.36	189.26	377.41	316.01	0.50	2.85	0.22
Dhdh	0.18	0.68	9.32	179.47	971.62	973.02	0.18	1.47	0.10	0.51	12.31	109.50	1093.68	1086.51	0.10	1.26	0.04	0.20	3.86	52.40	1093.82	1099.75	0.05	1.10	0.16	0.70	8.29	174.67	980.11	990.32	0.18	1.44	0.14	0.43	9.67	193.29	1024.49	985.94	0.19	1.48	0.05	0.23	7.55	65.05	1090.75	1071.84	0.06	1.19	0.17
Sun2	0.26	0.68	9.32	93.92	365.60	350.73	0.26	1.77	0.18	0.54	11.75	60.96	338.79	332.58	0.18	1.45	0.02	0.02	16.06	9.97	338.14	331.93	0.03	1.20	0.39	0.83	8.60	183.00	436.09	439.82	0.42	2.20	0.33	0.64	11.26	122.76	347.24	302.68	0.35	1.97	0.24	0.37	10.62	131.90	440.28	405.95	0.30	2.26	0.32
Ppp1ccb	0.18	0.49	9.34	60.28	318.12	321.14	0.19	1.46	0.17	0.64	12.51	47.56	242.05	224.50	0.20	1.52	0.07	0.21	12.79	17.56	247.96	244.88	0.07	1.17	0.13	0.35	6.81	43.10	299.28	285.05	0.14	1.50	0.27	0.44	11.46	96.64	312.63	294.65	0.31	2.17	0.23	0.53	12.57	69.88	294.58	292.34	0.24	1.63	0.13
Ip6k1	0.15	0.42	9.35	34.08	232.72	235.86	0.15	1.35	0.24	0.62	10.52	43.96	188.79	176.90	0.23	1.68	0.07	0.16	10.49	13.91	199.53	194.23	0.07	1.20	0.22	0.28	5.63	104.93	353.10	328.01	0.30	2.06	0.22	0.47	11.13	43.32	195.01	197.80	0.22	1.51	0.20	0.19	9.10	45.17	178.83	161.58	0.25	1.76	0.05
Ddx1	0.12	0.20	9.35	25.86	259.63	254.98	0.10	1.26	0.05	0.15	6.60	12.65	250.97	254.76	0.05	1.17	0.11	0.51	7.62	33.63	263.71	267.28	0.13	1.27	0.03	0.03	16.91	6.74	207.90	206.08	0.03	1.32	0.06	0.36	4.98	17.47	227.36	222.42	0.08	1.19	0.11	0.13	7.24	21.73	217.92	216.57	0.10	1.31	0.05
St3gal3	0.28	0.53	9.35	26.98	93.49	87.86	0.29	1.88	0.09	0.11	8.58	7.69	96.24	90.89	0.08	1.25	0.07	0.10	4.48	7.52	90.38	87.63	0.08	1.38	0.13	0.11	4.71	58.19	291.59	272.90	0.20	1.74	0.17	0.23	11.31	19.31	104.82	103.54	0.18	1.62	0.30	0.23	12.65	39.17	139.57	120.93	0.28	1.89	0.13
Slc5a6	0.99	0.68	9.36	74.46	75.53	51.54	0.99	8.04	0.84	0.62	10.80	43.25	51.24	29.98	0.84	5.37	0.34	0.44	8.22	19.76	43.24	37.66	0.46	2.45	0.09	0.07	22.68	5.52	47.76	45.21	0.12	1.72	0.93	0.66	11.03	61.47	63.09	36.54	0.97	6.23	0.82	0.77	10.45	49.91	60.43	48.13	0.83	6.39	0.16
Dcun1d4	0.29	0.71	9.39	41.64	133.38	125.20	0.31	1.73	0.32	0.69	8.63	38.38	114.23	115.90	0.34	1.92	0.24	0.74	5.41	31.33	132.48	134.38	0.24	1.66	0.18	0.18	13.03	14.99	84.03	81.50	0.18	1.89	0.22	0.50	10.46	28.56	117.43	122.92	0.24	1.76	0.19	0.25	8.40	17.02	101.42	98.24	0.17	1.57	0.16
Taf1d	0.29	0.56	9.40	56.56	189.40	168.00	0.30	1.79	0.17	0.47	11.56	43.09	192.56	182.64	0.22	1.73	0.09	0.22	6.65	19.36	155.90	164.89	0.12	1.35	0.24	0.43	18.17	11.23	48.95	44.49	0.23	1.61	0.16	0.34	11.96	26.28	158.87	156.19	0.17	1.51	0.18	0.00	5.59	6.23	137.09	154.12	0.05	1.50	0.12
Klc4	0.08	0.11	9.40	16.11	281.46	284.23	0.06	1.18	0.13	0.52	11.51	37.08	289.18	289.79	0.13	1.30	0.07	0.23	14.63	29.08	289.45	290.58	0.10	1.30	0.04	0.08	1.56	17.45	422.19	414.13	0.04	1.09	0.14	0.30	10.95	45.09	316.39	315.22	0.14	1.53	0.13	0.18	14.00	34.50	299.41	291.10	0.12	1.32	0.06
Nfkbia	0.31	0.73	9.40	332.33	1037.97	948.11	0.32	2.07	0.12	0.34	13.03	128.16	937.31	943.50	0.14	1.54	0.18	0.55	12.51	186.31	986.79	966.07	0.19	1.44	0.25	0.37	8.41	201.96	851.86	839.90	0.24	1.82	0.47	0.53	10.88	477.64	1055.56	823.92	0.45	2.38	0.16	0.57	9.45	200.90	1005.94	1014.62	0.20	1.62	0.28
Ppp2r2d	0.33	0.71	9.40	76.16	220.44	202.57	0.35	2.07	0.20	0.54	12.26	62.95	309.36	294.71	0.20	1.50	0.10	0.26	8.42	26.55	299.11	289.73	0.09	1.22	0.24	0.58	8.75	61.57	235.85	218.47	0.26	1.62	0.30	0.52	10.28	87.43	276.99	259.26	0.32	2.05	0.31	0.57	9.73	90.12	294.04	270.10	0.31	1.88	0.23
Abracl	0.06	0.06	9.41	3.25	43.72	42.60	0.07	1.20	0.22	0.34	8.62	8.08	36.32	36.66	0.22	1.68	0.16	0.25	6.09	8.01	44.02	43.54	0.18	1.63	0.27	0.16	10.32	7.68	28.74	32.07	0.27	1.94	0.27	0.30	6.82	8.71	34.80	31.95	0.25	1.69	0.15	0.11	12.08	4.47	31.22	30.24	0.14	1.62	0.16
0610031O16Rik	0.27	0.54	9.43	19.27	58.33	54.95	0.33	2.13	0.01	0.01	6.06	1.65	71.14	69.25	0.02	1.21	0.08	0.06	4.41	5.15	63.16	63.40	0.08	1.32	0.11	0.15	8.08	7.92	50.83	52.16	0.16	1.69	0.27	0.43	11.39	17.17	61.92	60.36	0.28	1.99	0.14	0.10	1.97	10.91	66.51	70.90	0.16	1.91	0.07
Pex6	0.29	0.49	9.43	26.51	83.39	74.77	0.32	1.95	0.07	0.12	19.42	8.09	106.20	107.22	0.08	1.31	0.07	0.03	1.65	6.17	94.69	87.84	0.07	1.35	0.08	0.08	23.87	22.64	257.62	255.13	0.09	1.33	0.08	0.04	10.52	9.10	119.69	109.75	0.08	1.50	0.09	0.16	7.89	25.31	156.66	141.57	0.16	1.75	0.12
Mafb	0.55	0.48	9.44	232.63	370.38	288.95	0.63	3.73	0.52	0.72	11.71	236.86	447.40	413.14	0.53	2.90	0.33	0.50	11.48	145.87	427.95	368.25	0.34	2.23	0.63	0.59	14.24	125.17	191.19	162.51	0.65	4.52	0.89	0.57	11.90	470.35	532.02	351.91	0.88	5.02	0.89	0.58	10.25	324.05	373.71	236.95	0.87	6.20	0.43
Casc4	0.19	0.21	9.46	5.08	28.76	27.54	0.18	1.50	0.07	0.07	11.11	2.48	40.05	39.53	0.06	1.18	0.25	0.37	8.61	9.36	38.18	38.96	0.25	1.68	0.10	0.02	6.22	1.09	5.83	5.76	0.19	35.44	0.04	0.03	6.95	1.86	29.36	29.41	0.06	1.41	0.22	0.07	7.66	4.72	26.41	25.00	0.18	1.73	0.14
Prkn	0.65	0.62	9.47	12.06	18.23	16.51	0.66	6.67	0.48	0.51	13.43	6.43	13.18	11.15	0.49	3.16	0.26	0.30	9.49	3.99	12.13	12.06	0.33	1.96	0.20	0.13	9.31	4.30	19.62	19.01	0.22	2.11	0.53	0.60	12.04	7.92	14.26	11.45	0.56	3.98	0.34	0.25	11.14	3.37	9.23	9.31	0.37	2.75	0.15
Dgkh	0.49	0.63	9.48	24.65	43.48	43.19	0.57	2.83	0.25	0.35	11.91	7.49	30.50	32.72	0.25	1.62	0.06	0.04	13.57	1.77	26.88	26.84	0.07	1.27	0.25	0.23	6.26	6.19	20.46	19.33	0.30	2.85	0.36	0.36	10.84	12.36	35.66	31.53	0.35	2.15	0.43	0.37	10.39	14.06	32.96	28.64	0.43	2.92	0.22
Il1r1	0.15	0.16	9.51	11.47	51.96	48.57	0.22	1.97	0.44	0.13	15.18	38.46	110.32	86.58	0.35	2.92	0.30	0.36	12.67	23.40	74.91	68.21	0.31	2.08	0.55	0.42	10.91	31.93	55.71	41.66	0.57	3.67	0.47	0.40	13.02	36.46	77.97	64.74	0.47	3.08	0.27	0.28	10.91	19.49	74.66	74.34	0.26	1.82	0.56
Sf3b1	0.20	0.74	9.51	134.27	651.91	635.31	0.21	1.51	0.09	0.38	12.07	66.82	659.73	656.05	0.10	1.29	0.11	0.49	7.77	73.58	642.55	623.52	0.11	1.28	0.12	0.40	14.28	55.71	397.94	387.43	0.14	1.33	0.14	0.62	12.47	105.58	590.04	573.90	0.18	1.50	0.15	0.36	12.56	90.71	587.96	582.24	0.15	1.51	0.09
Snhg1	0.46	0.68	9.53	135.46	284.10	242.19	0.48	2.50	0.24	0.59	12.66	40.76	173.87	167.78	0.23	1.60	0.05	0.06	9.20	8.24	158.59	154.16	0.05	1.15	0.50	0.47	8.23	82.79	147.58	124.69	0.56	3.24	0.31	0.65	11.99	69.78	187.74	170.34	0.37	2.02	0.04	0.01	4.19	5.28	127.32	135.96	0.04	1.27	0.40
Cdk6	0.44	0.80	9.55	158.49	363.64	309.09	0.44	2.37	0.22	0.61	10.88	81.58	367.43	375.26	0.22	1.63	0.13	0.44	6.53	43.05	306.57	300.74	0.14	1.34	0.17	0.51	10.51	105.90	657.53	623.78	0.16	1.43	0.31	0.70	9.80	103.89	313.53	310.97	0.33	2.22	0.09	0.25	7.98	31.48	290.11	291.33	0.11	1.36	0.11
Vps26b	0.14	0.22	9.57	9.15	76.40	78.31	0.12	1.43	0.04	0.02	5.12	2.06	75.64	74.87	0.03	1.26	0.15	0.32	6.74	10.25	74.62	76.38	0.14	1.51	0.09	0.09	7.83	20.54	145.01	132.84	0.14	1.75	0.11	0.17	11.77	10.11	82.75	82.50	0.12	1.39	0.11	0.28	6.75	11.73	94.32	95.41	0.12	1.35	0.17
Rnf169	0.27	0.46	9.59	91.31	330.18	305.71	0.28	1.86	0.16	0.62	12.55	47.00	277.24	267.69	0.17	1.37	0.15	0.55	13.29	52.34	289.28	277.71	0.18	1.41	0.20	0.41	8.90	49.55	251.20	242.81	0.20	1.66	0.29	0.40	12.12	83.24	284.76	269.52	0.29	2.15	0.32	0.58	10.38	87.66	268.49	249.02	0.33	2.17	0.23
Rasip1	0.12	0.18	9.60	9.09	85.33	82.12	0.11	1.38	0.09	0.20	6.18	7.61	102.45	103.59	0.07	1.21	0.15	0.32	9.20	14.29	93.06	91.19	0.15	1.42	0.11	0.22	10.56	17.20	143.44	148.66	0.12	1.35	0.13	0.15	7.88	12.73	86.38	95.64	0.15	1.70	0.03	0.04	8.71	10.64	87.51	78.54	0.12	1.54	0.21
Dctn6	0.11	0.12	9.61	19.24	192.66	185.34	0.10	1.44	0.25	0.67	10.55	29.54	119.55	110.67	0.25	1.68	0.08	0.21	5.65	13.48	144.63	142.13	0.09	1.27	0.11	0.23	17.54	23.44	126.26	129.85	0.19	1.68	0.18	0.20	12.49	23.07	124.37	110.08	0.19	1.52	0.15	0.33	23.47	17.93	114.02	111.33	0.16	1.44	0.08
Bid	0.28	0.55	9.62	24.12	88.35	84.59	0.27	1.81	0.26	0.49	11.54	20.98	81.24	79.19	0.26	1.75	0.06	0.09	19.66	6.06	84.98	77.97	0.07	1.37	0.45	0.23	5.50	40.53	75.19	60.87	0.54	3.28	0.08	0.15	13.94	11.33	67.66	67.15	0.17	1.90	0.23	0.33	10.46	20.63	85.80	83.89	0.24	1.80	0.31
Snw1	0.20	0.68	9.63	62.13	270.00	260.47	0.23	1.69	0.13	0.44	13.01	43.08	317.84	306.05	0.14	1.33	0.09	0.21	12.70	29.21	298.58	286.49	0.10	1.38	0.25	0.36	6.96	77.02	273.63	238.84	0.28	2.01	0.18	0.24	12.44	54.49	306.76	297.29	0.18	1.52	0.16	0.31	10.14	45.42	291.66	293.23	0.16	1.36	0.06
Ptprg	0.15	0.59	9.64	29.16	188.17	181.02	0.15	1.40	0.03	0.05	8.34	8.11	166.87	168.78	0.05	1.11	0.11	0.32	10.09	21.03	163.82	159.50	0.13	1.41	0.13	0.15	10.84	11.05	83.32	81.37	0.13	1.65	0.15	0.19	9.95	18.83	146.32	142.93	0.13	1.36	0.12	0.15	13.12	16.98	127.90	128.07	0.13	1.37	0.18
9330102E08Rik	0.40	0.16	9.64	1.42	2.79	2.08	0.51	4.64	0.51	0.13	12.98	0.90	1.81	1.58	0.50	7.68	0.62	0.21	8.40	1.05	1.56	1.00	0.68	10.10	0.84	0.25	7.81	2.75	3.64	3.00	0.75	5.75	0.54	0.12	9.06	0.95	1.79	1.12	0.53	7.07	0.34	0.05	7.15	0.51	1.60	1.36	0.32	2.43	0.52
Eif3c	0.11	0.56	9.66	142.77	1091.63	1094.99	0.13	1.27	0.06	0.22	11.31	65.60	1148.37	1145.80	0.06	1.14	0.11	0.47	8.81	128.58	1121.07	1149.02	0.11	1.24	0.07	0.10	18.72	102.97	1143.17	1122.36	0.09	1.49	0.07	0.18	7.92	106.04	1060.13	1039.21	0.10	1.36	0.11	0.37	7.42	89.63	928.13	918.26	0.10	1.29	0.01
Kbtbd11	1.01	0.38	9.69	2.85	3.08	2.19	0.93	9.84	0.20	0.05	18.42	0.89	5.38	5.30	0.17	2.64	0.36	0.22	20.19	1.29	3.39	3.18	0.38	4.43	0.03	0.00	18.39	0.11	2.60	1.47	0.04	2.40	0.51	0.19	6.03	1.12	2.68	2.91	0.42	NA	0.20	0.02	16.80	0.81	6.28	5.86	0.13	2.72	0.22
Mettl8	0.18	0.51	9.70	15.82	84.35	80.81	0.19	1.58	0.03	0.08	19.57	3.08	73.17	73.82	0.04	1.15	0.15	0.37	10.61	9.18	66.68	66.14	0.14	1.32	0.03	0.08	6.97	19.30	124.47	113.17	0.16	1.63	0.16	0.28	12.15	9.88	64.73	64.90	0.15	1.50	0.21	0.15	9.63	16.83	64.78	57.33	0.26	1.88	0.12
Abca6	0.08	0.17	9.70	31.93	291.63	291.45	0.11	1.26	0.07	0.17	13.77	17.90	310.02	300.42	0.06	1.16	0.10	0.45	10.40	34.36	340.30	341.98	0.10	1.21	0.09	0.08	9.25	15.22	145.42	136.62	0.10	1.67	0.11	0.40	10.98	35.06	278.35	280.54	0.13	1.35	0.11	0.21	11.83	43.43	234.44	229.10	0.19	1.57	0.12
Gpx4-ps2	0.05	0.05	9.72	19.94	342.45	339.26	0.06	1.20	0.11	0.41	19.64	67.24	524.41	514.88	0.13	1.26	0.13	0.11	20.42	73.41	489.07	441.27	0.15	1.66	0.15	0.27	5.92	206.58	1174.12	1154.60	0.18	1.53	0.11	0.08	10.57	62.20	501.49	481.46	0.12	1.61	0.11	0.09	13.28	95.00	798.49	731.85	0.12	1.24	0.22
Tbc1d16	0.59	0.78	9.72	22.92	37.86	34.49	0.61	3.50	0.39	0.73	10.07	15.29	40.53	40.42	0.38	2.00	0.31	0.38	4.99	12.71	39.98	40.20	0.32	2.63	0.33	0.34	17.41	8.03	23.72	23.24	0.34	2.46	0.24	0.20	10.32	12.16	45.67	40.59	0.27	2.12	0.39	0.71	10.99	22.38	45.62	43.59	0.49	3.06	0.15
Akap9	0.24	0.47	9.74	163.57	535.50	520.57	0.31	1.86	0.07	0.26	12.73	74.02	796.64	781.47	0.09	1.23	0.05	0.11	7.46	67.80	671.64	672.00	0.10	1.25	0.11	0.16	11.89	37.97	346.46	331.30	0.11	1.42	0.11	0.18	9.38	84.05	689.82	724.93	0.12	1.31	0.17	0.13	8.05	98.34	611.77	594.26	0.16	1.38	0.08
Apoa5	0.19	0.49	9.76	1070.12	5847.59	6047.02	0.18	1.40	0.16	0.45	14.10	658.86	3819.96	3671.02	0.17	1.49	0.12	0.56	13.21	706.65	4999.60	4923.12	0.14	1.44	0.23	0.44	8.62	1487.35	5982.33	5498.11	0.25	1.61	0.26	0.37	13.05	1331.32	4866.23	4596.98	0.27	2.15	0.41	0.66	11.06	2461.33	5928.51	5371.69	0.42	2.28	0.25
Tcp11l1	0.27	0.29	9.76	6.19	17.82	16.63	0.35	1.84	0.03	0.04	19.34	1.23	18.99	17.95	0.06	1.39	0.13	0.12	23.51	2.15	17.85	17.61	0.12	1.59	0.03	0.02	4.72	1.18	23.21	23.14	0.05	1.69	0.23	0.09	2.04	3.55	18.59	15.97	0.19	1.95	0.18	0.10	6.27	2.78	14.23	15.36	0.19	2.35	0.06
Tprkb	0.26	0.64	9.76	333.45	1209.75	1179.22	0.28	1.72	0.25	0.62	10.24	224.06	907.11	885.77	0.25	1.73	0.08	0.15	10.28	77.65	1030.25	1026.22	0.08	1.28	0.22	0.51	6.16	185.20	831.48	807.34	0.22	1.67	0.25	0.63	9.45	223.45	904.46	869.98	0.25	1.60	0.12	0.23	8.63	120.56	796.95	778.15	0.15	1.43	0.17
Gm43055	0.08	0.11	9.77	8.46	100.17	97.35	0.08	1.50	0.10	0.30	17.04	19.92	174.90	173.38	0.11	1.27	0.03	0.06	9.30	7.50	152.80	146.08	0.05	1.21	0.15	0.23	18.71	16.54	120.50	118.55	0.14	1.54	0.07	0.07	17.24	13.16	139.76	146.39	0.09	1.32	0.06	0.04	4.13	6.52	109.92	110.45	0.06	1.25	0.12
Rpl29-ps2	1.06	0.39	9.80	2.94	2.91	1.65	1.01	22.36	0.00	0.01	0.67	0.29	5.28	5.28	0.06	1.65	0.40	0.26	6.17	1.22	3.40	3.97	0.36	2.33	0.22	0.08	3.86	2.84	8.06	6.00	0.35	4.75	0.47	0.31	7.11	2.56	4.23	3.68	0.61	4.66	0.54	0.22	5.29	3.92	7.37	5.41	0.53	3.00	0.12
Palmd	0.32	0.66	9.80	76.07	221.74	218.39	0.34	2.09	0.12	0.54	9.50	58.66	384.47	365.65	0.15	1.30	0.22	0.59	5.33	80.52	308.56	286.92	0.26	1.75	0.28	0.45	9.33	78.91	266.07	249.98	0.30	1.78	0.23	0.60	8.17	70.27	264.11	269.78	0.27	1.82	0.31	0.64	6.95	100.44	324.02	336.35	0.31	1.94	0.30
Adgrg2	0.64	0.31	9.80	5.63	8.87	6.72	0.63	5.12	0.37	0.37	12.90	5.64	11.26	9.16	0.50	3.39	0.49	0.27	7.05	4.88	8.71	7.94	0.56	3.48	0.37	0.09	6.89	0.28	0.19	0.00	1.46	NA	0.61	0.28	12.86	2.71	4.33	3.55	0.63	7.26	0.48	0.34	12.73	7.21	14.76	14.04	0.49	3.82	0.58
Grhpr	0.19	0.25	9.80	210.75	1286.59	1294.12	0.16	1.52	0.05	0.09	9.00	48.32	1173.68	1146.41	0.04	1.15	0.06	0.14	9.23	102.48	1167.46	1200.96	0.09	1.20	0.06	0.07	16.19	188.51	3101.43	3183.45	0.06	1.31	0.03	0.08	6.91	102.05	1345.63	1373.15	0.08	1.27	0.06	0.11	6.49	236.09	1971.95	1862.63	0.12	1.29	0.09
2010003K11Rik	0.48	0.42	9.81	24.20	51.56	47.26	0.47	4.09	0.11	0.06	12.58	5.13	44.93	48.01	0.11	1.66	0.46	0.33	1.35	21.38	45.06	38.35	0.47	2.74	0.59	0.41	10.26	25.48	41.49	30.89	0.61	4.58	0.48	0.41	9.84	20.94	40.36	33.63	0.52	3.34	0.51	0.22	15.67	46.32	78.66	49.18	0.59	5.90	0.63
Gm28875	0.55	0.55	9.81	24.32	45.08	43.25	0.54	4.01	0.53	0.47	11.83	18.00	34.42	29.38	0.52	2.75	0.07	0.07	10.76	2.36	26.92	24.82	0.09	1.47	0.46	0.50	17.98	7.12	14.43	14.31	0.49	4.03	0.63	0.60	9.85	24.98	38.24	32.36	0.65	4.35	0.48	0.56	10.97	17.15	34.74	34.80	0.49	3.28	0.17
Tmx4	0.21	0.51	9.81	27.93	125.51	123.49	0.22	1.55	0.06	0.10	9.91	9.72	128.99	131.22	0.08	1.18	0.02	0.05	15.94	4.39	121.05	117.22	0.04	1.13	0.12	0.13	19.54	10.07	96.25	96.38	0.10	1.35	0.15	0.23	13.45	16.96	109.40	107.56	0.16	1.73	0.24	0.41	11.09	20.10	87.31	90.71	0.23	1.83	0.06
Bnip3l	0.10	0.65	9.81	79.89	861.32	850.49	0.09	1.20	0.10	0.38	15.51	79.10	770.00	759.34	0.10	1.25	0.08	0.18	14.30	52.02	785.24	819.04	0.07	1.16	0.08	0.08	14.02	42.18	439.59	433.36	0.10	1.53	0.13	0.45	14.46	104.85	615.06	588.80	0.17	1.43	0.17	0.26	13.41	163.66	665.12	688.81	0.25	1.80	0.19
Themis	1.24	0.75	9.82	10.64	8.54	6.90	1.25	NA	0.70	0.52	11.95	10.53	14.76	10.63	0.71	7.79	0.14	0.06	3.28	1.23	5.02	3.77	0.25	4.87	1.46	0.13	6.00	12.57	6.75	0.33	1.86	NA	0.95	0.48	11.56	4.17	4.27	2.30	0.98	6.89	0.69	0.35	8.49	2.97	4.28	3.56	0.70	5.87	0.49
Fgfr3	0.19	0.35	9.84	23.62	116.66	114.52	0.20	1.52	0.06	0.21	10.33	6.38	93.33	90.48	0.07	1.21	0.20	0.49	5.09	19.50	87.99	86.76	0.22	1.75	0.16	0.17	5.01	15.43	94.93	87.76	0.16	1.77	0.16	0.36	9.65	18.24	100.63	105.47	0.18	1.69	0.05	0.00	13.50	1.35	88.15	78.42	0.02	1.21	0.14
Inhbe	0.43	0.47	9.85	109.85	256.25	227.39	0.43	2.62	0.24	0.36	10.40	77.10	289.81	274.84	0.27	2.03	0.36	0.44	3.99	94.75	261.23	252.69	0.36	2.31	0.43	0.39	13.48	92.18	228.55	239.92	0.40	3.17	0.35	0.58	11.27	82.46	228.92	207.67	0.36	2.30	0.22	0.49	8.97	122.44	467.25	468.69	0.26	1.68	0.63
Mcl1	0.11	0.32	9.91	57.63	491.60	488.65	0.12	1.31	0.08	0.31	11.51	39.25	480.67	480.26	0.08	1.25	0.02	0.20	11.63	20.32	473.76	478.25	0.04	1.09	0.15	0.42	3.40	65.02	394.29	381.50	0.16	1.62	0.11	0.29	11.02	41.83	389.01	388.43	0.11	1.26	0.11	0.35	15.10	36.86	384.16	383.35	0.10	1.24	0.23
Ipmk	0.08	0.11	9.91	22.26	328.39	333.32	0.07	1.29	0.20	0.74	13.30	54.62	237.49	242.69	0.23	1.53	0.22	0.59	14.63	72.49	291.15	278.52	0.25	1.58	0.13	0.03	1.54	10.25	128.80	129.44	0.08	1.32	0.07	0.10	14.63	23.59	264.25	261.89	0.09	1.35	0.28	0.43	11.99	60.09	211.43	195.12	0.28	1.89	0.40
Gm47586	0.34	0.25	9.91	10.31	28.51	28.17	0.36	2.93	0.08	0.04	13.05	1.51	17.72	18.75	0.09	1.30	0.30	0.18	10.00	4.45	14.34	12.36	0.31	1.97	0.02	0.01	17.64	0.91	9.60	9.32	0.09	2.17	0.28	0.26	10.15	4.74	17.25	16.88	0.27	2.21	0.36	0.45	9.69	3.87	11.01	10.04	0.35	2.23	0.07
Slc35c2	0.21	0.45	9.96	13.05	59.35	55.88	0.22	1.56	0.16	0.27	9.99	7.71	58.61	59.66	0.13	1.33	0.20	0.51	2.96	11.76	59.33	61.04	0.20	1.45	0.07	0.08	9.67	16.49	180.49	183.70	0.09	1.38	0.15	0.28	7.38	12.74	67.43	67.47	0.19	1.52	0.25	0.37	8.55	23.88	83.32	75.66	0.29	1.81	0.25
Lpin2	0.51	0.54	9.96	565.00	1084.88	897.77	0.52	3.71	0.19	0.46	14.19	362.93	1436.43	1307.73	0.25	1.79	0.52	0.68	12.15	814.74	1495.31	1260.73	0.54	3.03	0.31	0.53	5.50	276.03	785.24	706.19	0.35	2.13	0.44	0.52	10.60	530.11	1202.62	1039.97	0.44	2.52	0.64	0.63	11.20	728.93	1088.84	882.63	0.67	4.96	0.22
Aqp4	0.19	0.36	9.97	8.39	22.90	20.70	0.37	2.67	0.16	0.03	13.30	2.65	22.85	23.80	0.12	1.91	0.23	0.17	9.07	5.61	20.17	15.90	0.28	1.85	0.67	0.15	13.93	1.08	1.36	0.89	0.80	NA	0.33	0.14	9.02	5.12	17.78	14.93	0.29	2.94	0.13	0.18	15.71	9.45	27.45	22.47	0.34	2.40	0.17
Nmt2	0.04	0.03	9.98	4.59	102.66	101.26	0.04	1.17	0.11	0.32	19.04	15.51	120.52	112.25	0.13	1.32	0.02	0.05	17.59	5.53	118.19	112.99	0.05	1.27	0.13	0.18	17.55	19.01	130.05	132.78	0.15	1.82	0.16	0.15	13.80	19.00	129.55	125.26	0.15	1.54	0.09	0.17	12.69	19.58	126.28	134.91	0.16	1.53	0.17
Gm26885	0.30	0.04	9.98	0.65	2.45	1.58	0.26	3.87	0.57	0.35	22.07	2.04	2.96	2.17	0.69	5.93	0.92	0.53	21.40	2.29	2.50	1.53	0.92	5.97	0.02	0.00	0.54	0.14	3.32	3.02	0.04	3.81	0.26	0.08	2.59	0.55	2.10	2.18	0.26	1.72	0.80	0.23	3.48	1.55	2.30	1.81	0.68	4.16	0.00
Gm33543	0.68	0.51	9.98	30.34	45.49	38.25	0.67	4.05	0.65	0.63	12.21	13.88	21.48	15.52	0.65	3.22	0.35	0.19	13.37	8.88	26.89	24.70	0.33	2.46	0.68	0.52	6.05	36.16	51.14	40.35	0.71	5.04	0.55	0.51	10.58	14.75	27.98	26.97	0.53	3.03	0.68	0.10	12.94	15.52	25.16	12.87	0.62	8.58	0.44
Nlrp12	0.25	0.34	9.98	53.20	210.25	214.78	0.25	1.62	0.17	0.30	18.39	52.77	242.02	226.45	0.22	1.46	0.24	0.20	20.00	65.30	235.14	197.09	0.28	1.90	0.64	0.61	9.28	183.01	265.82	237.40	0.69	3.49	0.30	0.12	15.41	71.93	241.53	212.14	0.30	2.38	0.27	0.31	14.84	84.52	300.50	293.01	0.28	2.02	0.52
Fam126b	0.40	0.73	9.99	261.84	628.40	608.04	0.42	2.39	0.26	0.58	12.40	159.94	608.74	594.11	0.26	1.70	0.17	0.40	11.43	89.49	486.52	480.70	0.18	1.58	0.43	0.39	9.26	86.39	208.41	177.46	0.41	2.83	0.38	0.52	11.56	206.70	508.96	462.62	0.41	2.51	0.53	0.45	10.81	205.68	419.96	379.52	0.49	2.75	0.37
Fnbp1	0.11	0.24	9.99	12.78	112.06	117.95	0.11	1.29	0.06	0.10	3.08	5.42	96.26	95.47	0.06	1.22	0.21	0.46	22.95	18.94	85.85	87.79	0.22	1.58	0.17	0.24	6.82	26.40	109.49	106.25	0.24	1.71	0.14	0.42	4.36	13.15	92.09	90.34	0.14	1.30	0.22	0.49	1.41	18.36	80.26	79.19	0.23	1.62	0.06
Bcas3	0.43	0.57	9.99	29.67	68.48	67.18	0.43	2.38	0.21	0.53	12.40	15.65	69.83	70.48	0.22	1.85	0.12	0.30	8.91	9.14	59.21	56.35	0.15	1.45	0.09	0.10	11.60	11.27	125.92	120.34	0.09	1.38	0.32	0.37	11.16	22.41	68.65	64.27	0.33	2.59	0.15	0.10	9.75	16.25	90.03	83.35	0.18	1.64	0.15
Gm38067	0.24	0.18	10.02	4.41	15.07	12.09	0.29	2.25	0.26	0.20	13.03	3.40	13.34	11.66	0.25	1.78	0.29	0.17	10.25	3.19	8.24	7.03	0.39	5.76	0.83	0.18	7.42	4.50	4.74	3.17	0.95	45.57	0.15	0.10	14.41	1.38	10.63	10.95	0.13	1.32	0.26	0.04	20.77	2.37	8.24	7.13	0.29	5.15	0.17
1810053B23Rik	0.79	0.32	10.02	3.55	4.31	3.18	0.82	15.50	1.10	0.75	14.47	2.66	2.42	2.00	1.10	23.52	0.52	0.47	15.41	3.98	7.06	7.08	0.56	3.47	0.03	0.11	10.00	0.10	0.05	0.00	2.00	NA	0.87	0.45	11.12	2.70	3.19	2.76	0.85	6.90	1.38	0.36	13.90	5.00	3.14	0.33	1.59	NA	0.37
Cux1	0.20	0.48	10.04	28.19	141.07	139.72	0.20	1.49	0.04	0.07	19.95	5.57	160.53	159.20	0.03	1.11	0.10	0.26	7.45	14.12	138.56	140.44	0.10	1.32	0.06	0.05	20.99	12.88	179.03	178.60	0.07	1.26	0.05	0.10	12.26	8.01	143.02	143.87	0.06	1.17	0.12	0.15	9.48	26.95	186.75	185.46	0.14	1.38	0.02
Ccdc17	0.14	0.06	10.04	1.36	10.48	10.91	0.13	1.99	0.36	0.40	10.16	4.18	9.88	10.13	0.42	2.93	0.42	0.50	4.97	3.88	9.50	9.01	0.41	2.54	0.51	0.33	8.89	7.27	12.16	9.29	0.60	3.86	0.31	0.47	7.61	2.63	8.87	8.34	0.30	2.15	0.26	0.24	6.46	5.76	13.39	10.02	0.43	2.69	0.00
Shpk	0.19	0.33	10.06	30.67	154.23	144.92	0.20	1.44	0.07	0.18	10.05	9.06	119.76	116.88	0.08	1.19	0.22	0.60	9.20	30.26	137.68	137.13	0.22	1.64	0.03	0.06	5.55	11.30	136.86	133.50	0.08	1.28	0.17	0.56	12.67	21.65	119.77	115.26	0.18	1.49	0.03	0.01	20.55	2.41	129.14	130.29	0.02	1.18	0.04
Foxp2	0.11	0.14	10.07	7.93	48.27	49.43	0.16	1.87	0.07	0.07	8.74	5.35	54.63	54.80	0.10	1.47	0.29	0.32	8.25	15.75	53.34	51.90	0.30	2.52	0.15	0.16	5.43	6.33	23.05	21.60	0.27	2.19	0.13	0.12	9.77	4.16	35.55	35.96	0.12	1.64	0.02	0.00	17.16	0.61	43.23	41.02	0.01	1.10	0.06
Slc8a1	0.63	0.38	10.08	8.96	13.98	11.38	0.64	7.51	0.48	0.52	16.53	8.38	18.94	16.73	0.44	2.89	0.45	0.40	14.63	6.40	14.74	14.68	0.43	3.59	0.05	0.01	5.69	0.55	5.23	4.45	0.11	2.75	0.74	0.19	13.10	10.69	13.73	9.38	0.78	4.79	0.09	0.01	20.60	1.34	11.03	8.86	0.12	3.78	0.23
Gmppa	0.12	0.15	10.14	11.17	94.31	97.92	0.12	1.32	0.08	0.05	5.77	4.57	78.27	77.47	0.06	1.32	0.25	0.50	7.94	20.14	76.79	81.97	0.26	1.81	0.11	0.13	17.78	16.83	138.57	137.31	0.12	1.73	0.09	0.11	4.52	8.78	86.20	79.82	0.10	1.31	0.19	0.14	8.49	23.39	97.52	90.51	0.24	2.22	0.38
Rnf19a	0.17	0.56	10.17	26.26	144.23	146.43	0.18	1.39	0.09	0.33	19.74	11.35	126.45	131.97	0.09	1.24	0.14	0.37	17.86	16.27	119.27	120.13	0.14	1.38	0.07	0.09	4.98	6.20	81.99	86.99	0.08	1.21	0.10	0.16	14.89	10.01	113.53	109.20	0.09	1.34	0.13	0.14	12.49	13.79	107.19	106.67	0.13	1.31	0.12
Map4k5	0.14	0.32	10.18	10.13	73.42	72.15	0.14	1.39	0.07	0.09	14.39	4.92	75.99	71.09	0.06	1.21	0.08	0.15	7.89	6.19	73.50	70.05	0.08	1.32	0.15	0.11	11.42	6.68	46.28	43.00	0.14	1.35	0.10	0.36	13.35	7.97	70.92	70.54	0.11	1.36	0.19	0.14	11.02	9.88	51.29	50.99	0.19	1.80	0.11
Gm14097	1.17	0.43	10.18	14.05	10.91	3.93	1.29	29.74	0.88	0.84	12.04	29.67	26.61	18.25	1.12	21.99	0.82	0.56	11.79	13.65	16.78	13.66	0.81	6.83	0.15	0.01	11.23	0.32	2.60	1.51	0.12	19.32	1.28	0.51	11.38	17.35	13.38	5.12	1.30	57.67	1.11	0.60	11.93	10.37	7.99	4.39	1.30	38.09	0.45
Gkap1	0.30	0.61	10.19	57.57	185.68	173.26	0.31	1.86	0.21	0.63	13.07	41.65	201.26	195.29	0.21	1.45	0.10	0.31	11.65	20.56	196.41	197.35	0.10	1.25	0.16	0.31	10.73	17.68	97.05	95.06	0.18	1.65	0.18	0.51	11.88	49.44	210.38	205.87	0.24	1.58	0.24	0.18	9.89	39.10	166.64	168.74	0.23	1.55	0.11
Rdm1	0.08	0.08	10.19	4.23	49.78	47.73	0.08	1.26	0.18	0.30	14.77	7.09	36.52	35.49	0.19	1.59	0.14	0.38	16.05	7.69	37.71	38.40	0.20	1.71	0.05	0.08	12.59	4.10	64.02	63.84	0.06	1.38	0.10	0.05	16.78	3.09	45.85	44.83	0.07	1.38	0.19	0.14	22.46	7.77	47.60	44.01	0.16	1.44	0.10
Angptl4	0.70	0.71	10.20	256.57	363.94	332.78	0.70	5.59	0.46	0.75	13.15	154.22	290.69	242.64	0.53	2.89	0.59	0.69	12.98	197.18	308.26	233.28	0.64	3.55	0.87	0.66	9.20	344.48	407.76	297.71	0.84	5.71	0.72	0.59	12.11	331.61	408.57	283.43	0.81	5.27	0.49	0.39	10.92	262.22	509.25	439.07	0.51	3.25	0.72
Acvr2b	0.44	0.44	10.23	17.36	38.72	31.24	0.45	2.94	0.15	0.27	11.03	4.38	27.72	28.90	0.16	1.41	0.15	0.17	12.80	2.81	18.45	18.55	0.15	1.57	0.27	0.21	5.66	8.75	29.80	32.14	0.29	2.83	0.35	0.49	11.31	13.01	37.27	37.76	0.35	2.50	0.30	0.29	10.36	8.84	27.25	25.59	0.32	2.61	0.25
Slc4a7	0.18	0.48	10.26	23.64	114.86	109.74	0.21	1.46	0.08	0.12	10.26	8.50	107.98	105.23	0.08	1.21	0.06	0.14	9.46	6.82	100.50	100.58	0.07	1.28	0.07	0.05	17.72	8.18	84.88	82.12	0.10	1.57	0.13	0.22	15.55	11.81	92.45	90.57	0.13	1.59	0.16	0.43	12.74	16.47	90.50	87.37	0.18	1.48	0.07
N4bp2l1	0.13	0.22	10.27	80.83	442.22	430.52	0.18	1.67	0.33	0.84	12.73	214.56	506.40	464.41	0.42	2.34	0.36	0.74	12.45	210.45	558.42	526.78	0.38	1.95	0.10	0.06	14.99	35.53	259.37	261.92	0.14	1.90	0.27	0.63	12.02	154.21	405.44	385.43	0.38	2.25	0.29	0.57	12.29	105.32	329.39	291.78	0.32	2.05	0.24
Cpt1a	0.61	0.88	10.29	697.68	1135.82	1088.76	0.61	3.22	0.45	0.83	12.56	577.20	1250.07	1115.84	0.46	2.47	0.22	0.64	10.99	266.26	1212.25	1142.41	0.22	1.56	0.35	0.53	11.64	366.84	910.46	788.34	0.40	2.48	0.55	0.81	11.84	664.62	1086.62	845.83	0.61	3.23	0.52	0.59	12.44	692.41	1333.14	1172.65	0.52	3.19	0.33
1810055G02Rik	0.85	0.73	10.29	80.94	96.85	94.60	0.84	7.53	0.57	0.67	13.04	51.77	91.81	78.03	0.56	2.94	0.33	0.58	10.86	28.94	85.45	91.41	0.34	1.98	0.43	0.61	11.30	43.86	87.56	79.77	0.50	2.78	0.83	0.65	11.80	62.73	75.34	48.08	0.83	5.72	0.80	0.51	11.75	84.78	108.21	90.22	0.78	4.58	0.62
Pim3	0.68	0.56	10.34	475.63	701.67	517.38	0.68	4.11	0.46	0.69	12.00	380.52	780.09	769.53	0.49	2.73	0.38	0.53	11.91	285.24	699.01	621.04	0.41	2.34	0.44	0.59	13.70	329.10	623.87	499.98	0.53	3.77	0.62	0.49	12.01	560.44	794.66	575.75	0.71	4.06	0.55	0.51	10.06	512.28	934.55	800.54	0.55	4.45	0.29
Gne	0.45	0.71	10.36	95.52	203.92	188.68	0.47	2.71	0.29	0.75	12.17	82.03	235.29	217.17	0.35	1.97	0.37	0.77	12.26	94.08	252.93	233.38	0.37	1.96	0.09	0.12	7.34	20.05	214.93	213.55	0.09	1.44	0.43	0.76	11.43	108.27	234.53	221.18	0.46	2.38	0.45	0.76	11.76	111.11	248.68	230.88	0.45	2.69	0.14
Rsrc1	0.35	0.71	10.36	86.78	245.25	242.46	0.35	2.07	0.17	0.67	11.30	54.13	323.35	318.28	0.17	1.43	0.10	0.40	7.66	35.98	309.99	306.14	0.12	1.26	0.03	0.07	6.28	20.54	256.04	245.10	0.08	1.48	0.18	0.37	10.33	68.55	297.72	294.41	0.23	1.78	0.22	0.26	9.16	43.95	247.17	236.46	0.18	1.40	0.08
C1qtnf1	0.45	0.60	10.38	8.62	18.66	21.23	0.46	3.02	0.00	0.08	14.18	2.79	18.68	18.61	0.15	1.41	0.16	0.15	13.74	3.47	19.10	20.54	0.18	1.71	0.06	0.03	6.92	2.10	23.42	22.50	0.09	2.19	0.26	0.27	11.55	5.65	19.64	18.38	0.29	1.95	0.25	0.23	13.19	6.12	19.07	18.81	0.32	2.29	0.19
Atr	0.24	0.63	10.40	16.94	67.84	69.83	0.25	1.55	0.07	0.10	11.61	5.20	67.40	68.08	0.08	1.31	0.15	0.24	8.39	10.76	64.14	63.69	0.17	1.46	0.22	0.28	10.91	11.14	50.54	51.82	0.22	1.82	0.26	0.18	7.90	11.38	58.24	62.53	0.20	1.71	0.16	0.05	7.42	6.20	51.36	56.23	0.12	1.48	0.10
Arl10	0.11	0.03	10.41	1.64	12.05	10.25	0.14	2.04	0.15	0.04	19.79	0.92	7.12	6.43	0.13	1.73	0.28	0.23	4.95	2.42	7.31	7.94	0.33	3.30	0.52	0.35	4.49	4.59	7.41	6.41	0.62	3.97	0.08	0.14	19.21	1.43	6.95	6.29	0.21	2.10	0.35	0.25	8.43	2.40	6.48	6.51	0.37	2.44	0.22
Arhgef26	0.46	0.57	10.42	82.55	134.30	109.36	0.61	3.60	0.42	0.67	13.63	70.74	169.29	170.21	0.42	3.09	0.49	0.59	12.14	69.90	140.33	122.66	0.50	2.54	0.32	0.32	10.98	25.40	81.74	72.77	0.31	1.96	0.53	0.38	12.67	76.39	142.77	118.39	0.54	3.19	0.43	0.54	11.41	83.96	135.63	113.36	0.62	3.56	0.35
Rrp1	0.18	0.17	10.42	30.58	207.79	180.28	0.15	1.44	0.09	0.32	14.90	18.15	168.00	169.48	0.11	1.31	0.09	0.21	9.81	17.93	197.82	195.34	0.09	1.24	0.08	0.11	9.44	27.89	305.83	302.02	0.09	1.42	0.15	0.16	12.11	31.41	220.53	205.57	0.14	1.59	0.18	0.25	11.47	41.44	232.12	220.14	0.18	1.43	0.19
Mtif2	0.04	0.08	10.42	8.98	216.87	217.65	0.04	1.16	0.07	0.31	8.62	22.76	248.67	244.54	0.09	1.22	0.11	0.29	6.47	34.41	259.65	270.01	0.13	1.47	0.05	0.03	11.76	4.57	105.64	100.76	0.04	1.29	0.13	0.24	2.63	27.66	195.58	193.00	0.14	1.41	0.20	0.11	2.56	20.53	141.48	144.39	0.15	1.58	0.10
Spp2	0.02	0.03	10.43	22.02	690.44	682.19	0.03	1.26	0.13	0.34	11.80	70.56	550.63	555.16	0.13	1.43	0.08	0.21	10.00	39.22	551.21	544.76	0.07	1.20	0.11	0.26	5.91	90.11	756.82	748.40	0.12	1.51	0.14	0.42	9.70	86.17	594.56	591.82	0.14	1.49	0.06	0.17	21.54	40.98	644.35	649.17	0.06	1.23	0.00
Lefty1	0.21	0.05	10.45	0.99	4.44	4.36	0.22	4.92	0.60	0.35	12.42	2.93	4.82	4.83	0.61	9.92	0.63	0.33	12.89	2.55	4.15	3.13	0.62	3.46	1.25	0.24	2.28	1.36	0.98	0.00	1.39	NA	0.47	0.22	12.13	1.68	3.60	2.76	0.47	5.39	0.60	0.35	12.94	2.10	3.37	3.12	0.62	5.90	0.03
Rab11fip2	0.26	0.39	10.45	16.76	61.51	58.56	0.27	1.74	0.10	0.21	14.41	11.45	105.31	102.75	0.11	1.31	0.13	0.51	11.12	14.67	101.73	100.14	0.14	1.42	0.08	0.13	3.05	6.65	59.85	56.34	0.11	1.37	0.14	0.29	12.40	12.28	68.48	67.14	0.18	1.51	0.20	0.19	11.15	15.08	74.06	73.53	0.20	1.76	0.10
Cdh13	0.39	0.43	10.46	9.87	24.62	22.87	0.40	2.72	0.11	0.11	1.56	3.50	29.74	30.72	0.12	1.25	0.09	0.07	14.20	2.27	23.96	25.06	0.09	1.33	0.06	0.15	3.93	6.65	32.34	33.77	0.21	2.24	0.09	0.04	14.10	2.67	30.23	30.91	0.09	1.26	0.11	0.06	19.32	3.52	22.86	22.08	0.15	2.16	0.08
Plekhg3	0.12	0.10	10.48	16.78	153.21	149.14	0.11	1.55	0.22	0.46	11.39	33.57	155.46	158.58	0.22	1.67	0.21	0.60	11.41	39.81	158.60	159.26	0.25	1.73	0.24	0.48	3.95	53.34	241.41	243.29	0.22	1.77	0.24	0.45	8.85	37.56	154.59	149.04	0.24	1.87	0.32	0.30	10.96	42.70	129.22	121.82	0.33	2.12	0.13
Ift88	0.22	0.15	10.49	4.32	18.40	18.25	0.23	1.52	0.09	0.13	6.83	3.45	27.09	27.62	0.13	1.63	0.23	0.37	9.76	5.94	24.08	24.17	0.25	1.71	0.41	0.31	8.49	8.88	18.43	14.23	0.48	2.65	0.15	0.24	6.07	4.05	21.28	22.55	0.19	1.72	0.23	0.16	11.15	4.10	19.57	19.36	0.21	1.90	0.21
Hamp	0.14	0.21	10.50	913.94	6812.00	6468.90	0.13	1.44	0.18	0.25	13.15	735.02	3656.72	3743.61	0.20	1.99	0.16	0.23	17.19	1008.83	5376.86	5152.01	0.19	1.53	0.37	0.30	12.58	1266.63	3119.02	2972.14	0.41	3.36	0.41	0.38	14.33	1384.59	3807.44	3828.83	0.36	2.15	0.25	0.29	12.28	1130.85	4416.03	4030.96	0.26	1.85	0.50
Eif3g	0.18	0.35	10.51	67.80	412.19	411.46	0.16	1.41	0.16	0.57	9.37	56.72	371.52	363.34	0.15	1.35	0.08	0.28	6.87	32.22	404.79	398.26	0.08	1.15	0.17	0.36	15.88	101.03	673.76	690.97	0.15	1.44	0.07	0.05	12.22	25.50	453.23	447.46	0.06	1.36	0.06	0.11	6.49	31.69	502.70	489.51	0.06	1.23	0.25
Gpbp1	0.13	0.39	10.54	55.78	396.21	402.71	0.14	1.34	0.11	0.58	9.93	39.37	333.40	324.26	0.12	1.30	0.06	0.21	13.27	21.96	348.43	349.23	0.06	1.19	0.24	0.45	6.43	29.75	140.02	136.78	0.21	1.70	0.08	0.21	9.10	21.29	306.57	318.27	0.07	1.16	0.04	0.02	3.00	11.77	250.58	258.52	0.05	1.11	0.07
Ik	0.20	0.61	10.55	85.01	416.20	401.24	0.20	1.54	0.06	0.29	8.04	34.83	466.44	459.95	0.07	1.20	0.12	0.37	6.27	65.34	477.87	481.65	0.14	1.32	0.12	0.30	15.86	43.27	334.00	333.55	0.13	1.38	0.06	0.14	8.82	42.59	460.56	461.36	0.09	1.36	0.11	0.23	5.56	38.59	393.42	399.53	0.10	1.34	0.16
Ankrd17	0.29	0.65	10.58	200.90	695.83	622.60	0.29	1.83	0.11	0.51	10.51	73.87	610.39	607.84	0.12	1.27	0.09	0.27	7.83	65.25	589.12	590.93	0.11	1.28	0.05	0.05	14.62	26.49	445.69	457.39	0.06	1.23	0.14	0.37	11.99	77.51	531.49	539.25	0.15	1.32	0.03	0.01	11.07	8.41	482.78	495.00	0.02	1.11	0.06
Mlxip	0.24	0.24	10.58	4.91	21.77	21.46	0.23	1.83	0.23	0.26	19.09	3.63	15.46	14.67	0.24	1.76	0.18	0.17	15.54	2.69	13.82	12.52	0.19	1.84	0.28	0.17	13.08	3.60	12.13	11.58	0.30	2.36	0.11	0.06	8.86	1.55	13.74	14.34	0.11	1.60	0.28	0.24	11.47	3.96	14.34	12.87	0.28	2.59	0.17
Acot12	0.39	0.80	10.58	171.68	438.74	431.86	0.39	2.62	0.21	0.72	12.05	102.99	401.16	359.33	0.26	1.69	0.15	0.42	10.15	66.50	426.50	424.16	0.16	1.47	0.33	0.79	10.80	143.70	421.71	420.16	0.34	2.06	0.38	0.67	12.28	163.29	405.05	357.97	0.40	2.47	0.21	0.45	11.54	96.84	477.38	468.15	0.20	1.50	0.22
Gja4	0.49	0.55	10.60	15.25	29.96	24.84	0.51	2.98	0.05	0.02	14.25	1.16	25.37	24.98	0.05	1.44	0.43	0.41	9.79	9.62	22.20	19.79	0.43	3.19	0.14	0.04	9.10	3.57	21.17	17.70	0.17	2.77	0.25	0.18	10.81	8.13	29.74	23.62	0.27	2.15	0.50	0.37	9.14	12.29	25.13	24.17	0.49	5.83	0.22
Gcn1	0.15	0.29	10.62	18.94	106.27	110.08	0.18	1.47	0.03	0.02	10.91	2.19	69.77	65.76	0.03	1.27	0.20	0.46	6.81	13.66	59.59	61.88	0.23	1.86	0.02	0.06	9.40	6.61	96.31	95.12	0.07	1.27	0.07	0.13	15.44	4.04	65.16	65.33	0.06	1.28	0.09	0.13	5.60	15.25	76.97	67.70	0.20	1.89	0.00
Smpdl3a	0.15	0.35	10.65	38.24	254.88	266.94	0.15	1.37	0.09	0.22	16.08	22.05	214.67	209.95	0.10	1.42	0.08	0.21	8.69	15.98	209.67	204.17	0.08	1.15	0.16	0.14	8.62	26.64	139.10	126.39	0.19	1.63	0.08	0.30	9.99	24.18	216.09	219.94	0.11	1.31	0.10	0.18	14.19	28.44	194.06	198.24	0.15	1.40	0.13
Spout1	0.06	0.06	10.65	4.27	74.87	74.71	0.06	1.37	0.07	0.22	12.58	8.99	104.59	100.04	0.09	1.29	0.11	0.31	11.88	16.17	99.44	100.59	0.16	1.52	0.21	0.30	18.82	36.14	201.92	209.20	0.18	1.67	0.24	0.21	14.67	21.63	110.66	103.62	0.20	1.54	0.14	0.17	11.29	17.83	114.05	108.27	0.16	1.52	0.30
Zbed5	0.16	0.04	10.65	9.12	51.23	46.47	0.18	2.06	0.53	0.71	10.28	26.10	47.01	39.90	0.56	3.61	0.16	0.18	13.55	8.10	47.78	49.56	0.17	1.62	0.26	0.02	8.69	2.16	14.64	14.57	0.15	2.54	0.39	0.24	11.29	12.83	37.06	41.66	0.35	2.50	0.23	0.15	8.01	8.37	36.07	31.78	0.23	1.86	0.58
Tgs1	0.18	0.46	10.66	35.76	179.69	172.82	0.20	1.55	0.07	0.14	12.36	13.23	199.62	205.37	0.07	1.25	0.07	0.19	11.01	11.68	168.77	166.42	0.07	1.25	0.04	0.07	17.84	6.65	107.72	104.06	0.06	1.29	0.06	0.07	11.94	9.67	161.31	159.74	0.06	1.29	0.14	0.19	11.22	24.23	136.24	135.74	0.18	1.49	0.13
Pnpla2	0.51	0.73	10.66	206.17	411.60	365.15	0.50	2.73	0.40	0.71	12.01	126.04	314.20	265.45	0.40	2.29	0.14	0.43	11.64	39.72	278.61	272.67	0.14	1.42	0.19	0.31	11.87	106.00	565.56	529.20	0.19	1.41	0.54	0.64	11.30	228.19	389.32	312.90	0.59	3.37	0.59	0.58	12.04	312.78	522.30	454.24	0.60	3.19	0.31
Cenpf	0.33	0.20	10.68	1.97	5.44	6.36	0.36	3.37	0.30	0.22	2.50	2.87	8.49	8.35	0.34	2.31	0.69	0.35	22.97	5.30	7.34	5.88	0.72	9.85	0.39	0.07	13.25	0.70	1.89	1.71	0.37	9.86	0.36	0.19	9.18	1.74	5.14	4.94	0.34	2.33	0.60	0.07	22.27	3.69	5.10	3.59	0.72	8.34	0.31
Gm49839	1.21	0.36	10.70	24.55	19.38	5.91	1.27	26.26	0.58	0.36	13.40	9.19	14.41	11.23	0.64	3.36	0.55	0.30	12.80	5.98	10.91	8.29	0.55	3.71	1.23	0.35	12.83	2.13	1.73	0.59	1.23	NA	1.11	0.44	12.26	25.35	22.72	10.05	1.12	8.60	1.23	0.32	9.30	10.56	10.19	3.29	1.04	10.30	0.10
Gm44950	0.20	0.15	10.71	3.08	14.89	14.80	0.21	1.53	0.07	0.04	10.75	1.45	19.21	19.75	0.08	1.52	0.23	0.28	8.60	3.41	18.02	17.76	0.19	1.52	0.39	0.26	11.59	4.71	10.95	11.06	0.43	5.71	0.22	0.18	6.97	3.24	17.12	17.76	0.19	1.79	0.20	0.23	7.81	4.44	17.51	18.63	0.25	2.59	0.34
Gm38070	0.59	0.15	10.71	8.41	13.40	6.88	0.63	4.57	0.21	0.13	16.54	5.03	23.41	22.40	0.22	1.50	0.15	0.16	12.12	2.19	9.66	9.47	0.23	2.45	0.33	0.05	9.15	4.24	10.46	6.48	0.41	5.10	0.30	0.17	13.64	4.71	13.39	12.67	0.35	2.51	0.56	0.26	10.44	4.30	7.72	5.80	0.56	4.33	0.51
Rab43	0.39	0.71	10.71	168.54	428.79	405.45	0.39	2.22	0.35	0.73	12.69	165.09	466.48	412.84	0.35	1.89	0.16	0.40	11.39	77.01	465.19	465.26	0.17	1.49	0.17	0.33	8.31	78.01	447.70	434.95	0.17	1.66	0.44	0.69	11.70	208.43	473.59	389.49	0.44	2.32	0.23	0.69	11.95	131.93	513.54	531.53	0.26	1.74	0.08
Doc2g	0.74	0.32	10.71	2.86	3.91	3.15	0.73	9.36	0.12	0.01	19.63	0.28	3.42	3.49	0.08	2.91	0.65	0.31	8.64	1.65	2.51	2.10	0.66	4.49	0.06	0.01	20.04	1.54	5.74	2.76	0.27	11.76	0.62	0.37	16.95	1.64	2.79	2.72	0.59	3.21	0.55	0.15	13.64	1.38	2.73	1.52	0.50	6.36	0.35
Mt2	0.29	0.24	10.73	396.70	993.86	736.48	0.40	2.33	1.46	0.37	13.51	246.76	175.14	50.24	1.41	22.05	0.64	0.15	16.54	67.68	109.27	53.76	0.62	5.01	1.04	0.28	5.93	419.25	372.77	137.38	1.12	12.18	1.40	0.43	13.57	1093.15	730.99	201.20	1.50	29.69	0.83	0.11	13.62	700.78	773.09	107.45	0.91	45.75	0.70
Cyp2g1	1.01	0.58	10.73	6.59	6.35	4.05	1.04	9.63	0.93	0.46	10.22	6.09	6.30	4.29	0.97	8.77	0.36	0.18	7.27	2.27	5.07	4.20	0.45	3.34	0.61	0.31	3.48	2.82	4.61	3.75	0.61	5.46	1.12	0.71	10.71	7.66	6.68	3.44	1.15	16.17	0.89	0.29	10.05	1.36	1.32	0.77	1.03	14.09	0.48
Srsf11	0.14	0.39	10.73	100.10	686.74	649.83	0.15	1.44	0.10	0.29	11.76	75.11	751.50	734.96	0.10	1.26	0.11	0.43	6.16	97.58	687.98	697.95	0.14	1.36	0.06	0.11	12.49	36.42	663.90	683.00	0.05	1.27	0.01	0.01	10.46	8.21	664.25	673.27	0.01	1.07	0.14	0.62	12.17	91.48	643.79	630.30	0.14	1.30	0.01
Kat14	0.19	0.29	10.73	12.47	66.23	66.30	0.19	1.77	0.07	0.08	17.67	4.78	83.54	84.55	0.06	1.26	0.14	0.28	10.76	11.48	80.43	80.61	0.14	1.54	0.16	0.18	3.63	21.09	101.81	87.72	0.21	1.85	0.06	0.02	13.21	2.76	77.27	73.45	0.04	1.34	0.10	0.10	10.65	8.39	79.19	74.14	0.11	1.60	0.03
Adssl1	0.12	0.11	10.74	6.96	62.34	59.49	0.11	1.60	0.06	0.04	4.75	2.83	52.57	52.72	0.05	1.37	0.22	0.61	11.46	13.97	64.10	65.77	0.22	1.62	0.17	0.33	1.50	12.04	70.17	71.57	0.17	1.55	0.13	0.07	9.55	4.93	53.96	54.46	0.09	1.28	0.06	0.04	2.40	4.56	58.90	55.90	0.08	1.46	0.15
Vwa8	0.23	0.63	10.78	129.81	551.88	569.12	0.24	1.71	0.09	0.27	14.25	59.75	603.44	596.15	0.10	1.29	0.03	0.06	12.30	30.85	528.72	527.15	0.06	1.16	0.07	0.12	9.47	55.59	634.50	636.57	0.09	1.40	0.17	0.41	12.89	88.37	557.44	541.39	0.16	1.47	0.01	0.00	8.80	10.96	776.65	788.97	0.01	1.16	0.13
Gm13657	0.62	0.43	10.79	6.19	10.23	8.19	0.60	5.20	0.41	0.35	7.54	4.28	12.04	12.21	0.36	2.22	0.22	0.13	1.38	2.15	11.10	10.04	0.19	2.13	0.49	0.38	5.42	6.07	10.43	8.71	0.58	4.71	0.33	0.57	7.67	5.37	10.37	9.88	0.52	2.70	0.13	0.04	3.18	2.39	13.43	11.08	0.18	3.83	0.14
Pex19	0.25	0.75	10.80	133.50	520.79	510.81	0.26	1.61	0.12	0.73	13.38	64.28	498.38	500.19	0.13	1.27	0.07	0.14	6.42	35.05	467.13	455.62	0.08	1.27	0.17	0.37	9.68	94.90	510.61	485.68	0.19	1.65	0.18	0.46	11.73	80.61	446.13	444.72	0.18	1.38	0.17	0.38	11.01	90.24	519.10	522.93	0.17	1.54	0.13
Cerkl	0.42	0.20	10.82	3.86	8.53	7.20	0.45	3.51	0.49	0.68	20.44	3.90	8.32	7.85	0.47	2.71	0.22	0.15	22.13	2.31	9.51	8.84	0.24	1.87	0.55	0.27	8.37	1.82	3.05	2.70	0.60	7.23	0.21	0.08	8.16	1.76	7.04	6.58	0.25	4.52	0.28	0.18	13.51	2.12	6.83	6.64	0.31	2.78	0.33
Gm45187	1.11	0.56	10.83	2.12	1.92	1.38	1.11	NA	0.13	0.02	23.79	0.41	3.22	2.97	0.13	3.51	0.42	0.15	9.10	0.86	2.08	1.88	0.41	3.33	0.35	0.15	18.37	0.40	0.37	0.00	1.07	NA	1.16	0.35	11.50	1.78	1.54	0.84	1.16	16.51	0.30	0.10	7.98	1.09	3.32	2.83	0.33	3.26	0.08
Atp6v1c1	0.14	0.38	10.85	26.65	178.83	167.63	0.15	1.39	0.19	0.71	13.01	32.49	166.60	160.52	0.20	1.55	0.11	0.50	7.58	20.54	174.06	169.06	0.12	1.25	0.14	0.36	10.03	27.47	180.02	176.60	0.15	1.49	0.19	0.54	10.48	35.60	177.55	172.66	0.20	1.53	0.13	0.41	11.85	34.99	181.48	178.84	0.19	1.43	0.03
Ndn	0.19	0.13	10.87	1.84	7.83	7.83	0.23	2.49	0.33	0.29	9.41	1.80	5.04	4.84	0.36	3.51	0.09	0.02	14.53	0.40	4.53	4.31	0.09	1.78	0.91	0.22	9.46	1.77	2.17	1.29	0.82	6.78	0.38	0.33	7.77	2.38	5.85	5.47	0.41	2.65	0.13	0.02	2.08	0.53	4.72	4.54	0.11	2.71	0.22
AU020206	0.34	0.40	10.87	7.05	20.30	20.29	0.35	2.49	0.16	0.17	15.15	3.06	20.18	20.26	0.15	1.74	0.25	0.26	11.89	4.62	16.98	18.01	0.27	1.68	0.72	0.28	6.38	13.55	17.87	12.72	0.76	6.04	0.07	0.08	22.14	1.75	20.79	19.16	0.08	1.46	0.21	0.14	12.90	3.98	18.01	16.75	0.22	1.79	0.13
Gm45140	0.38	0.70	10.87	157.30	404.56	385.22	0.39	2.19	0.33	0.72	12.75	161.46	480.76	416.41	0.34	1.84	0.15	0.42	11.79	77.62	479.66	479.58	0.16	1.45	0.15	0.29	8.43	69.07	432.77	415.68	0.16	1.59	0.41	0.65	11.72	198.55	478.94	405.13	0.41	2.23	0.22	0.67	12.16	121.02	512.79	533.05	0.24	1.62	0.07
Gm28050	0.46	0.25	10.89	3.66	7.62	7.20	0.48	4.31	0.43	0.21	17.87	1.66	3.71	3.42	0.45	4.83	0.93	0.43	12.00	2.01	2.16	1.19	0.93	14.68	0.20	0.07	7.22	3.66	14.31	12.64	0.26	3.07	0.58	0.30	14.67	6.55	7.88	5.28	0.83	8.65	0.48	0.25	16.50	3.86	8.34	7.42	0.46	3.61	0.57
Gng12	0.03	0.14	10.90	12.48	368.43	368.01	0.03	1.14	0.05	0.22	11.02	17.54	312.56	311.04	0.06	1.13	0.10	0.57	9.96	32.07	325.55	323.57	0.10	1.21	0.05	0.01	13.82	4.00	215.55	216.57	0.02	1.24	0.12	0.29	11.63	29.79	267.07	249.55	0.11	1.26	0.04	0.06	10.92	12.93	284.93	284.97	0.05	1.25	0.03
Pvt1	0.58	0.28	10.90	3.31	5.63	4.45	0.59	4.18	0.07	0.04	20.58	0.64	8.85	8.48	0.07	1.53	0.15	0.05	23.49	0.57	3.67	4.07	0.16	2.27	0.48	0.34	4.01	12.89	26.03	29.37	0.50	3.77	0.19	0.14	19.44	1.39	5.45	4.88	0.26	1.80	0.38	0.22	22.25	2.70	7.00	8.54	0.39	3.10	0.14
Trnau1ap	0.28	0.61	10.91	27.23	96.32	93.45	0.28	1.81	0.22	0.59	10.68	18.31	83.75	80.88	0.22	1.62	0.09	0.24	7.90	8.32	82.86	82.29	0.10	1.29	0.39	0.19	7.32	44.78	103.14	88.75	0.43	3.23	0.21	0.57	10.30	22.95	95.73	92.65	0.24	1.67	0.10	0.15	11.48	11.11	99.10	98.36	0.11	1.46	0.19
Slc10a1	0.27	0.57	11.00	853.54	3211.23	3173.03	0.27	1.80	0.23	0.59	11.35	662.43	2400.36	2232.03	0.28	1.75	0.19	0.57	7.70	695.61	3228.54	3292.43	0.22	1.65	0.08	0.17	15.32	151.03	1409.32	1380.51	0.11	1.40	0.25	0.51	9.76	716.45	2834.33	2733.25	0.25	1.76	0.17	0.11	12.77	394.99	2055.28	1853.14	0.19	1.61	0.14
2210408F21Rik	0.30	0.68	11.01	38.78	127.76	124.17	0.30	1.74	0.31	0.70	10.96	40.48	132.80	127.09	0.30	1.83	0.14	0.40	9.77	20.65	138.93	143.74	0.15	1.42	0.12	0.16	8.80	15.02	127.79	119.23	0.12	1.47	0.20	0.65	10.79	31.23	124.57	123.34	0.25	1.59	0.27	0.57	11.26	36.60	128.25	129.01	0.29	1.68	0.22
Per1	1.13	0.59	11.06	41.64	37.14	20.79	1.12	18.48	0.98	0.62	12.90	37.73	38.98	33.67	0.97	21.80	0.90	0.69	12.35	36.84	40.94	32.62	0.90	6.56	0.93	0.61	13.58	46.26	50.69	36.04	0.91	7.76	0.77	0.64	11.63	51.36	45.56	25.35	1.13	22.76	0.83	0.59	12.02	40.56	44.60	29.04	0.91	18.12	0.56
Prok1	0.67	0.33	11.06	13.26	17.89	13.39	0.74	5.57	0.45	0.53	11.88	11.19	24.74	22.71	0.45	2.90	0.40	0.28	7.42	6.85	18.14	16.42	0.38	2.40	0.58	0.27	16.70	19.45	35.29	31.53	0.55	4.66	0.20	0.13	16.40	5.11	25.23	22.97	0.20	1.53	0.14	0.03	6.30	4.25	46.75	45.44	0.09	1.57	0.47
Nras	0.09	0.18	11.06	23.89	251.92	243.88	0.09	1.29	0.19	0.61	9.87	37.77	190.15	181.91	0.20	1.56	0.06	0.09	3.96	13.92	202.68	205.03	0.07	1.32	0.21	0.42	7.73	35.93	157.27	150.26	0.23	1.63	0.15	0.01	3.64	8.43	162.49	160.03	0.05	1.46	0.10	0.08	10.87	20.29	199.49	183.25	0.10	1.49	0.22
Pcsk4	0.99	0.80	11.07	144.38	147.14	139.78	0.98	12.60	0.77	0.81	12.29	132.52	140.63	105.64	0.94	7.09	0.88	0.76	9.92	75.83	86.65	75.74	0.88	5.68	0.18	0.21	12.23	10.88	50.73	50.34	0.21	2.00	1.04	0.76	11.84	165.92	159.91	120.37	1.04	13.78	0.88	0.81	11.37	113.84	128.47	108.73	0.89	7.04	0.10
Mycbp2	0.14	0.25	11.07	34.11	246.72	238.66	0.14	1.27	0.08	0.11	17.06	19.14	342.65	335.34	0.06	1.15	0.09	0.25	12.44	28.59	323.05	335.98	0.09	1.28	0.18	0.23	16.85	32.29	188.55	195.04	0.17	1.67	0.05	0.06	18.45	15.75	270.70	267.35	0.06	1.22	0.09	0.14	13.54	19.75	189.40	194.93	0.10	1.39	0.06
Capn3	0.73	0.48	11.07	2.40	3.48	3.21	0.69	4.41	0.16	0.08	11.21	0.84	5.75	5.61	0.15	1.34	0.42	0.15	6.70	1.78	4.53	4.43	0.39	2.52	0.36	0.14	7.55	6.70	15.41	13.08	0.43	3.19	0.31	0.25	10.28	2.11	5.93	6.21	0.36	3.67	0.77	0.34	7.23	1.39	1.85	1.40	0.75	4.64	0.15
Cdhr5	0.06	0.08	11.12	15.53	253.58	259.23	0.06	1.25	0.06	0.37	15.39	25.86	282.46	279.12	0.09	1.23	0.10	0.31	14.65	50.62	313.58	297.98	0.16	1.40	0.10	0.21	20.67	40.48	421.51	414.72	0.10	1.24	0.17	0.26	14.92	56.76	320.40	305.06	0.18	1.56	0.15	0.02	21.51	24.34	387.74	347.88	0.06	1.21	0.19
Lpcat1	0.02	0.01	11.15	1.09	20.46	16.83	0.05	1.93	0.26	0.41	20.10	9.26	33.58	31.72	0.28	2.06	0.22	0.20	23.47	6.70	29.82	27.33	0.22	2.14	0.20	0.14	18.68	4.79	23.68	24.05	0.20	1.82	0.22	0.18	21.14	5.33	20.27	18.79	0.26	2.12	0.17	0.05	13.15	1.94	12.66	13.11	0.15	2.12	0.35
Tsn	0.02	0.02	11.15	20.60	965.42	941.93	0.02	1.08	0.09	0.43	10.32	75.39	868.40	877.14	0.09	1.26	0.06	0.31	8.03	51.64	887.35	874.18	0.06	1.17	0.04	0.13	22.42	53.57	1171.25	1141.69	0.05	1.24	0.07	0.29	8.41	72.48	891.13	869.63	0.08	1.20	0.03	0.01	8.65	17.20	911.84	875.63	0.02	1.22	0.06
Rad54l2	0.27	0.55	11.17	39.20	125.51	116.58	0.31	2.12	0.22	0.43	14.24	32.61	136.09	124.44	0.24	1.74	0.19	0.65	14.08	27.42	135.81	131.69	0.20	1.54	0.17	0.17	9.80	24.53	110.44	97.19	0.22	1.86	0.15	0.41	15.16	22.83	104.10	101.80	0.22	1.64	0.24	0.39	12.04	32.31	106.82	97.05	0.30	2.21	0.23
Arhgap32	0.20	0.33	11.18	7.09	33.73	33.34	0.21	1.72	0.24	0.53	21.33	16.55	63.77	65.30	0.26	1.99	0.20	0.27	17.21	10.82	50.33	46.94	0.22	1.72	0.18	0.17	8.50	10.46	47.14	46.35	0.22	1.99	0.09	0.06	20.83	5.75	51.16	49.69	0.11	1.57	0.09	0.07	20.89	5.46	48.68	45.55	0.11	1.57	0.09
Gm28578	0.95	0.56	11.18	5.78	5.87	3.76	0.98	22.16	0.25	0.07	11.22	1.14	4.19	3.80	0.27	3.48	1.04	0.51	12.48	3.93	3.81	2.60	1.03	10.99	0.31	0.06	21.90	0.89	2.42	1.53	0.37	8.51	0.64	0.24	14.56	1.33	1.88	1.43	0.71	NA	0.81	0.33	13.46	1.86	2.17	1.42	0.86	15.88	0.40
Ak6	0.23	0.48	11.18	98.96	426.52	417.66	0.23	1.72	0.25	0.72	10.81	66.92	270.69	254.54	0.25	1.73	0.07	0.22	10.51	20.87	296.13	296.26	0.07	1.19	0.25	0.49	16.57	58.20	215.24	200.48	0.27	1.71	0.19	0.49	13.25	75.87	325.69	303.98	0.23	1.66	0.16	0.13	10.50	43.65	307.23	306.77	0.14	1.45	0.12
Plcg1	0.39	0.68	11.18	68.46	169.01	168.81	0.41	2.53	0.30	0.62	11.74	36.15	121.40	109.34	0.30	1.74	0.21	0.56	10.48	25.54	122.24	117.10	0.21	1.58	0.13	0.23	8.64	26.85	154.92	147.02	0.17	1.51	0.40	0.64	11.91	47.17	116.13	108.52	0.41	2.41	0.19	0.29	9.43	25.42	113.97	112.01	0.22	1.92	0.12
Stx8	0.26	0.43	11.19	21.76	83.49	84.16	0.26	1.87	0.10	0.38	11.76	7.71	77.55	77.30	0.10	1.23	0.20	0.60	8.41	17.00	85.48	86.61	0.20	1.45	0.10	0.26	14.94	10.13	86.74	87.96	0.12	1.37	0.19	0.37	10.99	18.21	85.74	84.97	0.21	1.68	0.04	0.00	1.24	1.07	86.35	93.65	0.01	1.36	0.17
Eci2	0.36	0.81	11.20	525.74	1354.47	1371.54	0.39	2.24	0.22	0.81	13.12	342.04	1279.53	1178.39	0.27	1.68	0.21	0.54	10.15	280.45	1329.40	1339.04	0.21	1.53	0.32	0.68	12.60	351.37	1000.41	969.14	0.35	1.96	0.36	0.63	12.42	543.99	1437.64	1331.21	0.38	2.25	0.25	0.36	11.29	363.24	1549.64	1359.19	0.23	1.59	0.23
Cd300c2	0.15	0.02	11.21	1.49	12.91	11.48	0.12	2.77	0.44	0.35	23.50	5.06	11.55	11.96	0.44	4.91	0.29	0.27	22.79	3.16	11.39	11.43	0.28	2.25	0.69	0.37	10.95	3.52	5.30	5.55	0.66	5.62	0.39	0.09	0.86	2.66	9.11	7.22	0.29	3.57	0.16	0.06	13.33	2.30	11.75	12.94	0.20	2.61	0.54
Vcam1	0.22	0.39	11.23	28.19	121.74	122.87	0.23	1.84	0.26	0.40	15.25	33.11	109.36	99.22	0.30	1.87	0.38	0.52	16.18	48.70	113.72	101.59	0.43	2.30	0.47	0.51	9.36	15.44	32.86	32.96	0.47	2.60	0.48	0.43	13.51	59.83	118.48	84.49	0.50	3.17	0.81	0.59	13.61	59.67	72.89	50.46	0.82	11.59	0.16
Rab3ip	0.31	0.66	11.30	50.66	156.14	148.66	0.32	2.12	0.18	0.63	12.32	27.79	126.14	120.27	0.22	1.57	0.15	0.45	14.78	22.59	138.74	136.32	0.16	1.48	0.16	0.41	9.85	25.01	153.20	157.43	0.16	1.39	0.27	0.79	12.18	37.15	131.23	130.46	0.28	1.67	0.19	0.45	14.91	27.10	133.38	130.46	0.20	1.52	0.21
Tef	0.71	0.81	11.30	691.53	824.60	748.96	0.84	8.80	0.84	0.82	11.92	696.89	829.00	671.65	0.84	6.66	0.66	0.82	10.53	550.19	807.17	780.49	0.68	4.56	0.08	0.27	5.28	70.81	771.38	762.45	0.09	1.18	0.86	0.83	11.60	713.92	821.59	693.44	0.87	10.28	0.81	0.76	11.84	657.63	779.03	719.23	0.84	7.92	0.01
Abhd17b	0.27	0.44	11.31	78.38	294.88	271.94	0.27	1.71	0.10	0.12	12.14	36.07	300.44	296.22	0.12	1.51	0.03	0.01	18.02	7.39	280.89	270.13	0.03	1.36	0.33	0.44	16.14	45.53	121.78	119.14	0.37	1.92	0.27	0.34	13.15	84.49	292.95	273.43	0.29	1.88	0.33	0.28	13.56	92.16	258.49	239.85	0.36	2.50	0.07
Edc3	0.19	0.34	11.33	14.65	78.72	79.36	0.19	1.54	0.16	0.21	11.39	10.55	70.14	68.55	0.15	1.45	0.05	0.02	2.01	2.42	67.67	67.72	0.04	1.25	0.24	0.37	5.87	28.08	104.07	102.74	0.27	1.74	0.19	0.43	10.52	15.28	76.92	77.11	0.20	1.50	0.17	0.21	9.30	19.07	90.73	85.24	0.21	1.58	0.03
Gna12	0.05	0.05	11.33	12.38	196.77	187.98	0.06	1.30	0.10	0.33	10.15	13.21	94.74	95.67	0.14	1.40	0.13	0.19	3.12	13.60	102.97	99.96	0.13	1.35	0.23	0.26	9.31	27.41	110.06	106.60	0.25	1.69	0.07	0.05	16.02	12.15	97.68	95.22	0.12	1.80	0.09	0.13	3.60	22.78	151.20	133.14	0.15	1.61	0.15
Osbpl2	0.16	0.34	11.34	22.67	141.47	136.65	0.16	1.56	0.22	0.56	12.10	23.90	109.14	100.19	0.22	1.56	0.05	0.07	9.85	6.43	117.51	116.51	0.05	1.21	0.21	0.28	23.70	25.63	122.32	116.32	0.21	1.60	0.15	0.46	14.23	19.61	114.99	107.69	0.17	1.42	0.06	0.05	14.41	6.17	125.87	120.20	0.05	1.20	0.07
Lmod2	1.11	0.42	11.35	2.59	2.08	1.18	1.25	17.08	1.28	0.36	14.45	3.34	2.77	1.18	1.21	30.37	1.13	0.56	14.77	3.18	2.84	2.37	1.12	NA	1.15	0.16	7.46	5.71	4.31	0.92	1.32	NA	1.36	0.58	13.41	4.06	2.92	1.74	1.39	NA	0.85	0.24	13.10	1.77	1.92	1.44	0.92	NA	1.21
9530062K07Rik	0.28	0.22	11.37	2.48	8.77	8.85	0.28	2.24	0.48	0.40	11.86	2.73	5.57	4.82	0.49	2.86	0.65	0.50	1.83	2.25	3.39	3.34	0.66	3.97	0.29	0.17	4.91	2.13	7.25	6.91	0.29	2.04	0.45	0.59	12.49	3.63	7.01	6.70	0.52	4.24	0.35	0.20	22.81	2.29	6.87	5.97	0.33	1.96	0.33
Gpd2	0.14	0.20	11.37	107.17	749.68	764.26	0.14	1.60	0.06	0.12	0.16	53.01	934.78	947.71	0.06	1.22	0.27	0.57	7.03	276.28	943.04	920.99	0.29	2.04	0.34	0.57	17.46	241.89	716.76	713.37	0.34	1.89	0.07	0.17	5.26	90.76	785.00	798.71	0.12	1.35	0.22	0.36	23.58	290.47	1284.66	1316.56	0.23	1.58	0.20
Srp54b	0.05	0.04	11.41	13.03	260.62	258.36	0.05	1.22	0.09	0.26	11.86	24.27	243.26	238.21	0.10	1.34	0.17	0.72	7.37	45.91	249.58	244.21	0.18	1.43	0.06	0.12	17.59	25.03	165.10	151.81	0.15	1.34	0.04	0.04	9.93	8.27	239.19	231.13	0.03	1.13	0.06	0.08	12.62	26.20	248.76	248.44	0.11	1.30	0.24
Pex26	0.52	0.73	11.42	85.17	164.32	143.78	0.52	2.66	0.34	0.36	11.89	44.63	126.47	115.63	0.35	2.41	0.07	0.20	5.69	11.76	117.75	118.02	0.10	1.25	0.23	0.36	14.19	26.17	115.16	110.90	0.23	1.94	0.26	0.73	13.07	44.19	133.09	130.15	0.33	2.21	0.16	0.27	13.38	26.32	147.74	141.54	0.18	1.63	0.13
Dpp8	0.08	0.07	11.43	6.87	103.00	98.21	0.07	1.21	0.17	0.58	16.62	16.93	108.03	106.29	0.16	1.35	0.01	0.01	4.68	1.51	96.23	94.32	0.02	1.14	0.07	0.05	11.01	6.81	85.36	84.60	0.08	1.32	0.09	0.21	15.64	9.16	91.38	90.06	0.10	1.33	0.14	0.38	12.82	12.96	89.12	88.87	0.15	1.36	0.07
Kank3	0.05	0.04	11.44	1.35	16.94	16.76	0.08	1.18	0.26	0.23	14.11	3.07	10.76	12.13	0.29	1.86	0.20	0.31	11.29	3.09	14.03	12.90	0.22	1.74	0.33	0.27	14.72	4.41	13.01	14.77	0.34	2.16	0.16	0.16	13.94	2.00	14.09	13.84	0.14	1.47	0.28	0.23	11.57	4.36	14.79	15.34	0.29	2.40	0.28
Agl	0.04	0.10	11.45	13.46	288.63	287.90	0.05	1.09	0.07	0.24	10.77	21.92	296.96	295.81	0.07	1.21	0.15	0.51	9.03	49.52	314.67	313.12	0.16	1.45	0.24	0.43	6.14	74.71	264.17	260.11	0.28	1.75	0.09	0.20	9.84	22.92	249.76	243.44	0.09	1.26	0.09	0.24	11.02	22.85	253.26	250.65	0.09	1.32	0.11
Fhad1	0.58	0.68	11.46	13.64	20.15	18.43	0.68	3.67	0.35	0.49	13.98	6.84	19.54	19.25	0.35	1.90	0.31	0.57	12.98	6.59	19.97	18.68	0.33	1.94	0.60	0.22	9.43	4.05	7.03	6.10	0.58	3.65	0.62	0.66	12.46	13.46	20.33	19.35	0.66	3.72	0.19	0.24	13.97	3.87	18.29	17.53	0.21	1.58	0.19
Eif3s6-ps2	0.36	0.34	11.49	17.58	48.28	44.47	0.36	2.36	0.05	0.09	7.73	5.17	45.77	43.14	0.11	1.43	0.10	0.16	8.84	5.54	44.09	45.24	0.13	1.43	0.18	0.16	22.21	3.06	16.29	17.08	0.19	1.73	0.05	0.03	20.27	2.58	29.51	29.82	0.09	1.44	0.15	0.11	12.57	8.43	33.52	32.47	0.25	1.73	0.03
Atad2	0.10	0.13	11.50	3.22	26.27	24.96	0.12	1.41	0.25	0.30	14.77	8.78	39.33	44.24	0.22	1.88	0.35	0.56	17.23	12.27	36.82	33.68	0.33	2.08	0.07	0.03	2.59	2.11	20.57	21.76	0.10	1.48	0.19	0.20	17.94	5.43	27.86	27.05	0.19	1.49	0.19	0.04	12.57	3.31	18.28	17.01	0.18	2.41	0.14
Bzw2	0.12	0.12	11.51	8.25	72.55	73.13	0.11	1.32	0.10	0.15	17.97	6.37	79.40	77.56	0.08	1.22	0.13	0.40	13.09	9.91	72.46	72.37	0.14	1.40	0.20	0.29	17.11	19.54	93.88	93.59	0.21	1.79	0.11	0.06	15.36	5.65	74.32	72.43	0.08	1.45	0.03	0.04	15.84	4.78	72.00	77.68	0.07	1.31	0.19
Pdrg1	0.06	0.08	11.52	11.48	183.74	175.38	0.06	1.28	0.04	0.06	3.89	11.48	254.33	258.74	0.05	1.24	0.06	0.24	19.73	18.81	229.83	228.72	0.08	1.22	0.15	0.32	19.80	43.98	265.34	260.61	0.17	1.42	0.10	0.11	12.80	17.93	209.33	194.48	0.09	1.37	0.06	0.05	1.65	9.94	183.52	187.52	0.05	1.28	0.11
Mt1	0.44	0.45	11.54	744.99	1601.80	1308.88	0.47	2.50	1.39	0.38	13.51	445.39	334.80	132.62	1.33	20.34	0.45	0.12	16.76	89.97	200.20	119.16	0.45	3.52	0.95	0.37	8.12	2830.51	2703.76	1251.18	1.05	13.71	1.48	0.42	13.46	2432.63	1678.23	462.48	1.45	24.44	0.99	0.14	13.71	1530.41	1485.10	342.66	1.03	28.18	0.78
Slc20a1	0.47	0.64	11.54	100.34	213.30	233.75	0.47	3.82	0.44	0.66	12.61	99.13	221.30	198.96	0.45	2.32	0.28	0.49	9.35	61.81	190.69	188.53	0.32	2.03	0.31	0.43	16.07	50.15	154.98	148.80	0.32	2.42	0.56	0.55	11.62	114.45	205.54	177.42	0.56	4.86	0.21	0.18	11.07	48.49	226.34	188.33	0.21	2.03	0.43
Mrps35	0.24	0.60	11.54	73.22	306.74	309.67	0.24	1.66	0.25	0.70	10.43	52.17	207.71	198.34	0.25	1.68	0.11	0.51	10.08	29.97	237.93	238.64	0.13	1.35	0.08	0.17	11.34	16.31	195.13	195.55	0.08	1.29	0.22	0.58	10.63	49.79	219.97	212.00	0.23	1.62	0.05	0.02	2.71	5.05	165.28	166.43	0.03	1.08	0.07
Kif16b	0.16	0.32	11.57	8.20	46.17	46.88	0.18	1.44	0.14	0.26	20.13	7.29	57.36	56.66	0.13	1.49	0.06	0.09	17.41	3.25	58.14	57.82	0.06	1.30	0.19	0.14	1.28	6.98	35.17	33.71	0.20	2.53	0.03	0.02	11.36	1.40	42.39	42.14	0.03	1.24	0.07	0.01	6.74	1.51	35.53	34.99	0.04	1.47	0.08
Nsrp1	0.21	0.34	11.59	31.44	146.15	139.50	0.22	1.52	0.06	0.15	10.31	13.42	178.67	181.16	0.08	1.31	0.04	0.07	7.30	14.63	186.06	185.66	0.08	1.31	0.06	0.03	4.54	6.77	108.04	101.45	0.06	1.43	0.11	0.23	9.86	20.13	170.21	164.90	0.12	1.27	0.11	0.04	8.74	10.49	139.92	150.34	0.07	1.20	0.13
Tpk1	0.17	0.48	11.59	17.53	101.05	101.31	0.17	1.43	0.06	0.14	12.68	6.99	112.13	109.77	0.06	1.20	0.03	0.03	2.94	3.60	105.72	110.35	0.03	1.10	0.05	0.03	12.40	4.99	85.19	89.76	0.06	1.35	0.12	0.19	10.88	11.68	89.09	87.47	0.13	1.26	0.10	0.11	6.93	7.54	78.82	78.18	0.10	1.30	0.10
Srp72	0.14	0.52	11.60	125.79	825.51	801.32	0.15	1.47	0.05	0.21	11.46	57.77	1073.47	1049.57	0.05	1.21	0.15	0.62	8.83	159.93	1008.10	1043.83	0.16	1.37	0.09	0.18	15.09	88.74	1079.69	1120.83	0.08	1.38	0.07	0.26	9.24	85.50	903.71	905.45	0.09	1.28	0.14	0.31	7.62	104.24	853.34	861.42	0.12	1.46	0.16
Papss2	0.12	0.27	11.64	112.79	808.10	785.57	0.14	1.55	0.21	0.56	15.61	178.44	905.26	903.64	0.20	1.51	0.28	0.66	14.80	317.14	1035.75	1132.74	0.31	1.97	0.22	0.37	2.96	192.93	910.42	882.83	0.21	1.55	0.30	0.41	11.60	350.56	1157.43	1077.19	0.30	1.98	0.11	0.16	12.81	87.13	757.01	741.73	0.12	1.56	0.15
Pepd	0.13	0.35	11.65	22.42	168.50	170.66	0.13	1.28	0.06	0.23	16.42	10.18	147.34	148.34	0.07	1.15	0.12	0.59	10.43	25.80	155.97	161.25	0.17	1.39	0.09	0.14	6.56	21.06	196.43	192.39	0.11	1.32	0.06	0.06	14.72	10.92	170.09	163.91	0.06	1.27	0.13	0.22	12.39	28.26	180.03	169.55	0.16	1.42	0.01
4930579F01Rik	0.59	0.46	11.65	7.18	9.55	6.65	0.75	5.09	0.14	0.12	10.90	1.44	7.05	6.21	0.20	1.88	0.34	0.30	5.94	2.65	7.46	7.44	0.35	2.49	0.26	0.14	5.79	2.27	7.95	7.12	0.29	2.48	0.33	0.26	11.44	2.23	6.68	6.29	0.33	2.13	0.02	0.01	17.55	0.37	5.85	5.97	0.06	1.44	0.28
Slc22a1	0.06	0.11	11.66	92.81	1362.21	1381.71	0.07	1.25	0.09	0.29	9.92	98.92	1138.29	1127.23	0.09	1.25	0.07	0.23	5.73	95.66	1262.59	1260.57	0.08	1.21	0.10	0.42	4.93	187.59	1832.53	1827.13	0.10	1.31	0.09	0.33	8.02	122.20	1209.84	1219.37	0.10	1.35	0.02	0.07	8.80	82.76	1741.41	1715.36	0.05	1.14	0.04
Slc35d1	0.12	0.36	11.67	147.72	1253.57	1248.52	0.12	1.31	0.11	0.57	9.48	138.03	1270.25	1248.17	0.11	1.22	0.19	0.71	6.23	228.27	1246.55	1210.81	0.18	1.45	0.01	0.01	4.61	20.96	1279.03	1289.65	0.02	1.10	0.08	0.24	11.27	144.60	1231.23	1177.63	0.12	1.32	0.18	0.26	9.23	281.91	1433.69	1400.38	0.20	1.60	0.08
Zbtb16	0.65	0.32	11.67	35.10	48.79	36.08	0.72	9.42	0.80	0.39	15.37	46.55	60.08	41.62	0.77	6.06	1.12	0.57	14.83	72.93	66.29	34.89	1.10	11.44	0.65	0.51	8.07	69.91	102.41	78.56	0.68	4.25	0.79	0.31	14.36	43.56	53.09	27.42	0.82	12.63	0.83	0.28	14.39	45.34	51.64	25.35	0.88	11.72	0.86
Tgfbrap1	0.14	0.36	11.69	26.08	184.50	180.59	0.14	1.35	0.03	0.09	10.62	9.20	161.27	157.06	0.06	1.18	0.06	0.20	4.42	11.49	170.22	172.10	0.07	1.21	0.20	0.51	16.65	34.81	173.66	179.33	0.20	1.77	0.12	0.24	13.19	18.28	158.21	148.89	0.12	1.33	0.09	0.27	15.25	19.33	161.45	163.78	0.12	1.41	0.07
C3ar1	0.05	0.01	11.69	0.93	26.08	25.01	0.04	1.23	0.39	0.17	21.40	13.82	36.21	31.05	0.38	2.41	0.03	0.09	9.48	2.72	23.73	22.15	0.11	1.69	0.31	0.19	4.00	5.07	17.24	15.55	0.29	2.38	0.07	0.04	22.87	1.72	23.61	21.92	0.07	1.57	0.34	0.27	22.59	7.40	21.29	19.63	0.35	2.59	0.21
Map2k2	0.06	0.12	11.70	27.67	456.45	465.79	0.06	1.27	0.06	0.32	17.02	43.18	605.75	611.87	0.07	1.17	0.10	0.36	12.75	66.07	596.67	582.99	0.11	1.33	0.14	0.49	20.46	107.27	834.04	830.78	0.13	1.33	0.06	0.03	17.97	23.07	605.67	602.63	0.04	1.23	0.11	0.27	11.98	78.27	670.70	671.34	0.12	1.40	0.17
Gnl3	0.33	0.64	11.72	99.61	304.07	300.14	0.33	1.93	0.21	0.50	12.07	91.72	402.43	372.29	0.23	1.62	0.11	0.17	6.75	44.49	382.90	376.83	0.12	1.42	0.23	0.28	16.78	51.67	225.01	213.01	0.23	1.76	0.22	0.38	13.12	69.12	309.19	288.62	0.22	1.80	0.03	0.03	15.77	14.96	217.60	206.06	0.07	1.57	0.19
Gm5471	1.02	0.13	11.73	1.34	1.30	0.00	1.03	NA	0.20	0.03	23.70	0.36	1.90	1.75	0.19	2.95	0.70	0.52	10.78	1.21	1.65	1.56	0.73	NA	0.46	0.11	10.82	0.46	0.60	0.00	0.76	9.92	0.64	0.26	1.33	1.08	1.68	1.32	0.64	5.70	0.62	0.28	12.53	0.67	1.04	1.26	0.65	8.47	0.18
Ung	0.52	0.51	11.74	58.03	109.90	101.46	0.53	4.14	0.43	0.68	11.46	23.12	53.70	51.11	0.43	2.20	0.26	0.27	8.69	19.30	72.48	67.37	0.27	1.76	0.66	0.63	18.17	53.04	81.38	76.68	0.65	4.43	0.41	0.65	14.64	44.94	80.44	80.26	0.56	3.30	0.34	0.18	13.52	22.65	63.93	63.47	0.35	3.36	0.67
Nqo1	0.22	0.19	11.75	9.22	41.06	37.03	0.22	1.78	0.18	0.33	15.55	4.06	21.44	22.35	0.19	1.79	0.16	0.16	10.58	5.97	29.04	24.23	0.21	1.61	0.35	0.18	7.80	7.72	24.71	23.30	0.31	2.79	0.18	0.39	12.75	5.87	25.01	24.63	0.23	1.61	0.06	0.00	18.93	0.06	29.16	27.78	0.00	2.39	0.15
Nsd3	0.06	0.10	11.76	25.06	404.99	395.08	0.06	1.32	0.07	0.12	17.60	35.04	512.49	490.54	0.07	1.17	0.09	0.31	18.77	41.66	435.95	430.92	0.10	1.22	0.12	0.31	17.32	56.39	462.89	447.59	0.12	1.31	0.12	0.25	19.25	48.53	451.72	456.20	0.11	1.27	0.09	0.22	15.06	49.58	437.66	445.35	0.11	1.36	0.12
Gm49980	0.32	0.63	11.76	92.74	291.07	262.23	0.32	1.91	0.42	0.64	14.16	78.89	182.89	175.78	0.43	2.40	0.27	0.66	14.20	54.65	180.68	180.24	0.30	1.96	0.16	0.27	14.28	95.53	593.39	595.55	0.16	1.55	0.55	0.55	13.77	143.65	258.87	189.47	0.55	3.08	0.47	0.45	13.79	121.28	278.69	254.00	0.44	2.51	0.22
Mfap1a	0.22	0.53	11.79	37.65	167.89	164.87	0.22	1.59	0.14	0.31	12.23	24.18	170.52	165.21	0.14	1.40	0.10	0.12	15.17	14.87	174.87	170.22	0.09	1.17	0.25	0.17	6.33	30.31	113.68	97.15	0.27	2.18	0.12	0.28	12.18	17.63	141.95	139.36	0.12	1.35	0.13	0.26	11.56	14.68	122.69	121.88	0.12	1.31	0.20
Trak2	0.25	0.75	11.81	38.57	152.34	153.63	0.25	1.59	0.29	0.64	11.02	29.88	103.49	92.75	0.29	1.73	0.10	0.41	10.61	11.68	107.10	111.07	0.11	1.34	0.23	0.31	16.84	17.25	62.77	60.40	0.27	2.46	0.24	0.56	13.54	27.96	95.77	92.26	0.29	1.74	0.14	0.15	15.74	10.26	86.09	79.11	0.12	1.39	0.00
Phc1	0.06	0.01	11.85	0.79	12.11	12.09	0.07	1.55	0.32	0.29	20.73	3.76	11.28	10.30	0.33	2.20	0.32	0.32	16.86	4.28	14.10	14.43	0.30	1.97	0.41	0.28	16.69	2.98	7.17	6.36	0.42	2.45	0.02	0.00	7.11	0.29	10.58	9.24	0.03	1.95	0.18	0.06	20.43	1.58	8.94	8.24	0.18	1.84	0.12
Ivd	0.03	0.02	11.85	16.81	584.87	577.98	0.03	1.22	0.07	0.29	14.80	35.16	607.26	603.00	0.06	1.15	0.12	0.50	16.19	85.62	581.77	584.22	0.15	1.34	0.16	0.26	5.08	151.58	780.60	738.56	0.19	1.60	0.14	0.31	17.61	69.06	542.99	532.60	0.13	1.34	0.05	0.01	16.42	9.27	409.94	401.82	0.02	1.11	0.07
Mtss1	0.40	0.63	11.86	671.51	1408.19	1390.79	0.48	3.04	0.36	0.75	12.14	553.98	1279.05	1223.32	0.43	2.60	0.35	0.66	10.04	422.03	1161.84	1140.50	0.36	1.91	0.26	0.53	14.72	159.86	602.84	613.29	0.27	1.90	0.40	0.70	12.69	514.89	1255.55	1217.87	0.41	2.52	0.46	0.80	12.41	531.56	1096.71	1046.70	0.48	2.99	0.23
Cryz	0.21	0.45	11.86	143.48	678.36	661.20	0.21	1.54	0.18	0.44	12.35	92.60	499.60	487.94	0.19	1.45	0.05	0.12	10.69	24.47	530.04	530.43	0.05	1.10	0.18	0.62	6.69	116.93	691.68	684.60	0.17	1.48	0.27	0.62	12.72	133.96	496.39	441.34	0.27	1.70	0.09	0.06	13.09	39.98	502.77	468.45	0.08	1.28	0.07
Ipo5	0.16	0.46	11.90	28.95	130.78	133.37	0.22	1.62	0.07	0.17	8.87	10.39	109.11	110.07	0.10	1.28	0.13	0.66	11.01	17.25	120.30	120.39	0.14	1.34	0.01	0.01	4.97	7.10	170.56	154.15	0.04	1.46	0.19	0.56	12.94	21.70	114.37	112.35	0.19	1.46	0.05	0.01	12.99	4.64	127.49	124.90	0.04	1.33	0.10
Tmem71	0.28	0.13	11.90	1.68	6.43	5.24	0.26	1.66	0.43	0.33	1.04	5.35	11.65	9.99	0.46	3.54	0.33	0.31	23.77	3.55	10.61	10.86	0.33	2.02	0.51	0.25	11.60	3.38	6.66	6.13	0.51	3.02	0.08	0.02	1.72	0.57	6.52	5.63	0.09	1.95	0.26	0.15	4.11	1.75	6.13	5.62	0.29	4.27	0.24
Mroh1	0.25	0.44	11.91	10.13	39.96	39.90	0.25	1.98	0.06	0.08	10.38	3.81	54.92	55.55	0.07	1.29	0.01	0.01	13.22	0.91	45.27	46.37	0.02	1.13	0.07	0.06	23.29	8.42	102.35	99.57	0.08	1.29	0.07	0.00	16.71	0.64	49.37	49.86	0.01	1.21	0.06	0.03	9.26	4.71	55.84	48.68	0.08	1.41	0.04
Sftpa1	0.10	0.02	11.91	0.54	4.38	3.89	0.12	2.48	0.56	0.33	13.14	3.43	5.74	5.27	0.60	6.27	0.42	0.27	15.14	1.79	3.97	3.37	0.45	4.76	0.20	0.02	16.43	1.51	9.73	9.00	0.16	7.70	0.52	0.42	16.41	2.17	4.24	3.82	0.51	3.45	0.52	0.18	11.86	2.76	5.28	4.12	0.52	3.93	0.36
Tmem88b	0.22	0.10	11.92	2.72	12.25	12.61	0.22	2.22	0.07	0.05	15.18	0.88	10.24	10.22	0.09	1.30	0.20	0.15	13.81	1.71	7.40	6.68	0.23	2.08	0.37	0.19	13.00	4.23	11.59	11.10	0.36	2.94	0.40	0.35	19.83	2.89	7.42	6.91	0.39	2.52	0.16	0.07	12.75	1.06	6.32	6.14	0.17	1.91	0.18
Ttc39a	0.13	0.00	11.92	0.16	3.07	2.10	0.05	1.54	0.69	0.59	15.44	2.87	3.65	3.20	0.78	5.60	0.45	0.10	18.38	0.49	1.22	0.89	0.40	4.20	0.39	0.06	14.72	0.32	0.49	0.00	0.65	NA	0.41	0.19	15.10	1.34	3.34	2.77	0.40	2.04	0.11	0.04	20.64	1.77	3.62	1.85	0.49	7.48	0.40
Fitm2	0.51	0.82	11.93	117.52	224.98	210.02	0.52	2.78	0.24	0.46	14.47	60.82	255.23	244.08	0.24	1.79	0.16	0.25	15.00	38.99	215.82	215.41	0.18	1.48	0.35	0.39	10.09	80.88	219.57	182.87	0.37	2.03	0.45	0.55	12.86	95.51	216.37	190.15	0.44	2.67	0.38	0.70	13.19	113.52	292.25	265.26	0.39	2.05	0.44
Ap2m1	0.04	0.02	11.94	4.54	162.72	166.65	0.03	1.09	0.12	0.18	8.85	17.57	170.28	174.85	0.10	1.35	0.13	0.46	7.63	24.46	163.95	163.71	0.15	1.42	0.15	0.21	1.33	53.48	347.67	338.95	0.15	1.51	0.05	0.11	6.58	20.10	197.46	188.08	0.10	1.23	0.12	0.19	9.36	33.49	222.75	209.87	0.15	1.42	0.19
Kdm2b	0.14	0.22	11.95	6.97	47.35	46.35	0.15	1.41	0.22	0.46	15.49	8.67	38.04	37.90	0.23	1.57	0.23	0.47	16.91	9.11	38.81	38.49	0.23	1.80	0.13	0.13	7.73	5.21	44.30	40.18	0.12	1.44	0.08	0.10	19.55	4.03	32.45	32.78	0.12	1.50	0.13	0.03	18.92	2.90	28.52	27.95	0.10	1.67	0.15
Ube2e2	0.19	0.45	11.95	21.20	108.75	104.92	0.19	1.71	0.06	0.09	11.66	4.75	75.71	73.97	0.06	1.33	0.21	0.51	7.82	19.82	75.83	74.27	0.26	1.83	0.15	0.20	6.26	14.87	115.39	110.99	0.13	1.52	0.10	0.19	13.72	7.99	70.70	71.73	0.11	1.45	0.05	0.09	7.46	7.12	89.25	87.06	0.08	1.24	0.14
Slc1a2	0.43	0.72	11.97	593.73	1129.82	1033.02	0.53	2.77	0.45	0.80	12.93	537.02	1115.89	1060.40	0.48	2.79	0.33	0.65	11.19	384.50	1163.93	1075.61	0.33	2.01	0.02	0.02	15.47	17.81	433.95	432.21	0.04	1.24	0.53	0.76	13.67	528.16	954.72	793.97	0.55	3.35	0.23	0.54	13.79	165.00	434.98	346.87	0.38	2.18	0.14
Psen1	0.17	0.52	12.01	11.52	64.92	66.49	0.18	1.50	0.02	0.05	16.46	2.42	76.92	76.03	0.03	1.18	0.13	0.18	10.89	9.27	72.40	71.50	0.13	1.38	0.02	0.00	1.62	1.09	141.28	133.47	0.01	1.31	0.05	0.04	11.08	5.51	85.99	82.67	0.06	1.35	0.21	0.41	11.33	23.47	101.35	102.39	0.23	1.79	0.21
Ahr	0.16	0.28	12.04	21.07	114.16	107.24	0.18	1.41	0.04	0.09	8.34	8.09	99.67	95.87	0.08	1.27	0.15	0.35	12.44	15.19	105.61	97.71	0.14	1.48	0.22	0.30	16.95	21.79	77.32	87.28	0.28	2.27	0.17	0.28	12.50	14.55	86.93	88.82	0.17	1.50	0.21	0.38	21.11	20.29	77.02	74.84	0.26	1.75	0.07
Tmem120a	0.34	0.60	12.05	80.76	238.61	219.61	0.34	2.06	0.36	0.66	13.21	77.05	211.05	206.76	0.37	2.17	0.11	0.30	13.93	27.25	210.87	207.40	0.13	1.37	0.13	0.12	6.19	96.01	389.50	360.54	0.25	1.79	0.47	0.61	13.24	89.45	187.33	181.74	0.48	2.61	0.46	0.34	12.94	149.53	291.06	227.41	0.51	2.59	0.23
Sin3b	0.12	0.51	12.05	46.56	314.34	311.53	0.15	1.38	0.05	0.20	14.22	15.78	292.06	291.66	0.05	1.14	0.12	0.28	11.78	35.00	283.27	281.63	0.12	1.39	0.02	0.01	10.89	7.23	366.71	376.73	0.02	1.33	0.18	0.54	11.12	59.15	300.06	293.16	0.20	1.41	0.09	0.18	10.75	27.81	286.57	280.02	0.10	1.32	0.10
Immt	0.14	0.45	12.08	92.25	684.75	673.55	0.13	1.34	0.07	0.28	15.20	48.95	802.18	801.98	0.06	1.15	0.07	0.44	11.04	62.39	753.87	761.64	0.08	1.18	0.09	0.16	22.32	51.16	564.13	554.80	0.09	1.34	0.08	0.11	12.41	51.75	745.35	719.98	0.07	1.30	0.06	0.06	5.81	35.14	610.06	599.70	0.06	1.29	0.05
Spc25	0.32	0.61	12.09	25.35	63.46	57.41	0.40	2.55	0.20	0.46	13.45	17.74	82.34	77.75	0.22	1.47	0.12	0.25	15.34	9.57	76.64	77.98	0.12	1.29	0.36	0.18	6.19	16.90	37.78	31.82	0.45	2.99	0.27	0.36	12.49	18.29	71.93	65.92	0.25	1.88	0.43	0.33	14.64	24.95	50.00	36.59	0.50	4.53	0.08
Eif5	0.12	0.76	12.10	310.92	2498.17	2461.81	0.12	1.30	0.06	0.41	11.98	146.96	2457.65	2424.63	0.06	1.14	0.06	0.41	1.36	158.23	2443.92	2457.27	0.06	1.18	0.06	0.31	16.28	109.37	1484.77	1441.84	0.07	1.20	0.06	0.21	14.39	141.16	2224.13	2148.98	0.06	1.14	0.01	0.01	22.09	60.14	2125.90	2166.59	0.03	1.21	0.04
Polr1a	0.27	0.59	12.11	23.01	78.57	73.38	0.29	1.69	0.15	0.30	15.54	12.46	78.36	77.01	0.16	1.67	0.21	0.42	12.02	15.66	75.97	77.26	0.21	1.49	0.24	0.24	15.57	26.17	115.26	112.06	0.23	1.78	0.32	0.34	14.28	25.58	85.08	77.92	0.30	2.43	0.13	0.17	14.53	9.89	73.30	63.83	0.13	1.57	0.19
Glul	0.09	0.25	12.12	652.19	6961.00	7094.55	0.09	1.43	0.07	0.33	12.08	536.37	7327.66	7341.07	0.07	1.19	0.17	0.37	7.93	1317.49	7254.77	7568.94	0.18	1.54	0.03	0.03	11.69	144.45	5208.84	5140.38	0.03	1.09	0.07	0.08	12.19	418.19	6160.05	6184.71	0.07	1.19	0.10	0.19	12.20	536.42	4974.82	4954.92	0.11	1.38	0.01
Gys2	0.57	0.80	12.14	580.69	844.91	706.64	0.69	3.85	0.42	0.81	12.76	339.54	641.27	547.03	0.53	2.48	0.30	0.73	11.62	188.78	586.04	569.50	0.32	2.01	0.17	0.19	6.88	41.53	238.07	229.03	0.17	1.59	0.48	0.83	12.73	367.99	765.45	744.57	0.48	2.56	0.33	0.67	14.58	319.08	736.41	639.41	0.43	2.34	0.11
Galk1	0.19	0.39	12.17	54.51	279.92	277.91	0.19	1.56	0.06	0.20	16.29	22.96	304.63	311.46	0.08	1.20	0.05	0.11	17.57	22.45	269.92	270.76	0.08	1.26	0.11	0.16	1.61	45.98	380.05	388.02	0.12	1.63	0.15	0.19	13.21	48.41	332.10	317.27	0.15	1.47	0.02	0.12	12.26	70.52	486.28	440.57	0.15	1.54	0.20
Alas1	1.18	0.74	12.20	2649.53	2234.23	1023.38	1.19	16.71	0.68	0.58	12.81	1530.49	2093.28	1790.60	0.73	7.95	0.34	0.34	9.28	555.29	1378.56	1321.64	0.40	2.30	0.72	0.56	14.96	1234.26	1667.98	1780.27	0.74	15.17	0.46	0.60	13.12	1446.33	1704.23	1058.73	0.85	5.89	0.56	0.49	11.19	1330.04	1632.35	1052.26	0.81	7.70	0.64
Epas1	0.17	0.39	12.21	92.72	537.50	533.30	0.17	1.45	0.20	0.68	14.23	93.16	471.71	450.82	0.20	1.49	0.17	0.64	10.71	93.03	551.60	541.80	0.17	1.36	0.14	0.33	8.64	62.95	402.91	392.07	0.16	1.41	0.23	0.53	12.09	119.47	523.39	509.06	0.23	1.66	0.14	0.31	14.93	90.73	657.66	654.99	0.14	1.51	0.06
Gm20657	0.29	0.47	12.25	16.32	55.28	50.01	0.30	1.77	0.11	0.13	8.16	4.27	33.35	31.82	0.13	1.68	0.14	0.14	10.14	5.74	38.19	39.31	0.15	1.45	0.15	0.12	15.99	7.28	43.95	43.95	0.17	2.09	0.20	0.27	16.37	9.56	39.16	36.40	0.24	1.74	0.09	0.01	1.54	3.88	47.19	39.14	0.08	1.63	0.12
Ccar1	0.25	0.46	12.28	95.36	365.19	347.78	0.26	1.79	0.18	0.39	16.02	69.77	419.44	415.74	0.17	1.63	0.15	0.19	13.29	57.13	403.79	421.63	0.14	1.52	0.19	0.43	18.75	43.03	226.69	222.16	0.19	1.62	0.08	0.12	14.53	30.75	353.04	347.10	0.09	1.38	0.09	0.11	15.85	46.33	334.98	314.25	0.14	1.42	0.00
Dgat1	0.17	0.34	12.28	24.96	145.39	150.00	0.17	1.39	0.22	0.65	12.33	28.70	125.81	122.79	0.23	1.63	0.07	0.14	9.83	9.92	133.15	132.36	0.07	1.20	0.15	0.17	7.14	64.62	272.39	254.15	0.24	1.79	0.17	0.26	12.52	20.87	121.86	115.48	0.17	1.59	0.09	0.07	10.09	19.58	140.89	124.41	0.14	1.48	0.21
Urad	0.17	0.06	12.28	1.60	9.28	9.20	0.17	2.21	0.29	0.26	17.51	4.01	11.75	11.01	0.34	3.17	0.24	0.25	17.20	3.84	13.31	11.58	0.29	1.79	0.35	0.27	16.38	6.33	19.32	18.80	0.33	2.54	0.25	0.21	15.59	2.94	13.67	13.00	0.22	1.86	0.29	0.15	18.93	4.43	17.60	16.08	0.25	2.15	0.35
Tmem147os.1	0.22	0.07	12.29	1.07	3.92	3.15	0.27	4.26	0.26	0.15	10.92	0.71	1.71	1.05	0.42	5.49	0.11	0.04	10.29	0.48	2.38	2.22	0.20	3.46	0.61	0.35	9.53	7.39	11.68	8.79	0.63	4.70	0.31	0.20	10.01	2.11	4.52	4.06	0.47	3.90	0.81	0.26	8.87	5.91	6.54	5.15	0.90	9.35	0.27
Nrep	0.93	0.53	12.30	233.66	250.67	155.37	0.93	7.13	0.84	0.70	12.64	204.42	241.72	221.79	0.85	6.29	0.47	0.74	13.22	60.37	127.02	128.04	0.48	2.97	0.25	0.17	19.54	24.82	79.33	83.59	0.31	2.69	0.92	0.63	13.82	210.05	226.69	131.20	0.93	7.85	0.69	0.58	14.02	165.18	228.32	199.16	0.72	4.62	0.28
Pdcd11	0.29	0.60	12.30	31.36	89.12	82.76	0.35	2.09	0.01	0.03	14.00	3.83	87.81	89.17	0.04	1.30	0.05	0.04	11.15	4.07	78.25	78.80	0.05	1.29	0.29	0.35	16.80	28.41	99.47	83.85	0.29	1.99	0.15	0.25	15.28	12.73	84.67	83.81	0.15	1.67	0.13	0.17	14.76	11.90	92.65	87.26	0.13	1.44	0.24
Gm15675	0.22	0.23	12.31	3.40	15.80	14.32	0.22	1.71	0.40	0.16	19.47	5.02	15.02	13.40	0.33	2.09	0.19	0.22	11.75	2.67	10.96	11.11	0.24	2.15	0.51	0.31	11.26	5.08	9.84	7.83	0.52	3.01	0.29	0.28	15.19	3.71	11.93	10.42	0.31	2.54	0.19	0.20	13.67	2.36	7.39	7.48	0.32	2.61	0.15
Creb3	0.11	0.33	12.35	18.35	155.58	156.34	0.12	1.24	0.13	0.43	9.71	18.06	141.90	141.38	0.13	1.37	0.18	0.47	5.78	24.11	146.58	148.05	0.16	1.55	0.10	0.05	7.31	52.53	299.68	262.21	0.18	1.98	0.13	0.27	11.92	22.69	149.76	162.30	0.15	1.36	0.15	0.19	9.69	28.84	179.17	182.08	0.16	1.54	0.27
Unc5b	0.06	0.17	12.39	6.46	43.35	39.82	0.15	1.72	0.24	0.39	15.34	12.64	44.67	45.07	0.28	2.13	0.24	0.44	15.34	11.47	46.18	44.53	0.25	1.67	0.07	0.01	11.99	1.53	23.32	23.51	0.07	2.35	0.48	0.45	10.79	18.30	39.59	34.92	0.46	3.07	0.54	0.71	13.19	26.16	47.72	43.10	0.55	3.24	0.17
Cd276	0.23	0.18	12.40	2.60	7.20	6.59	0.36	2.56	0.15	0.04	8.66	1.04	7.61	6.43	0.14	2.14	0.49	0.27	4.11	2.75	5.83	5.00	0.47	2.97	0.28	0.13	3.76	3.55	10.22	8.74	0.35	2.06	0.34	0.26	9.00	2.45	7.92	7.52	0.31	2.58	0.54	0.48	8.23	2.91	4.62	4.29	0.63	6.01	0.21
Rpl18-ps2	0.11	0.06	12.43	12.53	125.89	116.75	0.10	1.60	0.30	0.75	11.87	35.65	116.91	109.79	0.30	1.79	0.10	0.10	13.49	16.07	155.23	154.48	0.10	1.57	0.01	0.00	18.80	6.90	253.59	265.13	0.03	1.24	0.11	0.12	15.94	32.02	124.90	105.06	0.26	2.16	0.24	0.07	15.10	35.77	228.48	192.49	0.16	1.50	0.17
Gm38357	1.45	0.43	12.44	5.79	4.00	1.47	1.45	NA	0.78	0.57	12.85	6.07	7.27	5.36	0.83	6.26	0.90	0.41	10.93	4.35	4.78	2.72	0.91	7.18	0.96	0.25	18.71	1.85	1.67	0.28	1.11	NA	0.77	0.26	14.55	1.95	2.37	1.46	0.82	12.51	0.98	0.41	12.97	1.61	1.38	0.67	1.17	NA	1.22
Mfn1	0.06	0.12	12.45	12.57	148.88	145.51	0.08	1.21	0.03	0.11	15.58	9.14	159.13	159.69	0.06	1.22	0.11	0.32	11.19	17.60	150.54	157.86	0.12	1.34	0.09	0.12	8.43	22.30	190.66	185.98	0.12	1.54	0.15	0.23	13.46	22.23	170.80	168.90	0.13	1.35	0.03	0.03	20.11	8.62	172.47	173.06	0.05	1.25	0.11
Apeh	0.11	0.20	12.48	26.18	227.29	220.00	0.12	1.26	0.05	0.08	15.77	8.39	189.88	182.96	0.04	1.16	0.14	0.43	11.03	27.05	196.26	195.02	0.14	1.39	0.05	0.09	11.81	17.66	334.26	326.01	0.05	1.35	0.11	0.13	12.28	22.15	216.38	222.56	0.10	1.31	0.10	0.14	10.58	24.43	215.38	197.95	0.11	1.30	0.12
Serpina6	0.16	0.33	12.49	143.58	907.19	903.83	0.16	1.48	0.32	0.70	13.94	262.32	804.27	790.22	0.33	2.02	0.37	0.63	13.43	371.84	973.01	955.05	0.38	2.80	0.38	0.60	5.28	367.55	916.37	909.75	0.40	2.30	0.40	0.62	12.95	422.74	1065.47	1007.95	0.40	2.48	0.30	0.36	12.34	194.19	627.13	547.86	0.31	1.97	0.22
Armcx4	0.35	0.11	12.52	1.58	4.45	4.46	0.36	3.25	0.31	0.19	20.47	3.09	6.68	5.69	0.46	2.79	0.20	0.10	4.07	1.06	5.62	5.10	0.19	1.94	0.35	0.07	19.54	1.01	3.33	2.91	0.30	6.74	0.04	0.01	23.79	0.29	6.85	7.26	0.04	1.33	0.08	0.01	12.91	0.30	3.80	3.42	0.08	1.91	0.27
Mrpl48-ps	0.62	0.37	12.52	4.20	6.65	6.56	0.63	4.25	0.17	0.14	9.82	1.81	9.45	9.78	0.19	2.25	0.10	0.04	11.75	1.20	10.98	10.84	0.11	1.64	0.30	0.06	5.12	4.33	18.81	16.84	0.23	2.56	0.15	0.03	17.05	0.96	10.07	10.92	0.10	1.66	0.31	0.16	0.56	2.38	7.77	7.80	0.31	2.49	0.13
Gm45792	0.42	0.17	12.56	1.91	4.15	2.99	0.46	4.98	0.35	0.28	6.23	7.03	14.99	14.22	0.47	2.97	0.84	0.24	4.63	11.44	13.51	7.87	0.85	8.04	1.09	0.28	19.04	7.45	8.15	5.98	0.91	6.00	0.58	0.19	21.43	11.94	20.30	14.66	0.59	5.56	0.56	0.26	2.45	19.87	37.53	34.09	0.53	4.85	0.32
Ciapin1	0.19	0.45	12.58	61.33	299.16	283.05	0.21	1.51	0.06	0.13	14.49	16.41	261.89	263.01	0.06	1.29	0.12	0.33	8.45	41.83	255.26	253.98	0.16	1.49	0.20	0.42	21.69	76.99	384.90	363.12	0.20	1.57	0.07	0.08	11.94	18.35	262.24	259.85	0.07	1.30	0.06	0.01	12.05	10.44	297.21	270.44	0.04	1.32	0.34
Cyc1	0.13	0.40	12.58	142.41	1086.29	1057.32	0.13	1.31	0.05	0.06	15.82	34.01	750.59	739.40	0.05	1.19	0.09	0.23	15.56	79.12	773.84	780.21	0.10	1.30	0.08	0.09	3.71	112.23	1100.68	1009.93	0.10	1.37	0.14	0.28	13.18	96.90	787.89	791.85	0.12	1.40	0.05	0.11	14.85	47.76	734.12	732.41	0.07	1.18	0.05
Gpc1	0.54	0.46	12.59	17.13	30.74	24.69	0.56	3.58	0.28	0.35	16.60	15.65	53.89	52.23	0.29	2.41	0.01	0.00	9.67	0.76	33.15	34.24	0.02	1.66	0.39	0.22	0.19	3.04	7.51	5.68	0.41	2.69	0.39	0.37	12.97	15.56	40.29	35.63	0.39	2.13	0.31	0.25	14.35	22.65	76.36	71.14	0.30	1.81	0.17
C2cd2l	0.10	0.19	12.59	15.87	156.86	155.99	0.10	1.22	0.17	0.35	10.99	30.67	183.17	181.48	0.17	1.65	0.09	0.07	5.30	13.90	179.93	178.46	0.08	1.33	0.29	0.52	13.71	83.93	262.77	250.63	0.32	2.17	0.13	0.50	11.54	31.99	175.84	178.52	0.18	1.50	0.12	0.28	11.84	28.30	195.54	194.16	0.14	1.50	0.34
Dpagt1	0.07	0.15	12.60	12.31	161.73	161.41	0.08	1.17	0.08	0.32	3.27	13.75	156.24	151.24	0.09	1.23	0.17	0.40	7.35	24.11	151.24	148.04	0.16	1.43	0.11	0.08	21.07	24.36	281.40	275.06	0.09	1.52	0.12	0.30	2.56	23.28	181.88	182.96	0.13	1.29	0.09	0.12	6.61	20.70	185.26	191.32	0.11	1.36	0.29
Plin4	1.08	0.56	12.61	37.68	34.68	20.58	1.09	15.36	0.59	0.30	16.42	22.81	39.90	31.66	0.57	5.58	0.56	0.44	18.43	17.28	30.08	30.50	0.57	4.30	0.77	0.52	12.40	25.10	25.98	15.27	0.97	8.76	1.28	0.38	13.88	27.21	20.91	10.40	1.30	14.68	0.87	0.53	16.19	22.32	26.33	18.00	0.85	6.88	0.97
Lrrc14	0.05	0.02	12.61	7.35	148.01	141.49	0.05	1.29	0.14	0.45	9.85	13.49	105.56	107.37	0.13	1.32	0.16	0.51	2.88	17.51	111.79	106.82	0.16	1.38	0.10	0.19	13.78	19.89	202.84	199.59	0.10	1.27	0.06	0.11	10.70	6.20	107.31	103.38	0.06	1.17	0.07	0.07	2.12	18.08	136.76	120.16	0.13	1.45	0.14
Flad1	0.17	0.34	12.63	23.08	129.29	126.24	0.18	1.57	0.08	0.17	9.57	8.23	117.71	116.09	0.07	1.19	0.04	0.10	7.41	7.75	120.88	116.91	0.06	1.18	0.11	0.09	18.33	15.08	197.64	198.03	0.08	1.35	0.06	0.05	16.40	5.19	119.96	120.60	0.04	1.24	0.01	0.01	5.52	5.71	133.55	124.29	0.04	1.32	0.20
Scara5	0.61	0.25	12.65	2.77	4.50	4.47	0.61	7.74	0.80	0.13	19.67	7.94	11.65	7.15	0.68	7.10	0.89	0.62	14.32	6.11	6.05	5.23	1.01	12.41	0.30	0.07	12.01	3.21	9.07	6.67	0.35	8.78	0.73	0.22	15.05	10.84	12.55	7.69	0.86	8.63	0.64	0.26	17.58	9.22	14.87	12.26	0.62	4.11	0.10
Gm8798	0.38	0.23	12.66	2.70	6.14	7.24	0.44	8.87	0.32	0.21	6.68	1.81	4.35	3.77	0.42	3.47	0.57	0.45	4.56	2.26	3.54	3.36	0.64	5.49	0.51	0.15	3.22	2.30	3.62	2.53	0.63	32.71	0.17	0.04	8.98	0.73	3.62	2.52	0.20	4.24	0.68	0.23	1.00	4.58	6.40	5.38	0.72	5.47	0.48
Naaladl2	0.64	0.64	12.69	39.45	63.12	63.12	0.63	4.31	0.41	0.44	15.50	31.03	82.85	77.63	0.37	1.98	0.28	0.41	15.81	20.17	75.52	74.33	0.27	2.06	0.39	0.23	10.70	11.33	29.99	28.25	0.38	2.77	0.51	0.76	13.66	33.79	58.51	54.87	0.58	3.59	0.49	0.39	15.67	23.23	41.46	35.69	0.56	3.18	0.39
Cdip1	0.18	0.37	12.70	94.31	424.24	410.32	0.22	1.71	0.25	0.64	15.00	103.95	395.36	393.67	0.26	1.75	0.20	0.61	13.74	122.80	430.70	388.23	0.29	1.93	0.28	0.54	11.31	162.10	562.92	556.92	0.29	2.00	0.32	0.56	13.41	127.18	395.07	347.48	0.32	2.01	0.30	0.63	13.26	106.96	352.14	331.89	0.30	1.87	0.35
Zfp106	0.23	0.55	12.74	104.81	431.44	429.89	0.24	1.65	0.12	0.23	14.13	51.32	527.84	519.95	0.10	1.30	0.04	0.03	12.65	17.68	503.76	500.54	0.04	1.21	0.19	0.47	18.09	77.91	437.76	470.73	0.18	1.50	0.13	0.38	14.75	53.84	421.02	413.87	0.13	1.38	0.06	0.24	12.20	24.17	391.54	390.27	0.06	1.16	0.04
Xdh	0.14	0.44	12.74	32.83	220.86	222.02	0.15	1.44	0.11	0.31	15.41	18.00	201.67	206.86	0.09	1.24	0.12	0.55	11.64	35.31	205.89	205.32	0.17	1.41	0.08	0.15	3.43	28.50	278.33	271.73	0.10	1.41	0.10	0.29	18.88	20.65	181.89	178.57	0.11	1.33	0.02	0.05	6.80	12.96	159.71	142.76	0.08	1.54	0.00
Lin7a	0.24	0.54	12.74	22.62	87.36	84.54	0.26	1.65	0.09	0.24	17.08	13.38	99.46	97.04	0.13	1.34	0.19	0.46	10.61	22.18	106.78	109.53	0.21	1.55	0.18	0.12	1.79	22.03	111.55	101.23	0.20	1.78	0.23	0.29	17.15	20.56	112.25	110.95	0.18	1.51	0.28	0.16	21.34	30.19	110.70	97.53	0.27	1.93	0.19
Ikzf4	0.22	0.04	12.74	2.10	9.52	7.75	0.22	2.61	0.08	0.01	20.58	2.32	18.69	15.14	0.12	3.10	0.64	0.34	22.87	8.25	13.20	10.59	0.63	4.56	0.38	0.23	17.80	8.31	20.48	16.38	0.41	3.84	0.63	0.30	20.95	9.75	13.37	10.42	0.73	6.63	0.17	0.04	19.66	1.59	11.19	9.50	0.14	2.30	0.54
Abhd11os	0.24	0.04	12.75	0.51	2.11	2.04	0.24	3.00	0.12	0.02	5.05	0.35	3.17	3.21	0.11	1.96	0.62	0.46	2.93	2.22	3.54	3.84	0.63	17.19	0.52	0.15	5.99	4.49	4.99	3.08	0.90	7.86	0.30	0.10	12.74	0.81	2.88	2.69	0.28	2.22	0.50	0.26	11.70	1.41	2.07	1.53	0.68	10.32	0.50
Bnip3	0.43	0.88	12.76	685.32	1370.64	1373.68	0.50	2.73	0.39	0.84	14.24	457.80	1156.03	1198.25	0.40	2.13	0.25	0.75	13.12	350.07	1153.27	1119.92	0.30	1.76	0.30	0.36	10.93	308.78	1021.23	1018.08	0.30	2.09	0.53	0.76	13.98	565.07	1086.66	1014.70	0.52	3.13	0.61	0.77	14.65	791.82	1283.98	1235.83	0.62	4.27	0.32
Ubac1	0.22	0.61	12.77	40.31	142.85	141.80	0.28	1.95	0.18	0.64	11.98	26.99	119.24	111.03	0.23	1.49	0.11	0.18	12.85	13.25	122.26	117.72	0.11	1.39	0.16	0.38	17.25	24.75	144.22	140.93	0.17	1.51	0.17	0.29	11.34	26.48	141.86	142.07	0.19	1.64	0.18	0.28	15.12	25.49	133.95	128.62	0.19	1.79	0.13
Actr10	0.04	0.12	12.78	16.66	377.15	378.56	0.04	1.20	0.08	0.30	9.68	23.62	332.62	339.19	0.07	1.22	0.08	0.51	9.77	27.40	345.39	346.78	0.08	1.18	0.10	0.32	8.16	40.70	389.84	382.23	0.10	1.32	0.07	0.29	8.99	23.66	321.69	321.39	0.07	1.17	0.03	0.08	0.98	15.28	311.74	308.17	0.05	1.16	0.03
1300014J16Rik	0.35	0.11	12.80	1.24	3.37	2.76	0.37	3.83	0.49	0.21	3.54	1.15	1.85	1.22	0.62	12.37	0.47	0.27	20.85	1.33	2.80	2.29	0.48	2.84	0.97	0.19	5.71	6.65	5.17	2.31	1.29	18.97	0.28	0.04	16.67	0.72	2.40	1.79	0.30	3.20	0.81	0.17	21.35	2.68	3.32	2.44	0.81	11.62	0.04
Ppa2	0.03	0.06	12.82	9.42	326.54	325.02	0.03	1.11	0.09	0.20	20.84	34.11	338.70	341.91	0.10	1.24	0.09	0.41	17.28	32.91	313.96	317.65	0.10	1.25	0.11	0.22	15.26	34.26	318.49	325.14	0.11	1.29	0.09	0.21	4.83	35.97	318.51	307.62	0.11	1.33	0.04	0.00	1.06	3.00	354.38	370.20	0.01	1.15	0.04
Meig1	0.70	0.41	12.83	7.65	10.45	10.00	0.73	4.52	0.51	0.45	13.04	3.24	6.20	6.19	0.52	3.37	0.39	0.22	7.66	1.90	4.84	4.68	0.39	3.50	1.42	0.22	17.26	1.55	1.20	0.00	1.29	25.05	0.44	0.26	15.36	2.92	6.43	4.86	0.45	4.09	0.24	0.13	15.70	2.31	7.16	7.24	0.32	3.48	0.52
Atp5c1	0.04	0.04	12.84	60.05	1762.61	1715.17	0.03	1.13	0.09	0.25	17.95	111.19	1342.98	1336.94	0.08	1.22	0.07	0.29	14.46	126.57	1486.81	1517.78	0.09	1.23	0.12	0.21	17.94	223.40	1418.69	1443.01	0.16	1.74	0.10	0.14	12.67	125.84	1322.68	1323.19	0.10	1.29	0.02	0.02	20.29	74.37	1175.34	1334.25	0.06	1.21	0.01
Gm45216	0.13	0.09	12.84	3.64	28.45	27.57	0.13	1.51	0.10	0.20	11.65	5.44	37.43	36.81	0.15	1.65	0.25	0.57	17.44	9.67	36.38	38.18	0.27	2.04	0.12	0.11	7.35	4.49	26.65	25.96	0.17	1.86	0.13	0.06	12.39	3.53	27.36	27.93	0.13	1.78	0.00	0.01	18.22	0.95	22.23	23.44	0.04	1.45	0.08
Gadd45a	0.23	0.16	12.84	10.43	44.77	40.24	0.23	2.50	0.40	0.54	8.29	18.02	41.92	35.69	0.43	2.17	0.38	0.38	7.25	22.00	49.15	42.21	0.45	2.45	0.38	0.20	22.42	5.24	12.10	10.99	0.43	4.46	0.10	0.01	10.80	1.96	25.99	19.20	0.08	3.58	0.43	0.27	14.10	18.13	42.09	35.57	0.43	3.59	0.47
Metrnl	0.41	0.29	12.84	7.48	18.45	15.12	0.41	2.88	0.11	0.04	14.32	2.05	16.19	14.99	0.13	1.74	0.26	0.37	18.15	4.42	17.62	16.84	0.25	1.69	0.48	0.19	15.35	7.52	17.22	17.57	0.44	4.20	0.08	0.01	0.05	0.91	15.69	15.82	0.06	1.38	0.42	0.28	12.81	5.18	12.25	12.60	0.42	2.92	0.28
LTO1	0.23	0.56	12.84	14.01	50.79	45.88	0.28	1.83	0.06	0.03	10.43	2.63	49.08	47.44	0.05	1.27	0.06	0.24	23.30	3.05	49.52	51.38	0.06	1.21	0.05	0.02	4.81	3.02	45.34	43.12	0.07	1.65	0.13	0.22	17.57	6.68	44.27	43.72	0.15	1.56	0.06	0.07	22.06	3.48	46.80	47.70	0.07	1.44	0.26
Gtf2a2	0.14	0.38	12.85	44.03	268.48	247.74	0.16	1.38	0.15	0.62	12.43	39.65	221.11	216.80	0.18	1.50	0.13	0.44	8.63	28.58	215.18	205.50	0.13	1.31	0.10	0.12	3.78	11.79	155.91	152.47	0.08	1.34	0.12	0.41	12.80	34.16	209.84	202.91	0.16	1.58	0.12	0.29	13.62	27.68	213.98	210.97	0.13	1.37	0.15
Pawr	0.22	0.14	12.86	5.94	28.11	29.49	0.21	1.63	0.07	0.08	21.28	3.62	42.79	40.54	0.08	1.45	0.23	0.45	12.55	9.70	42.33	40.85	0.23	1.54	0.35	0.17	14.73	7.00	19.12	16.91	0.37	2.18	0.06	0.02	21.37	1.89	32.86	32.25	0.06	1.37	0.35	0.36	12.34	10.21	28.65	25.60	0.36	2.17	0.05
Mrpl18	0.24	0.63	12.86	132.63	545.67	515.79	0.24	1.56	0.14	0.70	12.10	91.62	510.64	486.93	0.18	1.43	0.08	0.43	10.70	52.63	524.34	528.49	0.10	1.27	0.10	0.33	15.72	46.68	407.67	419.28	0.11	1.43	0.15	0.46	14.70	87.05	518.35	517.23	0.17	1.40	0.02	0.03	19.58	19.07	486.07	484.18	0.04	1.11	0.06
Atp10d	0.21	0.14	12.86	2.28	10.99	10.21	0.21	1.76	0.63	0.48	16.99	6.70	11.98	10.96	0.56	3.50	0.13	0.22	10.14	2.23	7.83	7.89	0.28	2.22	0.23	0.05	20.36	1.48	5.90	5.91	0.25	9.67	0.24	0.22	15.88	2.37	8.07	7.39	0.29	2.05	0.53	0.33	10.24	3.24	6.27	5.31	0.52	3.93	0.14
Chchd3	0.12	0.52	12.89	54.52	477.94	486.33	0.11	1.34	0.07	0.16	17.05	26.87	516.49	528.29	0.05	1.14	0.08	0.50	10.98	46.05	537.28	536.07	0.09	1.17	0.06	0.06	4.62	14.29	257.07	251.62	0.06	1.29	0.07	0.13	15.52	36.87	505.96	480.23	0.07	1.25	0.14	0.07	12.09	52.63	419.97	478.18	0.13	1.37	0.03
Aldh4a1	0.02	0.00	12.94	17.54	1700.58	1721.79	0.01	1.08	0.06	0.35	13.98	94.09	1391.93	1398.67	0.07	1.20	0.08	0.41	15.38	158.59	1390.22	1392.48	0.11	1.28	0.14	0.57	4.25	468.37	3064.61	3118.20	0.15	1.41	0.03	0.01	12.22	53.53	1700.13	1570.18	0.03	1.20	0.11	0.12	11.30	174.55	1626.28	1555.44	0.11	1.31	0.05
Eif2b3	0.35	0.50	12.95	18.76	52.42	44.18	0.36	2.13	0.20	0.35	16.14	10.48	61.88	59.01	0.17	1.45	0.28	0.52	10.89	16.10	58.03	55.85	0.28	1.83	0.16	0.14	9.72	10.81	57.79	53.31	0.19	1.82	0.10	0.16	17.52	4.85	47.77	49.19	0.10	1.27	0.11	0.05	5.95	7.14	62.14	57.46	0.11	2.13	0.26
Dglucy	0.01	0.00	12.96	2.22	190.96	195.96	0.01	1.24	0.12	0.49	10.71	29.69	235.83	234.24	0.13	1.33	0.13	0.48	10.27	29.63	214.59	214.38	0.14	1.32	0.24	0.34	3.97	49.12	203.78	183.37	0.24	1.84	0.08	0.17	10.34	17.27	169.99	171.03	0.10	1.29	0.09	0.22	2.26	19.53	191.41	189.56	0.10	1.35	0.10
Ano6	0.06	0.05	13.00	3.11	46.58	45.28	0.07	1.34	0.25	0.41	23.55	11.78	47.37	44.06	0.25	1.78	0.15	0.33	22.70	7.61	52.02	51.94	0.15	1.43	0.10	0.12	18.09	3.85	44.29	43.19	0.09	1.30	0.15	0.29	23.24	5.94	37.05	37.36	0.16	1.40	0.03	0.03	17.65	2.53	33.00	31.32	0.08	1.34	0.11
Gm42031	0.77	0.35	13.01	10.18	12.06	7.83	0.84	6.35	1.13	0.19	14.09	5.55	5.39	2.48	1.03	9.09	0.77	0.26	16.03	4.00	5.47	4.16	0.73	8.05	0.73	0.26	18.97	6.40	9.24	8.86	0.69	5.96	1.17	0.44	15.72	9.29	7.68	2.67	1.21	32.21	0.72	0.34	17.76	4.99	6.63	3.75	0.75	10.45	0.47
Gm45540	0.46	0.34	13.02	13.50	31.10	25.31	0.43	2.44	0.13	0.25	11.78	3.58	26.77	26.87	0.13	1.47	0.14	0.14	7.05	2.54	18.55	18.26	0.14	1.62	0.27	0.09	0.33	2.50	8.82	7.97	0.28	2.60	0.10	0.04	20.37	3.11	20.75	16.34	0.15	2.01	0.20	0.06	15.48	3.25	14.79	12.77	0.22	3.02	0.13
Ndufb7	0.11	0.24	13.04	40.74	347.66	341.26	0.12	1.24	0.01	0.02	11.50	6.99	288.00	291.30	0.02	1.18	0.08	0.45	15.06	39.48	332.55	339.08	0.12	1.24	0.09	0.19	2.57	77.28	777.51	766.27	0.10	1.28	0.16	0.17	13.38	54.67	395.78	401.25	0.14	1.54	0.14	0.04	12.65	47.83	490.71	434.44	0.10	1.33	0.13
Pex11a	0.47	0.83	13.09	1395.32	2962.84	2855.50	0.47	2.69	0.26	0.54	16.35	968.78	3622.24	3401.84	0.27	1.81	0.17	0.14	17.12	508.04	3005.74	3017.22	0.17	1.54	0.38	0.66	11.69	999.21	1955.26	1557.82	0.51	2.77	0.46	0.60	13.96	1125.22	2258.63	2118.67	0.50	2.68	0.18	0.36	14.24	690.25	3781.00	3807.28	0.18	1.46	0.35
Ptprd	0.03	0.03	13.09	27.76	1242.77	1229.81	0.02	1.08	0.14	0.53	15.86	150.89	1147.17	1161.45	0.13	1.29	0.09	0.50	14.01	126.04	1160.09	1167.16	0.11	1.23	0.19	0.42	5.53	120.55	640.13	640.05	0.19	1.53	0.08	0.26	14.35	89.72	1015.61	964.74	0.09	1.29	0.05	0.14	16.37	67.26	872.12	857.62	0.08	1.22	0.21
Ndufaf3	0.21	0.54	13.10	21.74	101.66	97.98	0.21	1.58	0.07	0.10	7.86	5.05	81.51	80.18	0.06	1.26	0.15	0.35	10.00	13.42	87.06	89.12	0.15	1.52	0.07	0.06	10.70	10.60	152.93	145.78	0.07	1.38	0.06	0.03	11.09	4.77	101.01	102.00	0.05	1.22	0.03	0.06	2.43	14.20	141.87	131.46	0.10	1.41	0.37
Lyst	0.10	0.04	13.13	9.12	123.09	120.21	0.07	1.34	0.13	0.19	17.69	22.74	173.79	164.77	0.13	1.51	0.03	0.03	5.35	6.02	145.59	138.95	0.04	1.20	0.20	0.18	18.11	18.01	108.11	111.52	0.17	1.46	0.16	0.34	18.57	20.03	121.39	117.18	0.17	1.37	0.09	0.20	12.43	15.81	101.58	103.61	0.16	1.55	0.02
Aadat	0.13	0.46	13.17	65.15	505.08	513.61	0.13	1.31	0.04	0.09	12.68	28.38	624.85	605.35	0.05	1.14	0.12	0.58	14.15	85.69	602.90	594.40	0.14	1.27	0.19	0.37	18.39	125.32	595.10	628.56	0.21	1.54	0.04	0.05	18.91	36.46	408.32	401.45	0.09	1.56	0.15	0.14	23.21	55.74	369.27	362.44	0.15	1.45	0.25
Grpel1	0.19	0.66	13.18	115.76	611.65	608.34	0.19	1.46	0.06	0.22	11.97	36.54	613.54	618.89	0.06	1.14	0.09	0.49	11.89	64.73	620.21	625.62	0.10	1.23	0.07	0.15	4.63	52.37	708.69	692.55	0.07	1.28	0.09	0.38	11.66	59.35	556.88	535.03	0.11	1.31	0.10	0.30	10.65	50.32	515.56	517.91	0.10	1.28	0.02
Celf2	0.09	0.29	13.23	38.75	354.23	345.47	0.11	1.26	0.17	0.41	18.66	68.62	462.95	455.36	0.15	1.39	0.03	0.02	19.56	11.74	382.78	398.01	0.03	1.11	0.20	0.49	12.09	83.18	404.41	383.60	0.21	1.45	0.10	0.23	15.54	41.33	361.75	348.68	0.11	1.41	0.19	0.58	14.42	98.32	470.74	438.74	0.21	1.43	0.12
Gm13015	0.44	0.29	13.25	9.38	22.26	19.27	0.42	2.69	0.32	0.26	9.22	5.62	17.57	15.88	0.32	2.54	0.24	0.24	15.17	5.89	22.61	24.32	0.26	1.90	0.20	0.13	21.21	6.00	23.99	21.53	0.25	2.41	0.36	0.34	14.96	7.85	18.30	16.94	0.43	2.36	0.22	0.06	20.27	4.89	28.21	29.64	0.17	2.41	0.09
Gm11914	0.36	0.36	13.26	32.94	95.49	89.83	0.34	2.23	0.17	0.14	14.85	12.41	85.87	83.64	0.14	1.46	0.10	0.05	10.92	11.96	118.91	127.75	0.10	1.39	0.18	0.16	3.32	8.22	45.06	42.33	0.18	1.86	0.13	0.10	12.16	12.82	104.16	101.13	0.12	1.56	0.01	0.03	17.59	4.35	72.33	74.92	0.06	1.25	0.06
Ppp1r14b	0.35	0.31	13.26	16.11	46.94	47.67	0.34	2.36	0.25	0.42	13.85	11.06	44.21	38.91	0.25	1.66	0.05	0.08	17.59	3.82	46.56	47.82	0.08	1.42	0.42	0.44	19.66	33.69	72.51	69.37	0.46	4.31	0.22	0.36	17.12	14.34	50.40	51.58	0.28	1.98	0.07	0.02	20.66	3.73	66.71	60.53	0.06	1.45	0.25
Zcchc17	0.28	0.51	13.31	44.97	157.54	151.18	0.29	1.74	0.05	0.10	15.45	7.70	148.04	150.32	0.05	1.10	0.08	0.17	11.30	13.59	155.38	160.04	0.09	1.33	0.03	0.03	7.26	13.01	195.74	186.02	0.07	1.77	0.09	0.08	17.22	9.48	153.77	154.66	0.06	1.31	0.08	0.13	12.59	11.84	145.15	144.73	0.08	1.34	0.17
Cox10	0.25	0.56	13.33	64.43	256.93	253.98	0.25	1.75	0.19	0.62	10.94	44.71	236.59	229.83	0.19	1.56	0.19	0.61	8.42	45.63	248.91	238.89	0.18	1.53	0.37	0.51	19.29	145.28	414.21	392.32	0.35	2.67	0.09	0.11	11.38	23.59	250.18	244.13	0.09	1.40	0.02	0.04	3.78	15.03	247.38	259.17	0.06	1.29	0.31
Fam102a	0.58	0.81	13.35	90.15	129.59	105.77	0.70	4.14	0.49	0.80	13.57	75.63	152.72	137.87	0.50	2.54	0.34	0.67	12.35	47.08	127.89	130.81	0.37	2.15	0.31	0.30	17.30	33.31	100.47	97.71	0.33	3.23	0.65	0.69	13.09	78.34	122.25	86.68	0.64	3.48	0.38	0.56	14.12	62.61	157.22	156.88	0.40	2.65	0.44
Gm43668	0.35	0.18	13.38	3.97	12.01	11.03	0.33	2.96	0.08	0.02	0.76	0.93	11.31	13.37	0.08	1.72	0.20	0.11	13.76	1.96	11.19	11.67	0.17	1.56	0.34	0.22	12.71	2.82	6.81	6.46	0.41	2.61	0.06	0.07	20.94	0.90	8.16	7.88	0.11	1.32	0.08	0.01	12.02	0.55	8.78	7.48	0.06	1.64	0.17
Lpgat1	0.24	0.74	13.38	351.46	1381.20	1382.13	0.25	1.75	0.23	0.60	14.07	308.94	1370.94	1284.17	0.23	1.53	0.08	0.51	12.45	128.96	1275.22	1305.37	0.10	1.26	0.16	0.30	16.62	116.85	716.46	724.62	0.16	1.78	0.30	0.77	14.80	378.48	1201.24	1145.14	0.32	1.87	0.32	0.64	15.69	519.51	1414.78	1367.79	0.37	2.03	0.06
Blvrb	0.12	0.24	13.38	121.03	893.78	894.77	0.14	1.30	0.04	0.09	13.86	39.10	891.61	913.79	0.04	1.16	0.07	0.22	11.99	80.82	908.15	928.15	0.09	1.23	0.12	0.29	4.52	105.19	671.89	665.21	0.16	1.50	0.10	0.07	13.61	57.71	842.55	865.42	0.07	1.30	0.14	0.26	12.22	129.19	915.71	874.79	0.14	1.33	0.04
Gm20900	0.12	0.03	13.40	1.02	10.33	10.16	0.10	2.03	0.41	0.36	9.70	3.96	9.17	8.89	0.43	2.67	0.00	0.01	16.16	0.30	10.02	10.29	0.03	1.55	0.05	0.06	21.66	4.08	16.45	14.70	0.25	2.48	0.05	0.02	1.41	0.66	13.56	13.84	0.05	1.37	0.19	0.18	14.18	2.92	10.81	10.55	0.27	1.72	0.10
Man1a2	0.06	0.05	13.40	15.34	364.17	379.96	0.04	1.21	0.06	0.35	16.58	35.95	448.14	446.79	0.08	1.22	0.14	0.51	15.23	61.88	450.53	455.91	0.14	1.35	0.07	0.10	18.95	26.37	282.17	280.98	0.09	1.27	0.07	0.09	17.54	22.55	363.67	353.69	0.06	1.25	0.05	0.06	16.38	23.51	311.74	313.61	0.08	1.44	0.02
Emc8	0.04	0.06	13.41	6.96	132.86	132.88	0.05	1.20	0.05	0.18	16.71	8.22	121.22	119.97	0.07	1.28	0.02	0.05	18.94	5.31	121.64	124.94	0.04	1.16	0.16	0.38	14.69	31.06	210.27	216.28	0.15	1.46	0.18	0.27	15.91	18.92	123.84	122.65	0.15	1.53	0.11	0.04	16.38	8.46	134.50	132.42	0.06	1.27	0.14
Rps6-ps4	0.09	0.06	13.42	30.80	279.17	264.78	0.11	1.41	0.26	0.76	11.31	50.15	184.69	181.39	0.27	1.69	0.17	0.28	11.65	50.26	268.02	285.36	0.19	1.80	0.02	0.01	20.41	9.57	145.25	128.44	0.07	1.53	0.18	0.14	19.18	52.57	172.59	207.65	0.30	2.23	0.07	0.05	20.83	16.46	185.57	196.55	0.09	1.23	0.29
Dnajc5	0.13	0.57	13.42	63.16	432.52	416.41	0.15	1.30	0.07	0.26	13.06	36.29	499.87	493.57	0.07	1.24	0.12	0.48	6.98	60.91	506.62	514.61	0.12	1.26	0.19	0.57	17.62	83.83	445.00	440.97	0.19	1.41	0.13	0.31	15.52	48.24	425.03	417.20	0.11	1.38	0.11	0.41	12.15	48.70	417.59	425.96	0.12	1.30	0.15
Gca	0.05	0.01	13.43	0.84	15.99	14.97	0.05	1.17	0.22	0.45	0.07	5.47	21.76	20.93	0.25	1.65	0.06	0.04	13.16	1.23	19.84	19.94	0.06	1.32	0.22	0.08	23.97	4.05	19.06	17.06	0.21	1.82	0.22	0.24	0.86	3.74	17.88	19.98	0.21	1.63	0.12	0.03	8.55	1.64	14.48	15.64	0.11	1.52	0.20
Sec61b	0.05	0.07	13.44	46.22	862.77	861.52	0.05	1.20	0.21	0.59	10.29	115.41	538.13	531.62	0.21	1.81	0.20	0.52	10.65	135.04	657.97	697.63	0.21	1.72	0.11	0.15	21.42	53.93	393.46	410.98	0.14	1.53	0.14	0.05	23.40	61.55	506.21	530.63	0.12	1.59	0.06	0.07	17.31	35.49	541.49	530.68	0.07	1.33	0.20
Slc16a12	0.57	0.82	13.44	90.08	158.73	139.59	0.57	2.97	0.46	0.75	13.93	64.99	130.74	126.17	0.50	2.50	0.37	0.72	11.15	54.57	136.85	117.43	0.40	2.20	0.09	0.01	9.19	2.89	57.58	60.40	0.05	1.45	0.58	0.80	13.68	73.60	127.04	99.24	0.58	2.95	0.27	0.46	14.43	49.76	120.55	111.97	0.41	2.42	0.12
Cks1b	0.07	0.10	13.45	12.72	105.43	101.90	0.12	1.56	0.19	0.32	7.39	16.69	90.10	91.76	0.19	1.56	0.21	0.42	4.04	21.75	92.68	93.77	0.23	1.85	0.32	0.33	16.46	33.39	96.14	87.98	0.35	3.43	0.22	0.25	0.68	21.06	95.33	100.27	0.22	2.04	0.27	0.22	2.93	27.18	106.54	98.92	0.26	2.17	0.42
Ubr2	0.13	0.25	13.46	76.28	670.84	661.59	0.11	1.27	0.09	0.51	15.62	64.56	677.75	674.32	0.10	1.20	0.21	0.81	12.21	155.39	664.67	627.91	0.23	1.56	0.12	0.27	20.17	85.21	581.33	579.95	0.15	1.32	0.11	0.14	13.24	75.82	683.85	646.29	0.11	1.47	0.13	0.47	12.79	77.59	540.34	536.13	0.14	1.42	0.05
Gm18119	0.18	0.13	13.48	3.44	17.61	18.35	0.20	1.63	0.45	0.46	9.65	3.67	8.88	9.07	0.41	2.80	0.30	0.32	9.41	3.37	11.34	11.34	0.30	2.15	0.26	0.10	19.92	1.91	4.41	2.99	0.43	12.48	0.05	0.05	20.78	2.09	8.02	6.31	0.26	2.07	0.07	0.02	23.51	0.64	9.22	8.76	0.07	1.41	0.29
B4galt5	0.58	0.62	13.50	82.85	138.18	114.81	0.60	4.07	0.37	0.58	12.59	52.66	111.12	97.82	0.47	2.64	0.23	0.41	14.65	24.27	112.42	116.19	0.22	1.67	0.29	0.55	16.41	15.47	39.88	45.17	0.39	3.16	0.29	0.71	14.38	41.59	103.38	98.20	0.40	2.46	0.64	0.61	15.80	66.31	98.93	74.19	0.67	4.72	0.27
Napg	0.05	0.10	13.55	5.15	129.80	129.37	0.04	1.11	0.10	0.39	11.83	14.70	149.13	147.41	0.10	1.30	0.06	0.20	10.05	9.12	134.90	134.25	0.07	1.22	0.14	0.26	9.75	15.02	98.31	101.19	0.15	1.56	0.07	0.03	0.14	6.40	121.66	110.49	0.05	1.16	0.06	0.03	8.12	5.98	123.78	121.60	0.05	1.37	0.06
Acot11	0.34	0.41	13.56	9.77	28.54	27.66	0.34	1.91	0.21	0.29	15.63	6.57	30.53	29.65	0.22	1.84	0.50	0.50	11.04	16.29	31.96	29.75	0.51	2.84	0.43	0.24	1.49	9.37	20.46	15.39	0.46	2.99	0.48	0.49	13.79	12.36	25.75	20.52	0.48	2.37	0.21	0.06	21.66	4.64	28.40	27.94	0.16	2.17	0.49
Armcx6	0.56	0.15	13.56	0.88	1.69	1.49	0.52	3.29	0.36	0.19	23.93	0.99	2.75	2.79	0.36	4.72	0.24	0.10	21.05	0.64	2.15	2.09	0.30	3.14	0.79	0.22	23.04	1.35	1.59	1.17	0.85	6.65	0.43	0.10	3.83	0.93	2.49	1.87	0.38	2.94	0.11	0.09	10.18	0.43	1.58	1.50	0.27	2.35	0.48
Mrpl43	0.07	0.39	13.60	33.45	460.68	460.75	0.07	1.19	0.06	0.21	8.33	23.91	424.97	424.36	0.06	1.12	0.09	0.34	7.30	39.31	446.71	445.82	0.09	1.27	0.05	0.13	12.72	27.28	484.09	494.00	0.06	1.23	0.05	0.31	4.17	28.92	430.49	433.72	0.07	1.14	0.08	0.33	5.82	38.02	501.46	484.17	0.08	1.21	0.09
Tmem258	0.10	0.09	13.61	38.28	475.25	467.91	0.08	1.24	0.13	0.62	8.00	37.36	295.22	293.51	0.13	1.31	0.15	0.40	9.10	46.24	306.90	296.08	0.15	1.41	0.22	0.68	21.04	110.55	484.40	487.60	0.23	1.69	0.17	0.48	2.04	51.55	319.34	308.70	0.16	1.36	0.04	0.11	9.34	34.57	336.02	318.41	0.10	1.38	0.06
Eif3j1	0.19	0.72	13.61	143.67	692.31	707.88	0.21	1.51	0.14	0.46	13.60	98.33	753.70	730.94	0.13	1.29	0.07	0.08	11.85	42.20	731.18	761.79	0.06	1.19	0.21	0.70	17.07	127.57	547.54	517.36	0.23	1.71	0.16	0.63	15.34	105.78	613.04	604.12	0.17	1.40	0.04	0.06	12.14	40.76	589.43	606.08	0.07	1.18	0.08
Cyb561d2	0.07	0.05	13.62	4.66	58.47	58.97	0.08	1.50	0.13	0.37	10.36	10.09	68.66	71.86	0.15	1.32	0.13	0.41	8.28	10.43	69.90	68.63	0.15	1.42	0.05	0.10	8.26	5.79	79.64	82.37	0.07	1.21	0.09	0.14	6.52	6.07	55.56	53.10	0.11	1.42	0.10	0.07	23.48	4.98	58.72	55.65	0.08	1.35	0.18
Rexo5	0.10	0.03	13.66	1.33	13.32	12.37	0.10	2.11	0.48	0.37	15.61	5.39	11.89	10.87	0.45	2.54	0.26	0.26	15.42	2.64	9.45	9.41	0.28	2.31	0.30	0.13	3.15	2.08	7.72	6.67	0.27	2.07	0.16	0.11	11.61	1.55	9.12	8.67	0.17	1.72	0.03	0.01	21.98	0.30	9.76	8.71	0.03	1.39	0.04
Cep85l	0.10	0.04	13.68	10.01	115.08	106.51	0.09	1.81	0.14	0.22	16.95	28.93	234.09	228.75	0.12	1.34	0.21	0.60	11.97	55.32	236.07	219.21	0.23	1.61	0.17	0.22	9.07	22.46	128.15	125.06	0.18	1.78	0.04	0.04	12.10	9.50	178.08	181.56	0.05	1.33	0.16	0.13	10.49	26.62	183.39	186.72	0.15	1.53	0.29
Pdap1	0.12	0.33	13.70	83.18	721.09	716.20	0.12	1.31	0.05	0.08	13.73	45.01	921.96	913.53	0.05	1.15	0.10	0.40	9.41	124.03	944.30	996.63	0.13	1.27	0.10	0.24	21.44	62.49	619.70	609.90	0.10	1.24	0.01	0.01	9.42	29.98	853.08	813.35	0.04	1.27	0.09	0.04	8.91	34.40	679.63	689.44	0.05	1.19	0.03
Psmg4	0.04	0.05	13.70	5.52	130.73	124.10	0.04	1.23	0.13	0.34	11.98	12.97	96.80	91.63	0.13	1.46	0.11	0.29	11.09	15.06	112.84	111.39	0.13	1.34	0.14	0.16	0.76	18.31	128.36	126.83	0.14	1.64	0.08	0.34	8.00	9.54	106.00	106.04	0.09	1.22	0.08	0.15	16.04	10.46	96.80	95.73	0.11	1.29	0.05
Slc25a32	0.17	0.04	13.72	0.83	4.84	4.15	0.17	2.59	0.21	0.07	14.57	1.15	6.01	5.68	0.19	2.04	0.66	0.47	10.11	3.68	5.71	5.34	0.64	3.83	0.18	0.07	15.62	0.79	3.11	2.55	0.25	1.79	0.82	0.68	11.71	5.24	6.42	4.62	0.82	5.49	0.26	0.02	13.57	0.94	5.12	4.68	0.18	4.04	0.33
Prpf4	0.24	0.28	13.72	21.87	99.55	96.79	0.22	1.85	0.08	0.15	14.37	8.01	102.29	100.79	0.08	1.34	0.12	0.22	2.49	10.65	99.98	101.48	0.11	1.23	0.08	0.01	20.91	5.05	154.83	158.95	0.03	1.26	0.15	0.17	16.84	12.77	100.13	92.99	0.13	1.69	0.06	0.13	13.92	9.22	95.90	95.70	0.10	1.33	0.15
Smim1	0.06	0.03	13.76	2.21	38.36	40.38	0.06	1.25	0.14	0.22	9.45	3.90	26.80	27.01	0.15	1.56	0.24	0.53	9.82	8.37	33.61	33.42	0.25	1.56	0.25	0.17	1.69	5.84	24.80	22.08	0.24	2.25	0.12	0.17	4.21	5.12	33.09	33.85	0.15	1.48	0.20	0.18	7.64	8.38	29.92	25.95	0.28	2.26	0.21
Specc1	0.13	0.03	13.77	1.18	9.81	9.05	0.12	1.48	0.36	0.40	20.93	5.17	14.58	13.65	0.35	2.54	0.17	0.04	16.32	1.75	14.05	13.34	0.12	1.41	0.35	0.23	18.96	3.58	9.66	8.75	0.37	3.97	0.18	0.14	18.08	3.10	11.73	11.08	0.26	2.19	0.46	0.24	17.48	4.45	8.97	7.71	0.50	3.34	0.04
St3gal5	0.84	0.75	13.77	2572.95	2997.70	2112.38	0.86	5.97	0.71	0.64	14.04	1790.07	2288.67	1818.92	0.78	5.07	0.75	0.71	12.96	2231.27	2808.85	2124.85	0.79	5.46	0.49	0.63	12.37	854.44	1295.01	959.22	0.66	3.98	0.87	0.60	13.79	2037.68	2325.95	1617.59	0.88	8.06	0.77	0.63	13.39	2115.35	2432.12	1785.10	0.87	7.00	0.54
Cog7	0.04	0.11	13.78	14.49	117.92	119.87	0.12	1.38	0.18	0.43	10.39	19.03	107.75	103.62	0.18	1.54	0.19	0.51	8.09	26.94	127.72	133.25	0.21	1.70	0.16	0.26	15.04	20.43	116.88	115.96	0.17	1.47	0.19	0.45	11.54	21.68	114.30	113.31	0.19	1.52	0.05	0.06	1.87	8.11	122.64	117.81	0.07	1.25	0.15
Maskbp3	0.78	0.66	13.79	270.16	346.75	297.12	0.78	4.74	0.55	0.39	15.60	170.67	289.74	209.79	0.59	4.33	0.57	0.42	15.97	142.34	236.99	188.87	0.60	3.51	0.51	0.45	13.71	243.83	416.46	365.20	0.59	4.37	0.91	0.70	15.93	373.78	397.55	270.80	0.94	8.34	0.76	0.61	15.01	448.28	538.50	442.43	0.83	6.30	0.72
Eif4ebp3	0.79	0.66	13.79	271.39	347.98	297.12	0.78	4.75	0.55	0.39	15.60	171.36	289.87	210.28	0.59	4.37	0.57	0.42	15.96	142.91	237.38	189.43	0.60	3.51	0.51	0.45	13.71	243.64	416.30	363.42	0.59	4.37	0.91	0.70	15.94	374.10	397.85	270.80	0.94	8.39	0.76	0.61	15.01	448.77	538.77	443.91	0.83	6.30	0.72
Proz	0.15	0.58	13.79	106.64	661.50	639.60	0.16	1.32	0.04	0.09	14.31	24.65	526.78	541.13	0.05	1.18	0.09	0.53	10.51	50.45	544.23	540.75	0.09	1.19	0.10	0.13	4.94	108.85	757.17	720.43	0.14	1.56	0.09	0.14	15.09	54.52	662.78	653.40	0.08	1.30	0.09	0.16	2.04	65.05	680.28	689.53	0.10	1.20	0.06
Naa50	0.25	0.66	13.80	133.51	525.22	519.56	0.25	1.72	0.18	0.76	11.91	68.66	371.91	355.37	0.18	1.47	0.12	0.63	9.52	58.38	409.19	404.54	0.14	1.35	0.09	0.16	17.53	25.83	238.52	243.46	0.11	1.42	0.20	0.75	12.74	98.38	397.03	366.05	0.25	1.58	0.15	0.46	14.05	66.35	361.35	352.73	0.18	1.62	0.18
Tcerg1	0.20	0.54	13.80	55.20	244.31	230.20	0.23	1.84	0.08	0.10	15.64	18.18	282.74	276.11	0.06	1.28	0.01	0.05	6.23	13.35	260.14	249.75	0.05	1.25	0.30	0.48	18.87	58.45	202.77	195.25	0.29	2.19	0.12	0.21	20.09	30.72	244.86	237.77	0.13	1.34	0.19	0.52	22.52	52.16	246.98	245.13	0.21	1.59	0.12
Prmt7	0.20	0.39	13.82	8.35	37.26	39.44	0.22	1.52	0.05	0.03	17.68	1.70	35.44	36.53	0.05	1.28	0.24	0.42	10.06	7.83	34.30	33.88	0.23	1.69	0.19	0.31	18.74	14.65	73.41	74.66	0.20	1.66	0.10	0.02	13.25	2.54	37.77	34.79	0.07	1.48	0.12	0.25	10.73	6.94	47.62	47.04	0.15	1.47	0.44
Ndufaf2	0.23	0.60	13.82	28.37	118.08	115.45	0.24	1.66	0.08	0.18	9.25	11.71	122.46	116.50	0.10	1.30	0.04	0.02	1.64	5.33	134.23	137.88	0.04	1.16	0.07	0.08	20.53	9.92	120.99	125.35	0.08	1.47	0.06	0.07	11.70	6.71	114.43	115.30	0.06	1.25	0.20	0.11	9.68	13.58	87.22	86.01	0.16	1.53	0.03
Psma4	0.11	0.18	13.83	96.02	921.76	867.73	0.10	1.31	0.14	0.53	9.39	125.12	888.09	887.09	0.14	1.41	0.11	0.32	8.98	147.39	1051.52	1101.76	0.14	1.41	0.13	0.16	19.67	53.06	287.80	293.12	0.18	1.57	0.02	0.05	4.68	31.46	801.20	803.79	0.04	1.12	0.28	0.06	4.82	95.57	633.99	689.49	0.15	1.44	0.15
Copa	0.08	0.17	13.83	88.21	1121.19	1118.54	0.08	1.21	0.13	0.59	10.48	117.27	845.43	854.06	0.14	1.40	0.13	0.48	8.44	122.38	884.31	880.71	0.14	1.45	0.14	0.52	19.62	170.23	1046.65	1034.00	0.16	1.57	0.04	0.02	13.79	31.96	798.65	750.69	0.04	1.11	0.08	0.04	1.18	68.50	928.77	854.51	0.07	1.21	0.06
Ndufaf6	0.07	0.04	13.84	8.44	161.93	158.92	0.05	1.39	0.18	0.61	12.71	26.78	144.67	143.41	0.19	1.39	0.18	0.47	12.55	26.03	147.34	143.50	0.18	1.40	0.17	0.33	22.61	28.06	151.00	156.12	0.19	1.60	0.04	0.07	9.88	8.15	141.37	138.33	0.06	1.24	0.07	0.09	19.40	10.90	104.44	105.61	0.10	1.56	0.18
Mrpl49	0.12	0.35	13.85	22.42	172.50	174.39	0.13	1.41	0.00	0.03	15.32	4.20	158.21	160.28	0.03	1.09	0.08	0.29	17.40	14.43	166.77	166.99	0.09	1.25	0.03	0.04	2.09	7.55	230.57	223.98	0.03	1.23	0.05	0.03	10.67	7.12	167.32	161.78	0.04	1.12	0.03	0.02	16.96	4.74	200.13	200.28	0.02	1.16	0.02
Enoph1	0.08	0.02	13.86	0.95	13.68	12.18	0.07	2.06	0.22	0.38	17.01	2.64	11.27	11.02	0.23	1.61	0.28	0.34	16.12	4.88	16.37	14.91	0.30	2.07	0.30	0.25	19.47	5.27	18.76	18.45	0.28	2.54	0.11	0.04	17.78	1.11	11.48	12.52	0.10	1.25	0.27	0.39	17.23	3.79	14.14	14.28	0.27	1.88	0.01
Map3k7	0.13	0.38	13.86	33.28	281.61	286.45	0.12	1.30	0.06	0.17	12.08	17.64	306.57	314.24	0.06	1.18	0.04	0.22	7.74	15.11	305.33	302.18	0.05	1.11	0.19	0.46	17.70	32.71	163.17	158.00	0.20	1.71	0.02	0.07	17.19	13.85	214.67	214.82	0.06	1.21	0.02	0.02	16.27	7.49	184.60	189.11	0.04	1.18	0.07
Dnajc19-ps	0.03	0.04	13.87	4.85	87.70	84.75	0.06	1.22	0.07	0.19	14.02	8.04	71.89	69.24	0.11	1.32	0.17	0.35	13.64	14.54	84.71	84.63	0.17	1.49	0.19	0.33	16.97	14.70	53.58	55.84	0.27	2.13	0.08	0.09	15.71	7.04	79.91	77.65	0.09	1.30	0.11	0.30	17.56	16.75	95.09	96.20	0.18	1.38	0.01
Gm8989	0.73	0.38	13.87	4.19	5.80	4.50	0.72	4.12	0.05	0.01	15.44	0.67	7.62	7.08	0.09	1.60	0.12	0.03	16.81	1.16	7.22	6.55	0.16	1.82	0.25	0.06	8.34	0.43	0.83	0.00	0.51	NA	0.36	0.09	0.06	1.93	5.30	3.23	0.36	4.06	0.24	0.03	10.59	0.46	2.23	2.21	0.21	4.99	0.42
C730036E19Rik	0.52	0.52	13.88	16.14	31.73	29.81	0.51	2.99	0.52	0.60	16.03	15.44	29.35	25.22	0.53	2.72	0.21	0.13	17.33	4.21	21.95	19.95	0.19	1.86	0.52	0.19	9.79	3.50	7.50	6.64	0.47	3.68	0.68	0.57	15.22	15.67	19.10	15.77	0.82	5.36	0.59	0.41	16.93	19.64	32.42	29.13	0.61	4.84	0.41
Cyp4a12b	0.19	0.26	13.88	381.65	1196.87	1152.78	0.32	2.28	0.04	0.07	3.76	115.66	2315.51	2292.26	0.05	1.25	0.20	0.27	14.98	262.88	1161.99	1094.11	0.23	1.82	0.19	0.05	16.96	302.33	2162.34	1917.74	0.14	1.50	0.16	0.14	0.05	232.03	1394.13	1482.66	0.17	1.50	0.33	0.15	0.84	332.91	977.54	958.48	0.34	2.65	0.09
Zfp825	0.08	0.06	13.89	4.97	68.69	67.23	0.07	1.20	0.14	0.23	5.06	13.29	86.66	81.44	0.15	1.36	0.10	0.17	2.74	7.24	84.47	81.06	0.09	1.28	0.25	0.18	5.54	22.68	69.60	65.78	0.33	2.15	0.14	0.37	5.15	13.30	76.12	77.80	0.17	1.50	0.11	0.08	5.70	6.17	80.59	84.46	0.08	1.24	0.14
Gm14326	0.85	0.61	13.89	3.36	3.74	3.64	0.90	20.66	0.19	0.06	23.89	0.92	4.64	3.73	0.20	2.17	0.31	0.06	17.28	1.11	5.05	4.41	0.22	2.12	0.17	0.01	1.89	0.25	1.84	1.67	0.14	2.58	0.46	0.26	15.13	1.91	3.84	3.38	0.50	2.72	0.14	0.03	11.86	0.44	3.13	3.40	0.14	2.56	0.22
Prep	0.13	0.33	13.90	23.31	127.36	127.69	0.18	1.50	0.04	0.05	8.13	4.34	102.61	104.33	0.04	1.13	0.13	0.45	9.17	15.09	107.97	111.66	0.14	1.40	0.17	0.53	21.35	22.92	128.33	124.31	0.18	1.51	0.16	0.38	15.08	18.92	118.24	113.73	0.16	1.34	0.09	0.19	8.21	11.19	112.59	115.65	0.10	1.30	0.12
Zfp689	0.21	0.15	13.94	1.25	6.29	5.24	0.20	1.93	0.24	0.15	10.75	1.26	4.98	5.21	0.25	2.72	0.17	0.15	18.01	1.64	6.68	6.89	0.25	2.52	0.63	0.21	19.05	4.47	7.35	6.16	0.61	3.41	0.28	0.23	17.47	1.89	6.27	6.31	0.30	1.94	0.15	0.03	14.04	0.64	5.14	4.72	0.12	1.68	0.11
Abcg2	0.17	0.46	13.94	123.25	738.58	753.92	0.17	1.52	0.08	0.26	16.76	64.18	933.33	961.52	0.07	1.20	0.11	0.20	13.09	93.24	755.73	737.66	0.12	1.29	0.03	0.00	0.27	8.03	524.23	540.36	0.02	1.41	0.03	0.04	17.49	28.02	735.76	724.96	0.04	1.11	0.11	0.14	4.85	53.12	623.08	626.61	0.09	1.24	0.08
Prr3	0.28	0.36	13.96	5.14	18.38	17.97	0.28	2.08	0.01	0.00	3.04	0.50	15.65	14.44	0.03	1.29	0.13	0.08	14.38	1.83	13.93	13.30	0.13	1.62	0.23	0.31	11.71	6.34	23.35	23.24	0.27	1.79	0.12	0.06	13.88	1.76	12.66	13.11	0.14	1.40	0.30	0.10	18.40	4.08	18.15	15.67	0.22	1.98	0.25
Scimp	0.24	0.09	13.96	1.39	4.83	4.30	0.29	1.87	0.75	0.55	0.43	3.24	4.34	3.60	0.75	6.96	0.22	0.09	22.49	1.21	5.49	5.32	0.22	2.58	0.47	0.08	7.79	1.08	2.83	2.36	0.38	NA	0.26	0.09	21.26	1.16	4.22	4.14	0.27	2.57	0.13	0.01	11.69	0.51	4.64	3.98	0.11	2.12	0.17
Glrx3	0.17	0.61	13.98	57.58	323.45	298.73	0.18	1.37	0.06	0.17	16.51	22.04	314.66	313.19	0.07	1.22	0.08	0.27	13.78	28.12	345.04	336.55	0.08	1.26	0.12	0.06	6.20	21.98	208.07	191.45	0.11	1.59	0.16	0.18	14.92	46.76	384.01	379.08	0.12	1.41	0.04	0.03	14.41	29.40	319.54	346.86	0.09	1.46	0.15
Susd4	0.31	0.43	14.01	25.33	79.52	73.14	0.32	2.30	0.10	0.08	7.74	11.73	100.34	98.66	0.12	1.36	0.21	0.21	13.06	16.62	62.03	63.34	0.27	2.08	0.03	0.00	10.52	5.03	194.89	189.99	0.03	1.40	0.02	0.01	18.46	7.69	185.50	195.77	0.04	1.28	0.07	0.06	3.59	22.04	154.83	172.90	0.14	2.28	0.06
Gpatch4	0.33	0.57	14.05	43.12	118.89	110.60	0.36	2.15	0.18	0.31	15.53	20.53	109.15	101.26	0.19	1.63	0.13	0.23	12.51	15.16	114.82	112.54	0.13	1.35	0.24	0.22	19.00	33.60	158.36	150.89	0.21	1.91	0.38	0.49	15.69	42.74	125.24	119.36	0.34	2.38	0.06	0.15	14.21	12.50	112.66	108.84	0.11	1.42	0.31
Rnf217	0.07	0.06	14.08	8.90	149.45	141.29	0.06	1.21	0.06	0.07	16.74	9.16	136.89	136.09	0.07	1.28	0.11	0.29	16.88	18.15	136.84	135.75	0.13	1.51	0.12	0.21	16.23	27.48	170.87	161.32	0.16	1.39	0.17	0.21	13.86	24.08	142.99	131.16	0.17	1.71	0.04	0.04	14.78	6.26	127.08	130.59	0.05	1.37	0.11
Gm6335	0.99	0.21	14.10	22.92	26.63	16.22	0.86	7.93	0.34	0.32	14.54	14.04	44.85	40.22	0.31	1.94	0.26	0.41	12.27	10.30	39.60	38.43	0.26	1.74	0.17	0.01	22.22	0.84	9.61	9.19	0.09	2.18	0.58	0.38	16.25	12.39	23.55	18.80	0.53	3.38	0.12	0.01	5.22	1.23	18.62	16.45	0.07	1.24	0.32
Rpl31-ps10	0.18	0.21	14.10	20.89	97.16	92.86	0.21	1.49	0.47	0.56	11.01	17.44	37.46	36.66	0.47	3.39	0.10	0.14	11.51	7.98	59.35	61.87	0.13	1.62	0.18	0.23	18.51	4.29	14.93	16.17	0.29	2.07	0.17	0.12	18.90	14.53	45.22	45.54	0.32	2.55	0.07	0.02	5.36	2.89	33.83	33.03	0.09	1.56	0.37
Ttc38	0.06	0.13	14.10	33.80	460.49	454.10	0.07	1.19	0.14	0.53	13.08	55.57	419.20	403.66	0.13	1.35	0.19	0.45	13.77	95.75	500.25	497.45	0.19	1.40	0.15	0.24	2.23	152.73	936.74	952.09	0.16	1.73	0.04	0.10	20.88	24.93	388.80	388.85	0.06	1.19	0.12	0.04	13.52	38.52	463.81	428.56	0.08	1.27	0.15
Rps6-ps2	0.08	0.06	14.12	7.18	71.31	69.41	0.10	1.30	0.37	0.62	10.80	14.62	39.71	34.99	0.37	2.36	0.24	0.34	14.16	15.77	62.19	62.01	0.25	2.17	0.01	0.01	19.52	2.68	46.99	45.21	0.06	1.82	0.28	0.35	17.32	16.77	49.07	52.35	0.34	2.03	0.26	0.19	21.41	18.45	60.09	57.65	0.31	2.06	0.17
Mcrip2	0.54	0.78	14.13	176.91	335.40	287.65	0.53	2.92	0.37	0.69	14.63	87.55	238.40	226.36	0.37	2.07	0.29	0.71	14.76	79.50	259.35	268.70	0.31	1.75	0.04	0.02	21.01	13.24	312.00	310.62	0.04	1.18	0.54	0.68	15.76	139.30	268.06	234.14	0.52	3.30	0.41	0.41	15.28	123.59	337.16	297.59	0.37	2.10	0.29
Rhbdd2	0.51	0.68	14.14	74.21	148.17	118.66	0.50	2.79	0.34	0.69	13.59	38.95	111.19	107.77	0.35	1.93	0.28	0.67	12.19	35.49	113.24	106.28	0.31	1.90	0.05	0.02	23.84	5.60	144.25	132.17	0.04	1.35	0.54	0.79	14.80	67.41	126.31	113.88	0.53	3.01	0.48	0.49	13.53	61.30	131.69	114.58	0.47	2.62	0.25
Gm7816	0.70	0.67	14.15	40.94	59.77	53.09	0.69	4.00	0.31	0.36	14.02	31.48	105.63	92.35	0.30	1.93	0.22	0.53	12.21	25.51	96.18	97.38	0.27	1.61	0.54	0.67	16.44	16.27	30.93	30.09	0.53	2.78	0.54	0.29	16.18	35.50	72.98	61.66	0.49	3.28	0.29	0.43	13.37	17.43	55.19	52.00	0.32	1.81	0.37
Timm9	0.33	0.74	14.15	270.98	805.42	754.82	0.34	1.95	0.14	0.50	13.14	107.02	636.98	624.06	0.17	1.37	0.10	0.48	13.07	59.80	613.28	622.53	0.10	1.20	0.15	0.40	18.71	91.52	586.14	592.57	0.16	1.41	0.22	0.54	14.82	144.50	593.41	572.52	0.24	1.77	0.05	0.07	16.45	28.72	491.53	476.88	0.06	1.23	0.18
Gm50388	0.05	0.16	14.15	9.08	136.83	132.84	0.07	1.19	0.10	0.31	10.68	13.25	131.53	131.55	0.10	1.25	0.07	0.28	6.67	8.28	138.43	135.16	0.06	1.16	0.11	0.25	7.32	31.97	238.03	225.61	0.13	1.47	0.13	0.45	12.16	17.77	139.67	139.95	0.13	1.37	0.03	0.02	2.55	5.06	142.13	136.95	0.04	1.21	0.06
Igfals	0.33	0.56	14.16	131.17	391.04	384.79	0.34	2.12	0.22	0.63	14.34	94.18	395.23	386.68	0.24	1.68	0.11	0.20	13.03	43.82	386.76	389.57	0.11	1.34	0.31	0.60	20.36	211.90	673.36	689.08	0.31	2.03	0.46	0.67	16.16	227.63	524.84	503.64	0.43	2.50	0.12	0.18	15.23	51.92	550.28	554.28	0.09	1.37	0.39
Lenep	0.26	0.44	14.18	15.27	51.28	52.08	0.30	2.09	0.02	0.03	9.91	1.80	39.03	37.15	0.05	1.47	0.03	0.02	19.66	1.46	37.49	38.96	0.04	1.30	0.39	0.52	19.02	18.09	44.37	42.71	0.41	2.72	0.25	0.36	17.64	10.27	34.05	30.68	0.30	2.05	0.19	0.12	15.10	6.36	39.40	37.79	0.16	1.72	0.24
Ncf1	0.09	0.08	14.18	2.19	18.94	20.51	0.12	1.72	0.32	0.25	23.00	9.04	28.11	24.86	0.32	2.21	0.08	0.04	18.85	2.47	21.45	19.92	0.12	1.65	0.32	0.24	4.82	9.17	23.51	21.11	0.39	2.51	0.01	0.01	3.79	0.70	21.17	21.13	0.03	1.43	0.14	0.07	14.84	3.69	20.77	19.96	0.18	2.10	0.21
Hrg	0.04	0.12	14.19	226.62	3847.31	3848.67	0.06	1.14	0.09	0.35	14.39	283.61	3186.50	3136.58	0.09	1.22	0.17	0.56	13.96	643.46	3724.55	3839.93	0.17	1.44	0.02	0.02	12.97	169.46	4841.35	5071.00	0.04	1.37	0.14	0.23	19.72	576.11	2950.36	2934.44	0.20	1.46	0.17	0.09	20.94	420.05	3836.43	3591.44	0.11	1.27	0.22
Keg1	0.14	0.19	14.21	173.04	887.71	859.13	0.19	1.77	0.01	0.03	12.04	30.15	851.80	829.20	0.04	1.27	0.23	0.57	19.59	186.62	725.31	702.90	0.26	1.86	0.09	0.07	15.53	66.22	504.11	512.15	0.13	1.42	0.26	0.34	18.61	239.84	838.26	759.57	0.29	1.78	0.03	0.02	16.17	66.12	906.54	931.73	0.07	1.39	0.23
Pik3r1	0.43	0.54	14.22	183.34	477.62	429.34	0.38	2.33	0.13	0.22	15.50	84.35	687.51	637.23	0.12	1.33	0.12	0.44	10.08	94.82	592.87	555.71	0.16	1.36	0.34	0.62	17.75	78.71	238.08	226.27	0.33	1.85	0.36	0.37	17.06	160.09	500.05	443.09	0.32	1.86	0.24	0.20	12.78	123.35	499.20	466.08	0.25	1.73	0.34
Pcsk5	0.06	0.01	14.22	2.01	66.53	65.71	0.03	1.22	0.19	0.31	15.96	9.99	51.20	50.74	0.20	1.58	0.16	0.29	19.07	9.44	58.67	57.77	0.16	1.52	0.04	0.01	23.89	2.86	79.49	73.00	0.04	1.32	0.10	0.17	15.41	7.79	53.95	55.20	0.14	1.47	0.13	0.14	13.37	6.96	46.99	47.29	0.15	1.56	0.09
Hspa1b	1.37	0.43	14.24	97.99	73.46	26.28	1.33	16.70	0.69	0.22	13.89	51.11	74.15	48.53	0.69	6.35	0.70	0.34	14.48	53.11	70.71	47.74	0.75	5.73	0.51	0.45	13.83	36.24	54.38	46.97	0.67	5.16	0.76	0.47	14.69	37.43	46.00	33.07	0.81	5.03	1.13	0.49	15.13	98.01	87.36	34.82	1.12	10.07	0.99
4931406C07Rik	0.06	0.17	14.25	88.59	1404.76	1398.97	0.06	1.26	0.14	0.24	21.14	224.81	1611.36	1613.83	0.14	1.31	0.14	0.17	17.78	176.49	1441.57	1441.02	0.12	1.43	0.09	0.19	5.76	66.20	659.86	640.63	0.10	1.37	0.10	0.12	22.50	129.74	1162.82	1174.45	0.11	1.32	0.05	0.11	16.29	131.97	1344.93	1313.62	0.10	1.21	0.07
Gm39157	0.11	0.02	14.27	0.57	4.79	4.58	0.12	1.75	0.32	0.18	0.13	1.98	6.29	6.44	0.32	2.35	0.21	0.16	4.31	1.36	5.23	5.34	0.26	1.78	0.50	0.23	23.92	3.44	6.70	6.85	0.51	3.96	0.10	0.01	15.73	0.36	5.55	4.77	0.06	1.72	0.30	0.14	23.02	2.04	6.69	6.14	0.30	2.54	0.19
Tle4	0.28	0.33	14.28	28.74	118.94	112.27	0.24	1.73	0.10	0.16	18.06	16.76	175.07	174.93	0.10	1.28	0.09	0.13	12.06	14.42	154.57	152.23	0.09	1.40	0.10	0.05	16.23	7.71	92.03	84.59	0.08	1.52	0.07	0.04	19.61	11.97	139.88	130.47	0.09	1.47	0.22	0.30	12.21	25.06	112.53	105.16	0.22	1.73	0.08
Gm6419	0.59	0.27	14.31	5.11	8.56	6.63	0.60	3.48	0.24	0.15	8.28	1.80	6.21	5.80	0.29	3.02	0.13	0.06	12.43	1.42	10.54	10.44	0.13	1.96	0.17	0.12	19.01	1.51	4.88	4.96	0.31	3.21	0.33	0.10	6.28	1.65	6.43	5.16	0.26	2.38	0.15	0.07	18.27	0.69	4.06	4.11	0.17	1.68	0.18
Cdc42ep4	0.05	0.02	14.32	18.92	493.11	457.21	0.04	1.15	0.16	0.40	10.61	104.44	677.49	645.85	0.15	1.48	0.19	0.53	10.87	134.65	730.44	777.16	0.18	1.50	0.18	0.14	4.11	91.91	598.09	621.18	0.15	1.54	0.15	0.11	6.34	63.34	504.98	504.47	0.13	1.49	0.07	0.02	18.88	28.58	658.54	659.52	0.04	1.33	0.20
Tpt1	0.06	0.11	14.32	168.87	2307.86	2344.75	0.07	1.26	0.17	0.64	10.45	209.46	1125.71	1132.99	0.19	1.59	0.08	0.09	11.74	114.60	1433.06	1467.21	0.08	1.47	0.11	0.21	20.53	160.87	1002.07	1056.77	0.16	1.44	0.05	0.11	17.83	171.87	1193.14	1179.09	0.14	1.47	0.09	0.12	16.69	184.44	1468.84	1333.14	0.13	1.43	0.13
Dand5	0.33	0.39	14.35	6.68	18.55	16.12	0.36	2.77	0.11	0.06	5.38	1.40	13.38	14.35	0.10	1.69	0.07	0.10	7.44	2.06	15.06	14.48	0.14	1.66	0.10	0.08	7.99	3.44	24.43	22.85	0.14	1.35	0.13	0.04	18.57	1.49	15.70	16.57	0.09	1.52	0.19	0.09	10.41	5.95	22.85	19.89	0.26	2.83	0.18
Gm16409	0.01	0.12	14.39	6.75	80.39	82.42	0.08	1.39	0.35	0.62	11.68	18.82	53.59	53.26	0.35	2.28	0.18	0.19	12.87	13.18	70.24	71.02	0.19	1.92	0.20	0.28	18.22	14.03	45.44	41.00	0.31	2.03	0.13	0.15	17.37	14.91	55.50	57.43	0.27	2.17	0.25	0.23	0.04	17.71	66.04	69.71	0.27	1.99	0.26
Rwdd4a	0.17	0.69	14.40	55.46	256.21	251.64	0.22	1.66	0.13	0.33	14.29	36.24	266.68	258.73	0.14	1.41	0.11	0.62	10.14	34.51	257.91	259.48	0.13	1.29	0.31	0.68	15.97	63.46	203.33	186.21	0.31	1.95	0.20	0.53	15.62	54.26	243.30	225.70	0.22	1.82	0.11	0.32	12.34	25.46	215.58	214.49	0.12	1.34	0.26
Ndufaf4	0.40	0.72	14.41	166.20	406.22	380.29	0.41	2.59	0.24	0.49	13.20	106.30	438.08	407.39	0.24	1.59	0.15	0.47	12.46	63.89	427.97	431.38	0.15	1.47	0.33	0.70	16.92	81.40	208.62	186.92	0.39	2.40	0.31	0.68	15.47	111.92	375.77	373.35	0.30	2.02	0.09	0.11	15.96	51.51	369.67	377.03	0.14	1.44	0.24
Ndufs7	0.13	0.24	14.41	100.35	648.22	622.69	0.15	1.35	0.04	0.09	13.12	20.10	463.21	460.04	0.04	1.18	0.09	0.31	12.22	47.47	504.78	498.69	0.09	1.29	0.07	0.11	20.49	86.00	871.19	876.38	0.10	1.51	0.15	0.17	13.41	101.84	696.24	675.17	0.15	1.49	0.12	0.05	14.92	56.04	718.24	685.79	0.08	1.26	0.21
Amd1	0.52	0.72	14.43	139.82	282.16	274.32	0.50	3.15	0.36	0.42	13.57	80.91	230.10	214.72	0.35	2.22	0.15	0.30	10.95	33.54	215.60	210.23	0.16	1.47	0.53	0.58	17.99	144.53	268.40	251.06	0.54	3.99	0.44	0.61	14.28	118.09	256.50	236.71	0.46	2.72	0.21	0.51	12.66	53.88	245.18	231.54	0.22	1.49	0.35
Gm43518	0.25	0.20	14.44	1.08	3.96	4.16	0.27	2.59	0.71	0.41	10.71	2.32	3.28	2.73	0.71	4.96	0.16	0.05	18.22	0.53	3.10	2.92	0.17	1.65	0.74	0.25	7.14	2.86	3.69	2.50	0.78	33.50	0.23	0.08	13.42	0.72	3.18	2.71	0.23	3.77	0.51	0.33	11.85	1.60	3.16	3.46	0.51	3.98	0.31
Ptp4a1	0.39	0.65	14.44	105.70	267.77	271.85	0.39	2.26	0.37	0.63	13.62	73.60	203.36	185.18	0.36	2.05	0.54	0.80	12.40	131.74	239.37	193.59	0.55	2.84	0.17	0.26	19.19	28.55	132.55	137.51	0.22	1.87	0.34	0.60	14.34	111.72	225.60	196.03	0.50	3.13	0.45	0.74	15.40	119.10	226.88	219.42	0.52	3.07	0.26
Ptp4a1.1	0.39	0.65	14.44	105.70	267.77	271.85	0.39	2.26	0.37	0.63	13.62	73.90	203.43	185.18	0.36	2.06	0.54	0.80	12.40	131.83	239.43	193.59	0.55	2.84	0.17	0.26	19.20	28.49	132.52	137.51	0.21	1.86	0.34	0.60	14.34	111.72	225.60	196.03	0.50	3.13	0.45	0.74	15.40	119.10	226.88	219.42	0.52	3.07	0.26
Mgll	0.35	0.56	14.44	776.63	2042.65	2001.52	0.38	2.23	0.19	0.51	16.76	464.20	2291.38	2355.69	0.20	1.61	0.07	0.11	9.66	224.18	2193.77	2342.85	0.10	1.23	0.21	0.21	19.50	547.40	2921.64	2974.40	0.19	1.74	0.43	0.57	16.13	846.80	2166.49	2112.06	0.39	2.16	0.39	0.61	15.52	1233.62	3408.09	2957.61	0.36	2.04	0.53
B4gat1	0.05	0.08	14.44	7.02	114.70	110.44	0.06	1.20	0.10	0.30	11.37	11.34	109.29	107.24	0.10	1.24	0.08	0.22	7.22	8.85	113.07	110.70	0.08	1.24	0.12	0.23	6.75	27.09	202.87	198.68	0.13	1.40	0.11	0.36	12.20	14.87	122.15	123.46	0.12	1.40	0.03	0.02	1.97	4.08	120.28	121.60	0.03	1.21	0.12
Wasl	0.05	0.16	14.46	40.17	608.10	604.56	0.07	1.26	0.14	0.74	10.96	101.12	713.47	704.47	0.14	1.29	0.12	0.69	10.94	83.20	659.18	662.98	0.13	1.29	0.19	0.44	18.22	97.45	485.15	470.88	0.20	1.74	0.05	0.18	12.71	34.92	569.12	571.81	0.06	1.18	0.05	0.06	10.94	24.85	578.90	591.41	0.04	1.10	0.06
E2f8	0.23	0.09	14.48	3.44	12.48	12.06	0.28	2.25	0.30	0.19	18.20	6.72	19.12	13.99	0.35	2.68	0.57	0.41	21.34	6.69	12.00	11.79	0.56	5.10	0.27	0.10	4.83	7.88	27.42	19.79	0.29	2.59	0.24	0.24	18.21	6.10	15.12	13.81	0.40	2.57	0.21	0.07	13.11	4.30	19.25	13.51	0.22	2.57	0.28
Dnaja1	0.69	0.77	14.50	983.19	1436.36	1122.46	0.68	4.50	0.39	0.58	14.04	408.15	1098.29	974.84	0.37	2.03	0.24	0.58	12.15	278.64	1194.85	1199.92	0.23	1.70	0.34	0.72	16.32	243.97	548.77	474.79	0.44	2.70	0.55	0.80	15.59	506.67	929.10	796.45	0.55	3.09	0.28	0.54	15.44	278.03	837.55	781.53	0.33	2.02	0.46
Pdhx	0.25	0.61	14.50	81.92	312.95	288.68	0.26	1.72	0.13	0.49	10.79	35.00	269.24	272.60	0.13	1.27	0.13	0.36	10.22	36.25	276.59	284.31	0.13	1.50	0.13	0.27	19.32	34.15	208.35	211.61	0.16	1.51	0.12	0.32	14.32	33.98	272.91	271.34	0.12	1.33	0.09	0.28	17.10	26.03	238.35	236.93	0.11	1.31	0.16
Klf15	0.09	0.06	14.56	42.44	375.94	368.03	0.11	1.36	0.17	0.42	9.99	69.79	383.19	361.23	0.18	1.48	0.21	0.30	12.15	99.99	463.73	455.29	0.22	1.97	0.17	0.24	18.39	64.18	261.23	268.11	0.25	1.69	0.04	0.02	14.46	27.98	292.68	315.49	0.10	1.66	0.24	0.34	11.95	67.68	283.40	278.82	0.24	1.97	0.10
Bud31	0.07	0.53	14.57	22.48	226.57	225.77	0.10	1.26	0.15	0.60	10.64	28.84	187.75	185.69	0.15	1.41	0.09	0.30	9.54	18.16	199.90	196.25	0.09	1.23	0.01	0.01	16.38	5.81	162.96	159.35	0.04	1.60	0.07	0.10	11.38	16.16	196.95	195.52	0.08	1.34	0.15	0.04	9.39	14.27	179.51	204.87	0.08	1.29	0.16
Lect2	0.04	0.06	14.58	33.32	747.08	733.33	0.04	1.18	0.04	0.06	13.91	37.11	748.97	769.75	0.05	1.14	0.15	0.50	11.49	131.20	863.70	852.86	0.15	1.33	0.23	0.30	5.33	318.29	1390.54	1274.75	0.23	1.84	0.15	0.36	12.23	109.84	695.17	720.12	0.16	1.37	0.16	0.08	6.34	52.91	515.04	549.43	0.10	1.35	0.05
Top1	0.43	0.63	14.59	590.03	1392.83	1276.75	0.42	2.53	0.19	0.42	15.97	315.06	1726.25	1721.03	0.18	1.61	0.06	0.04	11.18	86.88	1709.60	1705.19	0.05	1.20	0.36	0.71	17.49	482.25	1375.78	1372.57	0.35	2.43	0.21	0.58	16.21	385.19	1515.74	1475.85	0.25	1.76	0.18	0.38	17.13	313.98	1568.96	1587.11	0.20	1.61	0.24
Fastkd1	0.29	0.13	14.60	11.79	45.91	39.53	0.26	2.09	0.07	0.03	20.47	4.07	85.73	79.37	0.05	1.24	0.15	0.19	18.54	10.67	67.52	67.03	0.16	1.44	0.20	0.23	16.66	17.91	101.08	96.64	0.18	1.54	0.10	0.04	2.81	4.89	51.27	53.25	0.10	1.47	0.14	0.07	22.47	8.54	65.54	60.18	0.13	1.51	0.04
Med22	0.22	0.51	14.62	23.42	99.33	95.30	0.24	1.91	0.12	0.45	13.38	18.82	97.20	96.98	0.19	1.53	0.02	0.01	4.52	2.07	97.56	97.40	0.02	1.13	0.17	0.34	18.59	23.97	128.69	132.49	0.19	1.62	0.25	0.59	14.83	21.41	88.88	85.61	0.24	1.62	0.25	0.57	13.46	28.85	96.85	95.78	0.30	1.78	0.12
Gm2531	0.18	0.12	14.64	6.53	38.35	35.17	0.17	1.76	0.31	0.44	10.25	6.22	16.82	15.65	0.37	2.74	0.25	0.24	13.64	6.32	24.36	24.30	0.26	1.82	0.09	0.00	12.40	0.34	7.49	5.01	0.04	2.65	0.08	0.01	19.39	1.06	18.76	17.35	0.06	1.86	0.11	0.08	7.93	2.72	14.48	13.05	0.19	1.64	0.23
Mrps23	0.18	0.47	14.64	38.77	211.52	211.43	0.18	1.54	0.06	0.20	14.49	13.46	200.52	204.29	0.07	1.22	0.05	0.08	12.18	9.86	188.80	188.26	0.05	1.22	0.00	0.00	6.58	5.58	364.10	357.25	0.02	1.24	0.06	0.03	14.98	8.14	207.18	201.96	0.04	1.29	0.11	0.02	19.69	12.45	216.29	193.11	0.06	1.48	0.28
Gcnt2	0.23	0.18	14.65	21.52	108.06	98.19	0.20	1.89	0.22	0.51	11.26	24.28	111.97	106.68	0.22	1.69	0.28	0.61	8.88	34.11	122.88	117.23	0.28	1.69	0.25	0.47	17.47	21.67	76.56	74.29	0.28	1.76	0.16	0.38	11.65	19.35	112.33	111.46	0.17	1.63	0.29	0.42	15.11	41.04	135.35	130.23	0.30	2.05	0.03
Gm20441	0.07	0.04	14.65	71.49	709.03	680.85	0.10	1.40	0.39	0.55	10.80	138.33	358.48	321.80	0.39	2.57	0.23	0.32	13.72	131.73	517.95	546.98	0.25	1.98	0.10	0.04	20.29	36.41	210.72	174.54	0.17	2.09	0.18	0.15	20.16	119.90	343.05	426.36	0.35	2.34	0.11	0.01	21.59	23.78	391.04	376.88	0.06	1.28	0.36
Pdhb	0.13	0.41	14.66	142.43	996.00	988.68	0.14	1.34	0.05	0.15	12.89	40.13	770.60	764.31	0.05	1.18	0.20	0.63	10.44	175.21	844.71	871.94	0.21	1.45	0.16	0.33	19.49	104.91	590.83	576.56	0.18	1.55	0.08	0.04	12.25	57.69	896.70	856.68	0.06	1.33	0.12	0.29	17.40	138.25	1069.71	1084.73	0.13	1.35	0.23
Pkdcc	0.30	0.49	14.67	17.69	56.17	50.14	0.31	2.05	0.08	0.01	15.59	2.87	49.56	49.69	0.06	2.20	0.28	0.20	17.58	12.53	50.35	51.79	0.25	1.87	0.22	0.27	13.59	24.78	105.12	108.72	0.24	1.96	0.24	0.16	20.25	14.82	41.17	37.64	0.36	2.08	0.13	0.06	22.22	5.63	62.97	54.99	0.09	1.47	0.05
Bhlhe40	0.49	0.70	14.69	202.82	391.16	380.76	0.52	4.27	0.36	0.34	13.49	130.29	352.25	307.80	0.37	2.71	0.18	0.17	10.19	66.18	350.99	358.72	0.19	1.74	0.51	0.69	19.24	116.05	223.85	205.14	0.52	2.90	0.25	0.27	15.65	71.44	213.55	200.78	0.33	3.85	0.53	0.68	16.85	154.89	299.16	246.78	0.52	2.59	0.35
Pgm3	0.23	0.30	14.70	17.94	73.68	71.79	0.24	2.09	0.20	0.17	21.20	18.15	111.54	101.78	0.16	1.57	0.26	0.18	6.11	43.83	115.11	96.23	0.38	2.53	0.14	0.28	15.52	13.46	49.09	50.99	0.27	1.95	0.30	0.33	19.35	23.84	76.35	66.18	0.31	2.02	0.34	0.41	15.38	32.45	77.15	72.16	0.42	2.93	0.17
Ppm1g	0.14	0.55	14.71	62.43	352.59	350.43	0.18	1.45	0.11	0.42	11.39	28.99	256.45	251.91	0.11	1.31	0.04	0.19	2.37	14.18	293.56	299.61	0.05	1.14	0.26	0.66	17.01	85.78	340.11	325.86	0.25	1.68	0.19	0.39	16.15	56.87	343.04	344.68	0.17	1.64	0.03	0.12	14.09	14.69	328.93	326.89	0.04	1.14	0.27
Gm15542	0.71	0.53	14.71	225.09	326.91	264.40	0.69	4.92	0.37	0.35	14.60	151.56	437.40	375.13	0.35	1.95	0.26	0.48	13.02	114.39	421.93	392.74	0.27	1.86	0.44	0.49	18.29	53.31	109.71	90.84	0.49	2.95	0.38	0.54	16.82	128.49	266.18	249.50	0.48	2.43	0.08	0.10	15.43	46.20	255.93	270.76	0.18	1.51	0.31
Ppcs	0.18	0.41	14.72	112.99	568.54	539.31	0.20	1.61	0.05	0.08	7.87	20.65	390.01	384.39	0.05	1.31	0.14	0.54	7.52	71.43	436.49	439.42	0.16	1.41	0.12	0.34	19.34	89.56	460.24	475.77	0.19	1.66	0.09	0.16	12.60	46.52	474.41	456.20	0.10	1.33	0.06	0.09	1.35	48.40	508.41	478.80	0.10	1.33	0.35
Nat8b-ps	0.08	0.02	14.72	10.48	130.00	121.41	0.08	1.36	0.38	0.61	11.81	17.03	44.59	40.77	0.38	2.28	0.22	0.36	12.14	19.17	62.11	63.99	0.31	2.08	0.04	0.05	23.37	5.44	23.50	19.81	0.23	2.12	0.13	0.08	17.55	12.49	55.63	58.08	0.22	1.95	0.27	0.09	23.84	14.14	48.85	40.04	0.29	2.18	0.57
Sltm	0.32	0.59	14.73	155.75	530.96	545.26	0.29	1.91	0.13	0.38	14.91	76.91	605.04	580.89	0.13	1.34	0.09	0.07	12.48	47.29	588.13	614.86	0.08	1.27	0.24	0.54	19.04	90.71	345.98	334.63	0.26	1.84	0.25	0.50	16.71	136.05	549.96	533.87	0.25	1.82	0.02	0.01	15.22	11.35	454.50	459.88	0.02	1.12	0.03
Srsf3	0.15	0.30	14.74	64.06	464.02	455.78	0.14	1.47	0.11	0.48	9.72	39.29	345.81	340.51	0.11	1.33	0.24	0.74	7.58	97.49	371.58	353.67	0.26	1.72	0.23	0.40	18.28	74.57	272.91	293.14	0.27	2.15	0.12	0.41	20.12	50.19	355.71	349.97	0.14	1.37	0.23	0.59	9.61	83.23	331.07	333.57	0.25	1.60	0.29
Per2	0.99	0.87	14.78	191.83	195.36	172.63	0.98	12.04	0.69	0.54	14.11	114.75	160.22	129.22	0.72	5.22	0.73	0.77	13.02	103.62	144.94	145.16	0.71	5.46	0.49	0.63	16.32	100.98	160.99	149.11	0.63	5.08	0.65	0.68	15.81	119.83	168.77	178.96	0.71	5.96	0.81	0.80	15.37	150.36	185.94	157.76	0.81	5.63	0.42
Gm45609	0.87	0.59	14.78	6.16	5.83	5.04	1.06	29.36	0.40	0.19	14.25	1.41	3.24	3.04	0.43	2.78	0.98	0.61	16.00	4.27	4.16	3.02	1.03	19.60	0.46	0.09	16.30	1.19	2.79	2.06	0.43	16.72	0.93	0.48	14.46	2.78	2.80	1.90	0.99	23.32	0.64	0.24	17.78	1.72	2.36	2.56	0.73	NA	0.09
Gm15459	1.08	0.21	14.79	358.70	307.21	154.10	1.17	13.87	0.41	0.36	14.29	109.57	277.16	246.15	0.40	2.41	0.40	0.45	13.69	166.32	453.83	422.91	0.37	2.35	0.54	0.60	17.06	62.88	119.78	107.39	0.52	2.91	0.69	0.46	17.90	161.55	226.38	164.17	0.71	4.59	0.20	0.23	17.79	45.46	171.77	159.87	0.26	1.88	0.40
Sh2b1	0.02	0.04	14.81	3.25	121.31	120.34	0.03	1.16	0.15	0.36	10.18	19.29	128.07	129.65	0.15	1.46	0.05	0.02	4.21	3.78	122.88	122.72	0.03	1.18	0.07	0.11	16.91	13.47	215.74	213.28	0.06	1.34	0.18	0.54	11.46	22.66	129.58	128.95	0.17	1.44	0.11	0.03	22.87	8.17	138.72	125.47	0.06	1.32	0.27
Anks4b	0.30	0.70	14.81	127.62	430.89	407.08	0.30	2.00	0.10	0.45	9.34	52.15	414.33	412.49	0.13	1.33	0.29	0.61	7.32	151.89	486.57	465.45	0.31	1.93	0.45	0.67	20.62	140.69	297.82	277.16	0.47	2.97	0.01	0.05	6.17	28.26	451.46	435.38	0.06	1.41	0.02	0.01	0.27	7.77	424.15	413.24	0.02	1.19	0.48
Las1l	0.10	0.39	14.82	17.10	150.39	157.48	0.11	1.34	0.03	0.03	18.73	4.79	198.21	196.42	0.02	1.10	0.06	0.09	14.03	10.03	199.42	199.07	0.05	1.21	0.10	0.17	12.91	16.08	145.86	147.33	0.11	1.24	0.15	0.14	16.81	20.54	195.95	199.01	0.10	1.40	0.13	0.34	0.24	25.69	187.20	188.15	0.14	1.32	0.11
Snrnp25	0.16	0.21	14.84	4.24	23.41	21.69	0.18	1.57	0.23	0.24	8.26	3.02	15.24	15.62	0.20	1.76	0.12	0.09	17.43	1.98	17.07	16.88	0.12	1.29	0.40	0.49	7.77	14.76	34.52	33.49	0.43	2.56	0.25	0.44	7.82	5.28	19.74	19.87	0.27	1.82	0.13	0.09	8.36	2.19	13.20	12.62	0.17	1.63	0.22
Homer2	0.57	0.81	14.85	277.98	501.85	429.70	0.55	3.22	0.39	0.62	14.05	159.34	391.86	352.92	0.41	2.14	0.37	0.77	12.97	161.61	439.35	421.89	0.37	2.11	0.36	0.59	17.80	74.02	200.40	192.09	0.37	2.26	0.53	0.91	15.21	225.64	429.19	420.61	0.53	2.65	0.37	0.73	15.31	164.66	443.77	420.15	0.37	2.03	0.27
Nars	0.06	0.16	14.86	32.73	665.52	667.01	0.05	1.15	0.03	0.14	6.66	31.83	827.68	816.01	0.04	1.13	0.10	0.33	9.07	97.60	832.44	866.27	0.12	1.25	0.09	0.13	20.89	53.36	608.02	617.52	0.09	1.40	0.13	0.29	1.65	104.59	761.77	798.05	0.14	1.34	0.13	0.25	7.83	77.92	616.35	586.75	0.13	1.46	0.12
Srm	0.48	0.72	14.89	96.31	186.72	181.28	0.52	2.84	0.30	0.64	14.35	56.55	169.02	166.20	0.33	1.95	0.25	0.48	11.60	38.17	150.92	137.41	0.25	1.74	0.58	0.70	17.78	193.02	350.23	336.44	0.55	3.46	0.45	0.63	16.08	85.39	194.78	189.50	0.44	2.79	0.23	0.45	14.74	52.78	203.69	199.22	0.26	1.82	0.74
Zbtb40	0.54	0.67	14.89	21.01	38.04	34.46	0.55	3.48	0.19	0.15	15.29	5.58	26.96	24.64	0.21	1.78	0.17	0.27	16.58	6.03	27.76	26.61	0.22	1.70	0.27	0.15	18.36	8.22	30.83	28.40	0.27	2.57	0.40	0.53	17.30	10.98	31.25	28.62	0.35	2.18	0.61	0.56	15.64	15.35	26.68	22.73	0.58	3.12	0.16
Dram1	0.19	0.10	14.90	0.71	3.04	3.48	0.24	3.27	0.66	0.22	22.31	2.34	3.93	2.77	0.59	6.01	0.67	0.28	22.32	1.43	2.10	1.65	0.68	6.72	0.21	0.02	17.35	0.40	1.33	0.32	0.30	3.82	0.30	0.09	19.68	0.85	2.07	1.72	0.41	3.31	0.74	0.36	16.10	1.47	1.73	1.41	0.85	14.97	0.56
Dvl1	0.06	0.18	14.90	15.16	225.28	229.70	0.07	1.18	0.08	0.40	19.66	17.34	214.64	211.05	0.08	1.16	0.05	0.09	20.89	12.07	211.11	207.15	0.06	1.22	0.04	0.10	20.26	20.47	381.52	394.53	0.05	1.17	0.08	0.20	20.55	16.89	208.00	204.12	0.08	1.36	0.07	0.05	20.76	15.38	230.88	216.07	0.07	1.29	0.08
Gm11196	0.86	0.24	14.90	9.17	11.30	7.75	0.81	5.65	0.11	0.03	11.76	1.11	10.58	9.68	0.11	1.65	0.19	0.19	13.06	2.91	14.52	14.27	0.20	1.67	0.33	0.10	18.71	1.04	2.83	2.13	0.37	4.76	0.16	0.02	2.00	0.76	8.70	7.80	0.09	1.62	0.24	0.13	20.43	2.34	6.81	7.08	0.34	2.62	0.30
Tigar	0.44	0.71	14.91	28.11	63.64	58.38	0.44	2.66	0.06	0.08	9.13	6.60	76.89	76.95	0.09	1.32	0.07	0.13	5.82	7.14	78.53	73.02	0.09	1.35	0.20	0.15	17.82	12.10	73.71	76.28	0.16	1.36	0.17	0.42	17.57	13.10	65.51	62.78	0.20	1.43	0.08	0.12	2.22	6.97	69.06	69.24	0.10	1.33	0.28
Gm8355	0.83	0.69	14.91	2742.32	3129.30	2163.21	0.88	6.66	0.44	0.43	14.63	871.88	1974.94	1721.58	0.44	2.70	0.37	0.58	14.01	1071.37	2727.32	2421.96	0.39	2.26	0.57	0.75	16.86	940.89	1621.12	1529.29	0.58	4.06	0.64	0.65	16.07	1893.86	2476.46	1690.88	0.76	4.01	0.32	0.49	16.53	1013.54	2273.98	1976.56	0.45	2.36	0.71
Hagh	0.08	0.30	14.91	110.88	1102.70	1166.62	0.10	1.28	0.19	0.73	10.81	196.92	1054.95	1058.09	0.19	1.47	0.12	0.38	9.53	135.64	1189.49	1162.39	0.11	1.31	0.19	0.49	20.62	199.47	914.24	908.18	0.22	1.59	0.07	0.15	17.78	80.24	1013.77	985.51	0.08	1.23	0.02	0.07	19.91	48.92	1074.12	1126.23	0.05	1.17	0.12
Chp1	0.26	0.46	14.93	713.61	2784.95	2521.57	0.26	1.73	0.14	0.60	14.05	264.41	1741.40	1699.12	0.15	1.35	0.09	0.36	13.31	191.89	2101.69	2143.56	0.09	1.24	0.12	0.28	18.49	310.03	1839.99	1821.19	0.17	1.77	0.19	0.35	16.61	599.15	1911.70	1661.26	0.31	1.85	0.13	0.28	17.92	373.89	2340.54	2276.82	0.16	1.46	0.05
Phf8	0.09	0.13	14.93	7.70	74.13	75.77	0.10	1.56	0.24	0.23	16.43	16.03	66.01	54.75	0.24	1.74	0.19	0.20	17.33	10.68	51.09	48.91	0.21	1.87	0.19	0.31	14.72	17.23	60.13	57.99	0.29	2.54	0.14	0.15	16.56	11.90	57.30	54.48	0.21	1.78	0.32	0.38	13.74	19.84	58.13	51.32	0.34	2.21	0.15
Wdr3	0.17	0.43	14.95	25.15	147.31	144.19	0.17	1.48	0.05	0.04	16.06	6.25	157.83	151.31	0.04	1.21	0.10	0.32	13.71	14.95	142.76	141.82	0.10	1.35	0.00	0.01	11.81	3.89	124.81	114.23	0.03	1.29	0.14	0.39	13.87	19.57	141.53	139.51	0.14	1.37	0.14	0.32	19.13	19.35	138.31	132.78	0.14	1.44	0.22
Txndc11	0.15	0.45	14.96	21.25	131.75	130.83	0.16	1.44	0.08	0.11	8.97	10.66	130.21	122.46	0.08	1.35	0.18	0.41	6.85	26.18	127.29	133.01	0.21	1.72	0.35	0.53	16.84	48.42	153.83	146.09	0.31	2.33	0.10	0.25	20.29	14.17	143.41	147.32	0.10	1.35	0.03	0.01	9.39	5.23	145.45	135.20	0.04	1.34	0.42
Mafg	0.14	0.12	14.96	83.13	779.06	747.27	0.11	1.29	0.16	0.53	11.40	154.34	886.98	857.15	0.17	1.45	0.08	0.18	8.76	89.90	956.75	960.59	0.09	1.35	0.08	0.11	22.58	47.55	531.02	555.00	0.09	1.28	0.08	0.11	23.77	53.65	704.56	710.16	0.08	1.27	0.04	0.09	4.15	52.05	641.73	604.27	0.08	1.23	0.17
Usp10	0.18	0.55	14.97	82.86	414.97	412.64	0.20	1.56	0.02	0.05	19.76	9.74	394.35	395.05	0.02	1.14	0.05	0.10	13.52	21.96	408.04	412.52	0.05	1.25	0.22	0.38	20.55	105.42	457.00	445.07	0.23	1.88	0.13	0.27	17.25	36.43	362.64	367.45	0.10	1.28	0.00	0.00	5.36	1.26	425.19	430.31	0.00	1.09	0.14
Hs6st1	0.03	0.03	14.98	17.40	499.50	491.20	0.03	1.17	0.09	0.43	10.68	55.04	492.83	487.45	0.11	1.29	0.18	0.58	11.48	103.73	559.18	522.29	0.19	1.51	0.14	0.26	17.20	101.82	823.01	853.04	0.12	1.32	0.13	0.40	12.94	74.11	515.85	521.96	0.14	1.36	0.22	0.15	12.76	126.96	675.91	591.52	0.19	1.55	0.24
AC135859.1	0.47	0.06	14.98	0.86	2.71	1.71	0.32	3.23	0.28	0.17	1.44	1.70	5.66	4.54	0.30	2.31	0.60	0.30	2.72	3.22	4.98	4.07	0.65	9.54	0.73	0.12	0.67	3.85	5.17	3.14	0.74	13.59	0.61	0.17	23.52	1.65	2.69	1.32	0.61	7.98	0.31	0.07	7.24	0.36	1.07	1.15	0.34	2.51	0.24
Lmnb2	0.44	0.75	14.99	27.37	51.15	47.40	0.54	3.86	0.23	0.35	13.39	11.47	45.36	40.47	0.25	1.81	0.18	0.21	10.41	7.30	41.70	41.34	0.18	1.65	0.43	0.46	19.05	23.65	54.14	51.06	0.44	3.49	0.38	0.42	17.11	20.11	58.81	51.39	0.34	2.06	0.24	0.26	15.18	17.40	62.74	64.57	0.28	3.00	0.60
Lactb	0.06	0.14	15.00	43.00	741.18	728.12	0.06	1.19	0.07	0.48	12.10	72.25	820.23	838.65	0.09	1.21	0.09	0.41	8.67	112.40	909.07	928.17	0.12	1.39	0.11	0.24	23.58	55.57	491.85	491.49	0.11	1.31	0.05	0.11	21.95	35.93	707.69	713.51	0.05	1.15	0.07	0.07	3.63	32.41	629.42	637.09	0.05	1.16	0.11
Plekha8	0.33	0.82	15.00	68.63	167.89	161.96	0.41	2.30	0.20	0.37	13.16	34.09	157.20	153.30	0.22	1.56	0.15	0.32	12.64	24.27	165.09	161.14	0.15	1.44	0.28	0.36	17.29	26.63	95.29	94.90	0.28	2.25	0.18	0.39	13.95	35.97	131.31	124.21	0.27	2.05	0.30	0.55	15.12	45.17	140.71	139.38	0.32	2.14	0.20
Tmem214	0.00	0.07	15.00	18.10	202.26	210.52	0.09	1.30	0.03	0.01	10.30	2.79	159.46	158.85	0.02	1.26	0.20	0.49	8.10	36.74	166.54	159.55	0.22	1.52	0.03	0.00	4.84	7.52	439.41	404.92	0.02	1.37	0.10	0.05	20.29	13.01	197.26	187.68	0.07	1.33	0.15	0.07	9.24	53.15	266.41	228.11	0.20	1.94	0.38
Gadd45gip1	0.03	0.04	15.01	17.86	377.76	370.10	0.05	1.22	0.17	0.30	9.60	43.37	275.80	273.54	0.16	1.40	0.11	0.18	8.58	35.04	321.88	325.65	0.11	1.37	0.05	0.08	23.68	36.21	719.95	735.55	0.05	1.22	0.07	0.04	11.64	23.22	387.13	397.72	0.06	1.25	0.08	0.14	4.37	55.13	412.80	445.63	0.13	1.40	0.11
Dclk3	0.18	0.12	15.01	5.96	30.92	27.16	0.19	2.00	0.33	0.31	10.08	9.31	27.19	24.68	0.34	2.39	0.35	0.48	12.34	11.09	29.80	31.54	0.37	2.50	0.56	0.32	1.95	9.42	15.99	12.95	0.59	4.66	0.14	0.14	9.88	5.73	36.77	33.97	0.16	1.65	0.30	0.27	8.49	7.53	26.07	28.04	0.29	3.01	0.47
Gm10343	0.18	0.28	15.03	18.74	99.12	97.60	0.19	1.60	0.07	0.05	7.24	2.93	53.11	50.52	0.06	1.31	0.18	0.24	11.49	12.29	69.60	72.97	0.18	1.62	0.12	0.17	16.99	12.01	51.04	53.37	0.24	2.23	0.10	0.14	15.01	8.45	66.06	63.48	0.13	1.33	0.06	0.11	18.58	8.24	65.69	62.96	0.13	1.40	0.13
Rcan1	0.93	0.58	15.05	115.17	123.25	75.74	0.93	6.50	0.49	0.42	15.83	66.20	139.50	126.64	0.47	3.49	0.25	0.26	13.30	29.94	119.77	105.07	0.25	1.88	0.52	0.34	16.15	66.06	124.77	95.61	0.53	4.91	0.75	0.25	15.88	107.01	144.85	94.36	0.74	5.42	0.57	0.55	17.16	98.56	172.93	130.23	0.57	3.42	0.63
D8Ertd738e	0.07	0.32	15.07	41.55	339.84	340.87	0.12	1.29	0.03	0.05	15.11	11.19	316.83	322.41	0.04	1.13	0.07	0.22	14.97	26.78	331.02	331.00	0.08	1.21	0.09	0.24	4.26	41.42	431.69	416.78	0.10	1.30	0.08	0.02	15.31	14.60	357.81	358.51	0.04	1.23	0.10	0.14	12.09	33.56	346.28	345.16	0.10	1.25	0.23
Gm7232	0.78	0.67	15.08	451.45	563.58	405.47	0.80	5.83	0.44	0.47	15.32	181.28	420.20	328.64	0.43	2.74	0.34	0.63	14.55	172.05	490.28	432.73	0.35	2.23	0.54	0.78	16.66	278.66	522.04	472.95	0.53	3.44	0.82	0.59	15.58	449.90	595.97	416.65	0.75	4.36	0.39	0.72	16.21	240.41	556.91	499.53	0.43	2.31	0.79
Trappc5	0.11	0.41	15.08	33.46	224.02	215.62	0.15	1.34	0.03	0.04	14.65	6.54	173.97	177.63	0.04	1.17	0.08	0.21	13.56	14.78	182.82	183.52	0.08	1.20	0.10	0.17	21.89	34.79	389.46	376.47	0.09	1.32	0.06	0.01	12.83	4.85	210.78	202.84	0.02	1.19	0.08	0.04	12.06	17.29	247.60	227.11	0.07	1.29	0.22
Snf8	0.10	0.44	15.09	25.15	234.60	236.73	0.11	1.25	0.04	0.15	18.55	11.22	225.20	219.75	0.05	1.19	0.10	0.51	12.84	26.09	245.96	242.05	0.11	1.33	0.06	0.30	6.17	24.55	312.01	317.23	0.08	1.19	0.06	0.14	21.96	14.95	240.07	239.41	0.06	1.14	0.11	0.25	9.63	35.99	269.42	263.48	0.13	1.41	0.14
Eif4a1	0.17	0.67	15.10	68.66	363.98	375.29	0.19	1.64	0.16	0.50	13.09	57.86	329.19	321.62	0.18	1.43	0.08	0.30	7.04	28.21	328.54	325.47	0.09	1.24	0.21	0.47	17.81	70.45	300.71	297.50	0.23	1.80	0.17	0.62	15.54	61.09	318.26	317.65	0.19	1.57	0.10	0.23	15.22	41.32	355.80	362.28	0.12	1.44	0.20
Egln3	0.10	0.17	15.11	14.80	132.25	128.24	0.11	1.41	0.07	0.15	2.40	8.44	112.24	111.04	0.08	1.20	0.20	0.41	2.98	22.59	114.99	117.50	0.20	1.75	0.54	0.68	16.86	101.77	197.57	162.00	0.52	2.46	0.16	0.24	21.12	19.83	127.64	125.29	0.16	1.55	0.25	0.55	23.88	41.69	164.57	154.73	0.25	1.60	0.30
Gm45200	1.09	0.56	15.13	3.35	3.04	1.52	1.10	9.97	0.25	0.06	17.86	0.57	2.16	1.86	0.26	2.35	0.05	0.00	5.28	0.10	1.94	1.76	0.05	2.00	0.79	0.23	21.41	2.34	2.43	1.28	0.96	12.36	0.63	0.28	18.68	1.37	2.09	1.43	0.65	5.95	1.12	0.15	21.82	4.91	4.21	2.25	1.17	16.42	0.31
Gm45413	0.18	0.11	15.14	2.23	14.21	14.46	0.16	1.44	0.35	0.36	19.66	5.90	16.41	16.21	0.36	2.33	0.14	0.08	20.19	1.70	12.79	11.85	0.13	1.87	0.38	0.15	1.80	3.48	9.35	7.92	0.37	2.09	0.37	0.18	0.07	3.79	10.49	9.21	0.36	2.94	0.18	0.05	13.85	1.47	7.26	6.83	0.20	2.70	0.13
Gm8337	0.94	0.53	15.14	38.69	45.26	29.45	0.85	5.48	0.39	0.23	16.06	33.46	96.05	81.14	0.35	2.39	0.27	0.38	14.09	28.01	93.81	88.22	0.30	2.00	0.62	0.46	16.62	32.75	58.69	51.80	0.56	3.15	0.54	0.47	16.46	27.63	52.53	43.98	0.53	3.35	0.22	0.36	13.23	9.58	44.69	44.57	0.21	1.73	0.43
Plcb1	0.22	0.30	15.15	26.65	142.22	138.56	0.19	1.74	0.24	0.58	16.08	44.49	202.24	191.52	0.22	1.61	0.30	0.59	12.00	63.41	209.21	195.30	0.30	1.75	0.23	0.25	21.58	28.72	131.52	126.27	0.22	1.88	0.15	0.29	15.31	26.89	177.35	181.38	0.15	1.70	0.11	0.25	11.80	19.28	148.39	154.24	0.13	1.35	0.22
Amd-ps4	0.51	0.46	15.15	6.17	12.73	11.28	0.48	3.09	0.50	0.57	11.91	6.14	12.31	11.69	0.50	3.76	0.24	0.17	9.14	3.00	12.58	11.09	0.24	2.33	0.46	0.39	17.85	5.30	9.80	9.23	0.54	3.94	0.60	0.53	16.83	6.97	12.46	11.13	0.56	2.94	0.32	0.48	11.64	4.22	12.76	12.36	0.33	2.08	0.32
Gm16551	0.17	0.17	15.16	9.08	32.50	32.57	0.28	1.65	0.04	0.02	19.40	3.03	36.53	33.63	0.08	1.78	0.31	0.25	17.38	9.35	30.07	31.88	0.31	2.10	0.64	0.51	17.82	18.26	28.66	23.97	0.64	4.41	0.41	0.36	17.99	22.68	40.87	31.27	0.55	3.15	0.36	0.25	19.27	21.51	57.89	48.50	0.37	2.26	0.11
Amd2	0.36	0.59	15.17	225.27	517.91	436.23	0.43	2.53	0.24	0.22	13.04	97.58	394.02	375.32	0.25	1.96	0.12	0.15	13.25	46.43	412.12	408.31	0.11	1.47	0.45	0.63	17.77	140.71	299.86	310.31	0.47	4.32	0.31	0.49	15.25	136.93	403.90	350.01	0.34	2.09	0.16	0.52	13.29	78.02	457.46	453.75	0.17	1.43	0.26
Fam169b	0.20	0.54	15.20	27.25	133.48	139.50	0.20	1.56	0.14	0.38	12.90	17.79	102.32	97.80	0.17	1.60	0.09	0.17	11.07	9.88	109.35	108.71	0.09	1.26	0.35	0.56	20.35	42.46	121.97	129.98	0.35	2.14	0.14	0.25	17.25	13.48	92.18	88.18	0.15	1.40	0.23	0.43	16.05	23.34	106.31	103.58	0.22	1.51	0.33
Trappc1	0.06	0.08	15.20	28.18	448.19	425.93	0.06	1.18	0.12	0.36	10.75	46.60	399.79	389.19	0.12	1.31	0.09	0.42	10.29	37.77	422.49	415.64	0.09	1.27	0.05	0.05	22.79	28.29	544.65	539.80	0.05	1.14	0.09	0.06	9.87	29.00	329.21	298.76	0.09	1.25	0.06	0.15	7.59	34.88	321.84	299.72	0.11	1.39	0.04
Zfp992	0.18	0.04	15.21	1.00	6.00	5.06	0.17	2.25	0.01	0.00	22.28	0.09	9.82	9.24	0.01	1.32	0.43	0.33	5.39	3.00	7.04	7.09	0.43	5.64	0.85	0.27	7.84	3.41	3.34	1.65	1.02	NA	0.21	0.10	11.94	2.10	10.38	8.90	0.20	1.71	0.33	0.13	8.75	2.49	7.90	7.67	0.31	3.92	0.23
Mycbp	0.20	0.45	15.21	29.56	163.44	157.70	0.18	1.48	0.07	0.16	11.91	12.75	170.86	174.28	0.07	1.28	0.04	0.08	13.37	6.98	186.06	184.60	0.04	1.15	0.07	0.08	15.09	9.10	100.95	101.18	0.09	1.29	0.10	0.28	16.96	17.61	131.31	129.63	0.13	1.36	0.09	0.08	12.39	11.69	117.35	119.10	0.10	1.45	0.08
Hspa8	0.67	0.68	15.23	533.16	650.88	452.23	0.82	5.02	0.35	0.43	16.37	265.27	749.52	639.26	0.35	2.33	0.36	0.54	14.53	316.21	913.85	814.47	0.35	2.33	0.61	0.74	16.76	373.64	600.51	488.92	0.62	4.02	0.68	0.69	16.77	472.22	724.60	540.36	0.65	3.28	0.35	0.43	17.93	291.96	753.99	658.34	0.39	2.09	0.64
Gm20537	0.47	0.08	15.24	3.01	6.34	3.82	0.47	6.43	0.08	0.02	7.91	0.69	7.07	7.11	0.10	1.81	0.09	0.25	15.11	3.06	9.07	8.64	0.34	2.68	0.54	0.18	15.56	1.17	1.71	0.89	0.68	12.40	0.57	0.31	20.74	2.74	4.15	3.71	0.66	4.52	0.07	0.02	7.08	0.52	4.53	4.16	0.11	2.89	0.29
Bicd2	0.14	0.29	15.24	8.12	47.25	47.94	0.17	1.66	0.07	0.16	5.66	4.53	42.74	43.35	0.11	1.50	0.17	0.51	21.17	7.35	44.22	43.52	0.17	1.35	0.23	0.15	18.75	7.52	39.88	36.83	0.19	1.72	0.15	0.14	15.30	5.49	43.09	45.28	0.13	1.55	0.05	0.05	4.05	4.04	45.61	43.01	0.09	1.87	0.17
Gm10184	0.20	0.31	15.25	38.48	158.56	148.79	0.24	2.04	0.21	0.49	10.51	28.17	131.32	123.58	0.21	1.53	0.12	0.33	8.43	20.40	155.72	155.59	0.13	1.36	0.26	0.31	17.64	28.64	94.77	104.39	0.30	2.01	0.17	0.46	17.02	28.17	126.08	123.22	0.22	1.63	0.18	0.40	12.32	29.23	162.97	171.71	0.18	1.56	0.24
Setd4	0.22	0.15	15.25	5.53	27.61	25.64	0.20	2.03	0.38	0.50	14.01	9.33	20.90	19.19	0.45	3.00	0.46	0.47	10.98	13.91	28.60	27.69	0.49	4.28	0.47	0.29	22.77	10.99	22.38	19.28	0.49	2.64	0.31	0.38	14.99	9.67	23.43	21.90	0.41	2.88	0.40	0.16	18.67	11.78	28.67	23.38	0.41	3.24	0.25
Gm4950	0.09	0.02	15.30	1.02	11.93	10.78	0.09	1.31	0.19	0.29	9.18	1.68	7.05	7.03	0.24	1.61	0.36	0.19	10.78	2.85	8.09	7.36	0.35	2.85	0.25	0.19	13.20	3.09	10.03	11.25	0.31	1.98	0.23	0.15	12.03	2.63	10.97	11.72	0.24	2.10	0.23	0.31	12.02	2.74	12.07	10.93	0.23	1.66	0.10
Ticam2	0.13	0.02	15.34	0.32	2.11	1.63	0.15	3.73	0.97	0.39	18.81	2.66	3.15	2.13	0.84	6.11	0.07	0.02	15.86	0.40	2.73	2.57	0.15	2.17	0.56	0.07	3.79	0.52	1.10	0.67	0.47	5.30	0.32	0.08	0.79	0.76	2.38	1.89	0.32	3.29	0.16	0.03	10.97	0.35	1.83	1.42	0.19	2.92	0.43
Ddx20	0.10	0.07	15.34	7.54	75.50	70.90	0.10	1.34	0.15	0.31	10.37	11.15	60.12	58.00	0.19	1.64	0.06	0.07	21.42	4.26	67.33	66.94	0.06	1.21	0.24	0.12	8.73	12.28	38.87	35.27	0.32	3.04	0.12	0.01	23.05	2.87	45.25	48.20	0.06	1.57	0.14	0.11	22.13	9.48	59.07	57.22	0.16	1.60	0.41
Gde1	0.48	0.77	15.35	242.39	490.98	484.69	0.49	2.63	0.29	0.57	15.69	115.84	389.74	366.52	0.30	1.97	0.29	0.68	14.88	119.98	387.95	391.54	0.31	1.91	0.22	0.45	17.15	90.79	381.85	368.50	0.24	1.72	0.66	0.64	15.37	304.56	485.49	401.43	0.63	3.77	0.39	0.69	15.24	260.03	579.97	535.64	0.45	2.50	0.44
Tsku	0.91	0.72	15.35	147.18	151.50	120.81	0.97	13.84	0.42	0.29	16.25	59.26	146.83	134.88	0.40	3.53	0.29	0.36	13.96	36.34	130.53	131.13	0.28	1.71	0.77	0.47	15.23	128.05	137.97	103.98	0.93	19.45	0.93	0.81	16.63	85.09	94.95	89.17	0.90	15.60	0.48	0.25	17.80	76.77	192.00	177.19	0.40	7.85	0.87
Dhx33	0.09	0.15	15.36	8.08	78.29	76.19	0.10	1.24	0.03	0.08	11.09	4.97	88.02	86.64	0.06	1.17	0.16	0.37	5.60	15.74	85.46	79.67	0.18	1.53	0.16	0.35	17.17	17.03	79.27	77.51	0.21	1.89	0.12	0.41	21.40	10.87	86.48	86.56	0.13	1.34	0.20	0.30	0.09	20.04	101.76	106.29	0.20	1.55	0.27
Vkorc1	0.04	0.09	15.37	92.32	2015.41	2002.27	0.05	1.12	0.08	0.35	10.70	121.41	1367.74	1362.10	0.09	1.25	0.07	0.26	12.32	113.57	1545.15	1538.40	0.07	1.21	0.08	0.17	4.41	297.99	3166.60	3107.85	0.09	1.33	0.06	0.08	15.62	90.98	1797.28	1737.66	0.05	1.17	0.09	0.07	10.94	198.66	2064.47	1989.59	0.10	1.22	0.12
Emc9	0.16	0.31	15.37	15.55	98.65	97.68	0.16	1.54	0.09	0.47	11.18	9.17	93.91	91.93	0.10	1.24	0.09	0.13	17.86	6.33	85.37	85.46	0.07	1.21	0.15	0.51	2.21	24.32	151.45	157.30	0.16	1.51	0.16	0.38	13.42	11.68	80.04	79.65	0.15	1.43	0.03	0.04	8.15	6.19	96.44	92.82	0.06	1.24	0.08
Eya3	0.01	0.00	15.40	1.06	66.76	63.13	0.02	1.09	0.14	0.20	23.01	11.34	83.54	89.31	0.14	1.46	0.14	0.36	19.04	11.70	82.37	80.62	0.14	1.31	0.14	0.19	18.64	14.30	78.67	80.43	0.18	2.24	0.08	0.05	22.79	4.81	55.75	53.89	0.09	1.35	0.08	0.10	22.14	5.14	59.55	63.50	0.09	1.49	0.11
Gstk1	0.08	0.32	15.40	107.43	1277.27	1269.03	0.08	1.27	0.06	0.07	13.28	56.52	984.68	971.32	0.06	1.21	0.10	0.44	16.84	142.42	1146.87	1116.59	0.12	1.25	0.08	0.13	0.68	152.17	1904.44	1813.71	0.08	1.31	0.09	0.15	14.62	83.97	962.75	975.72	0.09	1.36	0.02	0.01	11.81	16.19	779.90	785.48	0.02	1.18	0.00
Mpp1	0.07	0.34	15.42	21.67	177.40	175.36	0.12	1.27	0.07	0.15	16.73	13.59	216.09	209.81	0.06	1.17	0.18	0.49	10.60	36.06	202.29	203.26	0.18	1.42	0.14	0.23	7.13	26.48	180.19	185.17	0.15	1.45	0.12	0.18	18.35	22.90	184.90	182.22	0.12	1.40	0.06	0.14	15.22	13.29	162.07	161.70	0.08	1.30	0.00
Chchd7	0.17	0.50	15.43	62.38	331.79	318.04	0.19	1.53	0.21	0.58	11.42	49.98	243.96	239.12	0.20	1.64	0.14	0.43	12.94	38.56	279.34	286.72	0.14	1.32	0.17	0.34	16.22	37.89	192.76	208.02	0.20	2.01	0.17	0.60	13.24	51.50	243.53	254.22	0.21	1.77	0.18	0.54	13.24	41.66	229.21	220.29	0.18	1.63	0.07
Taf5l	0.17	0.61	15.43	17.54	75.73	77.93	0.23	1.69	0.05	0.04	23.79	3.14	60.20	62.08	0.05	1.37	0.10	0.09	21.08	5.68	64.24	64.31	0.09	1.27	0.12	0.06	15.11	5.71	54.92	56.99	0.10	1.92	0.05	0.04	21.82	3.37	62.72	60.54	0.05	1.18	0.07	0.06	14.93	5.47	58.24	65.17	0.09	1.35	0.04
Gm43430	0.22	0.02	15.44	1.24	9.62	8.29	0.13	2.30	0.47	0.44	0.23	3.93	8.40	7.14	0.47	2.99	0.35	0.20	0.52	2.20	6.03	5.11	0.36	2.86	0.79	0.28	15.48	1.74	2.42	1.42	0.72	7.51	0.33	0.23	22.92	2.24	6.72	6.78	0.33	1.88	0.33	0.14	2.51	1.64	5.24	4.49	0.31	2.11	0.09
Pdcd5-ps	0.57	0.30	15.44	4.43	8.01	6.98	0.55	3.24	0.52	0.45	10.77	4.10	7.49	7.29	0.55	3.62	0.09	0.07	8.53	1.66	10.34	9.68	0.16	1.50	0.85	0.34	21.79	1.83	1.99	1.37	0.92	7.22	0.10	0.03	22.85	0.67	6.00	6.05	0.11	1.48	0.36	0.21	17.77	1.26	2.83	2.86	0.45	4.08	0.20
1810044K17Rik	0.71	0.13	15.44	2.36	4.48	3.57	0.53	3.87	0.23	0.16	15.86	0.90	3.93	4.04	0.23	1.87	0.62	0.46	15.32	4.42	5.92	4.72	0.75	6.84	#N/A	#N/A	#N/A	#N/A	#N/A	#N/A	#N/A	NA	0.76	0.29	15.29	2.44	3.31	3.06	0.74	8.32	0.94	0.51	15.94	3.70	3.27	1.72	1.13	37.05	0.24
Rps12-ps24	0.06	0.06	15.47	21.87	222.99	213.02	0.10	1.39	0.48	0.55	10.29	42.43	92.68	87.25	0.46	2.91	0.15	0.15	12.53	21.68	142.80	152.81	0.15	1.91	0.08	0.08	19.08	19.05	84.03	77.19	0.23	2.28	0.02	0.03	19.90	17.29	96.96	107.81	0.18	1.82	0.26	0.11	22.36	27.47	111.37	101.87	0.25	1.88	0.45
Gm35315	0.50	0.29	15.47	3.52	7.99	7.96	0.44	4.36	0.21	0.13	16.34	2.30	11.81	10.63	0.19	1.68	0.61	0.74	11.71	7.23	11.75	10.94	0.62	3.75	0.30	0.03	23.66	0.86	3.23	2.62	0.27	6.94	0.37	0.32	21.55	2.86	7.57	7.26	0.38	2.21	0.35	0.22	13.74	2.61	6.82	7.43	0.38	2.67	0.38
Cdipt	0.06	0.15	15.47	20.08	238.01	239.78	0.08	1.17	0.10	0.33	11.93	17.46	168.32	160.11	0.10	1.26	0.09	0.45	8.27	22.60	187.57	182.34	0.12	1.37	0.19	0.42	21.29	62.13	329.42	304.39	0.19	1.56	0.03	0.01	15.66	3.44	204.15	199.59	0.02	1.24	0.08	0.07	13.15	16.28	229.28	222.73	0.07	1.27	0.21
Fam47e	0.50	0.65	15.48	136.69	227.34	224.81	0.60	3.79	0.39	0.60	14.32	63.52	160.78	164.38	0.40	2.51	0.33	0.62	13.11	61.01	180.74	182.21	0.34	2.14	0.37	0.37	21.36	44.08	103.42	102.21	0.43	3.12	0.38	0.73	15.93	79.67	181.62	187.47	0.44	2.44	0.53	0.67	16.70	121.06	234.61	217.54	0.52	3.28	0.49
Snrk	0.16	0.34	15.48	60.95	280.21	260.58	0.22	1.88	0.16	0.37	18.31	59.23	383.47	383.57	0.15	1.47	0.20	0.42	12.49	81.04	359.60	367.33	0.23	1.91	0.19	0.31	20.14	88.45	370.90	376.50	0.24	2.59	0.20	0.17	18.07	45.30	336.57	338.54	0.13	1.45	0.24	0.73	16.07	85.05	346.86	343.14	0.25	1.63	0.08
Nptn	0.08	0.28	15.49	23.29	249.98	246.24	0.09	1.36	0.10	0.63	14.89	33.06	270.69	276.56	0.12	1.31	0.10	0.48	9.29	27.87	267.78	266.40	0.10	1.23	0.16	0.10	6.82	46.05	232.89	208.37	0.20	1.83	0.12	0.65	13.53	33.90	246.64	236.85	0.14	1.32	0.16	0.51	13.32	41.39	231.79	228.43	0.18	1.41	0.09
Ogfod1	0.22	0.61	15.50	15.66	61.57	64.83	0.25	1.72	0.03	0.05	19.40	3.88	58.77	57.95	0.07	1.19	0.09	0.26	7.15	7.02	58.88	57.41	0.12	1.35	0.10	0.12	17.76	8.60	66.03	66.61	0.13	1.44	0.17	0.38	19.30	11.94	49.71	48.43	0.24	1.56	0.10	0.08	23.36	4.59	46.78	47.54	0.10	1.49	0.12
Aacs	0.49	0.68	15.53	212.98	376.21	400.10	0.57	3.17	0.11	0.19	18.94	45.10	284.10	263.68	0.16	1.55	0.09	0.05	8.88	31.62	245.04	216.20	0.13	1.69	0.80	0.48	23.04	145.07	179.86	141.78	0.81	9.45	0.25	0.19	18.94	88.12	273.30	250.59	0.32	3.39	0.32	0.32	18.70	124.91	341.31	315.45	0.37	2.23	0.45
Cdc42ep1	0.01	0.00	15.54	0.17	39.98	40.94	0.00	1.10	0.23	0.47	11.07	10.10	41.49	40.42	0.24	1.64	0.04	0.02	5.64	2.26	35.82	36.80	0.06	1.46	0.20	0.16	8.61	18.70	79.61	72.24	0.23	2.03	0.13	0.22	9.75	6.78	43.73	41.31	0.15	1.39	0.07	0.01	11.31	2.04	59.83	53.72	0.03	1.33	0.37
Exosc6	0.39	0.71	15.55	43.91	110.87	110.54	0.40	2.55	0.02	0.06	14.05	6.46	81.56	76.21	0.08	1.35	0.23	0.56	16.84	17.54	84.20	81.30	0.21	1.63	0.37	0.72	17.07	39.49	100.06	114.23	0.39	2.79	0.31	0.70	15.73	36.37	84.17	75.42	0.43	2.38	0.24	0.56	18.68	22.93	109.16	111.80	0.21	1.57	0.35
Ttpal	0.09	0.12	15.57	3.61	24.62	23.72	0.15	1.61	0.13	0.24	20.70	3.75	24.99	26.11	0.15	1.39	0.18	0.45	16.44	6.00	26.73	26.10	0.22	1.65	0.16	0.08	14.95	3.69	24.56	23.36	0.15	2.43	0.32	0.33	15.93	10.14	25.19	22.03	0.40	2.61	0.27	0.25	12.28	7.97	27.73	26.40	0.29	2.32	0.21
Col27a1	0.81	0.78	15.57	264.03	335.28	265.09	0.79	4.44	0.45	0.48	15.89	119.69	262.21	236.56	0.46	2.90	0.22	0.11	13.01	33.08	170.36	167.22	0.19	1.69	0.42	0.34	21.72	9.64	22.05	17.79	0.44	2.39	0.70	0.66	17.79	153.74	214.18	176.76	0.72	5.08	0.45	0.22	17.53	120.19	310.71	284.48	0.39	3.01	0.22
Gart	0.10	0.32	15.59	17.03	128.04	131.42	0.13	1.38	0.08	0.19	11.51	9.55	127.54	128.34	0.07	1.19	0.11	0.29	14.50	16.63	128.62	131.39	0.13	1.45	0.23	0.44	19.67	45.19	170.49	184.36	0.27	1.63	0.23	0.40	19.06	27.76	114.43	111.63	0.24	1.56	0.24	0.21	22.86	30.56	141.48	134.02	0.22	1.62	0.15
Atp13a1	0.06	0.09	15.60	5.26	105.98	105.61	0.05	1.14	0.06	0.25	16.92	11.79	111.68	108.08	0.11	1.27	0.03	0.04	13.35	3.74	116.39	114.01	0.03	1.21	0.12	0.22	18.78	25.28	245.13	242.68	0.10	1.43	0.04	0.04	10.08	5.46	126.12	126.44	0.04	1.36	0.04	0.03	11.24	4.74	146.02	142.85	0.03	1.17	0.10
Gm37201	0.01	0.01	15.61	0.13	0.62	0.00	0.21	NA	0.40	0.22	7.89	0.98	1.98	1.68	0.49	6.32	0.31	0.12	7.86	0.81	2.47	2.11	0.33	2.97	0.59	0.22	6.58	5.44	6.68	5.60	0.81	6.90	0.15	0.03	2.97	0.36	1.71	1.99	0.21	2.20	0.37	0.10	4.07	0.95	1.91	1.36	0.50	12.98	0.07
Uqcrb	0.17	0.42	15.67	403.88	2651.04	2674.13	0.15	1.38	0.06	0.21	12.26	113.57	1965.09	1970.64	0.06	1.21	0.09	0.47	14.32	228.25	2318.25	2357.53	0.10	1.26	0.02	0.06	16.62	77.75	1024.63	1006.48	0.08	1.25	0.04	0.04	15.09	100.89	1943.42	1936.30	0.05	1.17	0.09	0.13	21.07	199.85	1521.88	1532.03	0.13	1.31	0.13
Mup21	0.11	0.12	15.68	285.00	1251.07	1146.33	0.23	1.59	0.32	0.78	10.07	262.58	804.74	786.09	0.33	2.12	0.12	0.08	9.53	126.10	900.17	884.17	0.14	2.30	0.08	0.07	15.97	57.09	447.07	408.07	0.13	2.02	0.11	0.08	20.42	167.55	794.63	823.31	0.21	1.69	0.09	0.01	0.47	44.18	648.62	731.06	0.07	1.51	0.13
Lrpprc	0.19	0.48	15.69	548.54	2410.49	2458.10	0.23	1.80	0.17	0.46	11.59	417.04	2524.78	2516.39	0.17	1.43	0.19	0.50	9.93	513.33	2648.28	2775.33	0.19	1.68	0.12	0.25	16.91	544.79	3284.99	3447.69	0.17	1.43	0.01	0.00	11.50	51.26	2468.60	2461.35	0.02	1.39	0.14	0.11	0.60	255.45	1975.36	1949.90	0.13	1.37	0.19
Yod1	0.11	0.12	15.69	12.73	113.13	108.19	0.11	1.26	0.27	0.42	12.18	26.75	96.95	85.85	0.28	1.73	0.23	0.34	14.79	24.25	106.80	108.92	0.23	1.72	0.41	0.61	14.98	37.38	69.08	64.71	0.54	4.48	0.18	0.44	15.03	26.26	102.56	101.50	0.26	1.71	0.22	0.40	12.43	27.94	107.04	98.37	0.26	1.66	0.21
Bag3	0.67	0.58	15.70	251.10	373.17	295.06	0.67	4.30	0.17	0.18	16.30	40.78	227.64	225.77	0.18	1.72	0.26	0.26	14.44	64.36	275.25	252.94	0.23	2.03	0.34	0.41	15.71	59.44	173.09	156.33	0.34	2.80	0.40	0.59	17.78	97.18	198.02	181.81	0.49	2.65	0.43	0.26	19.83	66.55	188.06	182.88	0.35	2.26	0.34
Xlr3a	0.29	0.06	15.70	9.46	37.85	34.74	0.25	3.23	0.18	0.05	0.22	11.29	62.42	66.36	0.18	2.53	0.73	0.27	10.46	28.09	36.90	23.60	0.76	5.15	0.66	0.16	5.10	38.92	43.28	24.94	0.90	13.61	0.38	0.08	8.74	11.96	35.50	26.43	0.34	5.16	0.18	0.03	13.02	8.58	37.30	23.90	0.23	4.11	0.39
Hspa4	0.13	0.56	15.71	163.89	1116.14	1095.83	0.15	1.36	0.06	0.56	8.96	87.11	1178.99	1200.50	0.07	1.16	0.08	0.28	7.19	142.05	1211.89	1258.05	0.12	1.36	0.19	0.52	18.55	160.29	688.91	673.54	0.23	1.67	0.02	0.02	16.32	27.04	969.81	941.01	0.03	1.13	0.07	0.08	0.23	74.47	883.24	925.57	0.08	1.19	0.08
Morc2a	0.21	0.11	15.75	4.22	25.33	24.67	0.17	1.57	0.11	0.13	23.60	1.85	16.45	15.62	0.11	1.34	0.22	0.29	19.74	3.61	16.02	15.36	0.23	1.79	0.32	0.21	19.23	6.02	17.98	15.45	0.34	2.27	0.25	0.35	17.00	4.36	14.79	13.61	0.29	1.99	0.12	0.18	11.20	1.74	13.32	13.56	0.13	1.32	0.10
Trappc4	0.01	0.00	15.75	2.97	239.25	242.36	0.01	1.15	0.14	0.23	7.88	21.27	195.13	197.74	0.11	1.29	0.12	0.61	1.35	26.21	209.17	211.63	0.13	1.36	0.08	0.17	4.32	28.05	244.66	238.98	0.11	1.33	0.08	0.29	7.06	22.18	202.85	200.81	0.11	1.32	0.06	0.13	18.09	19.07	207.76	209.08	0.09	1.28	0.15
Gm42670	0.09	0.08	15.76	0.72	2.78	2.76	0.26	2.79	0.23	0.07	17.89	0.95	5.70	5.29	0.17	1.61	0.38	0.15	19.36	2.24	5.65	4.52	0.40	2.54	0.80	0.35	19.70	4.02	4.26	2.08	0.94	18.93	0.45	0.25	19.55	1.82	4.60	4.42	0.40	2.32	0.14	0.09	15.82	1.30	4.05	3.68	0.32	3.24	0.34
Psmd6	0.03	0.03	15.77	12.25	527.10	532.27	0.02	1.11	0.10	0.44	9.94	47.51	514.59	510.81	0.09	1.18	0.09	0.27	9.73	43.78	541.54	541.45	0.08	1.19	0.14	0.40	19.84	68.27	379.53	379.61	0.18	1.45	0.04	0.05	2.85	16.41	488.97	491.56	0.03	1.14	0.07	0.00	2.40	6.96	417.12	444.31	0.02	1.09	0.05
Tmem222	0.11	0.09	15.78	10.64	98.04	97.63	0.11	1.51	0.08	0.22	9.93	5.71	70.53	69.88	0.08	1.31	0.15	0.36	9.71	9.85	73.47	73.10	0.13	1.37	0.09	0.22	8.05	16.10	134.26	135.56	0.12	1.38	0.09	0.08	13.43	6.21	76.77	74.61	0.08	1.47	0.13	0.18	9.52	15.66	100.77	98.17	0.16	1.49	0.14
Ankrd9	0.61	0.54	15.78	13.79	21.45	17.95	0.64	4.95	0.24	0.30	15.46	5.10	21.54	21.51	0.24	2.04	0.20	0.15	14.10	4.07	22.60	21.80	0.18	2.18	0.68	0.68	19.69	20.29	30.89	31.24	0.66	6.98	0.69	0.68	17.48	12.84	20.33	17.65	0.63	3.78	0.19	0.18	13.42	5.11	21.04	21.69	0.24	1.75	0.38
Stard4	0.03	0.01	15.78	12.92	505.12	504.25	0.03	1.31	0.18	0.36	7.68	91.07	515.80	511.02	0.18	1.48	0.15	0.26	7.15	90.36	533.68	533.91	0.17	1.82	0.32	0.45	23.18	105.75	323.61	316.92	0.33	2.27	0.23	0.24	5.93	85.63	451.49	424.75	0.19	1.92	0.32	0.56	10.17	112.18	350.64	351.08	0.32	2.09	0.32
Ss18l2	0.10	0.20	15.78	40.43	323.69	302.37	0.12	1.34	0.11	0.44	9.47	44.43	257.53	239.75	0.17	1.46	0.09	0.13	11.15	27.98	295.82	306.21	0.09	1.47	0.17	0.36	17.28	39.88	174.52	176.59	0.23	1.66	0.02	0.02	16.40	11.32	266.87	258.72	0.04	1.17	0.20	0.32	11.43	73.77	275.47	271.80	0.27	1.67	0.14
Eny2	0.10	0.14	15.79	94.14	1127.63	1113.96	0.08	1.22	0.09	0.37	11.31	100.62	1038.78	1031.31	0.10	1.31	0.09	0.32	11.28	120.31	1146.78	1200.03	0.10	1.38	0.01	0.06	18.14	30.49	443.17	456.53	0.07	1.32	0.03	0.08	19.64	60.61	842.36	825.65	0.07	1.15	0.11	0.16	12.12	72.99	711.76	730.64	0.10	1.29	0.15
Gm14686	0.46	0.09	15.79	1.67	4.00	3.17	0.42	7.05	0.40	0.19	12.30	1.63	4.01	3.80	0.41	2.64	0.60	0.23	15.85	1.73	3.45	3.40	0.50	4.19	0.95	0.18	19.60	2.37	2.61	1.19	0.91	11.18	0.19	0.10	19.90	0.76	2.75	2.73	0.27	3.07	0.17	0.04	6.63	0.68	2.86	2.72	0.24	2.32	0.16
Fam173a	0.04	0.08	15.79	13.49	322.87	315.90	0.04	1.20	0.09	0.33	14.25	25.45	247.59	241.60	0.10	1.22	0.10	0.34	12.58	26.70	265.29	274.75	0.10	1.23	0.22	0.31	5.19	143.24	587.67	546.39	0.24	1.86	0.06	0.17	13.86	17.08	260.33	264.45	0.07	1.22	0.14	0.08	11.34	44.63	298.69	269.78	0.15	1.46	0.01
[truncated: 14,467 more rows]
[truncated: 55 more columns]
