# Supplementary material for: mTOR signaling contributes to system-driven rhythmic gene expression in mouse liver
Source: Sci Adv. 2026 Jul 23;12(30):eaec0131. doi: 10.1126/sciadv.aec0131 (PMC13394481; doi:10.1126/sciadv.aec0131)
Supplement: Supplementary file 2 — Tables S1 to S11 [file sciadv.aec0131_tables_s1_to_s11.zip › aec0131_table_s4.txt]

Pathway_ID	Pathway_Name	Nb_genes_pathway	WT_NF_Ctrl_EnrichGenes	WT_NF_Ctrl_pval	WT_LB_Ctrl_EnrichGenes	WT_LB_Ctrl_pval	WT_AR_Ctrl_EnrichGenes	WT_AR_Ctrl_pval	BMKO_NF_Ctrl_EnrichGenes	BMKO_NF_Ctrl_pval	WT_NF_Veh_EnrichGenes	WT_NF_Veh_pval	WT_NF_Rapa_EnrichGenes	WT_NF_Rapa_pval	BMKO_NF_Veh_EnrichGenes	BMKO_NF_Veh_pval	BMKO_NF_Rapa_EnrichGenes	BMKO_NF_Rapa_pval	AC_NF_Ctrl_EnrichGenes	AC_NF_Ctrl_pval	TSKO_NF_Tsc1LKO_EnrichGenes	TSKO_NF_Tsc1LKO_pval	WT_AR_AZDday_EnrichGenes	WT_AR_AZDday_pval	WT_AR_AZDnight_EnrichGenes	WT_AR_AZDnight_pval
path:mmu01210	2-Oxocarboxylic acid metabolism	20	7	0.03	6	0.03	5	0.02	2	0.36	3	0.44	1	0.69	4	0.03	1	0.13	6	0.13	8	0.01	2	0.77	9	0.00
path:mmu02010	ABC transporters	50	13	0.05	8	0.25	6	0.20	6	0.09	8	0.25	4	0.32	3	0.61	1	0.29	12	0.16	11	0.23	13	0.01	14	0.01
path:mmu05221	Acute myeloid leukemia	70	18	0.03	13	0.07	9	0.10	12	0.00	12	0.13	8	0.04	8	0.07	1	0.38	22	0.00	20	0.01	16	0.02	12	0.27
path:mmu04520	Adherens junction	71	20	0.01	13	0.08	10	0.05	8	0.07	10	0.35	7	0.11	6	0.28	1	0.39	21	0.01	18	0.05	13	0.16	17	0.02
path:mmu04920	Adipocytokine signaling pathway	71	19	0.01	14	0.04	7	0.33	12	0.00	16	0.01	8	0.05	11	0.00	2	0.08	24	0.00	19	0.03	20	0.00	22	0.00
path:mmu04261	Adrenergic signaling in cardiomyocytes	152	29	0.18	23	0.15	12	0.55	15	0.05	19	0.46	11	0.25	13	0.15	0	1.00	32	0.16	24	0.72	27	0.08	28	0.07
path:mmu05143	African trypanosomiasis	39	3	0.96	2	0.96	3	0.61	1	0.92	3	0.86	2	0.66	1	0.92	1	0.23	7	0.55	5	0.83	6	0.44	6	0.47
path:mmu04933	AGE-RAGE signaling pathway in diabetic complications	101	25	0.02	19	0.03	14	0.03	11	0.05	16	0.15	7	0.35	11	0.05	1	0.50	27	0.01	25	0.03	24	0.00	23	0.01
path:mmu00250	Alanine, aspartate and glutamate metabolism	39	12	0.02	10	0.01	6	0.08	6	0.03	11	0.00	2	0.66	7	0.01	0	1.00	10	0.14	9	0.22	8	0.15	15	0.00
path:mmu04936	Alcoholic liver disease	141	32	0.02	27	0.01	19	0.02	15	0.03	24	0.05	15	0.01	15	0.03	6	0.00	39	0.00	39	0.00	31	0.00	34	0.00
path:mmu05034	Alcoholism	205	27	0.90	22	0.75	16	0.57	11	0.73	21	0.81	18	0.04	10	0.83	0	1.00	33	0.75	20	1.00	22	0.90	25	0.80
path:mmu04925	Aldosterone synthesis and secretion	102	23	0.05	21	0.01	8	0.57	7	0.45	17	0.10	10	0.06	12	0.02	0	1.00	24	0.08	21	0.22	20	0.05	19	0.12
path:mmu04960	Aldosterone-regulated sodium reabsorption	38	10	0.07	7	0.17	4	0.36	4	0.21	7	0.16	4	0.17	2	0.69	0	1.00	9	0.22	7	0.49	5	0.60	6	0.44
path:mmu05330	Allograft rejection	63	3	1.00	0	1.00	0	1.00	1	0.98	2	1.00	0	1.00	0	1.00	0	1.00	3	1.00	2	1.00	0	1.00	3	1.00
path:mmu00592	alpha-Linolenic acid metabolism	25	3	0.79	5	0.18	3	0.32	1	0.80	4	0.35	2	0.42	1	0.80	0	1.00	5	0.46	4	0.65	2	0.87	5	0.27
path:mmu05010	Alzheimer disease	383	88	0.00	63	0.01	47	0.00	31	0.08	50	0.28	33	0.01	34	0.02	3	0.49	82	0.03	75	0.12	56	0.28	78	0.00
path:mmu00520	Amino sugar and nucleotide sugar metabolism	51	14	0.03	11	0.04	8	0.05	9	0.00	16	0.00	5	0.16	9	0.00	2	0.05	17	0.01	15	0.02	11	0.08	16	0.00
path:mmu00970	Aminoacyl-tRNA biosynthesis	66	8	0.85	6	0.82	5	0.61	4	0.59	10	0.26	5	0.32	5	0.39	0	1.00	11	0.63	9	0.83	13	0.10	7	0.84
path:mmu05146	Amoebiasis	107	13	0.90	12	0.65	10	0.34	5	0.80	11	0.75	4	0.87	3	0.97	2	0.17	20	0.43	19	0.48	12	0.80	14	0.65
path:mmu05031	Amphetamine addiction	69	12	0.43	11	0.21	7	0.31	7	0.13	13	0.06	8	0.04	4	0.63	0	1.00	16	0.15	11	0.66	11	0.33	18	0.01
path:mmu04152	AMPK signaling pathway	126	35	0.00	25	0.01	17	0.02	25	0.00	22	0.04	17	0.00	13	0.05	4	0.01	43	0.00	39	0.00	30	0.00	26	0.03
path:mmu05014	Amyotrophic lateral sclerosis	369	90	0.00	65	0.00	56	0.00	26	0.28	54	0.07	38	0.00	36	0.00	3	0.46	87	0.00	73	0.11	62	0.04	68	0.01
path:mmu01523	Antifolate resistance	29	8	0.08	6	0.13	4	0.19	1	0.84	6	0.13	5	0.02	0	1.00	1	0.18	11	0.01	6	0.38	5	0.35	10	0.00
path:mmu04612	Antigen processing and presentation	90	15	0.49	8	0.87	9	0.28	10	0.05	13	0.28	7	0.25	11	0.02	1	0.46	21	0.10	15	0.60	9	0.88	13	0.50
path:mmu04371	Apelin signaling pathway	137	27	0.15	22	0.10	14	0.20	13	0.08	14	0.78	12	0.09	7	0.76	0	1.00	32	0.05	28	0.19	25	0.07	23	0.20
path:mmu04210	Apoptosis	136	33	0.01	27	0.01	9	0.76	20	0.00	23	0.06	18	0.00	24	0.00	1	0.61	38	0.00	43	0.00	35	0.00	39	0.00
path:mmu04215	Apoptosis - multiple species	32	7	0.25	7	0.08	3	0.47	3	0.32	6	0.18	2	0.55	5	0.05	0	1.00	11	0.02	11	0.01	8	0.06	7	0.15
path:mmu00590	Arachidonic acid metabolism	86	9	0.95	8	0.83	3	0.97	3	0.91	8	0.83	3	0.87	4	0.79	0	1.00	9	0.98	12	0.83	9	0.84	15	0.22
path:mmu00330	Arginine and proline metabolism	54	9	0.51	7	0.48	5	0.43	8	0.02	12	0.02	4	0.37	5	0.24	1	0.31	10	0.49	14	0.07	16	0.00	13	0.03
path:mmu00220	Arginine biosynthesis	20	5	0.21	6	0.03	4	0.07	1	0.72	5	0.08	1	0.69	3	0.12	0	1.00	4	0.48	7	0.04	2	0.77	9	0.00
path:mmu05412	Arrhythmogenic right ventricular cardiomyopathy	77	13	0.47	11	0.32	4	0.87	4	0.71	3	1.00	1	0.99	9	0.05	0	1.00	9	0.94	13	0.58	9	0.73	11	0.52
path:mmu00053	Ascorbate and aldarate metabolism	31	2	0.97	3	0.74	3	0.45	1	0.86	1	0.98	2	0.53	3	0.30	0	1.00	7	0.30	2	0.98	6	0.23	17	0.00
path:mmu05310	Asthma	25	0	1.00	0	1.00	0	1.00	1	0.80	0	1.00	0	1.00	0	1.00	0	1.00	1	0.99	1	0.99	0	1.00	0	1.00
path:mmu05320	Autoimmune thyroid disease	79	3	1.00	0	1.00	0	1.00	1	0.99	2	1.00	0	1.00	0	1.00	0	1.00	3	1.00	2	1.00	0	1.00	3	1.00
path:mmu04140	Autophagy - animal	142	45	0.00	32	0.00	20	0.01	28	0.00	28	0.01	25	0.00	15	0.03	1	0.62	54	0.00	43	0.00	41	0.00	32	0.00
path:mmu04136	Autophagy - other	32	10	0.02	7	0.08	2	0.73	8	0.00	8	0.03	6	0.01	3	0.32	0	1.00	17	0.00	12	0.00	10	0.01	5	0.47
path:mmu04360	Axon guidance	181	35	0.14	26	0.20	21	0.05	12	0.45	29	0.06	14	0.15	8	0.88	2	0.35	37	0.18	41	0.04	22	0.74	21	0.85
path:mmu04662	B cell receptor signaling pathway	81	8	0.96	11	0.39	7	0.47	10	0.03	9	0.65	5	0.49	5	0.57	0	1.00	18	0.17	15	0.42	14	0.20	13	0.34
path:mmu05100	Bacterial invasion of epithelial cells	76	18	0.05	19	0.00	11	0.04	7	0.19	10	0.43	8	0.07	4	0.70	1	0.41	21	0.02	19	0.05	11	0.45	15	0.10
path:mmu05217	Basal cell carcinoma	63	10	0.57	6	0.79	3	0.89	3	0.76	6	0.78	5	0.29	5	0.35	0	1.00	8	0.89	10	0.66	8	0.63	5	0.95
path:mmu03022	Basal transcription factors	44	8	0.41	6	0.44	2	0.87	2	0.77	9	0.07	1	0.92	2	0.77	0	1.00	11	0.14	11	0.12	8	0.24	4	0.88
path:mmu03410	Base excision repair	36	7	0.36	7	0.14	2	0.79	4	0.18	7	0.13	4	0.15	8	0.00	0	1.00	10	0.09	10	0.08	7	0.21	6	0.39
path:mmu00410	beta-Alanine metabolism	32	3	0.91	1	0.98	1	0.93	0	1.00	2	0.91	1	0.85	1	0.87	0	1.00	2	0.98	4	0.83	6	0.26	7	0.15
path:mmu04976	Bile secretion	100	27	0.00	24	0.00	17	0.00	9	0.17	23	0.00	10	0.06	7	0.43	0	1.00	31	0.00	25	0.03	26	0.00	32	0.00
path:mmu01230	Biosynthesis of amino acids	79	17	0.12	15	0.05	6	0.61	4	0.73	10	0.48	6	0.29	7	0.22	2	0.10	20	0.05	25	0.00	12	0.38	21	0.00
path:mmu01240	Biosynthesis of cofactors	152	45	0.00	40	0.00	28	0.00	18	0.01	40	0.00	16	0.01	17	0.01	2	0.28	46	0.00	45	0.00	44	0.00	55	0.00
path:mmu01250	Biosynthesis of nucleotide sugars	38	12	0.01	10	0.01	7	0.03	8	0.00	12	0.00	5	0.06	9	0.00	2	0.03	14	0.00	11	0.05	11	0.01	13	0.00
path:mmu01040	Biosynthesis of unsaturated fatty acids	34	11	0.01	13	0.00	9	0.00	4	0.16	11	0.00	5	0.04	4	0.16	1	0.21	18	0.00	18	0.00	8	0.08	14	0.00
path:mmu00780	Biotin metabolism	3	0	1.00	0	1.00	0	1.00	0	1.00	1	0.32	0	1.00	0	1.00	0	1.00	2	0.08	2	0.08	0	1.00	2	0.05
path:mmu05219	Bladder cancer	41	10	0.11	8	0.11	6	0.10	6	0.04	6	0.37	6	0.03	5	0.11	0	1.00	8	0.44	11	0.08	9	0.09	9	0.11
path:mmu05224	Breast cancer	147	26	0.33	20	0.32	14	0.28	15	0.04	16	0.70	8	0.60	8	0.70	0	1.00	29	0.28	24	0.65	22	0.34	20	0.59
path:mmu00650	Butanoate metabolism	28	5	0.48	3	0.67	2	0.66	2	0.53	4	0.44	2	0.48	1	0.83	0	1.00	4	0.75	6	0.35	8	0.03	9	0.01
path:mmu04625	C-type lectin receptor signaling pathway	112	18	0.54	14	0.49	7	0.80	14	0.01	14	0.48	9	0.19	7	0.55	1	0.54	24	0.18	27	0.04	15	0.56	25	0.01
path:mmu00232	Caffeine metabolism	6	1	0.65	0	1.00	1	0.39	0	1.00	0	1.00	0	1.00	1	0.32	0	1.00	1	0.69	1	0.68	0	1.00	2	0.20
path:mmu04020	Calcium signaling pathway	240	35	0.77	30	0.45	21	0.35	13	0.73	33	0.23	10	0.88	12	0.82	2	0.49	47	0.24	42	0.48	29	0.77	32	0.65
path:mmu04024	cAMP signaling pathway	220	33	0.70	27	0.49	16	0.68	14	0.50	25	0.65	14	0.37	10	0.89	0	1.00	37	0.66	33	0.84	28	0.67	37	0.13
path:mmu04973	Carbohydrate digestion and absorption	48	10	0.24	8	0.22	7	0.08	6	0.07	6	0.52	2	0.77	7	0.03	0	1.00	11	0.22	11	0.19	4	0.90	9	0.22
path:mmu01200	Carbon metabolism	121	23	0.22	14	0.61	11	0.37	8	0.48	18	0.20	7	0.54	13	0.04	2	0.20	31	0.02	29	0.04	19	0.28	33	0.00
path:mmu04260	Cardiac muscle contraction	87	10	0.91	9	0.74	5	0.83	5	0.63	4	0.99	1	0.99	4	0.80	0	1.00	6	1.00	9	0.97	7	0.96	11	0.69
path:mmu04514	Cell adhesion molecules	174	18	0.99	11	1.00	10	0.89	4	1.00	14	0.97	12	0.29	7	0.92	0	1.00	20	0.99	25	0.87	21	0.75	20	0.86
path:mmu04110	Cell cycle	125	25	0.14	21	0.07	13	0.19	17	0.00	22	0.04	7	0.57	11	0.15	1	0.58	28	0.10	27	0.12	21	0.17	28	0.01
path:mmu04218	Cellular senescence	184	35	0.16	32	0.02	23	0.02	20	0.01	32	0.02	19	0.01	12	0.48	0	1.00	43	0.03	53	0.00	33	0.05	46	0.00
path:mmu05230	Central carbon metabolism in cancer	69	16	0.08	13	0.07	8	0.18	9	0.03	12	0.12	7	0.10	7	0.14	0	1.00	15	0.23	18	0.04	12	0.22	17	0.01
path:mmu04022	cGMP-PKG signaling pathway	173	35	0.08	27	0.10	14	0.51	12	0.39	24	0.25	13	0.19	8	0.85	0	1.00	42	0.02	35	0.17	23	0.57	33	0.04
path:mmu05142	Chagas disease	103	12	0.92	9	0.89	8	0.58	12	0.03	7	0.97	4	0.85	8	0.31	1	0.51	19	0.46	22	0.16	17	0.22	20	0.08
path:mmu05204	Chemical carcinogenesis - DNA adducts	84	10	0.89	10	0.57	5	0.81	2	0.97	5	0.98	2	0.96	3	0.90	0	1.00	14	0.64	10	0.93	14	0.24	25	0.00
path:mmu05208	Chemical carcinogenesis - reactive oxygen species	222	47	0.03	34	0.08	29	0.01	16	0.30	17	0.99	14	0.39	11	0.82	0	1.00	42	0.34	32	0.89	32	0.38	48	0.00
path:mmu05207	Chemical carcinogenesis - receptor activation	225	39	0.33	33	0.13	18	0.52	19	0.11	34	0.09	16	0.21	14	0.54	0	1.00	47	0.12	35	0.78	45	0.00	51	0.00
path:mmu04062	Chemokine signaling pathway	192	26	0.86	29	0.12	15	0.57	9	0.85	20	0.79	11	0.54	11	0.66	0	1.00	36	0.37	30	0.75	28	0.36	25	0.69
path:mmu04979	Cholesterol metabolism	49	20	0.00	13	0.00	11	0.00	7	0.03	13	0.00	13	0.00	7	0.03	1	0.29	20	0.00	21	0.00	17	0.00	11	0.07
path:mmu05231	Choline metabolism in cancer	98	25	0.01	18	0.04	9	0.38	13	0.01	17	0.07	12	0.01	8	0.26	0	1.00	25	0.03	26	0.01	25	0.00	22	0.02
path:mmu04725	Cholinergic synapse	112	16	0.74	19	0.08	10	0.40	8	0.39	14	0.48	10	0.10	6	0.70	0	1.00	22	0.33	16	0.83	18	0.25	17	0.40
path:mmu05220	Chronic myeloid leukemia	76	18	0.05	12	0.20	10	0.08	12	0.00	11	0.30	8	0.07	6	0.33	0	1.00	16	0.26	20	0.03	14	0.14	15	0.10
path:mmu04713	Circadian entrainment	98	16	0.52	13	0.40	9	0.38	5	0.74	10	0.75	7	0.32	4	0.87	0	1.00	17	0.57	16	0.64	15	0.34	16	0.29
path:mmu04710	Circadian rhythm	30	17	0.00	14	0.00	11	0.00	4	0.11	12	0.00	12	0.00	5	0.04	0	1.00	17	0.00	17	0.00	12	0.00	13	0.00
path:mmu00020	Citrate cycle (TCA cycle)	32	10	0.02	5	0.34	3	0.47	4	0.13	5	0.34	2	0.55	5	0.05	2	0.02	8	0.19	6	0.48	7	0.13	12	0.00
path:mmu05030	Cocaine addiction	48	8	0.52	8	0.22	6	0.18	3	0.58	8	0.21	6	0.05	3	0.58	0	1.00	10	0.34	5	0.93	10	0.11	11	0.06
path:mmu04966	Collecting duct acid secretion	27	5	0.44	5	0.22	3	0.36	1	0.82	2	0.85	1	0.80	1	0.82	0	1.00	6	0.34	10	0.01	5	0.30	4	0.53
path:mmu05210	Colorectal cancer	88	18	0.16	13	0.26	7	0.56	12	0.01	13	0.25	6	0.39	6	0.47	0	1.00	21	0.09	18	0.25	19	0.02	17	0.10
path:mmu04610	Complement and coagulation cascades	93	10	0.95	11	0.58	5	0.87	4	0.84	3	1.00	4	0.78	1	1.00	0	1.00	13	0.86	9	0.99	14	0.38	14	0.43
path:mmu05171	Coronavirus disease - COVID-19	247	38	0.65	43	0.01	22	0.32	12	0.85	22	0.95	10	0.90	10	0.95	3	0.24	25	1.00	28	1.00	28	0.87	31	0.77
path:mmu04927	Cortisol synthesis and secretion	72	16	0.11	14	0.05	6	0.51	4	0.66	13	0.09	10	0.01	7	0.16	0	1.00	16	0.19	13	0.47	16	0.03	14	0.12
path:mmu04934	Cushing syndrome	162	29	0.29	24	0.17	15	0.30	11	0.42	24	0.16	16	0.02	14	0.13	0	1.00	33	0.21	25	0.76	29	0.07	27	0.19
path:mmu00270	Cysteine and methionine metabolism	53	19	0.00	20	0.00	7	0.12	10	0.00	14	0.00	11	0.00	9	0.00	2	0.05	17	0.01	18	0.00	15	0.00	18	0.00
path:mmu04060	Cytokine-cytokine receptor interaction	292	24	1.00	14	1.00	10	1.00	6	1.00	19	1.00	11	0.95	11	0.98	4	0.14	27	1.00	35	1.00	35	0.81	24	1.00
path:mmu04623	Cytosolic DNA-sensing pathway	63	10	0.57	10	0.22	5	0.57	4	0.56	5	0.89	3	0.70	5	0.35	1	0.35	9	0.81	13	0.28	15	0.02	10	0.39
path:mmu00470	D-Amino acid metabolism	6	1	0.65	2	0.16	1	0.39	0	1.00	0	1.00	0	1.00	0	1.00	0	1.00	1	0.69	0	1.00	3	0.04	2	0.20
path:mmu05415	Diabetic cardiomyopathy	211	41	0.11	27	0.40	26	0.02	13	0.55	17	0.98	9	0.86	10	0.85	0	1.00	31	0.89	29	0.93	28	0.57	37	0.08
path:mmu05414	Dilated cardiomyopathy	94	12	0.85	14	0.24	9	0.33	5	0.70	7	0.94	3	0.91	7	0.37	0	1.00	11	0.96	14	0.77	15	0.28	16	0.24
path:mmu03030	DNA replication	35	7	0.33	6	0.24	3	0.53	9	0.00	9	0.02	2	0.60	10	0.00	0	1.00	10	0.08	8	0.25	5	0.52	8	0.11
path:mmu04728	Dopaminergic synapse	135	24	0.33	22	0.09	14	0.18	10	0.33	18	0.36	14	0.02	9	0.46	0	1.00	35	0.01	28	0.16	25	0.06	30	0.01
path:mmu00982	Drug metabolism - cytochrome P450	71	11	0.60	11	0.23	11	0.02	3	0.83	10	0.35	6	0.22	3	0.83	0	1.00	17	0.11	13	0.45	15	0.05	28	0.00
path:mmu00983	Drug metabolism - other enzymes	92	20	0.09	17	0.05	12	0.06	7	0.35	14	0.21	4	0.78	5	0.69	0	1.00	22	0.08	18	0.32	18	0.07	37	0.00
path:mmu04512	ECM-receptor interaction	88	15	0.45	9	0.75	10	0.16	3	0.92	5	0.99	3	0.88	5	0.65	0	1.00	9	0.98	13	0.77	8	0.92	10	0.81
path:mmu01521	EGFR tyrosine kinase inhibitor resistance	79	21	0.01	18	0.01	10	0.09	11	0.01	18	0.01	8	0.08	8	0.12	1	0.42	24	0.00	18	0.12	17	0.03	21	0.00
path:mmu04961	Endocrine and other factor-regulated calcium reabsorption	61	11	0.39	15	0.00	6	0.36	3	0.74	10	0.19	3	0.68	2	0.90	0	1.00	14	0.18	13	0.24	9	0.44	10	0.35
path:mmu01522	Endocrine resistance	93	20	0.10	16	0.09	12	0.06	12	0.01	13	0.32	8	0.16	7	0.36	0	1.00	21	0.13	18	0.33	19	0.04	17	0.15
path:mmu04144	Endocytosis	272	51	0.13	39	0.14	31	0.03	17	0.52	35	0.36	16	0.48	14	0.81	3	0.28	63	0.01	67	0.00	40	0.31	45	0.13
path:mmu05213	Endometrial cancer	58	13	0.13	8	0.40	5	0.49	8	0.03	7	0.56	7	0.05	3	0.71	0	1.00	15	0.08	11	0.42	12	0.08	11	0.18
path:mmu05169	Epstein-Barr virus infection	231	40	0.33	29	0.44	27	0.03	21	0.05	27	0.59	14	0.44	17	0.27	1	0.80	46	0.20	41	0.44	30	0.62	43	0.03
path:mmu04012	ErbB signaling pathway	84	21	0.02	15	0.08	12	0.03	12	0.01	14	0.13	9	0.05	6	0.42	1	0.44	24	0.01	20	0.08	17	0.06	18	0.04
path:mmu04915	Estrogen signaling pathway	134	25	0.24	27	0.00	18	0.02	14	0.04	23	0.05	16	0.00	9	0.46	1	0.60	32	0.04	26	0.28	29	0.01	29	0.01
path:mmu00565	Ether lipid metabolism	48	10	0.24	8	0.22	3	0.75	0	1.00	7	0.35	4	0.29	1	0.95	1	0.28	9	0.48	7	0.74	8	0.32	6	0.68
path:mmu03460	Fanconi anemia pathway	51	11	0.19	3	0.96	3	0.78	1	0.96	7	0.41	2	0.80	2	0.83	0	1.00	12	0.18	9	0.53	6	0.70	8	0.42
path:mmu04975	Fat digestion and absorption	43	8	0.39	8	0.14	5	0.25	4	0.28	8	0.14	4	0.23	2	0.76	0	1.00	14	0.01	10	0.20	10	0.06	7	0.40
path:mmu00061	Fatty acid biosynthesis	19	7	0.02	8	0.00	0	1.00	5	0.01	6	0.02	1	0.67	6	0.00	2	0.01	7	0.04	7	0.03	2	0.75	5	0.12
path:mmu00071	Fatty acid degradation	52	10	0.32	8	0.29	6	0.23	6	0.10	9	0.17	3	0.57	9	0.00	1	0.30	13	0.12	16	0.01	12	0.04	22	0.00
path:mmu00062	Fatty acid elongation	29	10	0.01	8	0.02	8	0.00	4	0.10	9	0.01	6	0.01	5	0.03	1	0.18	11	0.01	12	0.00	7	0.09	11	0.00
path:mmu01212	Fatty acid metabolism	62	15	0.06	15	0.01	6	0.37	10	0.00	14	0.01	7	0.06	11	0.00	4	0.00	22	0.00	26	0.00	12	0.12	18	0.00
path:mmu04664	Fc epsilon RI signaling pathway	66	10	0.63	10	0.27	9	0.08	7	0.11	8	0.55	5	0.32	4	0.59	0	1.00	16	0.11	11	0.60	9	0.54	9	0.59
path:mmu04666	Fc gamma R-mediated phagocytosis	92	19	0.15	13	0.32	6	0.75	5	0.68	8	0.88	8	0.15	3	0.93	0	1.00	21	0.12	18	0.32	11	0.72	11	0.76
path:mmu04216	Ferroptosis	40	15	0.00	15	0.00	8	0.01	9	0.00	12	0.00	7	0.01	7	0.01	1	0.24	17	0.00	20	0.00	13	0.00	14	0.00
path:mmu05418	Fluid shear stress and atherosclerosis	148	34	0.02	30	0.00	18	0.05	15	0.04	19	0.41	14	0.04	10	0.44	1	0.64	37	0.01	35	0.03	30	0.01	38	0.00
path:mmu04510	Focal adhesion	201	37	0.21	31	0.09	15	0.64	13	0.48	20	0.85	7	0.94	9	0.89	0	1.00	44	0.07	36	0.43	28	0.46	32	0.24
path:mmu00790	Folate biosynthesis	26	9	0.02	7	0.03	2	0.62	3	0.22	7	0.03	2	0.44	1	0.81	0	1.00	10	0.01	6	0.28	11	0.00	6	0.15
path:mmu04068	FoxO signaling pathway	131	30	0.03	19	0.23	14	0.16	21	0.00	20	0.15	19	0.00	16	0.01	2	0.22	33	0.02	33	0.01	34	0.00	35	0.00
path:mmu00051	Fructose and mannose metabolism	36	6	0.53	6	0.26	5	0.15	3	0.39	8	0.06	2	0.62	5	0.07	0	1.00	10	0.09	10	0.08	6	0.36	7	0.23
path:mmu04727	GABAergic synapse	89	8	0.98	11	0.51	8	0.41	3	0.92	7	0.92	7	0.24	0	1.00	0	1.00	17	0.40	10	0.96	15	0.22	15	0.26
path:mmu00052	Galactose metabolism	32	7	0.25	7	0.08	4	0.25	3	0.32	7	0.08	3	0.27	4	0.13	1	0.20	10	0.04	9	0.09	5	0.44	8	0.07
path:mmu04540	Gap junction	86	16	0.30	17	0.03	6	0.69	12	0.01	15	0.09	13	0.00	11	0.02	2	0.12	21	0.07	19	0.15	20	0.01	23	0.00
path:mmu04971	Gastric acid secretion	75	14	0.32	16	0.02	6	0.55	3	0.85	9	0.55	5	0.43	3	0.85	0	1.00	14	0.46	14	0.42	10	0.57	15	0.09
path:mmu05226	Gastric cancer	150	29	0.16	23	0.13	14	0.30	13	0.14	18	0.54	11	0.23	8	0.72	0	1.00	28	0.41	31	0.16	21	0.47	19	0.72
path:mmu05214	Glioma	74	16	0.13	12	0.18	10	0.07	13	0.00	14	0.06	6	0.24	6	0.31	0	1.00	18	0.09	16	0.20	16	0.04	17	0.02
path:mmu04922	Glucagon signaling pathway	104	23	0.07	26	0.00	16	0.01	14	0.00	18	0.07	17	0.00	12	0.03	3	0.03	27	0.02	31	0.00	19	0.10	25	0.00
path:mmu04724	Glutamatergic synapse	113	14	0.89	21	0.03	10	0.41	6	0.71	13	0.61	10	0.11	2	0.99	0	1.00	20	0.53	18	0.68	13	0.78	17	0.41
path:mmu00480	Glutathione metabolism	72	15	0.17	13	0.09	9	0.12	7	0.16	14	0.05	6	0.23	6	0.29	0	1.00	19	0.04	20	0.02	17	0.01	16	0.04
path:mmu00561	Glycerolipid metabolism	62	14	0.11	14	0.01	8	0.12	6	0.19	13	0.03	8	0.02	8	0.04	2	0.07	19	0.01	17	0.03	17	0.00	14	0.04
path:mmu00564	Glycerophospholipid metabolism	98	24	0.02	25	0.00	19	0.00	13	0.01	25	0.00	14	0.00	19	0.00	4	0.00	29	0.00	27	0.01	22	0.01	22	0.02
path:mmu00260	Glycine, serine and threonine metabolism	40	11	0.05	5	0.54	5	0.21	4	0.23	4	0.72	5	0.07	2	0.72	1	0.24	11	0.08	7	0.55	9	0.08	7	0.32
path:mmu00010	Glycolysis / Gluconeogenesis	67	7	0.93	8	0.57	8	0.16	6	0.24	5	0.92	4	0.53	7	0.12	0	1.00	10	0.77	11	0.62	10	0.42	14	0.08
path:mmu00532	Glycosaminoglycan biosynthesis - chondroitin sulfate / dermatan sulfate	20	3	0.65	1	0.92	2	0.48	0	1.00	3	0.44	1	0.69	1	0.72	0	1.00	3	0.71	3	0.70	2	0.77	4	0.30
path:mmu00534	Glycosaminoglycan biosynthesis - heparan sulfate / heparin	24	1	0.99	5	0.16	4	0.12	0	1.00	6	0.06	2	0.40	3	0.18	0	1.00	6	0.24	7	0.10	3	0.65	5	0.24
path:mmu00533	Glycosaminoglycan biosynthesis - keratan sulfate	14	4	0.18	2	0.52	1	0.69	1	0.59	3	0.23	1	0.56	0	1.00	0	1.00	3	0.46	4	0.21	3	0.29	2	0.60
path:mmu00531	Glycosaminoglycan degradation	21	3	0.68	1	0.93	2	0.51	2	0.38	5	0.10	0	1.00	2	0.38	0	1.00	4	0.52	2	0.90	1	0.95	3	0.58
path:mmu00604	Glycosphingolipid biosynthesis - ganglio series	15	5	0.08	3	0.27	2	0.34	2	0.24	4	0.10	2	0.21	1	0.62	0	1.00	4	0.27	3	0.49	2	0.62	4	0.15
path:mmu00603	Glycosphingolipid biosynthesis - globo and isoglobo series	16	1	0.94	1	0.87	1	0.73	1	0.64	2	0.59	1	0.61	0	1.00	0	1.00	1	0.96	1	0.95	0	1.00	1	0.91
path:mmu00601	Glycosphingolipid biosynthesis - lacto and neolacto series	26	3	0.81	2	0.84	2	0.62	1	0.81	4	0.38	1	0.78	1	0.81	0	1.00	4	0.70	3	0.85	5	0.27	3	0.73
path:mmu00563	Glycosylphosphatidylinositol (GPI)-anchor biosynthesis	26	9	0.02	3	0.62	3	0.34	0	1.00	4	0.38	0	1.00	2	0.49	0	1.00	5	0.50	6	0.28	3	0.70	5	0.30
path:mmu00630	Glyoxylate and dicarboxylate metabolism	32	10	0.02	7	0.08	5	0.11	2	0.60	7	0.08	4	0.11	1	0.87	0	1.00	14	0.00	8	0.17	10	0.01	14	0.00
path:mmu04929	GnRH secretion	63	7	0.90	6	0.79	6	0.38	6	0.19	4	0.95	5	0.29	3	0.76	0	1.00	10	0.70	10	0.66	8	0.63	7	0.80
path:mmu04912	GnRH signaling pathway	90	19	0.13	19	0.01	10	0.18	10	0.05	11	0.52	11	0.01	7	0.33	0	1.00	20	0.16	18	0.28	17	0.09	18	0.07
path:mmu05332	Graft-versus-host disease	63	3	1.00	0	1.00	0	1.00	1	0.98	2	1.00	0	1.00	1	0.98	1	0.35	3	1.00	2	1.00	0	1.00	4	0.98
path:mmu04935	Growth hormone synthesis, secretion and action	116	29	0.01	25	0.00	16	0.02	10	0.18	21	0.03	15	0.00	10	0.18	0	1.00	30	0.02	25	0.13	26	0.01	27	0.00
path:mmu04340	Hedgehog signaling pathway	58	9	0.60	9	0.26	6	0.31	1	0.98	5	0.84	4	0.42	1	0.98	0	1.00	7	0.91	8	0.81	4	0.96	4	0.97
path:mmu04640	Hematopoietic cell lineage	94	8	0.99	10	0.71	4	0.95	4	0.84	6	0.98	4	0.79	5	0.70	1	0.48	10	0.98	12	0.91	7	0.98	14	0.45
path:mmu05161	Hepatitis B	163	39	0.01	25	0.12	21	0.02	20	0.00	28	0.03	14	0.08	17	0.02	0	1.00	35	0.12	37	0.04	31	0.03	36	0.00
path:mmu05160	Hepatitis C	165	40	0.00	23	0.26	17	0.16	22	0.00	28	0.04	14	0.09	20	0.00	0	1.00	35	0.14	38	0.03	33	0.01	33	0.02
path:mmu05225	Hepatocellular carcinoma	174	43	0.00	27	0.10	21	0.03	14	0.19	20	0.62	14	0.12	9	0.76	0	1.00	36	0.17	40	0.03	32	0.04	32	0.06
path:mmu05168	Herpes simplex virus 1 infection	459	59	0.98	27	1.00	26	0.98	28	0.57	41	0.99	15	0.99	25	0.79	2	0.83	75	0.79	59	1.00	42	1.00	52	0.96
path:mmu04066	HIF-1 signaling pathway	114	24	0.10	17	0.21	13	0.12	14	0.01	18	0.14	10	0.11	10	0.17	0	1.00	30	0.01	23	0.23	23	0.03	25	0.01
path:mmu04390	Hippo signaling pathway	157	31	0.13	20	0.43	9	0.89	14	0.11	22	0.25	10	0.40	12	0.27	0	1.00	29	0.43	34	0.09	23	0.37	23	0.44
path:mmu04392	Hippo signaling pathway - multiple species	27	3	0.83	1	0.97	1	0.89	2	0.51	3	0.65	1	0.80	1	0.82	0	1.00	3	0.88	3	0.87	4	0.51	5	0.32
path:mmu00340	Histidine metabolism	26	3	0.81	1	0.96	0	1.00	0	1.00	2	0.84	2	0.44	1	0.81	0	1.00	3	0.86	3	0.85	7	0.05	5	0.30
path:mmu03440	Homologous recombination	41	8	0.34	3	0.89	1	0.97	1	0.93	7	0.22	0	1.00	1	0.93	0	1.00	10	0.17	8	0.41	9	0.09	7	0.35
path:mmu05163	Human cytomegalovirus infection	256	49	0.11	38	0.10	22	0.38	20	0.17	30	0.59	20	0.09	17	0.43	1	0.83	59	0.02	49	0.23	32	0.71	47	0.03
path:mmu05170	Human immunodeficiency virus 1 infection	240	45	0.15	28	0.61	19	0.54	20	0.11	24	0.86	12	0.72	12	0.82	0	1.00	50	0.11	45	0.29	26	0.91	42	0.07
path:mmu05165	Human papillomavirus infection	362	69	0.07	49	0.21	33	0.22	35	0.01	45	0.43	20	0.59	22	0.58	0	1.00	79	0.02	75	0.04	53	0.28	56	0.23
path:mmu05166	Human T-cell leukemia virus 1 infection	250	38	0.68	35	0.19	25	0.14	21	0.10	31	0.45	11	0.85	14	0.70	0	1.00	51	0.14	46	0.34	38	0.24	48	0.01
path:mmu05016	Huntington disease	302	68	0.00	57	0.00	38	0.00	22	0.25	34	0.69	21	0.20	22	0.25	2	0.62	62	0.11	53	0.47	43	0.38	57	0.01
path:mmu05410	Hypertrophic cardiomyopathy	91	11	0.89	10	0.67	7	0.59	6	0.50	4	1.00	1	1.00	8	0.20	0	1.00	9	0.99	15	0.62	13	0.46	12	0.64
path:mmu04657	IL-17 signaling pathway	91	14	0.62	11	0.55	8	0.44	9	0.11	15	0.13	9	0.07	8	0.20	1	0.47	14	0.76	16	0.51	11	0.70	13	0.51
path:mmu05321	Inflammatory bowel disease	62	8	0.80	4	0.95	2	0.96	4	0.54	6	0.77	2	0.88	3	0.75	1	0.35	5	0.99	11	0.51	10	0.33	10	0.37
path:mmu04750	Inflammatory mediator regulation of TRP channels	127	18	0.76	20	0.13	14	0.13	5	0.90	16	0.46	10	0.19	5	0.90	1	0.58	23	0.48	19	0.79	18	0.45	31	0.00
path:mmu05164	Influenza A	173	34	0.12	20	0.62	14	0.51	16	0.07	20	0.61	7	0.87	15	0.12	1	0.70	32	0.42	34	0.22	25	0.39	31	0.09
path:mmu00562	Inositol phosphate metabolism	72	14	0.26	9	0.51	9	0.12	5	0.47	11	0.24	4	0.59	6	0.29	0	1.00	17	0.12	17	0.10	10	0.52	12	0.30
path:mmu04931	Insulin resistance	110	38	0.00	24	0.00	18	0.00	22	0.00	25	0.00	18	0.00	14	0.01	2	0.17	36	0.00	30	0.01	34	0.00	30	0.00
path:mmu04911	Insulin secretion	86	18	0.14	15	0.09	7	0.53	4	0.79	14	0.15	9	0.06	6	0.45	0	1.00	16	0.45	14	0.64	15	0.18	12	0.55
path:mmu04910	Insulin signaling pathway	139	39	0.00	30	0.00	19	0.01	27	0.00	27	0.01	23	0.00	12	0.16	3	0.07	44	0.00	41	0.00	32	0.00	31	0.01
path:mmu04672	Intestinal immune network for IgA production	43	4	0.93	2	0.97	1	0.97	2	0.76	3	0.90	1	0.92	1	0.94	0	1.00	2	1.00	4	0.95	2	0.99	5	0.74
path:mmu04630	JAK-STAT signaling pathway	168	23	0.83	14	0.95	12	0.69	9	0.72	18	0.73	7	0.85	10	0.60	0	1.00	25	0.86	26	0.76	32	0.03	24	0.49
path:mmu05167	Kaposi sarcoma-associated herpesvirus infection	224	37	0.46	31	0.23	22	0.17	22	0.02	25	0.68	15	0.29	16	0.32	0	1.00	48	0.08	41	0.36	30	0.55	48	0.00
path:mmu05134	Legionellosis	61	18	0.01	12	0.06	8	0.11	6	0.18	12	0.06	9	0.01	8	0.03	3	0.01	18	0.02	16	0.05	18	0.00	18	0.00
path:mmu05140	Leishmaniasis	70	9	0.82	5	0.94	4	0.82	8	0.07	4	0.98	3	0.77	5	0.44	1	0.38	5	1.00	8	0.93	8	0.75	9	0.66
path:mmu04670	Leukocyte transendothelial migration	118	24	0.13	17	0.25	9	0.60	5	0.86	21	0.04	9	0.23	7	0.61	0	1.00	29	0.04	26	0.10	14	0.74	16	0.60
path:mmu00591	Linoleic acid metabolism	50	6	0.84	6	0.57	2	0.92	2	0.83	5	0.73	1	0.95	3	0.61	0	1.00	6	0.90	6	0.88	6	0.69	8	0.40
path:mmu05417	Lipid and atherosclerosis	216	50	0.00	40	0.00	25	0.04	27	0.00	38	0.01	22	0.01	26	0.00	2	0.44	55	0.00	56	0.00	43	0.01	48	0.00
path:mmu00785	Lipoic acid metabolism	4	0	1.00	1	0.40	1	0.28	0	1.00	0	1.00	0	1.00	0	1.00	0	1.00	0	1.00	3	0.02	0	1.00	0	1.00
path:mmu04730	Long-term depression	60	7	0.87	7	0.60	4	0.71	5	0.32	7	0.59	6	0.12	6	0.17	0	1.00	9	0.76	14	0.14	6	0.84	7	0.75
path:mmu04720	Long-term potentiation	67	11	0.52	14	0.03	7	0.28	8	0.05	13	0.05	10	0.00	5	0.40	0	1.00	16	0.12	16	0.10	9	0.56	15	0.04
path:mmu04211	Longevity regulating pathway	90	27	0.00	21	0.00	11	0.10	16	0.00	23	0.00	11	0.01	9	0.11	1	0.46	35	0.00	26	0.00	28	0.00	25	0.00
path:mmu04213	Longevity regulating pathway - multiple species	62	17	0.02	12	0.06	11	0.01	10	0.00	13	0.03	11	0.00	6	0.19	1	0.35	21	0.00	18	0.01	17	0.00	16	0.01
path:mmu00310	Lysine degradation	64	10	0.59	3	0.99	3	0.89	6	0.20	10	0.23	7	0.07	3	0.77	1	0.36	13	0.34	14	0.20	21	0.00	15	0.03
path:mmu04142	Lysosome	135	25	0.25	21	0.13	11	0.51	13	0.08	17	0.46	6	0.79	13	0.08	0	1.00	28	0.20	36	0.00	23	0.14	21	0.34
path:mmu05144	Malaria	57	5	0.96	6	0.70	2	0.95	3	0.70	5	0.83	3	0.64	2	0.88	1	0.32	9	0.70	7	0.88	7	0.67	5	0.92
path:mmu00515	Mannose type O-glycan biosynthesis	23	4	0.52	1	0.95	0	1.00	0	1.00	3	0.53	1	0.74	0	1.00	0	1.00	3	0.80	3	0.78	4	0.38	1	0.97
path:mmu04010	MAPK signaling pathway	294	49	0.42	44	0.07	32	0.04	25	0.07	41	0.17	30	0.00	22	0.21	3	0.32	73	0.00	64	0.02	59	0.00	61	0.00
path:mmu04950	Maturity onset diabetes of the young	27	5	0.44	4	0.41	4	0.16	3	0.23	3	0.65	4	0.06	1	0.82	0	1.00	6	0.34	6	0.32	4	0.51	7	0.07
path:mmu05162	Measles	146	28	0.18	20	0.31	16	0.12	13	0.12	23	0.10	9	0.45	15	0.04	2	0.26	30	0.21	28	0.30	24	0.18	35	0.00
path:mmu04916	Melanogenesis	100	20	0.17	14	0.32	9	0.40	8	0.28	12	0.55	10	0.06	7	0.43	0	1.00	18	0.51	12	0.94	14	0.49	14	0.54
path:mmu05218	Melanoma	72	14	0.26	11	0.25	11	0.03	12	0.00	13	0.09	6	0.23	7	0.16	0	1.00	17	0.12	14	0.36	15	0.06	16	0.04
path:mmu01100	Metabolic pathways	1608	362	0.00	290	0.00	200	0.00	133	0.00	302	0.00	121	0.00	136	0.00	19	0.01	396	0.00	386	0.00	323	0.00	378	0.00
path:mmu00980	Metabolism of xenobiotics by cytochrome P450	73	10	0.76	7	0.79	7	0.36	2	0.95	4	0.98	2	0.93	4	0.67	0	1.00	14	0.41	9	0.90	14	0.11	25	0.00
path:mmu05206	MicroRNAs in cancer	303	43	0.84	30	0.90	16	0.97	18	0.61	31	0.86	15	0.75	16	0.79	1	0.88	40	0.99	43	0.94	30	0.98	36	0.88
path:mmu04978	Mineral absorption	54	10	0.37	10	0.11	4	0.63	5	0.24	7	0.48	2	0.82	3	0.66	0	1.00	11	0.35	11	0.32	8	0.45	8	0.49
path:mmu03430	Mismatch repair	22	4	0.48	2	0.76	1	0.84	3	0.15	7	0.01	1	0.72	3	0.15	0	1.00	5	0.35	3	0.76	5	0.17	4	0.37
path:mmu04137	Mitophagy - animal	68	26	0.00	21	0.00	13	0.00	7	0.13	19	0.00	12	0.00	13	0.00	2	0.08	26	0.00	26	0.00	17	0.01	16	0.02
path:mmu05032	Morphine addiction	91	12	0.81	9	0.78	7	0.59	4	0.82	8	0.87	5	0.60	2	0.98	0	1.00	15	0.66	11	0.93	11	0.70	9	0.91
path:mmu03015	mRNA surveillance pathway	103	27	0.01	12	0.60	8	0.58	10	0.11	15	0.25	8	0.23	10	0.11	0	1.00	29	0.01	25	0.04	22	0.02	17	0.27
path:mmu04150	mTOR signaling pathway	156	38	0.00	23	0.18	16	0.17	17	0.02	25	0.08	16	0.02	13	0.17	1	0.66	39	0.01	34	0.08	34	0.00	29	0.06
path:mmu00512	Mucin type O-glycan biosynthesis	32	5	0.60	2	0.91	1	0.93	3	0.32	5	0.34	3	0.27	0	1.00	0	1.00	6	0.51	4	0.83	4	0.65	4	0.67
path:mmu00510	N-Glycan biosynthesis	50	9	0.41	3	0.95	5	0.36	5	0.20	7	0.39	1	0.95	2	0.83	0	1.00	12	0.16	8	0.65	10	0.13	10	0.15
path:mmu04650	Natural killer cell mediated cytotoxicity	121	13	0.96	12	0.81	4	0.99	11	0.13	12	0.80	4	0.92	4	0.95	0	1.00	20	0.67	13	0.98	11	0.95	11	0.96
path:mmu04217	Necroptosis	176	21	0.95	22	0.46	18	0.16	8	0.86	18	0.80	5	0.98	11	0.54	2	0.34	29	0.69	31	0.48	24	0.52	23	0.67
path:mmu00524	Neomycin, kanamycin and gentamicin biosynthesis	5	1	0.58	1	0.47	1	0.34	0	1.00	1	0.47	1	0.25	1	0.27	0	1.00	1	0.62	1	0.61	0	1.00	1	0.53
path:mmu04080	Neuroactive ligand-receptor interaction	376	18	1.00	11	1.00	7	1.00	7	1.00	14	1.00	5	1.00	5	1.00	0	1.00	18	1.00	22	1.00	17	1.00	14	1.00
path:mmu04722	Neurotrophin signaling pathway	121	32	0.00	27	0.00	14	0.10	13	0.04	22	0.03	15	0.00	10	0.22	0	1.00	30	0.03	28	0.06	20	0.20	30	0.00
path:mmu04613	Neutrophil extracellular trap formation	207	32	0.63	20	0.88	18	0.38	13	0.52	20	0.88	14	0.29	7	0.98	0	1.00	32	0.82	23	0.99	23	0.87	25	0.82
path:mmu04064	NF-kappa B signaling pathway	105	17	0.53	15	0.28	9	0.46	7	0.48	13	0.50	7	0.39	11	0.06	1	0.51	21	0.30	26	0.03	26	0.00	18	0.21
path:mmu00760	Nicotinate and nicotinamide metabolism	41	12	0.02	13	0.00	8	0.01	3	0.47	10	0.02	6	0.03	3	0.47	0	1.00	12	0.05	13	0.02	10	0.04	10	0.05
path:mmu05033	Nicotine addiction	40	1	1.00	2	0.96	0	1.00	1	0.92	2	0.96	0	1.00	0	1.00	0	1.00	3	0.98	2	1.00	0	1.00	1	1.00
path:mmu00910	Nitrogen metabolism	17	3	0.53	2	0.63	1	0.76	0	1.00	5	0.04	2	0.25	1	0.66	0	1.00	6	0.06	4	0.33	3	0.41	6	0.02
path:mmu04621	NOD-like receptor signaling pathway	211	37	0.31	25	0.57	15	0.71	17	0.16	25	0.56	17	0.09	10	0.85	2	0.42	33	0.81	44	0.10	30	0.41	30	0.49
path:mmu04932	Non-alcoholic fatty liver disease	156	34	0.04	22	0.25	17	0.11	14	0.10	17	0.70	13	0.11	14	0.11	2	0.29	35	0.07	28	0.44	25	0.21	35	0.00
path:mmu03450	Non-homologous end-joining	13	3	0.35	1	0.81	0	1.00	2	0.19	2	0.47	0	1.00	0	1.00	0	1.00	3	0.41	4	0.17	2	0.54	3	0.27
path:mmu05223	Non-small cell lung cancer	72	19	0.02	13	0.09	12	0.01	10	0.01	13	0.09	8	0.05	6	0.29	0	1.00	22	0.01	18	0.06	18	0.01	17	0.02
path:mmu04330	Notch signaling pathway	60	12	0.25	7	0.60	4	0.71	8	0.03	3	0.98	2	0.86	3	0.73	1	0.34	11	0.50	11	0.46	9	0.42	11	0.21
path:mmu03013	Nucleocytoplasmic transport	118	26	0.05	16	0.35	6	0.92	7	0.60	17	0.25	9	0.23	14	0.01	0	1.00	37	0.00	28	0.04	21	0.11	15	0.70
path:mmu03420	Nucleotide excision repair	43	8	0.39	5	0.61	1	0.97	5	0.13	11	0.01	3	0.45	5	0.13	1	0.26	13	0.03	11	0.11	7	0.36	6	0.57
path:mmu04740	Olfactory transduction	1167	10	1.00	8	1.00	6	1.00	2	1.00	6	1.00	4	1.00	2	1.00	0	1.00	11	1.00	7	1.00	6	1.00	8	1.00
path:mmu00670	One carbon pool by folate	19	4	0.37	6	0.02	4	0.06	0	1.00	4	0.19	1	0.67	1	0.71	0	1.00	8	0.01	6	0.09	4	0.25	8	0.00
path:mmu04114	Oocyte meiosis	121	26	0.07	21	0.05	13	0.16	13	0.04	21	0.05	10	0.15	5	0.88	0	1.00	33	0.01	27	0.09	17	0.47	26	0.02
path:mmu04380	Osteoclast differentiation	128	16	0.89	15	0.59	11	0.44	12	0.10	16	0.47	7	0.60	9	0.40	1	0.59	27	0.18	27	0.15	16	0.67	25	0.05
path:mmu00511	Other glycan degradation	18	4	0.33	4	0.16	1	0.77	2	0.31	2	0.65	1	0.65	3	0.10	0	1.00	2	0.85	4	0.38	4	0.22	2	0.74
path:mmu00514	Other types of O-glycan biosynthesis	43	6	0.71	3	0.91	1	0.97	2	0.76	5	0.60	6	0.03	1	0.94	0	1.00	7	0.66	5	0.89	8	0.22	6	0.57
path:mmu04913	Ovarian steroidogenesis	63	8	0.82	10	0.22	8	0.12	3	0.76	9	0.34	6	0.15	4	0.56	0	1.00	12	0.44	7	0.93	10	0.34	14	0.05
path:mmu00190	Oxidative phosphorylation	135	25	0.25	20	0.19	19	0.01	5	0.93	5	1.00	3	0.99	6	0.85	0	1.00	14	0.99	20	0.80	15	0.83	22	0.25
path:mmu04921	Oxytocin signaling pathway	153	24	0.59	25	0.07	11	0.68	12	0.24	18	0.58	11	0.25	9	0.62	0	1.00	28	0.45	27	0.48	21	0.51	26	0.17
path:mmu04115	p53 signaling pathway	72	16	0.11	16	0.01	5	0.69	7	0.16	12	0.15	3	0.79	8	0.08	2	0.09	19	0.04	26	0.00	17	0.01	18	0.01
path:mmu05212	Pancreatic cancer	76	18	0.05	10	0.44	8	0.25	11	0.01	11	0.30	6	0.26	4	0.70	0	1.00	15	0.36	20	0.03	15	0.08	19	0.01
path:mmu04972	Pancreatic secretion	114	16	0.76	15	0.40	4	0.98	3	0.98	14	0.51	4	0.90	4	0.93	0	1.00	17	0.81	17	0.78	10	0.96	11	0.94
path:mmu00770	Pantothenate and CoA biosynthesis	21	3	0.68	6	0.03	2	0.51	2	0.38	6	0.03	3	0.11	0	1.00	0	1.00	5	0.31	5	0.29	5	0.14	8	0.01
path:mmu04928	Parathyroid hormone synthesis, secretion and action	108	27	0.01	24	0.00	11	0.24	11	0.07	18	0.09	17	0.00	9	0.23	0	1.00	29	0.01	21	0.31	24	0.01	22	0.04
path:mmu05012	Parkinson disease	264	61	0.00	49	0.00	37	0.00	20	0.21	33	0.43	22	0.05	21	0.15	2	0.54	53	0.17	50	0.25	35	0.58	58	0.00
path:mmu05200	Pathways in cancer	543	114	0.00	87	0.00	58	0.01	36	0.36	73	0.16	34	0.30	34	0.51	1	0.98	118	0.01	119	0.00	98	0.00	91	0.03
path:mmu05022	Pathways of neurodegeneration - multiple diseases	471	108	0.00	80	0.00	60	0.00	37	0.08	62	0.23	42	0.00	40	0.03	4	0.40	96	0.06	90	0.15	66	0.40	83	0.01
path:mmu05235	PD-L1 expression and PD-1 checkpoint pathway in cancer	88	20	0.06	12	0.37	9	0.26	11	0.02	13	0.25	7	0.23	9	0.10	0	1.00	22	0.05	19	0.17	16	0.13	18	0.06
path:mmu00040	Pentose and glucuronate interconversions	35	5	0.68	7	0.12	5	0.14	2	0.65	4	0.62	2	0.60	3	0.37	0	1.00	13	0.00	6	0.58	6	0.33	18	0.00
path:mmu00030	Pentose phosphate pathway	33	6	0.44	4	0.58	2	0.75	2	0.62	4	0.57	3	0.29	3	0.34	1	0.20	7	0.36	7	0.34	4	0.67	5	0.50
path:mmu04146	Peroxisome	86	31	0.00	22	0.00	10	0.14	10	0.04	22	0.00	4	0.73	12	0.01	0	1.00	36	0.00	32	0.00	15	0.18	25	0.00
path:mmu05133	Pertussis	77	7	0.97	5	0.96	3	0.95	6	0.34	7	0.83	1	0.99	5	0.53	1	0.41	10	0.89	9	0.93	9	0.73	13	0.28
path:mmu04145	Phagosome	182	29	0.56	23	0.44	13	0.70	19	0.02	17	0.89	12	0.34	20	0.01	2	0.35	34	0.39	35	0.26	26	0.41	32	0.10
path:mmu00360	Phenylalanine metabolism	21	2	0.87	6	0.03	3	0.23	2	0.38	1	0.93	2	0.34	2	0.38	0	1.00	3	0.74	5	0.29	4	0.31	4	0.34
path:mmu00400	Phenylalanine, tyrosine and tryptophan biosynthesis	9	1	0.79	4	0.02	0	1.00	1	0.44	0	1.00	0	1.00	1	0.44	0	1.00	1	0.83	2	0.48	2	0.35	2	0.37
path:mmu04070	Phosphatidylinositol signaling system	96	20	0.13	14	0.26	11	0.14	10	0.07	16	0.11	7	0.31	8	0.25	0	1.00	26	0.01	29	0.00	14	0.42	20	0.04
path:mmu04072	Phospholipase D signaling pathway	149	27	0.28	18	0.54	9	0.85	15	0.04	20	0.33	10	0.34	9	0.59	0	1.00	32	0.13	27	0.42	25	0.15	22	0.43
path:mmu00440	Phosphonate and phosphinate metabolism	6	3	0.06	3	0.03	2	0.08	0	1.00	2	0.16	2	0.04	0	1.00	0	1.00	2	0.29	2	0.28	3	0.04	0	1.00
path:mmu04744	Phototransduction	27	2	0.95	3	0.65	0	1.00	2	0.51	1	0.97	1	0.80	0	1.00	0	1.00	4	0.73	4	0.71	2	0.90	4	0.53
path:mmu04151	PI3K-Akt signaling pathway	359	76	0.01	56	0.02	33	0.21	37	0.00	51	0.11	28	0.06	27	0.17	2	0.71	77	0.03	72	0.09	63	0.02	62	0.04
path:mmu04611	Platelet activation	124	21	0.44	21	0.07	13	0.18	6	0.79	16	0.42	8	0.41	7	0.66	0	1.00	31	0.02	30	0.03	19	0.31	25	0.04
path:mmu01524	Platinum drug resistance	80	20	0.03	16	0.03	12	0.02	7	0.23	11	0.36	5	0.48	7	0.23	1	0.42	21	0.03	21	0.03	18	0.02	21	0.00
path:mmu00860	Porphyrin metabolism	43	10	0.14	6	0.42	8	0.02	6	0.05	5	0.60	2	0.71	4	0.28	0	1.00	12	0.06	7	0.63	9	0.12	19	0.00
path:mmu03320	PPAR signaling pathway	89	23	0.01	19	0.01	13	0.02	12	0.01	23	0.00	12	0.00	13	0.00	1	0.46	28	0.00	30	0.00	11	0.67	26	0.00
path:mmu00120	Primary bile acid biosynthesis	18	5	0.15	6	0.02	3	0.17	1	0.68	6	0.02	2	0.27	2	0.31	0	1.00	9	0.00	7	0.02	4	0.22	6	0.03
path:mmu05340	Primary immunodeficiency	36	5	0.71	3	0.83	2	0.79	2	0.66	6	0.26	2	0.62	2	0.66	0	1.00	6	0.63	7	0.43	3	0.88	2	0.97
path:mmu05020	Prion disease	268	60	0.00	48	0.00	40	0.00	22	0.11	35	0.32	25	0.01	25	0.03	4	0.11	52	0.25	42	0.78	36	0.54	52	0.01
path:mmu04914	Progesterone-mediated oocyte maturation	92	17	0.31	12	0.43	15	0.01	10	0.06	16	0.08	10	0.04	5	0.69	0	1.00	23	0.05	14	0.74	16	0.17	20	0.03
path:mmu04917	Prolactin signaling pathway	74	16	0.13	12	0.18	10	0.07	8	0.09	10	0.40	7	0.13	9	0.04	0	1.00	15	0.32	15	0.29	14	0.12	17	0.02
path:mmu00640	Propanoate metabolism	31	8	0.11	3	0.74	1	0.92	2	0.58	6	0.16	2	0.53	2	0.58	1	0.19	6	0.47	7	0.28	5	0.41	13	0.00
path:mmu05215	Prostate cancer	99	24	0.02	22	0.00	13	0.05	16	0.00	20	0.01	12	0.01	12	0.02	0	1.00	27	0.01	23	0.08	22	0.01	26	0.00
path:mmu03050	Proteasome	47	14	0.01	10	0.05	11	0.00	1	0.95	5	0.68	4	0.28	3	0.57	0	1.00	10	0.31	6	0.84	3	0.96	3	0.97
path:mmu04974	Protein digestion and absorption	108	15	0.77	13	0.55	8	0.63	2	0.99	11	0.76	1	1.00	4	0.91	0	1.00	17	0.74	12	0.97	7	0.99	10	0.95
path:mmu03060	Protein export	29	8	0.08	7	0.05	5	0.08	4	0.10	5	0.26	0	1.00	5	0.03	0	1.00	6	0.41	6	0.38	9	0.01	9	0.01
path:mmu04141	Protein processing in endoplasmic reticulum	172	60	0.00	34	0.00	30	0.00	45	0.00	47	0.00	24	0.00	31	0.00	3	0.11	66	0.00	69	0.00	44	0.00	64	0.00
path:mmu05205	Proteoglycans in cancer	205	47	0.01	35	0.02	25	0.02	20	0.03	34	0.03	26	0.00	19	0.05	1	0.76	54	0.00	45	0.05	38	0.03	44	0.00
path:mmu04964	Proximal tubule bicarbonate reclamation	22	6	0.13	5	0.12	3	0.25	2	0.40	5	0.12	2	0.36	1	0.76	0	1.00	7	0.08	7	0.07	3	0.59	6	0.08
path:mmu00230	Purine metabolism	133	36	0.00	30	0.00	21	0.00	10	0.31	24	0.03	11	0.14	7	0.73	0	1.00	31	0.06	32	0.03	22	0.18	28	0.02
path:mmu00240	Pyrimidine metabolism	58	16	0.02	19	0.00	8	0.09	10	0.00	16	0.00	3	0.65	7	0.07	0	1.00	16	0.04	17	0.02	15	0.01	22	0.00
path:mmu00620	Pyruvate metabolism	44	7	0.58	9	0.08	7	0.06	8	0.01	8	0.15	4	0.24	7	0.02	1	0.26	11	0.14	10	0.22	14	0.00	15	0.00
path:mmu04015	Rap1 signaling pathway	214	42	0.09	37	0.01	24	0.05	9	0.92	32	0.11	17	0.10	12	0.69	0	1.00	57	0.00	43	0.15	31	0.37	39	0.05
path:mmu04014	Ras signaling pathway	232	36	0.62	32	0.23	20	0.38	13	0.69	28	0.52	12	0.68	9	0.96	0	1.00	51	0.05	42	0.39	29	0.71	39	0.13
path:mmu04810	Regulation of actin cytoskeleton	220	35	0.56	33	0.11	21	0.22	16	0.29	29	0.32	14	0.37	15	0.39	1	0.78	45	0.16	43	0.20	35	0.17	33	0.36
path:mmu04923	Regulation of lipolysis in adipocytes	56	10	0.41	9	0.23	5	0.46	4	0.46	9	0.22	7	0.04	1	0.97	0	1.00	13	0.18	9	0.65	9	0.34	12	0.08
path:mmu04926	Relaxin signaling pathway	129	22	0.42	20	0.14	13	0.22	9	0.41	16	0.49	10	0.20	6	0.82	0	1.00	28	0.14	21	0.65	24	0.06	22	0.19
path:mmu05211	Renal cell carcinoma	68	15	0.12	13	0.06	9	0.09	10	0.01	15	0.01	8	0.04	5	0.42	0	1.00	24	0.00	18	0.04	14	0.07	14	0.09
path:mmu04924	Renin secretion	76	9	0.88	8	0.71	6	0.57	4	0.70	8	0.71	4	0.64	1	0.99	0	1.00	15	0.36	17	0.15	5	0.98	11	0.50
path:mmu04614	Renin-angiotensin system	37	2	0.99	2	0.95	2	0.80	2	0.68	2	0.95	0	1.00	1	0.91	0	1.00	4	0.91	2	0.99	2	0.97	1	1.00
path:mmu00830	Retinol metabolism	97	13	0.80	15	0.19	11	0.15	3	0.95	16	0.12	7	0.31	7	0.40	0	1.00	21	0.18	17	0.51	24	0.00	32	0.00
path:mmu04723	Retrograde endocannabinoid signaling	148	21	0.77	16	0.72	14	0.29	2	1.00	8	1.00	7	0.75	4	0.98	0	1.00	20	0.93	16	0.99	16	0.86	20	0.60
path:mmu05323	Rheumatoid arthritis	87	10	0.91	7	0.91	4	0.92	5	0.63	6	0.96	2	0.96	4	0.80	1	0.45	10	0.96	15	0.54	9	0.85	11	0.69
path:mmu00740	Riboflavin metabolism	8	1	0.75	4	0.01	0	1.00	1	0.40	2	0.25	1	0.37	1	0.40	0	1.00	4	0.04	4	0.03	2	0.30	3	0.09
path:mmu03010	Ribosome	179	30	0.43	38	0.00	12	0.77	7	0.93	11	1.00	3	1.00	1	1.00	2	0.35	10	1.00	14	1.00	8	1.00	6	1.00
path:mmu03008	Ribosome biogenesis in eukaryotes	121	26	0.07	15	0.50	4	0.99	9	0.34	18	0.20	1	1.00	11	0.13	1	0.57	33	0.01	25	0.19	18	0.37	18	0.43
path:mmu04622	RIG-I-like receptor signaling pathway	70	10	0.71	7	0.76	4	0.82	5	0.44	10	0.33	5	0.37	6	0.27	0	1.00	16	0.16	15	0.22	11	0.34	9	0.66
path:mmu03018	RNA degradation	84	13	0.61	10	0.57	8	0.35	8	0.15	9	0.69	5	0.53	6	0.42	0	1.00	20	0.09	20	0.08	12	0.47	13	0.39
path:mmu03020	RNA polymerase	32	11	0.01	12	0.00	5	0.11	4	0.13	3	0.76	2	0.55	4	0.13	0	1.00	8	0.19	11	0.01	9	0.02	9	0.03
path:mmu04970	Salivary secretion	86	13	0.64	12	0.34	4	0.92	3	0.91	11	0.46	5	0.55	3	0.91	0	1.00	16	0.45	17	0.31	9	0.84	14	0.31
path:mmu05132	Salmonella infection	253	56	0.01	40	0.04	27	0.07	35	0.00	36	0.16	20	0.08	22	0.07	5	0.03	56	0.04	61	0.00	46	0.02	49	0.01
path:mmu00450	Selenocompound metabolism	17	9	0.00	3	0.34	5	0.01	1	0.66	5	0.04	1	0.63	2	0.29	0	1.00	4	0.35	8	0.00	5	0.07	6	0.02
path:mmu04726	Serotonergic synapse	131	15	0.95	19	0.23	8	0.83	5	0.92	12	0.88	10	0.21	8	0.57	0	1.00	17	0.94	17	0.93	13	0.91	19	0.47
path:mmu04550	Signaling pathways regulating pluripotency of stem cells	140	30	0.06	15	0.73	15	0.14	10	0.37	20	0.24	11	0.17	12	0.16	2	0.25	25	0.51	24	0.55	22	0.26	19	0.60
path:mmu05222	Small cell lung cancer	93	20	0.10	16	0.09	14	0.01	10	0.06	16	0.09	6	0.44	9	0.12	0	1.00	21	0.13	22	0.07	19	0.04	19	0.06
path:mmu04130	SNARE interactions in vesicular transport	33	9	0.07	7	0.09	3	0.49	5	0.05	6	0.20	4	0.12	3	0.34	1	0.20	10	0.05	9	0.10	8	0.07	7	0.17
path:mmu00600	Sphingolipid metabolism	50	10	0.28	10	0.07	2	0.92	6	0.09	8	0.25	5	0.15	7	0.03	1	0.29	17	0.00	12	0.14	10	0.13	8	0.40
path:mmu04071	Sphingolipid signaling pathway	124	25	0.13	19	0.16	11	0.40	17	0.00	12	0.83	11	0.09	14	0.02	1	0.57	35	0.00	30	0.03	26	0.01	19	0.37
path:mmu05017	Spinocerebellar ataxia	141	41	0.00	26	0.02	24	0.00	10	0.38	26	0.02	15	0.01	12	0.17	0	1.00	40	0.00	36	0.01	24	0.14	22	0.33
path:mmu03040	Spliceosome	134	34	0.00	24	0.03	16	0.06	10	0.32	26	0.01	19	0.00	17	0.00	1	0.60	40	0.00	39	0.00	25	0.06	28	0.02
path:mmu05150	Staphylococcus aureus infection	124	6	1.00	3	1.00	3	1.00	2	1.00	6	1.00	2	0.99	2	1.00	0	1.00	12	1.00	7	1.00	6	1.00	6	1.00
path:mmu00500	Starch and sucrose metabolism	34	8	0.17	8	0.05	7	0.02	4	0.16	7	0.11	4	0.13	3	0.36	1	0.21	10	0.06	10	0.06	5	0.49	7	0.19
path:mmu00100	Steroid biosynthesis	20	12	0.00	6	0.03	4	0.07	2	0.36	11	0.00	1	0.69	3	0.12	0	1.00	13	0.00	13	0.00	8	0.00	9	0.00
path:mmu00140	Steroid hormone biosynthesis	92	9	0.97	14	0.22	6	0.75	3	0.93	8	0.88	3	0.90	6	0.51	0	1.00	18	0.36	15	0.64	14	0.36	26	0.00
path:mmu00920	Sulfur metabolism	11	2	0.55	4	0.03	4	0.01	2	0.15	3	0.14	1	0.48	0	1.00	0	1.00	4	0.11	3	0.29	5	0.01	4	0.06
path:mmu04122	Sulfur relay system	8	1	0.75	3	0.06	0	1.00	1	0.40	1	0.64	0	1.00	0	1.00	0	1.00	2	0.43	2	0.41	1	0.69	3	0.09
path:mmu04721	Synaptic vesicle cycle	77	12	0.60	14	0.08	9	0.16	6	0.34	7	0.83	2	0.94	3	0.87	0	1.00	14	0.50	20	0.03	14	0.15	13	0.28
path:mmu05322	Systemic lupus erythematosus	148	10	1.00	7	1.00	7	0.96	3	1.00	7	1.00	6	0.85	3	1.00	0	1.00	15	1.00	7	1.00	7	1.00	7	1.00
path:mmu04660	T cell receptor signaling pathway	103	13	0.87	10	0.81	7	0.72	10	0.11	13	0.47	5	0.71	5	0.78	0	1.00	20	0.36	15	0.80	14	0.54	17	0.27
path:mmu04742	Taste transduction	92	4	1.00	6	0.97	6	0.75	0	1.00	5	0.99	3	0.90	1	1.00	0	1.00	5	1.00	5	1.00	5	1.00	4	1.00
path:mmu00430	Taurine and hypotaurine metabolism	13	5	0.04	3	0.20	0	1.00	0	1.00	3	0.20	1	0.53	0	1.00	0	1.00	5	0.06	3	0.39	3	0.25	2	0.56
path:mmu00900	Terpenoid backbone biosynthesis	23	8	0.02	6	0.05	5	0.03	3	0.17	8	0.00	4	0.04	0	1.00	0	1.00	15	0.00	9	0.01	7	0.03	10	0.00
path:mmu04350	TGF-beta signaling pathway	95	22	0.05	15	0.17	7	0.64	5	0.71	17	0.06	6	0.46	7	0.38	2	0.14	20	0.23	30	0.00	13	0.53	17	0.17
path:mmu04658	Th1 and Th2 cell differentiation	88	13	0.68	10	0.63	5	0.84	7	0.30	9	0.75	4	0.75	3	0.92	0	1.00	12	0.87	13	0.77	10	0.77	14	0.35
path:mmu04659	Th17 cell differentiation	105	18	0.42	14	0.39	11	0.21	9	0.20	20	0.02	11	0.04	7	0.48	1	0.51	20	0.39	21	0.26	20	0.07	23	0.02
path:mmu04714	Thermogenesis	231	55	0.00	40	0.01	26	0.04	18	0.19	26	0.67	15	0.34	20	0.08	1	0.80	45	0.26	39	0.58	42	0.03	52	0.00
path:mmu00730	Thiamine metabolism	15	4	0.21	4	0.10	2	0.34	0	1.00	3	0.27	2	0.21	0	1.00	0	1.00	3	0.51	2	0.76	2	0.62	4	0.15
path:mmu05216	Thyroid cancer	37	9	0.13	8	0.07	4	0.34	8	0.00	6	0.28	8	0.00	3	0.41	0	1.00	7	0.49	9	0.17	9	0.05	7	0.25
path:mmu04919	Thyroid hormone signaling pathway	120	33	0.00	27	0.00	12	0.24	11	0.12	21	0.05	13	0.02	9	0.33	0	1.00	29	0.04	32	0.01	20	0.19	22	0.11
path:mmu04918	Thyroid hormone synthesis	74	14	0.30	16	0.01	8	0.23	5	0.49	12	0.17	9	0.02	5	0.49	0	1.00	15	0.32	14	0.40	15	0.07	15	0.09
path:mmu04530	Tight junction	167	40	0.01	35	0.00	14	0.46	16	0.05	31	0.01	19	0.00	20	0.00	3	0.11	52	0.00	45	0.00	34	0.01	37	0.00
path:mmu04668	TNF signaling pathway	113	25	0.06	19	0.08	15	0.03	15	0.00	22	0.01	17	0.00	8	0.41	1	0.54	30	0.01	23	0.22	26	0.00	30	0.00
path:mmu04620	Toll-like receptor signaling pathway	100	17	0.44	11	0.67	12	0.10	10	0.09	12	0.55	6	0.51	4	0.88	1	0.50	14	0.87	15	0.76	17	0.19	15	0.43
path:mmu05145	Toxoplasmosis	110	24	0.07	12	0.69	13	0.10	11	0.08	11	0.78	9	0.17	9	0.24	1	0.53	19	0.58	23	0.18	15	0.53	21	0.08
path:mmu05202	Transcriptional misregulation in cancer	223	29	0.92	25	0.69	17	0.61	11	0.83	29	0.35	17	0.13	13	0.64	1	0.79	39	0.55	45	0.14	27	0.76	24	0.94
path:mmu00380	Tryptophan metabolism	52	9	0.46	8	0.29	5	0.40	6	0.10	9	0.17	6	0.07	3	0.64	1	0.30	8	0.72	8	0.69	17	0.00	18	0.00
path:mmu05152	Tuberculosis	180	31	0.37	16	0.93	11	0.86	16	0.09	14	0.98	6	0.95	12	0.44	1	0.71	31	0.59	34	0.30	18	0.94	30	0.17
path:mmu04940	Type I diabetes mellitus	70	4	1.00	1	1.00	1	1.00	1	0.99	2	1.00	0	1.00	1	0.99	1	0.38	3	1.00	3	1.00	0	1.00	5	0.98
path:mmu04930	Type II diabetes mellitus	48	9	0.36	7	0.36	5	0.33	5	0.18	6	0.52	5	0.14	3	0.58	0	1.00	10	0.34	9	0.45	5	0.80	8	0.36
path:mmu00350	Tyrosine metabolism	40	3	0.97	8	0.10	8	0.01	2	0.72	5	0.53	2	0.67	4	0.24	0	1.00	5	0.86	7	0.55	8	0.16	9	0.10
path:mmu00130	Ubiquinone and other terpenoid-quinone biosynthesis	11	3	0.25	2	0.39	3	0.05	0	1.00	0	1.00	0	1.00	0	1.00	0	1.00	0	1.00	1	0.88	0	1.00	0	1.00
path:mmu04120	Ubiquitin mediated proteolysis	147	36	0.01	19	0.41	14	0.28	7	0.82	29	0.00	7	0.74	4	0.98	0	1.00	41	0.00	43	0.00	19	0.62	18	0.77
path:mmu00290	Valine, leucine and isoleucine biosynthesis	4	0	1.00	0	1.00	0	1.00	0	1.00	0	1.00	0	1.00	0	1.00	0	1.00	0	1.00	0	1.00	1	0.44	2	0.10
path:mmu00280	Valine, leucine and isoleucine degradation	57	8	0.72	6	0.70	3	0.84	4	0.48	7	0.54	4	0.41	3	0.70	0	1.00	8	0.81	10	0.53	13	0.04	20	0.00
path:mmu00513	Various types of N-glycan biosynthesis	40	8	0.31	2	0.96	3	0.63	3	0.46	7	0.20	1	0.90	1	0.92	0	1.00	11	0.08	6	0.71	7	0.29	8	0.19
path:mmu04270	Vascular smooth muscle contraction	144	21	0.72	19	0.37	10	0.72	6	0.89	18	0.47	14	0.03	4	0.98	0	1.00	25	0.57	26	0.43	19	0.58	25	0.15
path:mmu04962	Vasopressin-regulated water reabsorption	44	9	0.27	12	0.00	7	0.06	7	0.02	8	0.15	5	0.10	3	0.52	0	1.00	11	0.14	8	0.50	7	0.38	6	0.59
path:mmu04370	VEGF signaling pathway	58	13	0.13	10	0.16	7	0.17	8	0.03	9	0.26	5	0.23	3	0.71	0	1.00	18	0.01	14	0.11	10	0.25	11	0.18
path:mmu05203	Viral carcinogenesis	229	46	0.06	33	0.16	23	0.14	21	0.05	32	0.20	16	0.23	15	0.46	1	0.80	52	0.03	48	0.08	28	0.75	44	0.02
path:mmu05416	Viral myocarditis	88	11	0.86	8	0.85	3	0.97	2	0.98	5	0.99	1	0.99	4	0.81	0	1.00	11	0.93	10	0.95	5	0.99	9	0.88
path:mmu04061	Viral protein interaction with cytokine and cytokine receptor	95	5	1.00	5	0.99	4	0.95	1	1.00	5	0.99	3	0.91	4	0.85	0	1.00	8	1.00	8	1.00	14	0.41	8	0.97
path:mmu00750	Vitamin B6 metabolism	9	3	0.16	3	0.08	2	0.16	0	1.00	5	0.00	3	0.01	0	1.00	1	0.06	4	0.06	3	0.19	5	0.00	1	0.74
path:mmu04977	Vitamin digestion and absorption	24	4	0.55	5	0.16	1	0.86	1	0.79	2	0.80	2	0.40	0	1.00	0	1.00	6	0.24	4	0.61	2	0.85	4	0.44
path:mmu04310	Wnt signaling pathway	169	37	0.03	20	0.57	15	0.36	8	0.83	17	0.82	8	0.75	8	0.83	1	0.69	27	0.75	28	0.62	18	0.89	23	0.59
path:mmu05135	Yersinia infection	134	28	0.08	22	0.08	18	0.02	14	0.04	13	0.83	11	0.14	9	0.46	3	0.06	28	0.19	24	0.45	24	0.09	29	0.01
