# Supplementary material for: mTOR signaling contributes to system-driven rhythmic gene expression in mouse liver
Source: Sci Adv. 2026 Jul 23;12(30):eaec0131. doi: 10.1126/sciadv.aec0131 (PMC13394481; doi:10.1126/sciadv.aec0131)
Supplement: Supplementary file 2 — Tables S1 to S11 [file sciadv.aec0131_tables_s1_to_s11.zip › aec0131_table_s5.txt]

Group	Class	Gene_symbol
G1	1s_C	Dtx4
G1	1s_C	Rnf144a
G1	1s_C	Gm13889
G1	1s_C	Rap2c
G1	1s_C	Npas2
G1	1s_C	Srgap3
G1	1s_C	Nr2f6
G1	1s_C	Lrp5
G1	1s_C	Mfsd4b3-ps
G1	1s_C	Commd7
G1	1s_C	Arhgap24
G1	1s_C	Ext2
G1	1s_C	Steap3
G1	1s_C	Sumf2
G1	1s_C	Gm17196
G1	1s_C	4932438A13Rik
G1	1s_C	Cd164
G1	1s_C	Heyl
G1	1s_C	Gask1a
G1	1s_C	Slc22a15
G1	1s_C	Magi1
G1	1s_C	Fam89a
G1	1s_C	Ccdc162
G1	1s_C	Acat3
G1	1s_C	Zfp652
G1	1s_C	Nav2
G1	1s_C	Zmym3
G1	1s_C	Mcu
G1	1s_C	Glo1
G1	1s_C	Arsg
G1	1s_C	Pla2g12b
G1	1s_C	Abca8b
G1	1s_C	Gjb1
G1	1s_C	Lgr5
G1	1s_C	BC052040
G1	1s_C	Wdr6
G1	1s_C	Tnfrsf1a
G1	1s_C	Rad21
G1	1s_C	2210016L21Rik
G1	1s_C	Nr1d1
G1	1s_C	Nub1
G1	1s_C	Fnbp1
G1	1s_C	Zbtb10
G1	1s_C	Acbd5
G1	1s_C	Mrps30
G1	1s_C	Ino80
G1	1s_C	Tns2
G1	1s_C	Mocs1
G1	1s_C	Ltbr
G1	1s_C	Jade1
G1	1s_C	Ppargc1b
G1	1s_C	Sel1l3
G1	1s_C	D630024D03Rik
G1	1s_C	Nop53
G1	1s_C	Dedd2
G1	1s_C	Sh3bgrl2
G1	1s_C	Amigo2
G1	1s_C	Fam76a
G1	1s_C	Abcc2
G1	1s_C	Narf
G1	1s_C	Osbpl1a
G1	1s_C	Clcn7
G1	1s_C	3110021N24Rik
G1	1s_C	Hbs1l
G1	1s_C	Slc5a6
G1	1s_C	Foxo3
G1	1s_C	Gja4
G1	1s_C	Uri1
G1	1s_C	1810053B23Rik
G1	1s_C	Gm14097
G1	1s_C	Ppm1a
G1	1s_C	Htatsf1
G1	1s_C	Ell2
G1	1s_C	Cry2
G1	1s_C	E230001N04Rik
G1	1s_C	Akap13
G1	1s_C	N4bp2l1
G1	1s_C	Rdh9
G1	1s_C	Gns
G1	1s_C	Tef
G1	1s_C	Rdh16f1
G1	1s_C	Ciart
G1	1s_C	Snx10
G1	1s_C	Mknk2
G1	1s_C	Trim24
G1	1s_C	Trak1
G1	1s_C	Plce1
G1	1s_C	Chd7
G1	1s_C	Slc43a3
G1	1s_C	Wee1
G1	1s_C	Nrg4
G1	1s_C	Lpin1
G1	1s_C	Timp3
G1	1s_C	Nmrk1
G1	1s_C	Gys2
G1	1s_C	Rapgef4
G1	1s_C	Slc1a2
G1	1s_C	Vdac2
G1	1s_C	Tbc1d8
G1	1s_C	Ndel1
G1	1s_C	Gm31105
G1	1s_C	Aqp11
G1	1s_C	Naaladl2
G1	1s_C	Pcyt1a
G1	1s_C	Efhd2
G1	1s_C	Map2k3
G1	1s_C	Sec23a
G1	1s_C	Fmo2
G1	1s_C	Slc25a13
G1	1s_C	Hspa2
G1	1s_C	Dnajb6
G1	1s_C	Dst
G1	1s_C	Wdr3
G1	1s_C	Lonrf1
G1	1s_C	Cemip2
G1	1s_C	Smim4
G1	1s_C	Itpr1
G1	1s_C	Trim41
G1	1s_C	Vpreb3
G1	1s_C	Prune1
G1	1s_C	Dnaja2
G1	1s_C	Epop
G1	1s_C	Fmo1
G1	1s_C	E030018B13Rik
G1	1s_C	Adh7
G1	1s_C	Ttc23
G1	1s_C	Serinc3
G1	1s_C	Dusp1
G1	1s_C	Gmcl1
G1	1s_C	Gm19522
G1	1s_C	1600020E01Rik
G1	1s_C	Rorc
G1	1s_C	Slc5a3
G1	1s_C	Gck
G1	1s_C	Ddit4
G1	1s_C	Gga2
G1	1s_C	Ppp1r1b
G1	1s_C	Mif4gd
G1	1s_C	Tsen54
G1	1s_C	Crip2
G1	1s_C	Lnx2
G1	1s_C	Fam110a
G1	1s_C	Arntl
G1	1s_C	Gfod1
G1	1s_C	Cyren
G1	1s_C	Dnmt3b
G1	1s_C	4930402H24Rik
G1	1s_C	Clock
G1	1s_C	Mthfr
G1	1s_C	Ddhd1
G1	1s_C	Nfil3
G1	1s_C	Syt11
G1	1s_C	Caprin1
G1	1s_C	Atp11a
G1	1s_C	Blcap
G1	1s_C	Lgalsl
G1	1s_C	Avpr1a
G1	1s_C	Eipr1
G1	1s_C	B3gat3
G1	1s_C	Adra2b
G1	1s_C	Fpgs
G1	1s_C	Leprotl1
G1	1s_C	Slc16a1
G1	1s_C	Gm48878
G1	1s_C	Tjp3
G1	1s_C	Nek4
G1	1s_C	Shroom3
G1	1s_C	Exoc3l4
G1	1s_C	Plxna2
G1	1all_C	Cda
G1	1all_C	Il4ra
G1	1all_C	Fermt2
G1	1all_C	Gm19696
G1	1all_C	Dhrs9
G1	1all_C	Selenos
G1	1all_C	Cars
G1	1all_C	Cluh
G1	1all_C	Nuak1
G1	1all_C	Stx1b
G1	1all_C	Aox3
G1	1all_C	Atf5
G1	1all_C	Gm11832
G1	1all_C	Lars
G1	1all_C	Ngfr
G1	1all_C	Cldn3
G1	1all_C	Pdss2
G1	1all_C	Gm4952
G1	1all_C	Sox5
G1	1all_C	Rnf141
G1	1all_C	Hectd2os
G1	1all_C	Cyp2u1
G1	1all_C	Armc9
G1	1all_C	Galt
G1	1all_C	Btbd8
G1	1all_C	Atg13
G1	1all_C	Adgrg3
G1	1all_C	Gm6493
G1	1all_C	Tmem51
G1	1all_C	Gm5898
G1	1all_C	9330162012Rik
G1	1all_C	Nr2f2
G1	1all_C	Retreg1
G1	1all_C	Cers4
G1	1all_C	Clasp2
G1	1all_C	Rnf43
G1	1all_C	Mterf2
G1	1all_C	Cdk5rap3
G1	1all_C	Hdac11
G1	1all_C	Bhlhe41
G1	1all_C	Trub2
G1	1all_C	Zfp385b
G1	1all_C	Arfgap3
G1	1all_C	Sgtb
G1	1all_C	Diaph2
G1	1all_C	Nox4
G1	1all_C	Tfdp2
G1	1all_C	Pex11b
G1	1all_C	Dtx3l
G1	1all_C	1810058I24Rik
G1	1all_C	Gm44117
G1	1all_C	Gm45909
G1	1all_C	Tob2
G1	1all_C	Pcsk4
G1	1all_C	P2ry1
G1	1all_C	Adgrg2
G1	1all_C	Gm28578
G1	1all_C	Slc39a14
G1	1all_C	Tdo2
G1	1all_C	Hic2
G1	1all_C	Sec24a
G1	1all_C	Ndufb5
G1	1all_C	Umps
G1	1all_C	Vps13a
G1	1all_C	Gm45609
G1	1all_C	Cyp2a5
G1	1all_C	Snhg3
G1	1all_C	Svip
G1	1all_C	Zc3h7a
G1	1all_C	Atf3
G1	1all_C	Synm
G1	1all_C	Caln1
G1	1all_C	Pdxp
G1	1all_C	Gm9797
G1	1all_C	Tnnc1
G1	1all_C	Vac14
G1	1all_C	Rrm2
G1	1all_C	Ubiad1
G1	1all_C	S100a13
G1	1all_C	2810408I11Rik
G1	1all_C	Vdac1
G1	1all_C	Agmo
G1	1all_C	Arnt
G1	1all_C	Sar1b
G1	1all_C	Mfhas1
G1	1all_C	Pknox1
G1	1all_C	Klhdc8a
G1	1all_C	Adam17
G1	1all_C	Wdr33
G1	1all_C	Sorbs2
G1	1all_C	Gm4673
G1	1all_C	Lipa
G1	1all_C	Septin9
G1	1all_C	Gm3617
G1	1all_C	Cep44
G1	1all_C	Gng11
G1	1all_C	4930556M19Rik
G1	1all_C	Fgfr4
G2	2s_M	Gm44744
G2	2s_M	Fbxo25
G2	2s_M	Chrna4
G2	2s_M	Mcm3
G2	2s_M	Gas2
G2	2s_M	Myh9
G2	2s_M	Lactb2
G2	2s_M	Mlh1
G2	2s_M	Isg15
G2	2s_M	Mmab
G2	2s_M	Fgd4
G2	2s_M	Lap3
G2	2s_M	Primpol
G2	2s_M	Dhcr7
G2	2s_M	Igfbp1
G2	2s_M	Casp3
G2	2s_M	Dnmt1
G2	2s_M	Sesn3
G2	2s_M	2310001H17Rik
G2	2s_M	Col15a1
G2	2s_M	Gm11266
G2	2s_M	Gm49602
G2	2s_M	Slc49a4
G2	2s_M	Aif1
G2	2s_M	Ocln
G2	2s_M	Clec12a
G2	2s_M	Sash1
G2	2s_M	Wipf2
G2	2s_M	Mtarc1
G2	2s_M	Fzd5
G2	2s_M	Dlat
G2	2s_M	Ppm1b
G2	2s_M	Tmem140
G2	2s_M	Csf2rb
G2	2s_M	Hacd4
G2	2s_M	Ube2h
G2	2s_M	Arhgap6
G2	2s_M	Trafd1
G2	2s_M	Ireb2
G2	2s_M	Qdpr
G2	2s_M	Car8
G2	2s_M	Map4
G2	2s_M	Chkb
G2	2s_M	Mkrn1
G2	2s_M	Pcmtd2
G2	2s_M	Fbxl20
G2	2s_M	Gm43966
G2	2s_M	Scpep1
G2	2s_M	Chmp2b
G2	2s_M	Serpina3f
G2	2s_M	Chac1
G2	2s_M	Mov10
G2	2s_M	Hbp1
G2	2s_M	Hyal2
G2	2s_M	Nudt4
G2	2s_M	Mapk1ip1
G2	2s_M	Ccdc6
G2	2s_M	Serpina3g
G2	2s_M	Itga7
G2	2s_M	Gm2810
G2	2s_M	Crbn
G2	2s_M	Rab12
G2	2s_M	Klf16
G2	2s_M	Grpel2
G2	2s_M	Bche
G2	2s_M	Tstd3
G2	2s_M	Abcd2
G2	2s_M	Smpdl3a
G2	2s_M	Wwtr1
G2	2s_M	Mms19
G2	2s_M	Eif4ebp2
G2	2s_M	Glb1
G2	2s_M	Pla2g6
G2	2s_M	Zmym5
G2	2s_M	Tprkb
G2	2s_M	Clec1b
G2	2s_M	Morc4
G2	2s_M	Nfib
G2	2s_M	Cobll1
G2	2s_M	Gm49774
G2	2s_M	Cul4b
G2	2s_M	Dhfr
G2	2s_M	Gm33543
G2	2s_M	Phax
G2	2s_M	Serinc4
G2	2s_M	Ell3
G2	2s_M	5031439G07Rik
G2	2s_M	Snhg12
G2	2s_M	Gpank1
G2	2s_M	Uox
G2	2s_M	Snhg5
G2	2s_M	Lgals4
G2	2s_M	Prox1
G2	2s_M	Snhg1
G2	2s_M	Josd1
G2	2s_M	Dsg1c
G2	2s_M	Apoc1
G2	2s_M	Hnmt
G2	2s_M	Emc9
G2	2s_M	Sdad1
G2	2s_M	Gnl3
G2	2s_M	Akap11
G2	2s_M	Plpp2
G2	2s_M	Zfp623
G2	2s_M	Trim27
G2	2s_M	Bag5
G2	2s_M	Atp1b1
G2	2s_M	Ccar1
G2	2s_M	Strn3
G2	2s_M	Ppan
G2	2s_M	Nol8
G2	2s_M	9130401M01Rik
G2	2s_M	Tigd5
G2	2s_M	Dph5
G2	2s_M	Polr3e
G2	2s_M	Brix1
G2	2s_M	Polr1b
G2	2s_M	C4bp-ps1
G2	2s_M	Ddx21
G2	2s_M	Spty2d1
G2	2s_M	Ppm1g
G2	2s_M	Trmt61a
G2	2s_M	Gpatch4
G2	2s_M	Ddx3x
G2	2s_M	Fastkd5
G2	2s_M	Jmjd6
G2	2s_M	Trim39
G2	2s_M	Zdhhc18
G2	2s_M	Aimp2
G2	2s_M	Pprc1
G2	2s_M	Utp4
G2	2s_M	Igfals
G2	2s_M	Whamm
G2	2s_M	Nop2
G2	2s_M	Jun
G2	2s_M	Hyal1
G2	2s_M	Tbl2
G2	2s_M	Tsr1
G2	2s_M	Wdr77
G2	2s_M	Wdr74
G2	2s_M	Ppp1r14b
G2	2s_M	Gtf2f1
G2	2s_M	Tacc1
G2	2s_M	Nop58
G2	2s_M	Ctps
G2	2s_M	Cluap1
G2	2s_M	Zcchc17
G2	2s_M	Nat8f2
G2	2s_M	Tigar
G2	2s_M	Cnn3
G2	2s_M	Lenep
G2	2s_M	Rrp12
G2	2s_M	Pinx1
G2	2s_M	Zmiz2
G2	2s_M	Fem1a
G2	2s_M	Usp46
G2	2s_M	Synpo
G2	2s_M	Nol9
G2	2s_M	Gm10734
G2	2s_M	Eef1akmt4
G2	2s_M	Dusp8
G2	2s_M	Pllp
G2	2s_M	Slc35b4
G2	2s_M	Uap1
G2	2s_M	Tcaim
G2	2s_M	Actg1
G2	2s_M	Srprb
G2	2s_M	Ugt2b34
G2	2s_M	Dancr
G2	2s_M	Exosc1
G2	2s_M	Nomo1
G2	2s_M	Polr1e
G2	2s_M	Itpa
G2	2s_M	Tut1
G2	2s_M	Serpina3k
G2	2s_M	Rabepk
G2	2s_M	Srp19
G2	2s_M	Mrps6
G2	2s_M	Ints5
G2	2s_M	Dnajb14
G2	2s_M	Stk16
G2	2s_M	Mybbp1a
G2	2s_M	G3bp2
G2	2s_M	Ears2
G2	2s_M	Slc10a3
G2	2s_M	Rint1
G2	2s_M	Tmem167
G2	2s_M	Morf4l2
G2	2s_M	Ranbp1
G2	2s_M	Rnf121
G2	2s_M	Kdelr2
G2	2s_M	Magt1
G2	2s_M	Traf3
G2	2s_M	Nacc1
G2	2s_M	Cnbp
G2	2s_M	Gm24452
G2	2s_M	Fh1
G2	2s_M	Heatr5a
G2	2s_M	Nutf2-ps1
G2	2s_M	Gm12184
G2	2s_M	Zfr
G2	2s_M	Dnm1l
G2	2s_M	Erp29
G2	2s_M	Slc17a9
G2	2s_M	Hyou1
G2	2s_M	Smarcb1
G2	2s_M	Cad
G2	2s_M	Yipf5
G2	2s_M	Plpp5
G2	2s_M	Tmem43
G2	2s_M	Jund
G2	2s_M	Uxs1
G2	2s_M	Strip1
G2	2s_M	Ssr2
G2	2s_M	Camkk2
G2	2s_M	Cltb
G2	2s_M	Alg12
G2	2s_M	Cct3
G2	2s_M	Cstf2
G2	2s_M	Anp32e
G2	2s_M	Slc25a45
G2	2s_M	Impa1
G2	2s_M	Mtap
G2	2s_M	Tiam2
G2	2s_M	Tmed2
G2	2s_M	Med19
G2	2s_M	Gtf3c6
G2	2s_M	Gm16731
G2	2s_M	Slc25a23
G2	2s_M	Ufm1
G2	2s_M	Trir
G2	2s_M	Ywhaq
G2	2s_M	Stt3b
G2	2s_M	Armc6
G2	2s_M	Vti1b
G2	2s_M	Mblac2
G2	2s_M	Nsd2
G2	2s_M	Cox20
G2	2s_M	Sdf2l1
G2	2s_M	Set
G2	2s_M	Jpt2
G2	2s_M	Kyat1
G2	2s_M	Mvd
G2	2s_M	Tmem254b
G2	2s_M	Rpn1
G2	2s_M	Tmsb4x
G2	2s_M	BC049987
G2	2s_M	Hapln4
G2	2s_M	AW112010
G2	2s_M	Pcolce2
G2	2s_M	Ehd4
G2	2s_M	Alyref
G2	2s_M	Tmem147
G2	2s_M	Sgsm1
G2	2s_M	Dnase2a
G2	2s_M	Tuba1b
G2	2all_M	3110045C21Rik
G2	2all_M	Ccdc142os
G2	2all_M	Septin11
G2	2all_M	Mcm7
G2	2all_M	Akr1c14
G2	2all_M	Parp1
G2	2all_M	Ehd3
G2	2all_M	Actb
G2	2all_M	Mtmr7
G2	2all_M	Atp4a
G2	2all_M	Atp8b4
G2	2all_M	Grb7
G2	2all_M	Sp4
G2	2all_M	Stat3
G2	2all_M	Slc7a8
G2	2all_M	Themis2
G2	2all_M	Ticam1
G2	2all_M	Dck
G2	2all_M	Nxt2
G2	2all_M	Ints7
G2	2all_M	Msr1
G2	2all_M	Ssbp3
G2	2all_M	Slc26a4
G2	2all_M	Tspan9
G2	2all_M	Ndst1
G2	2all_M	Pold2
G2	2all_M	Klf6
G2	2all_M	Gm49463
G2	2all_M	Acss2
G2	2all_M	Rnmt
G2	2all_M	Gm24601
G2	2all_M	Prkar1a
G2	2all_M	Arhgap18
G2	2all_M	Dsp
G2	2all_M	Col14a1
G2	2all_M	Trim12c
G2	2all_M	Dennd4a
G2	2all_M	Lemd2
G2	2all_M	Pdzk1ip1
G2	2all_M	Cyb5r1
G2	2all_M	BC024386
G2	2all_M	Adcyap1r1
G2	2all_M	Snai2
G2	2all_M	Reps1
G2	2all_M	Clk1
G2	2all_M	Marveld2
G2	2all_M	Klf11
G2	2all_M	Msh3
G2	2all_M	Tox4
G2	2all_M	Dnmbp
G2	2all_M	AI987944
G2	2all_M	Gm9917
G2	2all_M	Cmtm8
G2	2all_M	Defb1
G2	2all_M	Gm5524
G2	2all_M	Tcf19
G2	2all_M	Cnot2
G2	2all_M	Zfp729b
G2	2all_M	Zfp358
G2	2all_M	Il18
G2	2all_M	Sh3bp2
G2	2all_M	Egr1
G2	2all_M	Rbl2
G2	2all_M	Crebrf
G2	2all_M	Slc8b1
G2	2all_M	Ube2b
G2	2all_M	Golga2
G2	2all_M	Xylt2
G2	2all_M	Mbtd1
G2	2all_M	Cir1
G2	2all_M	Pir
G2	2all_M	Nr4a2
G2	2all_M	Vav1
G2	2all_M	Chic2
G2	2all_M	Thumpd1
G2	2all_M	Wdfy3
G2	2all_M	Fmo4
G2	2all_M	Susd1
G2	2all_M	Fcf1
G2	2all_M	Tmem98
G2	2all_M	Nek3
G2	2all_M	Rbm48
G2	2all_M	Haus8
G2	2all_M	Mppe1
G2	2all_M	Prss8
G2	2all_M	Gm17115
G2	2all_M	Tut4
G2	2all_M	Eif2ak1
G2	2all_M	Zfp825
G2	2all_M	Ppp1r15a
G2	2all_M	Cops2
G2	2all_M	Smyd3
G2	2all_M	Ccdc181
G2	2all_M	Iffo1
G2	2all_M	Syf2
G2	2all_M	Sema6b
G2	2all_M	Zranb1
G2	2all_M	Gnl2
G2	2all_M	Ocel1
G2	2all_M	Bcl6b
G2	2all_M	Cdh4
G2	2all_M	Dhdh
G2	2all_M	Pdzrn3
G2	2all_M	Smoc1
G2	2all_M	Tcea3
G2	2all_M	B630019A10Rik
G2	2all_M	Actr8
G2	2all_M	Tmem11
G2	2all_M	Ppp3ca
G2	2all_M	Rbm7
G2	2all_M	Prpf6
G2	2all_M	Gbe1
G2	2all_M	Cyp2g1
G2	2all_M	Pkig
G2	2all_M	Rpp40
G2	2all_M	Micall1
G2	2all_M	Gm44001
G2	2all_M	Gtf3c4
G2	2all_M	Aste1
G2	2all_M	Ap4b1
G2	2all_M	Eif3g
G2	2all_M	Slco1a4
G2	2all_M	Smpd2
G2	2all_M	Camk2b
G2	2all_M	Zfp276
G2	2all_M	Rpsa-ps1
G2	2all_M	Mfap1b
G2	2all_M	Errfi1
G2	2all_M	Abhd17b
G2	2all_M	Wdr43
G2	2all_M	Zfp750
G2	2all_M	Stap2
G2	2all_M	Lrrc8a
G2	2all_M	Nop14
G2	2all_M	Bnip3l
G2	2all_M	Sftpa1
G2	2all_M	Cyp2e1
G2	2all_M	Entpd5
G2	2all_M	Gm29427
G2	2all_M	Ythdf1
G2	2all_M	Ppp2ca
G2	2all_M	Exoc8
G2	2all_M	Sf3a1
G2	2all_M	Flad1
G2	2all_M	Eif3j1
G2	2all_M	Ccdc86
G2	2all_M	Ces1f
G2	2all_M	Polr2i
G2	2all_M	Plcd3
G2	2all_M	Ago2
G2	2all_M	Hspb8
G2	2all_M	Nifk
G2	2all_M	Mllt11
G2	2all_M	Uspl1
G2	2all_M	Eif1ad
G2	2all_M	Vhl
G2	2all_M	Pcp4l1
G2	2all_M	Zmynd19
G2	2all_M	Sdhaf1
G2	2all_M	Lmnb2
G2	2all_M	Pycrl
G2	2all_M	Impdh2
G2	2all_M	Nol12
G2	2all_M	Zfp598
G2	2all_M	Pdgfa
G2	2all_M	Bag3
G2	2all_M	Tmem248
G2	2all_M	Dnajb9
G2	2all_M	Tesk1
G2	2all_M	Pbx3
G2	2all_M	Zbed4
G2	2all_M	Kank2
G2	2all_M	Sys1
G2	2all_M	Cdc25a
G2	2all_M	1810064F22Rik
G2	2all_M	Syn3
G2	2all_M	Pelo
G2	2all_M	Ift20
G2	2all_M	Dnaja3
G2	2all_M	Ddx55
G2	2all_M	Rab26os
G2	2all_M	Scoc
G2	2all_M	Gpatch11
G2	2all_M	Fam220a
G2	2all_M	Bub3
G2	2all_M	Txlna
G2	2all_M	Snrpd1
G2	2all_M	Mesd
G2	2all_M	Psme3
G2	2all_M	Lbhd1
G2	2all_M	Homer1
G2	2all_M	Opa3
G2	2all_M	Lman2
G2	2all_M	Ptges3
G2	2all_M	Gm6682
G2	2all_M	Inhbc
G2	2all_M	Zranb2
G2	2all_M	Uso1
G2	2all_M	Rap1a
G2	2all_M	Sel1l
G2	2all_M	Nr2c2ap
G2	2all_M	Serp1
G2	2all_M	Manf
G2	2all_M	Rabggta
G2	2all_M	Hsdl2
G2	2all_M	Pgp
G2	2all_M	Stx2
G2	2all_M	Alg8
G2	2all_M	Nubp2
G2	2all_M	Eif1a
G2	2all_M	Nme6
G2	2all_M	Coprs
G2	2all_M	Mydgf
G2	2all_M	Copg1
G2	2all_M	Spcs2
G2	2all_M	Pigh
G2	2all_M	Sh3bp5
G2	2all_M	Ssr3
G2	2all_M	Pdia3
G2	2all_M	Tbp
G2	2all_M	Actn4
G2	2all_M	Mocs3
G2	2all_M	Slco2a1
G2	2all_M	Vwa3b
G2	2all_M	Gpam
G2	2all_M	Slc25a15
G2	2all_M	Rbm45
G2	2all_M	Idh1
G2	2all_M	Mindy2
G2	2all_M	Zfand4
G2	2all_M	Cbx1
G2	2all_M	Pdia4
G2	2all_M	Slc66a2
G3	3s_CorM	Clpx
G3	3s_CorM	Insig2
G3	3s_CorM	Chic1
G3	3s_CorM	Loxl4
G3	3s_CorM	Tgm2
G3	3s_CorM	Cutal
G3	3s_CorM	Kdm4a
G3	3s_CorM	Gclc
G3	3s_CorM	Pde9a
G3	3s_CorM	Ccnjl
G3	3s_CorM	Shank2
G3	3s_CorM	Asap2
G3	3s_CorM	Hjv
G3	3s_CorM	Tubb5
G3	3s_CorM	Neat1
G3	3s_CorM	Adprh
G3	3s_CorM	Mpzl1
G3	3s_CorM	Sigmar1
G3	3s_CorM	Prkaca
G3	3s_CorM	Tspan18
G3	3s_CorM	Tsc22d1
G3	3s_CorM	Stra6l
G3	3s_CorM	Coq8a
G3	3s_CorM	Bbc3
G3	3s_CorM	Cyb5b
G3	3s_CorM	Fam149a
G3	3s_CorM	Itgb5
G3	3s_CorM	Sc5d
G3	3s_CorM	Smagp
G3	3s_CorM	Fam210a
G3	3s_CorM	Eps8l2
G3	3s_CorM	Ube2u
G3	3s_CorM	Sephs2
G3	3s_CorM	Trmt9b
G3	3s_CorM	Mapkapk2
G3	3s_CorM	Hmgcs1
G3	3s_CorM	Anp32a
G3	3s_CorM	Dhrs3
G3	3s_CorM	BC004004
G3	3s_CorM	Spon2
G3	3s_CorM	Thra
G3	3s_CorM	Gm36041
G3	3s_CorM	Sqstm1
G3	3s_CorM	Lrrc8d
G3	3s_CorM	Alg2
G3	3s_CorM	H6pd
G3	3s_CorM	Camk1d
G3	3s_CorM	Ncald
G3	3s_CorM	Mob3b
G3	3s_CorM	Hnrnpa0
G3	3s_CorM	Eml3
G3	3s_CorM	Amt
G3	3s_CorM	Spata13
G3	3s_CorM	Vcp
G3	3s_CorM	Hsd3b7
G3	3s_CorM	Gm49388
G3	3s_CorM	Cald1
G3	3s_CorM	Pdcd4
G3	3s_CorM	Gas7
G3	3s_CorM	Crot
G3	3s_CorM	0610030E20Rik
G3	3s_CorM	Tmem144
G3	3s_CorM	Sgk2
G3	3s_CorM	Plin2
G3	3s_CorM	Sco2
G3	3s_CorM	Plin3
G3	3s_CorM	Prrc1
G3	3s_CorM	Mrnip
G3	3s_CorM	D630039A03Rik
G3	3s_CorM	Rwdd3
G3	3s_CorM	Ptprf
G3	3s_CorM	Sort1
G3	3s_CorM	Sgms2
G3	3s_CorM	Zc3h6
G3	3s_CorM	Tbcel
G3	3s_CorM	Eepd1
G3	3s_CorM	1700001C19Rik
G3	3s_CorM	Fam13a
G3	3s_CorM	Prkd3
G3	3s_CorM	Junb
G3	3s_CorM	Setd1b
G3	3s_CorM	Slc4a4
G3	3s_CorM	Gm4756
G3	3s_CorM	Trib3
G3	3s_CorM	D130043K22Rik
G3	3s_CorM	Ank3
G3	3s_CorM	Fbxo21
G3	3s_CorM	Inca1
G3	3s_CorM	Txnrd3
G3	3s_CorM	Gabarapl1
G3	3s_CorM	Rhebl1
G3	3s_CorM	Rcl1
G3	3s_CorM	Pik3ap1
G3	3s_CorM	Casp6
G3	3s_CorM	Soat2
G3	3s_CorM	Oga
G3	3s_CorM	Tbc1d15
G3	3s_CorM	Klkb1
G3	3s_CorM	Bach1
G3	3s_CorM	Rgs16
G3	3s_CorM	Rbm33
G3	3s_CorM	Selenoo
G3	3s_CorM	Slc7a2
G3	3s_CorM	Fnip1
G3	3s_CorM	Maff
G3	3s_CorM	2410006H16Rik
G3	3s_CorM	Fn3k
G3	3s_CorM	Dcaf6
G3	3s_CorM	Crybg1
G3	3s_CorM	Aqp9
G3	3s_CorM	Bdh1
G3	3s_CorM	Hook2
G3	3s_CorM	Tlcd4
G3	3s_CorM	2010003K11Rik
G3	3s_CorM	Dbp
G3	3s_CorM	Syt1
G3	3s_CorM	Nr1d2
G3	3s_CorM	Cpsf4l
G3	3s_CorM	Tox
G3	3s_CorM	Slc25a47
G3	3s_CorM	Nceh1
G3	3s_CorM	Hoga1
G3	3s_CorM	Tmem87b
G3	3s_CorM	Stard4
G3	3s_CorM	Clmn
G3	3s_CorM	Abcg5
G3	3s_CorM	Nfkbia
G3	3s_CorM	Anxa7
G3	3s_CorM	Rnf169
G3	3s_CorM	Grem2
G3	3s_CorM	Gpcpd1
G3	3s_CorM	Garem1
G3	3s_CorM	Lpin2
G3	3s_CorM	Lurap1l
G3	3s_CorM	Slc38a3
G3	3s_CorM	Slc2a2
G3	3s_CorM	Per3
G3	3s_CorM	Map1lc3b
G3	3s_CorM	Mafb
G3	3s_CorM	Slc38a2
G3	3s_CorM	Atp6v1c1
G3	3s_CorM	Pck1
G3	3s_CorM	Gm17971
G3	3s_CorM	Fam126b
G3	3s_CorM	Apol7a
G3	3s_CorM	Sf3b1
G3	3s_CorM	2210408F21Rik
G3	3s_CorM	Pim3
G3	3s_CorM	Inhbe
G3	3s_CorM	Angptl4
G3	3s_CorM	Srp72
G3	3s_CorM	Upp2
G3	3s_CorM	Snw1
G3	3s_CorM	Cpt1a
G3	3s_CorM	Slc2a9
G3	3s_CorM	Azin1
G3	3s_CorM	Foxo1
G3	3s_CorM	Mt1
G3	3s_CorM	Lmo7
G3	3s_CorM	1810055G02Rik
G3	3s_CorM	Map2k4
G3	3s_CorM	Pptc7
G3	3s_CorM	Per1
G3	3s_CorM	Epb41
G3	3s_CorM	Apoa5
G3	3s_CorM	Acot12
G3	3s_CorM	Trib1
G3	3s_CorM	Mfsd2a
G3	3s_CorM	Map3k5
G3	3s_CorM	Usp2
G3	3s_CorM	Ppat
G3	3s_CorM	Fbxo31
G3	3s_CorM	A930033H14Rik
G3	3s_CorM	Mtss1
G3	3s_CorM	Eci2
G3	3s_CorM	Pfkfb3
G3	3s_CorM	Coq10b
G3	3s_CorM	Herpud1
G3	3s_CorM	Etnk2
G3	3s_CorM	Vcam1
G3	3s_CorM	Gm49980
G3	3s_CorM	Cebpd
G3	3s_CorM	Stard5
G3	3s_CorM	Sbk1
G3	3s_CorM	Serpina6
G3	3s_CorM	Nhlrc2
G3	3s_CorM	Ap3m1
G3	3s_CorM	Alas1
G3	3s_CorM	Abcf1
G3	3s_CorM	Gcnt2
G3	3s_CorM	Fitm2
G3	3s_CorM	Epas1
G3	3s_CorM	Il6ra
G3	3s_CorM	Cdip1
G3	3s_CorM	Ivns1abp
G3	3s_CorM	Por
G3	3s_CorM	Auh
G3	3s_CorM	Hacd3
G3	3s_CorM	Crcp
G3	3s_CorM	Rrn3
G3	3s_CorM	Ddhd2
G3	3s_CorM	Bnip3
G3	3s_CorM	Tango2
G3	3s_CorM	Plin4
G3	3s_CorM	Nr1i2
G3	3s_CorM	Fads2
G3	3s_CorM	Scarb2
G3	3s_CorM	Slc25a51
G3	3s_CorM	Slc16a12
G3	3s_CorM	Slc37a4
G3	3s_CorM	St3gal5
G3	3s_CorM	Banp
G3	3s_CorM	Fkbp5
G3	3s_CorM	Pbld2
G3	3s_CorM	Akr1c19
G3	3s_CorM	Slc16a5
G3	3s_CorM	Hspa1b
G3	3s_CorM	Ptp4a1.1
G3	3s_CorM	Ptp4a1
G3	3s_CorM	Slc15a4
G3	3s_CorM	Picalm
G3	3s_CorM	Riok2
G3	3s_CorM	Aspa
G3	3s_CorM	Homer2
G3	3s_CorM	Maskbp3
G3	3s_CorM	Eif4ebp3
G3	3s_CorM	Mapk14
G3	3s_CorM	Srm
G3	3s_CorM	Mcrip2
G3	3s_CorM	Tatdn2
G3	3s_CorM	Gm7232
G3	3s_CorM	Foxa3
G3	3s_CorM	Gde1
G3	3s_CorM	Gm8355
G3	3s_CorM	Gm5575
G3	3s_CorM	Gm20621
G3	3s_CorM	Gfra1
G3	3s_CorM	Gm8337
G3	3s_CorM	Tspan4
G3	3s_CorM	Lrrc28
G3	3s_CorM	Hspa8
G3	3s_CorM	Rbm14
G3	3s_CorM	Hsph1
G3	3s_CorM	Shb
G3	3s_CorM	Aco2
G3	3s_CorM	Aass
G3	3s_CorM	Luc7l
G3	3s_CorM	P4ha1
G3	3s_CorM	Sfpq
G3	3s_CorM	Chordc1
G3	3s_CorM	Dusp3
G3	3s_CorM	Ywhag
G3	3s_CorM	Lingo4
G3	3s_CorM	Gdap2
G3	3s_CorM	Hsp90aa1
G3	3s_CorM	Esr1
G3	3s_CorM	Hsp90ab1
G3	3s_CorM	H2ax
G3	3s_CorM	Ube2g2
G3	3s_CorM	Ces1d
G3	3s_CorM	Akt1
G3	3s_CorM	Dhx33
G3	3s_CorM	Ubqln4
G3	3s_CorM	Palld
G3	3s_CorM	Skil
G3	3s_CorM	Slc16a6
G3	3s_CorM	Cry1
G3	3s_CorM	Dpy19l1
G3	3s_CorM	Gm20634
G3	3s_CorM	H3c14
G3	3s_CorM	Baiap2
G3	3s_CorM	Nbeal2
G3	3s_CorM	Gm7172
G3	3s_CorM	Hnrnpc
G3	3s_CorM	Tmed9
G3	3s_CorM	Desi2
G3	3s_CorM	Dexi
G3	3s_CorM	4732465J04Rik
G3	3s_CorM	Tor3a
G3	3s_CorM	Fkbp4
G3	3s_CorM	H3c15
G3	3s_CorM	Hdhd3
G3	3s_CorM	Syvn1
G3	3s_CorM	Fam187b
G3	3s_CorM	Mal2
G3	3s_CorM	Mpp4
G3	3s_CorM	Ppa1
G3	3s_CorM	Cstf3
G3	3s_CorM	Uba5
G3	3s_CorM	Rtp3
G3	3s_CorM	Proser2
G3	3s_CorM	Mrap
G3	3s_CorM	Als2
G3	3s_CorM	Slc45a3
G3	3s_CorM	Kras
G3	3s_CorM	Rai14
G3	3s_CorM	Tmem150a
G3	3s_CorM	Ikbkg
G3	3s_CorM	C330013E15Rik
G3	3s_CorM	S1pr1
G3	3s_CorM	E030030I06Rik
G3	3s_CorM	Ppp1r3c
G3	3s_CorM	Leo1
G3	3s_CorM	Nelfa
G3	3s_CorM	Gm29966
G3	3s_CorM	Chka
G3	3s_CorM	Paqr9
G3	3s_CorM	Sowahb
G3	3s_CorM	Paxx
G3	3s_CorM	Sgpl1
G3	3s_CorM	Ddc
G3	3s_CorM	Lrfn3
G3	3s_CorM	Gm30692
G3	3s_CorM	Nek6
G3	3s_CorM	Fam222a
G3	3s_CorM	Ubqln1
G3	3s_CorM	Cdcp1
G3	3s_CorM	Lsr
G3	3s_CorM	Ppard
G3	3s_CorM	Lasp1
G3	3s_CorM	Sox9
G3	3s_CorM	H1f2
G3	3s_CorM	Nectin1
G3	3s_CorM	Gale
G3	3s_CorM	Elovl1
G3	3s_CorM	Tubb2a
G3	3s_CorM	Pxmp4
G3	3s_CorM	Tmie
G3	3s_CorM	Gm31508
G3	3s_CorM	Cgn
G3	3s_CorM	Slc30a10
G3	3s_CorM	Tram1
G3	3s_CorM	Pnkd
G3	3s_CorM	Dapk1
G3	3s_CorM	Tardbp
G3	3s_CorM	Trim2
G3	3s_CorM	Tubb4b
G3	3s_CorM	H2bc4
G3	3s_CorM	Tars
G3	3s_CorM	Ap2a2
G3	3s_CorM	Ypel2
G3	3s_CorM	Svil
G3	3s_CorM	Tmem80
G3	3s_CorM	Smarcd1
G3	3s_CorM	Sh3pxd2a
G3	3s_CorM	Tjp2
G3	3s_CorM	Psen2
G3	3s_CorM	Adra1b
G3	3s_CorM	Grk5
G3	3s_CorM	Shfl
G3	3s_CorM	Cldn1
G3	3s_CorM	Sumo3
G3	3s_CorM	Gtf2ird1
G3	3s_CorM	Dpp9
G3	3all_CorM	Rab32
G3	3all_CorM	Cmpk2
G3	3all_CorM	Dag1
G3	3all_CorM	Slc39a7
G3	3all_CorM	Hsd17b7
G3	3all_CorM	Nit2
G3	3all_CorM	Nicn1
G3	3all_CorM	Tab2
G3	3all_CorM	Mocos
G3	3all_CorM	Mad2l2
G3	3all_CorM	Nr0b2
G3	3all_CorM	Emd
G3	3all_CorM	Pxdn
G3	3all_CorM	Syne1
G3	3all_CorM	Ethe1
G3	3all_CorM	Abhd17c
G3	3all_CorM	Pde4b
G3	3all_CorM	Hsd17b2
G3	3all_CorM	Wdr91
G3	3all_CorM	Aqp8
G3	3all_CorM	Kank1
G3	3all_CorM	S100a10
G3	3all_CorM	Acsl5
G3	3all_CorM	Col5a3
G3	3all_CorM	Mir22hg
G3	3all_CorM	Fga
G3	3all_CorM	Glipr2
G3	3all_CorM	Abcb11
G3	3all_CorM	Nqo2
G3	3all_CorM	Pml
G3	3all_CorM	Srcin1
G3	3all_CorM	Tacc2
G3	3all_CorM	Cit
G3	3all_CorM	Haghl
G3	3all_CorM	Krt18
G3	3all_CorM	Lcp1
G3	3all_CorM	Ubxn1
G3	3all_CorM	5730414N17Rik
G3	3all_CorM	Ugt2b35
G3	3all_CorM	Rfx4
G3	3all_CorM	Fgb
G3	3all_CorM	Tm4sf1
G3	3all_CorM	Avl9
G3	3all_CorM	Tor1aip2
G3	3all_CorM	Htra1
G3	3all_CorM	Pvr
G3	3all_CorM	Unc93a2
G3	3all_CorM	Mettl27
G3	3all_CorM	Cc2d2a
G3	3all_CorM	Cenpl
G3	3all_CorM	Rbms1
G3	3all_CorM	Dnttip1
G3	3all_CorM	Nxpe2
G3	3all_CorM	Klhl5
G3	3all_CorM	Fus
G3	3all_CorM	Acp6
G3	3all_CorM	Arsa
G3	3all_CorM	Chd2
G3	3all_CorM	Fam214b
G3	3all_CorM	Tbc1d23
G3	3all_CorM	Heca
G3	3all_CorM	Ncmap
G3	3all_CorM	Hp1bp3
G3	3all_CorM	Brd7
G3	3all_CorM	Ppp1r3g
G3	3all_CorM	Fam219b
G3	3all_CorM	Ubald1
G3	3all_CorM	Dlgap1
G3	3all_CorM	Srpk2
G3	3all_CorM	Zfp655
G3	3all_CorM	Gm6545
G3	3all_CorM	Slco2b1
G3	3all_CorM	Coro7
G3	3all_CorM	Xrn2
G3	3all_CorM	Pcbp4
G3	3all_CorM	Sult1c2
G3	3all_CorM	Abcg8
G3	3all_CorM	4930523C07Rik
G3	3all_CorM	Pank1
G3	3all_CorM	Khdrbs1
G3	3all_CorM	Cln8
G3	3all_CorM	Rnf19b
G3	3all_CorM	Optn
G3	3all_CorM	Pdp2
G3	3all_CorM	Bcl2l11
G3	3all_CorM	Csrnp1
G3	3all_CorM	Psmg4
G3	3all_CorM	Pex3
G3	3all_CorM	Erbb4
G3	3all_CorM	Siae
G3	3all_CorM	Wipi2
G3	3all_CorM	Dcun1d4
G3	3all_CorM	Mcm10
G3	3all_CorM	Wdr45
G3	3all_CorM	Ddx46
G3	3all_CorM	Socs2
G3	3all_CorM	Eif4ebp1
G3	3all_CorM	Rab3gap1
G3	3all_CorM	Fzd4
G3	3all_CorM	Ctsh
G3	3all_CorM	Mia2
G3	3all_CorM	Pnpla2
G3	3all_CorM	Mon2
G3	3all_CorM	Mt2
G3	3all_CorM	Gm49839
G3	3all_CorM	Acsm5
G3	3all_CorM	Gne
G3	3all_CorM	Echs1
G3	3all_CorM	Kcnk5
G3	3all_CorM	Arhgef26
G3	3all_CorM	Klf13
G3	3all_CorM	Atp6v1e1
G3	3all_CorM	Il1r1
G3	3all_CorM	Pdcd6
G3	3all_CorM	Phf11c
G3	3all_CorM	Tmem41a
G3	3all_CorM	Tmem120a
G3	3all_CorM	Ung
G3	3all_CorM	Alad
G3	3all_CorM	H2-K2
G3	3all_CorM	Polr1a
G3	3all_CorM	Fam102a
G3	3all_CorM	Slc30a9
G3	3all_CorM	Mat1a
G3	3all_CorM	Nampt
G3	3all_CorM	Tmem189
G3	3all_CorM	Amd1
G3	3all_CorM	Hspa1a
G3	3all_CorM	Lpgat1
G3	3all_CorM	Baiap2l1
G3	3all_CorM	Plekha8
G3	3all_CorM	Sord
G3	3all_CorM	Chchd4
G3	3all_CorM	Aopep
G3	3all_CorM	Atp6v0a2
G3	3all_CorM	Gm8326
G3	3all_CorM	Pah
G3	3all_CorM	Rwdd4a
G3	3all_CorM	Prmt7
G3	3all_CorM	Tpcn1
G3	3all_CorM	Pik3r1
G3	3all_CorM	Pdhb
G3	3all_CorM	Rcan1
G3	3all_CorM	Eif4a1
G3	3all_CorM	Cipc
G3	3all_CorM	Sec31a
G3	3all_CorM	Gm43305
G3	3all_CorM	Tk1
G3	3all_CorM	Polr2b
G3	3all_CorM	Chp1
G3	3all_CorM	Hnf4a
G3	3all_CorM	Acsl1
G3	3all_CorM	Mavs
G3	3all_CorM	Tedc2
G3	3all_CorM	Ppp1r10
G3	3all_CorM	Ncbp1
G3	3all_CorM	Taf1c
G3	3all_CorM	Pdf
G3	3all_CorM	Ppm1l
G3	3all_CorM	Nup62
G3	3all_CorM	Gm5844
G3	3all_CorM	Thap2
G3	3all_CorM	Odc1
G3	3all_CorM	Ncbp2
G3	3all_CorM	Eif4e
G3	3all_CorM	Tmem14c
G3	3all_CorM	Cdk2ap1
G3	3all_CorM	Kyat3
G3	3all_CorM	Nop16
G3	3all_CorM	Kti12
G3	3all_CorM	Atp2a2
G3	3all_CorM	Bhmt2
G3	3all_CorM	Kmt5a
G3	3all_CorM	Snf8
G3	3all_CorM	Gimap9
G3	3all_CorM	Pcyox1
G3	3all_CorM	Epm2aip1
G3	3all_CorM	Abhd8
G3	3all_CorM	Znrd1
G3	3all_CorM	Btnl9
G3	3all_CorM	H4c9
G3	3all_CorM	Mir17hg
G3	3all_CorM	Hmox1
G3	3all_CorM	Mtmr4
G3	3all_CorM	2310015A16Rik
G3	3all_CorM	Ppil1
G3	3all_CorM	Ido2
G3	3all_CorM	Ncoa5
G3	3all_CorM	Tuba1c
G3	3all_CorM	Prkar2a
G3	3all_CorM	Hells
G3	3all_CorM	Itm2b
G3	3all_CorM	Mgme1
G3	3all_CorM	Slc31a1
G3	3all_CorM	Smco4
G3	3all_CorM	Gm18635
G3	3all_CorM	Mypop
G3	3all_CorM	Nedd4l
G3	3all_CorM	Irs1
G3	3all_CorM	Tubb2b
G3	3all_CorM	Crem
G3	3all_CorM	Arhgef19
G3	3all_CorM	Litaf
G3	3all_CorM	Clptm1l
G3	3all_CorM	Pnrc1
G3	3all_CorM	Mest
G3	3all_CorM	Pdlim1
G3	3all_CorM	Selenoi
G3	3all_CorM	Nup93
G3	3all_CorM	Efnb1
G3	3all_CorM	Lsm11
G3	3all_CorM	Tuba4a
G3	3all_CorM	Gm37336
G3	3all_CorM	Rtn4rl1
G3	3all_CorM	Tnfaip2
G3	3all_CorM	Gas6
G4	4s_M&C	Zfp385a
G4	4s_M&C	Khsrp
G4	4s_M&C	Wsb1
G4	4s_M&C	Mgat5
G4	4s_M&C	Snhg9
G4	4s_M&C	Pafah1b1
G4	4s_M&C	Zfp101
G4	4s_M&C	Cyp2r1
G4	4s_M&C	Calm3
G4	4s_M&C	Lrsam1
G4	4s_M&C	Slc51b
G4	4s_M&C	Gm47004
G4	4s_M&C	Elf1
G4	4s_M&C	Nudcd1
G4	4s_M&C	Armcx3
G4	4s_M&C	Mmp11
G4	4s_M&C	Klf7
G4	4s_M&C	Cx3cr1
G4	4s_M&C	Zgrf1
G4	4s_M&C	D130017N08Rik
G4	4s_M&C	Pcyox1l
G4	4s_M&C	Faap20
G4	4s_M&C	Treml4
G4	4s_M&C	Nsdhl
G4	4s_M&C	Gm26569
G4	4s_M&C	Slc15a3
G4	4s_M&C	Mpzl3
G4	4s_M&C	Nf1
G4	4s_M&C	Fam118a
G4	4s_M&C	Ikbip
G4	4s_M&C	Gabpa
G4	4s_M&C	Add3
G4	4s_M&C	Ptbp1
G4	4s_M&C	Rabgap1
G4	4s_M&C	Ssh1
G4	4s_M&C	Nfasc
G4	4s_M&C	Cblb
G4	4s_M&C	Ptpn22
G4	4s_M&C	Prmt9
G4	4s_M&C	Acad8
G4	4s_M&C	Ptprs
G4	4s_M&C	Thnsl1
G4	4s_M&C	Fbrsl1
G4	4s_M&C	Pnpla8
G4	4s_M&C	Midn
G4	4s_M&C	Slc6a8
G4	4s_M&C	Pcf11
G4	4s_M&C	Kif21a
G4	4s_M&C	Rufy2
G4	4s_M&C	Rsf1
G4	4s_M&C	Tom1l2
G4	4s_M&C	Gm12195
G4	4s_M&C	Vrk3
G4	4s_M&C	Sugp1
G4	4s_M&C	Gm35696
G4	4s_M&C	Siva1
G4	4s_M&C	Klhdc2
G4	4s_M&C	Robo4
G4	4s_M&C	Hoxb5
G4	4s_M&C	Dmac2
G4	4s_M&C	Golga4
G4	4s_M&C	Tapt1
G4	4s_M&C	Nipbl
G4	4s_M&C	Pbld1
G4	4s_M&C	Reln
G4	4s_M&C	Rb1cc1
G4	4s_M&C	Mul1
G4	4s_M&C	Tmem65
G4	4s_M&C	Phf10
G4	4s_M&C	Taf4b
G4	4s_M&C	Vwf
G4	4s_M&C	Zxdc
G4	4s_M&C	Sdha
G4	4s_M&C	Aldoa
G4	4s_M&C	Egfr
G4	4s_M&C	Napa
G4	4s_M&C	Faah
G4	4s_M&C	Gtf2i
G4	4s_M&C	Polg
G4	4s_M&C	Imp3
G4	4s_M&C	Cant1
G4	4s_M&C	Gm11827
G4	4s_M&C	Exosc4
G4	4s_M&C	Dock5
G4	4s_M&C	Uhrf1bp1l
G4	4s_M&C	Npm1
G4	4s_M&C	Chd1
G4	4s_M&C	Il17ra
G4	4s_M&C	Commd1b
G4	4s_M&C	B3gnt2
G4	4s_M&C	Hsd17b6
G4	4s_M&C	Brca1
G4	4s_M&C	Ccdc112
G4	4s_M&C	Trim13
G4	4s_M&C	Rsl1d1
G4	4s_M&C	Dhrs13
G4	4s_M&C	Zfp612
G4	4s_M&C	Slc22a5
G4	4s_M&C	Abhd17a
G4	4s_M&C	Tomm70a
G4	4s_M&C	Emc1
G4	4s_M&C	Cebpz
G4	4s_M&C	Tpk1
G4	4s_M&C	Adm
G4	4s_M&C	Lage3
G4	4s_M&C	Ddx31
G4	4s_M&C	Prps1
G4	4s_M&C	Gm16348
G4	4s_M&C	Gpat3
G4	4s_M&C	Fam117a
G4	4s_M&C	Acox1
G4	4s_M&C	Twnk
G4	4s_M&C	Scyl2
G4	4s_M&C	Senp2
G4	4s_M&C	Dipk2a
G4	4s_M&C	Mme
G4	4s_M&C	Nr1h3
G4	4s_M&C	Rpp38
G4	4s_M&C	Ykt6
G4	4s_M&C	Trmt61b
G4	4s_M&C	Endod1
G4	4s_M&C	Gatad1
G4	4s_M&C	Arpc1a
G4	4s_M&C	Sec11a
G4	4s_M&C	Lrp11
G4	4s_M&C	Tm9sf2
G4	4s_M&C	Gm7628
G4	4s_M&C	Hsd11b1
G4	4s_M&C	Zfp329
G4	4s_M&C	St13
G4	4s_M&C	Pde4a
G4	4s_M&C	Lsm12
G4	4s_M&C	Mecom
G4	4s_M&C	Bmper
G4	4s_M&C	Cldn14
G4	4s_M&C	Slc35c1
G4	4s_M&C	Wars
G4	4s_M&C	Epb41l5
G4	4s_M&C	Slc22a28
G4	4s_M&C	Slc22a30
G4	4s_M&C	Colec12
G4	4s_M&C	Pmepa1
G4	4s_M&C	Skp1a
G4	4s_M&C	Slc13a2
G4	4s_M&C	Mpp6
G4	4s_M&C	A530020G20Rik
G4	4s_M&C	Castor2
G4	4s_M&C	Spryd3
G4	4s_M&C	Ttll12
G4	4s_M&C	Eef1akmt1
G4	4s_M&C	Gm11967
G4	4s_M&C	Rabl3
G4	4s_M&C	Ptrh1
G4	4s_M&C	Gpsm2
G4	4s_M&C	Thyn1
G4	4s_M&C	Sae1
G4	4s_M&C	Arhgdia
G4	4s_M&C	Gm36264
G4	4s_M&C	Tti2
G4	4all_C&M	Snx6
G4	4all_C&M	Adam11
G4	4all_C&M	Lst1
G4	4all_C&M	Zfp395
G4	4all_C&M	Rnf103
G4	4all_C&M	Tmx3
G4	4all_C&M	Rdh7
G4	4all_C&M	Zfp691
G4	4all_C&M	Lcmt2
G4	4all_C&M	Mlh3
G4	4all_C&M	Magix
G4	4all_C&M	Atg4a
G4	4all_C&M	Ckb
G4	4all_C&M	Arl15
G4	4all_C&M	Ptgs1
G4	4all_C&M	Ccdc51
G4	4all_C&M	Tuba1a
G4	4all_C&M	Slc12a5
G4	4all_C&M	Actr3-ps
G4	4all_C&M	Prelid2
G4	4all_C&M	Nos1ap
G4	4all_C&M	Prelp
G4	4all_C&M	Nelfb
G4	4all_C&M	Ccdc66
G4	4all_C&M	Vrk2
G4	4all_C&M	Jpt1
G4	4all_C&M	Sos1
G4	4all_C&M	Pxn
G4	4all_C&M	Hmgxb4
G4	4all_C&M	Chek2
G4	4all_C&M	Albfm1
G4	4all_C&M	Lrp2bp
G4	4all_C&M	Pea15a
G4	4all_C&M	Dcaf7
G4	4all_C&M	Dact2
G4	4all_C&M	Ntn4
G4	4all_C&M	Ccdc166
G4	4all_C&M	Gm42614
G4	4all_C&M	Slc9a9
G4	4all_C&M	Cxcr6
G4	4all_C&M	Stam
G4	4all_C&M	H3f3b
G4	4all_C&M	Abhd4
G4	4all_C&M	Parvg
G4	4all_C&M	Rxrg
G4	4all_C&M	Gm15883
G4	4all_C&M	Ormdl1
G4	4all_C&M	Fmn1
G4	4all_C&M	6430571L13Rik
G4	4all_C&M	Ehbp1
G4	4all_C&M	Dhdds
G4	4all_C&M	Git2
G4	4all_C&M	Pwwp3a
G4	4all_C&M	Rad51b
G4	4all_C&M	Itga2b
G4	4all_C&M	Flt3l
G4	4all_C&M	Brdt
G4	4all_C&M	Cdkn1b
G4	4all_C&M	Fgfr2
G4	4all_C&M	Ing2
G4	4all_C&M	Mre11a
G4	4all_C&M	Gm36899
G4	4all_C&M	Aplf
G4	4all_C&M	Zbp1
G4	4all_C&M	Cpne8
G4	4all_C&M	Tifa
G4	4all_C&M	1110012L19Rik
G4	4all_C&M	Tnfaip8l3
G4	4all_C&M	Mios
G4	4all_C&M	Ankrd49
G4	4all_C&M	Ppp4r1l-ps
G4	4all_C&M	Ankrd27
G4	4all_C&M	Jak1
G4	4all_C&M	Kctd17
G4	4all_C&M	Gm9435
G4	4all_C&M	Zrsr2
G4	4all_C&M	Ankle2
G4	4all_C&M	Sod3
G4	4all_C&M	A930036K24Rik
G4	4all_C&M	Ppargc1a
G4	4all_C&M	Wwox
G4	4all_C&M	Klb
G4	4all_C&M	Il15
G4	4all_C&M	Mcrip1
G4	4all_C&M	Mipep
G4	4all_C&M	Cog1
G4	4all_C&M	Ercc5
G4	4all_C&M	Snhg16
G4	4all_C&M	Gm2814
G4	4all_C&M	Zfp113
G4	4all_C&M	S1pr3
G4	4all_C&M	Yeats4
G4	4all_C&M	Rassf3
G4	4all_C&M	Samd5
G4	4all_C&M	E130102H24Rik
G4	4all_C&M	Fam114a1
G4	4all_C&M	Cdk5rap1
G4	4all_C&M	Coq9
G4	4all_C&M	Gm44292
G4	4all_C&M	Crebbp
G4	4all_C&M	Lysmd1
G4	4all_C&M	Ralgps2
G4	4all_C&M	Dbr1
G4	4all_C&M	Adcy9
G4	4all_C&M	Inhbb
G4	4all_C&M	Krt23
G4	4all_C&M	Arhgef9
G4	4all_C&M	Atm
G4	4all_C&M	Ttc33
G4	4all_C&M	Esam
G4	4all_C&M	Tmem204
G4	4all_C&M	Cyld
G4	4all_C&M	Smg6
G4	4all_C&M	Gm20522
G4	4all_C&M	Mxd1
G4	4all_C&M	Smc4
G4	4all_C&M	Haus7
G4	4all_C&M	Clcc1
G4	4all_C&M	Inafm1
G4	4all_C&M	Topors
G4	4all_C&M	Cd83
G4	4all_C&M	Vps11
G4	4all_C&M	Gprc5c
G4	4all_C&M	0610043K17Rik
G4	4all_C&M	Tmem263
G4	4all_C&M	Bmp2k
G4	4all_C&M	Gm16536
G4	4all_C&M	9430062P05Rik
G4	4all_C&M	Hhipl1
G4	4all_C&M	Ccl27a
G4	4all_C&M	Resf1
G4	4all_C&M	Hyi
G4	4all_C&M	Cast
G4	4all_C&M	Yy1
G4	4all_C&M	Nagk
G4	4all_C&M	Mpp5
G4	4all_C&M	Blnk
G4	4all_C&M	Gm49527
G4	4all_C&M	Zhx3
G4	4all_C&M	Lratd2
G4	4all_C&M	Slc25a46
G4	4all_C&M	Rybp
G4	4all_C&M	Msln
G4	4all_C&M	Hivep2
G4	4all_C&M	Heatr1
G4	4all_C&M	1110059G10Rik
G4	4all_C&M	Cenpw
G4	4all_C&M	Foxq1
G4	4all_C&M	Tmem220
G4	4all_C&M	Tmem245
G4	4all_C&M	Rprd2
G4	4all_C&M	Mlycd
G4	4all_C&M	Clec1a
G4	4all_C&M	Glcci1
G4	4all_C&M	Usp22
G4	4all_C&M	Syce2
G4	4all_C&M	Ubn1
G4	4all_C&M	Polr2c
G4	4all_C&M	Mus81
G4	4all_C&M	Mia3
G4	4all_C&M	Zfp984
G4	4all_C&M	Polr1c
G4	4all_C&M	Zbtb2
G4	4all_C&M	Kmt2e
G4	4all_C&M	Ubr3
G4	4all_C&M	Kcnk10
G4	4all_C&M	Diablo
G4	4all_C&M	Apoh
G4	4all_C&M	Slc25a29
G4	4all_C&M	Smim27
G4	4all_C&M	Btbd19
G4	4all_C&M	Utp15
G4	4all_C&M	Fam120b
G4	4all_C&M	Ttc1
G4	4all_C&M	Ccdc9b
G4	4all_C&M	Mfap1a
G4	4all_C&M	Tmtc4
G4	4all_C&M	Ammecr1l
G4	4all_C&M	Abca8a
G4	4all_C&M	Pi4ka
G4	4all_C&M	Traf3ip1
G4	4all_C&M	Dxo
G4	4all_C&M	Myom1
G4	4all_C&M	Gm10478
G4	4all_C&M	Map4k5
G4	4all_C&M	Gm19950
G4	4all_C&M	Cobl
G4	4all_C&M	Anp32b
G4	4all_C&M	Ldlrad3
G4	4all_C&M	Zbtb11
G4	4all_C&M	Cpm
G4	4all_C&M	Larp4
G4	4all_C&M	Smurf2
G4	4all_C&M	Zbtb12
G4	4all_C&M	Paip1
G4	4all_C&M	Serbp1
G4	4all_C&M	Rpp14
G4	4all_C&M	Zfp110
G4	4all_C&M	Ngdn
G4	4all_C&M	Rlim
G4	4all_C&M	Ube2d-ps
G4	4all_C&M	Fabp1
G4	4all_C&M	Mrps36
G4	4all_C&M	Kmt2b
G4	4all_C&M	Cntrl
G4	4all_C&M	Tmed5
G4	4all_C&M	Gm20695
G4	4all_C&M	Surf2
G4	4all_C&M	Dnttip2
G4	4all_C&M	Nme3
G4	4all_C&M	Pigq
G4	4all_C&M	Actr6
G4	4all_C&M	Slc22a21
G4	4all_C&M	Gm16062
G4	4all_C&M	Prok1
G4	4all_C&M	Dnajc2
G4	4all_C&M	Acaa1a
G4	4all_C&M	Tmem50b
G4	4all_C&M	Tchh
G4	4all_C&M	Rpusd3
G4	4all_C&M	Sh3glb1
G4	4all_C&M	Zfp607b
G4	4all_C&M	Akr1c12
G4	4all_C&M	Gm11964
G4	4all_C&M	Stmn1
G4	4all_C&M	2810004N23Rik
G4	4all_C&M	Hsd17b11
G4	4all_C&M	Gstz1
G4	4all_C&M	Srp14
G4	4all_C&M	Mical3
G4	4all_C&M	Usf3
G4	4all_C&M	Nrf1
G4	4all_C&M	Mmp15
G4	4all_C&M	Ddx19b
G4	4all_C&M	Bad
G4	4all_C&M	Aldh3a2
G4	4all_C&M	Rad1
G4	4all_C&M	Perp
G4	4all_C&M	Msra
G4	4all_C&M	Invs
G4	4all_C&M	Ppp4r2
G4	4all_C&M	Mars2
G4	4all_C&M	Pomgnt1
G4	4all_C&M	Erap1
G4	4all_C&M	Tsc22d2
G4	4all_C&M	Arhgap32
G4	4all_C&M	Parg
G4	4all_C&M	Ubxn2b
G4	4all_C&M	Tpd52
G4	4all_C&M	Gys1
G4	4all_C&M	Phospho2
G4	4all_C&M	Pisd
G4	4all_C&M	Grina
G4	4all_C&M	Rnf135
G4	4all_C&M	Nol11
G4	4all_C&M	Hadh
G4	4all_C&M	Utp23
G4	4all_C&M	Ccdc151
G4	4all_C&M	Ddx18
G4	4all_C&M	4930453N24Rik
G4	4all_C&M	Slc9a6
G4	4all_C&M	2810002D19Rik
G4	4all_C&M	Ces1g
G4	4all_C&M	Tmem135
G4	4all_C&M	Dpys
G4	4all_C&M	Tmem14a
G4	4all_C&M	Gm49890
G4	4all_C&M	Ctnnbip1
G4	4all_C&M	Ppp4r4
G4	4all_C&M	Gm13421
G4	4all_C&M	Gm10131
G4	4all_C&M	Flrt1
G4	4all_C&M	Nudt5
G4	4all_C&M	Atp5h
G4	4all_C&M	Tiparp
G4	4all_C&M	Fosl2
G4	4all_C&M	Fam220a.1
G4	4all_C&M	Timm8b
G4	4all_C&M	Trappc13
G4	4all_C&M	Usp34
G4	4all_C&M	Emcn
G4	4all_C&M	Zcchc10
G4	4all_C&M	Fetub
G4	4all_C&M	Golph3
G4	4all_C&M	Six5
G4	4all_C&M	Tra2b
G4	4all_C&M	Lrrc3
G4	4all_C&M	Cdc34
G4	4all_C&M	Mmadhc
G4	4all_C&M	Xkr9
G4	4all_C&M	Yap1
G4	4all_C&M	Fam129c
G4	4all_C&M	Map7d1
G4	4all_C&M	Fsbp
G4	4all_C&M	Mrm2
G4	4all_C&M	Zfp592
G4	4all_C&M	Mocs2
G4	4all_C&M	Tia1
G4	4all_C&M	Chmp3
G4	4all_C&M	1110065P20Rik
G4	4all_C&M	Txndc5
G4	4all_C&M	Galnt1
G4	4all_C&M	Dtymk
G4	4all_C&M	Ppp1r15b
G4	4all_C&M	Fndc4
G4	4all_C&M	Fbxw9
G4	4all_C&M	Med7
G4	4all_C&M	Akr1c20
G4	4all_C&M	Aco1
G4	4all_C&M	B230307C23Rik
G4	4all_C&M	Cops7b
G4	4all_C&M	Gm21926
G4	4all_C&M	6430548M08Rik
G4	4all_C&M	Ajuba
G4	4all_C&M	Zfp950
G4	4all_C&M	Hus1
G4	4all_C&M	Btg2
G4	4all_C&M	Ostc
G4	4all_C&M	Cks2
G4	4all_C&M	mt-Nd1
G4	4all_C&M	Tmem141
G4	4all_C&M	Lman2l
G4	4all_C&M	Slc25a17
G4	4all_C&M	Entpd6
G4	4all_C&M	Gas2l1
G4	4all_C&M	Ptpa
G4	4all_C&M	Fam210b
G4	4all_C&M	Ptpn9
G4	4all_C&M	1700066M21Rik
G4	4all_C&M	Ptms
G4	4all_C&M	Gm37824
G4	4all_C&M	Nhsl2
G4	4all_C&M	Zfp433
G4	4all_C&M	Srebf2
G4	4all_C&M	Srms
G4	4all_C&M	Isg20
G4	4all_C&M	Tmbim6
G4	4all_C&M	Kcnt2
G4	4all_C&M	Wdr1
G4	4all_C&M	P3h1
G4	4all_C&M	Cenpc1
G4	4all_C&M	Ocstamp
G4	4all_C&M	Emilin1
G4	4all_C&M	AV356131
G4	4all_C&M	Tiam1
G4	4all_C&M	Sqle
G4	4all_C&M	Snrpd3
G4	4all_C&M	Pigyl
