# Supplementary material for: mTOR signaling contributes to system-driven rhythmic gene expression in mouse liver
Source: Sci Adv. 2026 Jul 23;12(30):eaec0131. doi: 10.1126/sciadv.aec0131 (PMC13394481; doi:10.1126/sciadv.aec0131)
Supplement: Supplementary file 2 — Tables S1 to S11 [file sciadv.aec0131_tables_s1_to_s11.zip › aec0131_table_s6.txt]

Motif Name	Consensus	G1A_602	G1B_414	G1C_188	G2A_751	G2B_369	G2C_382	G3A_1524	G3B_1063	G3C_461	G4A_766	G4B_219	G4C_547	DHS_20000
REM19(REM)/colamp-REM19-DAP-Seq(GSE60143)/Homer	AAAAAAAA	62	45	17	61	32	29	158	108	50	67	14	53	2022
SeqBias: polyA-repeat	AAAAAAAAAA	599	413	186	751	369	382	1519	1059	460	764	219	545	19955
dof42(C2C2dof)/col-dof42-DAP-Seq(GSE60143)/Homer	AAAAAGGC	72	48	24	57	24	33	162	112	50	69	20	49	2026
Unknown4/Drosophila-Promoters/Homer	AAAAATACCRMA	6	5	1	7	2	5	11	8	3	9	5	4	209
AT1G76870(Trihelix)/col-AT1G76870-DAP-Seq(GSE60143)/Homer	AAAACCRGWW	38	22	16	37	18	19	90	51	39	51	18	33	1093
WRKY7(WRKY)/colamp-WRKY7-DAP-Seq(GSE60143)/Homer	AAAAGTCAACGSHWD	1	1	0	0	0	0	1	1	0	0	0	0	6
CDF3(C2C2dof)/colamp-CDF3-DAP-Seq(GSE60143)/Homer	AAAAGTRM	186	127	59	202	103	99	406	282	124	212	58	154	5301
At3g09600(MYBrelated)/colamp-At3g09600-DAP-Seq(GSE60143)/Homer	AAAATATCTT	31	17	14	36	23	13	76	57	19	31	14	17	950
RUNX1(Runt)/Jurkat-RUNX1-ChIP-Seq(GSE29180)/Homer	AAACCACARM	103	70	33	116	64	52	267	185	82	127	27	100	3353
Unknown2/Arabidopsis-Promoters/Homer	AAACGACGTCGTTTT	0	0	0	1	0	1	2	1	1	0	0	0	12
Barx1(Homeobox)/Stomach-Barx1.3xFlag-ChIP-Seq(GSE69483)/Homer	AAACMATTAN	42	29	13	52	26	26	102	77	25	45	12	33	1294
AT1G04880(ARID)/colamp-AT1G04880-DAP-Seq(GSE60143)/Homer	AAACTATATADTATA	3	3	0	1	1	0	5	3	2	6	3	3	86
GRHL2(CP2)/HBE-GRHL2-ChIP-Seq(GSE46194)/Homer	AAACYKGTTWDACMRGTTTB	45	34	11	56	28	28	96	65	31	40	13	27	1317
SpiB(ETS)/OCILY3-SPIB-ChIP-Seq(GSE56857)/Homer	AAAGRGGAAGTG	25	19	6	44	21	23	60	38	22	39	13	26	852
WRKY46(WRKY)/colamp-WRKY46-DAP-Seq(GSE60143)/Homer	AAAGTCAACGSN	5	4	1	6	5	1	8	6	2	7	0	7	234
At4g01280(MYBrelated)/colamp-At4g01280-DAP-Seq(GSE60143)/Homer	AAATATCT	38	21	17	45	25	20	88	67	21	31	18	13	1189
EPR1(MYBrelated)/colamp-EPR1-DAP-Seq(GSE60143)/Homer	AAATATCT	26	16	10	29	19	10	60	46	14	19	12	7	796
LHY1(MYBrelated)/col-LHY1-DAP-Seq(GSE60143)/Homer	AAATATCT	26	16	10	29	19	10	60	46	14	19	12	7	796
RVE1(MYBrelated)/col-RVE1-DAP-Seq(GSE60143)/Homer	AAATATCT	39	25	14	47	29	18	95	72	23	34	18	16	1206
ABR1(AP2EREBP)/colamp-ABR1-DAP-Seq(GSE60143)/Homer	AAATGGCGGCGG	77	50	27	144	73	71	220	148	72	138	46	92	2953
CES-1(Homeobox)/cElegans-L1-CES1-ChIP-Seq(modEncode)/Homer	AAATTSAATTTN	28	19	9	29	16	13	80	50	30	42	9	33	1124
MyoG(bHLH)/C2C12-MyoG-ChIP-Seq(GSE36024)/Homer	AACAGCTG	148	102	46	151	76	75	396	279	117	168	44	124	4226
E-box/Drosophila-Promoters/Homer	AACAGCTGTTHN	43	32	11	34	12	22	95	63	32	44	17	27	1069
ZBTB18(Zf)/HEK293-ZBTB18.GFP-ChIP-Seq(GSE58341)/Homer	AACATCTGGA	52	34	18	58	33	25	168	119	49	77	17	60	1855
ETS(ETS)/Promoter/Homer	AACCGGAAGT	58	31	27	120	60	60	157	106	51	107	46	61	2464
ETV1(ETS)/GIST48-ETV1-ChIP-Seq(GSE22441)/Homer	AACCGGAAGT	173	109	64	249	123	126	450	317	133	249	82	167	6135
ANAC103(NAC)/col-ANAC103-DAP-Seq(GSE60143)/Homer	AACTTGNWNWNCAAG	31	26	5	42	27	15	92	63	29	45	16	29	1115
PGR(NR)/EndoStromal-PGR-ChIP-Seq(GSE69539)/Homer	AAGAACATWHTGTTC	36	28	8	31	19	12	95	76	19	21	4	17	958
LRF(Zf)/Erythroblasts-ZBTB7A-ChIP-Seq(GSE74977)/Homer	AAGACCCYYN	96	74	22	163	73	90	256	196	60	143	43	100	3201
At3g12730(G2like)/colamp-At3g12730-DAP-Seq(GSE60143)/Homer	AAGATTCT	102	60	42	119	61	58	256	168	88	128	46	82	3567
Pho4(bHLH)/Yeast-Pho4-ChIP-Seq(GSE29506)/Homer	AAGCACGTGBGD	58	38	20	60	28	32	100	75	25	38	17	21	1099
Nkx3.1(Homeobox)/LNCaP-Nkx3.1-ChIP-Seq(GSE28264)/Homer	AAGCACTTAA	220	142	78	269	137	132	586	428	158	260	71	189	7213
ZNF165(Zf)/WHIM12-ZNF165-ChIP-Seq(GSE65937)/Homer	AAGGKGRCGCAGGCA	23	14	9	18	12	6	36	26	10	15	6	9	381
Tbr1(T-box)/Cortex-Tbr1-ChIP-Seq(GSE71384)/Homer	AAGGTGTKAA	132	82	50	160	85	75	304	214	90	150	42	108	4011
ATHB5(HB)/colamp-ATHB5-DAP-Seq(GSE60143)/Homer	AATGATTG	83	54	29	98	48	50	249	168	81	101	22	79	3149
ATHB6(Homeobox)/col-ATHB6-DAP-Seq(GSE60143)/Homer	AATGATTG	101	61	40	122	58	64	285	192	93	130	31	99	3753
ATHB7(Homeobox)/col-ATHB7-DAP-Seq(GSE60143)/Homer	AATGATTG	75	46	29	87	43	44	205	141	64	98	27	71	2745
DREB19(AP2EREBP)/colamp-DREB19-DAP-Seq(GSE60143)/Homer	AATGTCGGTK	45	32	13	82	39	43	133	99	34	78	17	61	1566
LMI1(HB)/colamp-LMI1-DAP-Seq(GSE60143)/Homer	AATTATTG	40	25	15	70	30	40	128	84	44	61	16	45	1714
Unknown6/Drosophila-Promoters/Homer	AATTTTAAAA	53	33	20	52	33	19	127	89	38	61	17	44	1699
RORa(NR)/Liver-Rora-ChIP-Seq(GSE101115)/Homer	AAWCTAGGTCARDNN	45	29	16	22	12	10	76	56	20	33	9	24	843
RORgt(NR)/EL4-RORgt.Flag-ChIP-Seq(GSE56019)/Homer	AAYTAGGTCA	39	24	15	20	9	11	76	52	24	26	7	19	776
RORgt(NR)/EL4-RORgt.Flag-ChIP-Seq(GSE56019)/Homer	AAYTAGGTCA	39	24	15	20	9	11	76	52	24	26	7	19	776
STAT6(Stat)/CD4-Stat6-ChIP-Seq(GSE22104)/Homer	ABTTCYYRRGAA	45	34	11	57	27	30	119	80	39	53	8	45	1593
ANAC038(NAC)/col-ANAC038-DAP-Seq(GSE60143)/Homer	ACACGTWAYC	191	131	60	269	125	144	541	374	167	279	72	207	6773
ANAC046(NAC)/colamp-ANAC046-DAP-Seq(GSE60143)/Homer	ACACGYWAYC	183	124	59	253	125	128	498	357	141	249	64	185	6189
Ptf1a(bHLH)/Panc1-Ptf1a-ChIP-Seq(GSE47459)/Homer	ACAGCTGTTN	305	204	101	343	169	174	795	565	230	340	89	251	8989
ERG(ETS)/VCaP-ERG-ChIP-Seq(GSE14097)/Homer	ACAGGAAGTG	183	114	69	263	119	144	487	346	141	252	78	174	6370
ETS1(ETS)/Jurkat-ETS1-ChIP-Seq(GSE17954)/Homer	ACAGGAAGTG	117	74	43	194	98	96	318	231	87	182	62	120	4508
p53(p53)/mES-cMyc-ChIP-Seq(GSE11431)/Homer	ACATGCCCGGGCAT	4	3	1	0	0	0	2	2	0	1	0	1	76
NeuroG2(bHLH)/Fibroblast-NeuroG2-ChIP-Seq(GSE75910)/Homer	ACCATCTGTT	181	127	54	174	90	84	467	335	132	186	47	139	5352
AT1G77200(AP2EREBP)/colamp-AT1G77200-DAP-Seq(GSE60143)/Homer	ACCGACAHWD	55	39	16	91	48	43	148	107	41	85	23	62	1886
ETV4(ETS)/HepG2-ETV4-ChIP-Seq(ENCODE)/Homer	ACCGGAAGTG	157	99	58	248	126	122	395	282	113	223	78	145	5478
PAX3:FKHR-fusion(Paired,Homeobox)/Rh4-PAX3:FKHR-ChIP-Seq(GSE19063)/Homer	ACCRTGACTAATTNN	21	16	5	22	10	12	39	28	11	20	4	16	592
CAMTA5(CAMTA)/col-CAMTA5-DAP-Seq(GSE60143)/Homer	ACGCGTTTTANACRC	23	22	1	34	15	19	52	44	8	28	13	15	819
AT1G76880(Trihelix)/col-AT1G76880-DAP-Seq(GSE60143)/Homer	ACGGTAAAAW	25	17	8	35	17	18	70	49	21	38	12	26	940
TGA2(bZIP)/colamp-TGA2-DAP-Seq(GSE60143)/Homer	ACGTCAYCHH	84	58	26	138	70	68	207	137	70	131	44	87	2573
GFY(?)/Promoter/Homer	ACTACAATTCCC	13	9	4	39	22	17	46	30	16	43	10	33	749
IRF4(IRF)/GM12878-IRF4-ChIP-Seq(GSE32465)/Homer	ACTGAAACCA	44	32	12	54	27	27	115	77	38	64	17	47	1540
PQM-1(?)/cElegans-L3-ChIP-Seq(modEncode)/Homer	ACTGATAAGA	42	26	16	28	12	16	87	54	33	46	9	37	1221
Elf4(ETS)/BMDM-Elf4-ChIP-Seq(GSE88699)/Homer	ACTTCCKGKT	127	82	45	203	102	101	324	226	98	178	63	115	4508
NTM1(NAC)/col-NTM1-DAP-Seq(GSE60143)/Homer	ACTTRTARAASAAGT	38	30	8	55	29	26	133	85	48	51	16	35	1461
PRDM1(Zf)/Hela-PRDM1-ChIP-Seq(GSE31477)/Homer	ACTTTCACTTTC	61	40	21	55	30	25	142	101	41	69	21	48	1759
T1ISRE(IRF)/ThioMac-Ifnb-Expression/Homer	ACTTTCGTTTCT	0	0	0	3	2	1	3	2	1	7	1	6	56
Mouse_Recombination_Hotspot(Zf)/Testis-DMC1-ChIP-Seq(GSE24438)/Homer	ACTYKNATTCGTGNTACTTC	6	5	1	5	3	2	16	14	2	3	2	1	156
ELF5(ETS)/T47D-ELF5-ChIP-Seq(GSE30407)/Homer	ACVAGGAAGT	83	54	29	145	77	68	206	145	61	135	43	92	2996
Unknown3/Drosophila-Promoters/Homer	ACVAKCTGGCAGCGC	11	10	1	16	8	8	38	26	12	20	7	13	445
TCFL2(HMG)/K562-TCF7L2-ChIP-Seq(GSE29196)/Homer	ACWTCAAAGG	12	10	2	18	9	9	44	32	12	12	3	9	466
JGL(C2H2)/col-JGL-DAP-Seq(GSE60143)/Homer	ACYTTCAGTT	164	121	43	204	94	110	419	298	121	207	65	142	5402
LHY(Myb)/Seedling-LHY-ChIP-Seq(GSE52175)/Homer	ADAAATATCT	65	41	24	88	47	41	157	111	46	67	25	42	2122
At5g08520(MYBrelated)/colamp-At5g08520-DAP-Seq(GSE60143)/Homer	ADBSTTATCY	108	82	26	103	52	51	243	159	84	113	26	87	3197
Lhx3(Homeobox)/Neuron-Lhx3-ChIP-Seq(GSE31456)/Homer	ADBTAATTAR	178	113	65	199	101	98	402	293	109	191	58	133	5352
PRDM9(Zf)/Testis-DMC1-ChIP-Seq(GSE35498)/Homer	ADGGYAGYAGCATCT	37	29	8	34	17	17	87	63	24	56	19	37	1179
AT5G45580(G2like)/colamp-AT5G45580-DAP-Seq(GSE60143)/Homer	ADRGAATCTH	121	72	49	136	74	62	275	184	91	148	45	103	3870
AT2G38300(G2like)/col-AT2G38300-DAP-Seq(GSE60143)/Homer	ADRGAATGTT	95	63	32	97	50	47	247	168	79	140	43	97	3148
ZNF528(Zf)/HEK293-ZNF528.GFP-ChIP-Seq(GSE58341)/Homer	AGAAATGACTTCCCT	0	0	0	0	0	0	2	1	1	0	0	0	10
AT4G37180(G2like)/col-AT4G37180-DAP-Seq(GSE60143)/Homer	AGAATCTTNN	94	59	35	119	62	57	243	162	81	129	42	87	3239
PU.1(ETS)/ThioMac-PU.1-ChIP-Seq(GSE21512)/Homer	AGAGGAAGTG	54	39	15	77	44	33	131	101	30	62	16	46	1712
TRPS1(Zf)/MCF7-TRPS1-ChIP-Seq(GSE107013)/Homer	AGATAAGANN	189	130	59	199	95	104	478	318	160	209	53	156	6137
GATA3(Zf)/iTreg-Gata3-ChIP-Seq(GSE20898)/Homer	AGATAASR	162	112	50	152	69	83	376	252	124	164	37	127	4821
CCA(Myb)/Arabidopsis-CCA.GFP-ChIP-Seq(GSE70533)/Homer	AGATATYTTT	64	41	23	68	36	32	124	93	31	56	16	40	1673
GATA3(Zf),DR4/iTreg-Gata3-ChIP-Seq(GSE20898)/Homer	AGATGKDGAGATAAG	13	8	5	6	2	4	11	8	3	6	4	2	226
At2g01060(G2like)/colamp-At2g01060-DAP-Seq(GSE60143)/Homer	AGATKCBNWW	227	139	88	253	128	125	546	361	185	263	85	178	7369
GATA3(Zf),DR8/iTreg-Gata3-ChIP-Seq(GSE20898)/Homer	AGATSTNDNNDSAGATAASN	8	5	3	9	2	7	16	12	4	11	3	8	197
ETS:E-box(ETS,bHLH)/HPC7-Scl-ChIP-Seq(GSE22178)/Homer	AGGAARCAGCTG	9	6	3	14	5	9	25	17	8	8	3	5	274
ZNF711(Zf)/SHSY5Y-ZNF711-ChIP-Seq(GSE20673)/Homer	AGGCCTAG	226	148	78	313	148	165	563	375	188	282	89	193	6937
ZFX(Zf)/mES-Zfx-ChIP-Seq(GSE11431)/Homer	AGGCCTRG	156	104	52	201	96	105	402	277	125	195	65	130	4802
AT4G12670(MYBrelated)/col-AT4G12670-DAP-Seq(GSE60143)/Homer	AGGGTTTAGGGTTTA	0	0	0	0	0	0	0	0	0	0	0	0	0
MYB30(MYB)/colamp-MYB30-DAP-Seq(GSE60143)/Homer	AGGTAGTTGG	102	72	30	133	68	65	297	197	100	148	44	104	3572
RAR:RXR(NR),DR0/ES-RAR-ChIP-Seq(GSE56893)/Homer	AGGTCAAGGTCA	36	23	13	29	11	18	108	77	31	33	10	23	1024
RARg(NR)/ES-RARg-ChIP-Seq(GSE30538)/Homer	AGGTCAAGGTCA	16	10	6	7	3	4	43	36	7	13	3	10	413
FXR(NR),IR1/Liver-FXR-ChIP-Seq(Chong_et_al.)/Homer	AGGTCANTGACCTB	75	51	24	88	37	51	216	153	63	70	15	55	2305
Tbox:Smad(T-box,MAD)/ESCd5-Smad2_3-ChIP-Seq(GSE29422)/Homer	AGGTGHCAGACA	18	11	7	32	16	16	60	47	13	15	2	13	674
Tbx5(T-box)/HL1-Tbx5.biotin-ChIP-Seq(GSE21529)/Homer	AGGTGTCA	325	220	105	391	195	196	848	597	251	382	98	284	10246
Tbx21(T-box)/GM12878-TBX21-ChIP-Seq(Encode)/Homer	AGGTGTGAAA	86	60	26	116	64	52	195	131	64	101	23	78	2885
Tbet(T-box)/CD8-Tbet-ChIP-Seq(GSE33802)/Homer	AGGTGTGAAM	103	78	25	119	63	56	233	156	77	121	32	89	3244
Sox9(HMG)/Limb-SOX9-ChIP-Seq(GSE73225)/Homer	AGGVNCCTTTGT	82	55	27	96	48	48	233	156	77	89	23	66	2795
COUP-TFII(NR)/Artia-Nr2f2-ChIP-Seq(GSE46497)/Homer	AGRGGTCA	285	207	78	307	149	158	739	525	214	310	87	223	8688
FOXA1:AR(Forkhead,NR)/LNCAP-AR-ChIP-Seq(GSE27824)/Homer	AGTAAACAAAAAAGAACAND	14	10	4	5	2	3	19	14	5	7	2	5	222
At5g04390(C2H2)/col200-At5g04390-DAP-Seq(GSE60143)/Homer	AGTGANDN	483	334	149	557	273	284	1205	846	359	553	152	401	15305
MYB116(MYB)/colamp-MYB116-DAP-Seq(GSE60143)/Homer	AGTTAGGCAN	84	58	26	94	51	43	195	133	62	103	31	72	2597
IRF3(IRF)/BMDM-Irf3-ChIP-Seq(GSE67343)/Homer	AGTTTCAKTTTC	38	29	9	39	18	21	82	56	26	46	11	35	1108
ISRE(IRF)/ThioMac-LPS-Expression(GSE23622)/Homer	AGTTTCASTTTC	6	4	2	14	5	9	13	8	5	6	2	4	277
WRKY40(WRKY)/colamp-WRKY40-DAP-Seq(GSE60143)/Homer	AHWAGTCAAC	73	46	27	78	41	37	186	138	48	76	23	53	2349
GT2(Trihelix)/colamp-GT2-DAP-Seq(GSE60143)/Homer	AMGGTAAAWWWN	93	66	27	105	53	52	221	161	60	110	28	82	3049
ELF3(ETS)/PDAC-ELF3-ChIP-Seq(GSE64557)/Homer	ANCAGGAAGT	77	56	21	114	55	59	212	150	62	104	34	70	2753
Brachyury(T-box)/Mesoendoderm-Brachyury-ChIP-exo(GSE54963)/Homer	ANTTMRCASBNNNGTGYKAAN	26	18	8	44	19	25	65	47	18	39	5	34	966
SVP(MADS)/col-SVP-DAP-Seq(GSE60143)/Homer	ANTTWCCHAATTTGG	43	33	10	65	30	35	93	68	25	56	16	40	1424
VDR(NR),DR3/GM10855-VDR+vitD-ChIP-Seq(GSE22484)/Homer	ARAGGTCANWGAGTTCANNN	34	27	7	34	18	16	84	61	23	32	11	21	996
EIN3(EIL)/col-EIN3-DAP-Seq(GSE60143)/Homer	ARATTCAATGWATYT	9	6	3	12	2	10	26	21	5	5	0	5	284
KANADI1(Myb)/Seedling-KAN1-ChIP-Seq(GSE48081)/Homer	ARGAATAWWN	77	44	33	100	49	51	172	110	62	87	28	59	2384
ZNF675(Zf)/HEK293-ZNF675.GFP-ChIP-Seq(GSE58341)/Homer	ARGAGGMCAAAATGW	12	8	4	7	1	6	35	28	7	10	2	8	381
NAP(NAC)/col-NAP-DAP-Seq(GSE60143)/Homer	ARGTTACGTRTN	87	63	24	128	65	63	230	164	66	144	53	91	3084
MYB49(MYB)/col-MYB49-DAP-Seq(GSE60143)/Homer	ARKTAGGTRR	105	71	34	110	56	54	256	177	79	127	40	87	3155
Tcf4(HMG)/Hct116-Tcf4-ChIP-Seq(SRA012054)/Homer	ASATCAAAGGVA	63	42	21	85	40	45	151	104	47	67	15	52	1889
Tcf3(HMG)/mES-Tcf3-ChIP-Seq(GSE11724)/Homer	ASWTCAAAGG	39	29	10	51	27	24	98	69	29	35	10	25	1216
SPDEF(ETS)/VCaP-SPDEF-ChIP-Seq(SRA014231)/Homer	ASWTCCTGBT	128	81	47	162	84	78	319	220	99	170	51	119	4274
Oct2(POU,Homeobox)/Bcell-Oct2-ChIP-Seq(GSE21512)/Homer	ATATGCAAAT	18	10	8	26	12	14	69	56	13	35	7	28	749
KAN2(G2like)/colamp-KAN2-DAP-Seq(GSE60143)/Homer	ATATTCTY	80	50	30	97	46	51	242	168	74	127	39	88	2981
GATA19(C2C2gata)/colamp-GATA19-DAP-Seq(GSE60143)/Homer	ATCSGATCVG	4	2	2	6	3	3	26	18	8	11	0	11	245
ZIM(C2C2gata)/col-ZIM-DAP-Seq(GSE60143)/Homer	ATCSRACGGTYRAGA	0	0	0	0	0	0	1	0	1	1	0	1	22
ZML1(C2C2gata)/colamp-ZML1-DAP-Seq(GSE60143)/Homer	ATCWYRACCGTTSRW	2	2	0	0	0	0	2	1	1	0	0	0	30
Brn2(POU,Homeobox)/NPC-Brn2-ChIP-Seq(GSE35496)/Homer	ATGAATATTC	6	5	1	8	2	6	6	4	2	8	0	8	179
OCT:OCT(POU,Homeobox)/NPC-Brn1-ChIP-Seq(GSE35496)/Homer	ATGAATATTCATGAG	2	1	1	0	0	0	3	3	0	0	0	0	28
OCT:OCT(POU,Homeobox,IR1)/NPC-Brn2-ChIP-Seq(GSE35496)/Homer	ATGAATWATTCATGA	1	1	0	3	1	2	2	2	0	2	1	1	26
TGA10(bZIP)/colamp-TGA10-DAP-Seq(GSE60143)/Homer	ATGACGTC	86	67	19	118	55	63	181	119	62	115	39	76	2476
JunD(bZIP)/K562-JunD-ChIP-Seq/Homer	ATGACGTCATCN	12	10	2	34	16	18	39	25	14	30	11	19	627
c-Jun-CRE(bZIP)/K562-cJun-ChIP-Seq(GSE31477)/Homer	ATGACGTCATCY	57	42	15	67	32	35	124	85	39	62	20	42	1611
LIN-39(Homeobox)/cElegans.L3-LIN39-ChIP-Seq(modEncode)/Homer	ATGATTRATG	90	57	33	104	53	51	221	156	65	98	27	71	2996
Pit1+1bp(Homeobox)/GCrat-Pit1-ChIP-Seq(GSE58009)/Homer	ATGCATAATTCA	24	17	7	28	13	15	55	42	13	23	3	20	748
OCT:OCT-short(POU,Homeobox)/NPC-OCT6-ChIP-Seq(GSE43916)/Homer	ATGCATWATGCATRW	51	31	20	48	25	23	107	68	39	47	11	36	1415
AP-2alpha(AP2)/Hela-AP2alpha-ChIP-Seq(GSE31477)/Homer	ATGCCCTGAGGC	103	71	32	136	58	78	267	181	86	100	35	65	3023
ERF3(AP2EREBP)/colamp-ERF3-DAP-Seq(GSE60143)/Homer	ATGGCGGCGG	59	39	20	123	63	60	175	113	62	92	27	65	2217
AT4G18450(AP2EREBP)/col-AT4G18450-DAP-Seq(GSE60143)/Homer	ATGGCGGCKG	43	29	14	91	48	43	126	82	44	70	20	50	1525
Pit1(Homeobox)/GCrat-Pit1-ChIP-Seq(GSE58009)/Homer	ATGMATATDC	47	29	18	70	33	37	176	121	55	76	19	57	2031
ERF7(AP2EREBP)/col-ERF7-DAP-Seq(GSE60143)/Homer	ATGRCGGCGG	110	70	40	192	96	96	298	201	97	163	54	109	3820
Eomes(T-box)/H9-Eomes-ChIP-Seq(GSE26097)/Homer	ATTAACACCT	178	118	60	228	110	118	455	314	141	205	48	157	6069
GFX(?)/Promoter/Homer	ATTCTCGCGAGA	2	2	0	7	5	2	9	7	2	8	2	6	196
Chop(bZIP)/MEF-Chop-ChIP-Seq(GSE35681)/Homer	ATTGCATCAT	40	29	11	31	16	15	118	89	29	34	9	25	1255
CEBP(bZIP)/ThioMac-CEBPb-ChIP-Seq(GSE21512)/Homer	ATTGCGCAAC	137	91	46	135	65	70	361	255	106	164	50	114	4667
SOL1(CPP)/colamp-SOL1-DAP-Seq(GSE60143)/Homer	ATTTAAATHN	124	80	44	123	66	57	305	205	100	128	29	99	3777
At1g76110(ARID)/colamp-At1g76110-DAP-Seq(GSE60143)/Homer	ATTTAATG	34	22	12	61	28	33	121	94	27	49	12	37	1481
EGL-5(Homeobox)/cElegans-L3-EGL5-ChIP-Seq(modEncode)/Homer	ATTTAATGGG	114	91	23	136	66	70	284	201	83	114	29	85	3759
ZNF143|STAF(Zf)/CUTLL-ZNF143-ChIP-Seq(GSE29600)/Homer	ATTTCCCAGVAKSCY	41	23	18	72	39	33	133	84	49	82	22	60	1800
EWS:ERG-fusion(ETS)/CADO_ES1-EWS:ERG-ChIP-Seq(SRA014231)/Homer	ATTTCCTGTN	62	44	18	93	50	43	192	135	57	76	26	50	2498
OCT4-SOX2-TCF-NANOG(POU,Homeobox,HMG)/mES-Oct4-ChIP-Seq(GSE11431)/Homer	ATTTGCATAACAATG	10	9	1	11	6	5	13	6	7	13	4	9	339
Oct4(POU,Homeobox)/mES-Oct4-ChIP-Seq(GSE11431)/Homer	ATTTGCATAW	28	18	10	35	20	15	87	63	24	38	15	23	1086
ARF16(ARF)/col-ARF16-DAP-Seq(GSE60143)/Homer	ATTTTACGAT	11	7	4	15	9	6	35	25	10	15	5	10	361
NFAT(RHD)/Jurkat-NFATC1-ChIP-Seq(Jolma_et_al.)/Homer	ATTTTCCATT	81	51	30	111	51	60	224	164	60	105	22	83	2852
AT2G20110(CPP)/colamp-AT2G20110-DAP-Seq(GSE60143)/Homer	ATTYAAATHY	117	75	42	120	58	62	300	201	99	137	29	108	3645
SCL(bHLH)/HPC7-Scl-ChIP-Seq(GSE13511)/Homer	AVCAGCTG	426	294	132	499	240	259	1081	749	332	513	138	375	13406
EHF(ETS)/LoVo-EHF-ChIP-Seq(GSE49402)/Homer	AVCAGGAAGT	144	99	45	200	104	96	369	259	110	190	57	133	4869
ELF1(ETS)/Jurkat-ELF1-ChIP-Seq(SRA014231)/Homer	AVCCGGAAGT	87	52	35	173	89	84	212	144	68	154	60	94	3386
DREF/Drosophila-Promoters/Homer	AVYTATCGATAD	3	3	0	2	2	0	5	5	0	3	2	1	76
ERF9(AP2EREBP)/colamp-ERF9-DAP-Seq(GSE60143)/Homer	AWATGGCGGCGG	24	18	6	57	32	25	86	59	27	51	13	38	1032
ELT-3(Gata)/cElegans-L1-ELT3-ChIP-Seq(modEncode)/Homer	AWTGATAAGA	40	25	15	36	16	20	93	62	31	48	6	42	1207
AT5G47660(Trihelix)/colamp-AT5G47660-DAP-Seq(GSE60143)/Homer	AWTTTTACCG	140	96	44	161	87	74	326	226	100	147	40	107	4334
Bach1(bZIP)/K562-Bach1-ChIP-Seq(GSE31477)/Homer	AWWNTGCTGAGTCAT	11	8	3	14	6	8	22	18	4	14	4	10	343
MYB3R4(MYB)/col-MYB3R4-DAP-Seq(GSE60143)/Homer	AWWTAACCGTTR	8	8	0	17	9	8	36	21	15	28	7	21	449
WRKY65(WRKY)/colamp-WRKY65-DAP-Seq(GSE60143)/Homer	AWWWAGTCAACG	54	35	19	66	35	31	170	115	55	61	16	45	1945
NFE2L2(bZIP)/HepG2-NFE2L2-ChIP-Seq(Encode)/Homer	AWWWTGCTGAGTCAT	8	5	3	11	4	7	28	19	9	10	2	8	334
CTCF(Zf)/CD4+-CTCF-ChIP-Seq(Barski_et_al.)/Homer	AYAGTGCCMYCTRGTGGCCA	26	19	7	38	16	22	49	29	20	28	4	24	825
GATA14(C2C2gata)/col-GATA14-DAP-Seq(GSE60143)/Homer	AYCAGATCTG	57	37	20	85	40	45	176	118	58	80	20	60	1958
At5g05790(MYBrelated)/col-At5g05790-DAP-Seq(GSE60143)/Homer	AYCTTATC	84	59	25	77	41	36	210	136	74	102	20	82	2679
Unknown3/Arabidopsis-Promoters/Homer	AYTAAACCGG	16	10	6	24	16	8	55	36	19	25	10	15	704
Myf5(bHLH)/GM-Myf5-ChIP-Seq(GSE24852)/Homer	BAACAGCTGT	95	67	28	94	47	47	280	193	87	115	33	82	2776
Gata2(Zf)/K562-GATA2-ChIP-Seq(GSE18829)/Homer	BBCTTATCTS	82	55	27	71	30	41	192	123	69	80	10	70	2481
TATA-box/SacCer-Promoters/Homer	BBHWTATATA	20	12	8	29	15	14	65	40	25	33	9	24	699
RAP21(AP2EREBP)/colamp-RAP21-DAP-Seq(GSE60143)/Homer	BCACCGACAHNN	8	5	3	24	12	12	27	19	8	13	2	11	343
At1g22810(AP2EREBP)/colamp-At1g22810-DAP-Seq(GSE60143)/Homer	BCACCGACANNN	30	17	13	59	32	27	75	56	19	49	14	35	975
DEAR3(AP2EREBP)/colamp-DEAR3-DAP-Seq(GSE60143)/Homer	BCACCGACAWNNNNN	22	14	8	43	18	25	63	51	12	35	9	26	710
PIF5ox(bHLH)/Arabidopsis-PIF5ox-ChIP-Seq(GSE35062)/Homer	BCACGTGVDN	172	121	51	188	86	102	395	289	106	180	46	134	4676
Sox2(HMG)/mES-Sox2-ChIP-Seq(GSE11431)/Homer	BCCATTGTTC	89	66	23	93	49	44	209	137	72	81	26	55	2700
Sox21(HMG)/ESC-SOX21-ChIP-Seq(GSE110505)/Homer	BCCWTTGTBYKV	173	118	55	197	100	97	401	271	130	191	55	136	5316
DUX(Homeobox)/C2C12-Dux-ChIP-Seq(GSE87279)/Homer	BCWGATTCAATCAAN	1	0	1	2	2	0	1	1	0	0	0	0	15
WRKY28(WRKY)/col-WRKY28-DAP-Seq(GSE60143)/Homer	BGTTGACTWH	171	117	54	163	80	83	449	323	126	173	45	128	5141
MYB63(MYB)/col-MYB63-DAP-Seq(GSE60143)/Homer	BHYACCWACCHH	43	29	14	46	22	24	119	84	35	55	22	33	1397
Foxa3(Forkhead)/Liver-Foxa3-ChIP-Seq(GSE77670)/Homer	BSNTGTTTACWYWGN	65	46	19	88	45	43	194	150	44	82	18	64	2450
HRE(HSF)/HepG2-HSF1-ChIP-Seq(GSE31477)/Homer	BSTTCTRGAABVTTCYAGAA	12	9	3	22	12	10	54	39	15	21	10	11	581
Nkx2.2(Homeobox)/NPC-Nkx2.2-ChIP-Seq(GSE61673)/Homer	BTBRAGTGSN	193	133	60	239	120	119	493	360	133	224	57	167	6171
Nr5a2(NR)/mES-Nr5a2-ChIP-Seq(GSE19019)/Homer	BTCAAGGTCA	90	51	39	105	61	44	271	207	64	106	24	82	2949
Nr5a2(NR)/Pancreas-LRH1-ChIP-Seq(GSE34295)/Homer	BTCAAGGTCA	114	69	45	129	69	60	348	262	86	130	30	100	3802
SPL9(SBP)/colamp-SPL9-DAP-Seq(GSE60143)/Homer	BTGTACTT	228	155	73	246	127	119	587	418	169	239	74	165	6998
E2F3(E2F)/MEF-E2F3-ChIP-Seq(GSE71376)/Homer	BTKGGCGGGAAA	60	40	20	142	74	68	201	142	59	125	37	88	2610
HuR(?)/HEK293-HuR-CLIP-Seq(GSE87887)/Homer	BTTTGGTTTG	313	221	92	371	185	186	820	567	253	366	103	263	10689
MYB41(MYB)/col-MYB41-DAP-Seq(GSE60143)/Homer	BYTYACCTAA	53	35	18	46	20	26	104	75	29	43	15	28	1241
AT4G26030(C2H2)/col-AT4G26030-DAP-Seq(GSE60143)/Homer	BYYACCWACY	87	56	31	107	53	54	231	159	72	105	32	73	2931
Erra(NR)/HepG2-Erra-ChIP-Seq(GSE31477)/Homer	CAAAGGTCAG	368	251	117	374	187	187	932	670	262	393	114	279	11164
YY1(Zf)/Promoter/Homer	CAAGATGGCGGC	8	5	3	26	14	12	24	13	11	32	7	25	513
SF1(NR)/H295R-Nr5a1-ChIP-Seq(GSE44220)/Homer	CAAGGHCANV	71	44	27	94	49	45	228	177	51	87	23	64	2548
ATHB13(Homeobox)/col-ATHB13-DAP-Seq(GSE60143)/Homer	CAATAATT	84	55	29	102	48	54	221	144	77	95	22	73	2961
ATHB53(HB)/col-ATHB53-DAP-Seq(GSE60143)/Homer	CAATAATT	21	11	10	49	24	25	94	59	35	46	12	34	1155
ATHB20(Homeobox)/colamp-ATHB20-DAP-Seq(GSE60143)/Homer	CAATHATT	42	31	11	46	26	20	125	79	46	51	10	41	1615
ATHB6(Homeobox)/Arabidopsis-HB6-ChIP-Seq(GSE80564)/Homer	CAATNATTBN	67	42	25	79	37	42	184	120	64	85	17	68	2489
SeqBias: CA-repeat	CACACACACA	454	313	141	566	277	289	1160	817	343	542	159	383	14563
Unknown-ESC-element(?)/mES-Nanog-ChIP-Seq(GSE11724)/Homer	CACAGCAGGGGG	71	47	24	70	35	35	178	124	54	82	26	56	2146
MYB83(MYB)/colamp-MYB83-DAP-Seq(GSE60143)/Homer	CACCAACCWH	148	105	43	179	87	92	427	303	124	198	64	134	5122
ERF38(AP2EREBP)/col-ERF38-DAP-Seq(GSE60143)/Homer	CACCGACA	31	17	14	59	28	31	74	57	17	42	12	30	1021
At4g31060(AP2EREBP)/colamp-At4g31060-DAP-Seq(GSE60143)/Homer	CACCGACAAW	29	17	12	51	26	25	65	50	15	43	14	29	855
At5g18450(AP2EREBP)/col-At5g18450-DAP-Seq(GSE60143)/Homer	CACCGCTT	138	91	47	239	130	109	388	262	126	234	74	160	5085
At1g75490(AP2EREBP)/colamp-At1g75490-DAP-Seq(GSE60143)/Homer	CACCGMCT	171	118	53	227	115	112	400	273	127	237	75	162	5313
IBL1(bHLH)/Seedling-IBL1-ChIP-Seq(GSE51120)/Homer	CACGTGCC	236	166	70	321	152	169	608	415	193	285	82	203	7395
ABF1(bZIP)/Arabidopsis-ABF1-ChIP-Seq(GSE80564)/Homer	CACGTGGC	147	98	49	168	85	83	350	253	97	153	47	106	4009
bHLH18(bHLH)/col-bHLH18-DAP-Seq(GSE60143)/Homer	CACGTGTTYCACGTG	4	3	1	4	1	3	6	4	2	6	0	6	87
At1g64620(C2C2dof)/colamp-At1g64620-DAP-Seq(GSE60143)/Homer	CACTTTTT	136	92	44	156	69	87	353	247	106	152	37	115	4272
M1BP(Zf)/S2R+-M1BP-ChIP-Seq(GSE49842)/Homer	CAGTGTGACCGT	33	27	6	30	16	14	62	42	20	37	8	29	908
HNF4a(NR),DR1/HepG2-HNF4a-ChIP-Seq(GSE25021)/Homer	CARRGKBCAAAGTYCA	187	118	69	187	93	94	438	318	120	177	49	128	5449
LIN-15B(Zf)/cElegans-L3-LIN15B-ChIP-Seq(modEncode)/Homer	CARTGGAGCGCRYTTGCATT	1	1	0	2	0	2	2	2	0	1	0	1	26
At1g14580(C2H2)/colamp-At1g14580-DAP-Seq(GSE60143)/Homer	CASAAAAMGACAAAA	18	13	5	24	9	15	47	34	13	23	4	19	552
ZML2(C2C2gata)/col-ZML2-DAP-Seq(GSE60143)/Homer	CATCATCATC	6	3	3	14	5	9	27	19	8	13	4	9	373
Unknown2/Drosophila-Promoters/Homer	CATCMCTA	143	100	43	185	89	96	352	252	100	151	53	98	4381
Tal1	CATCTG	152	113	39	148	74	74	368	245	123	144	37	107	4397
ANL2(HB)/col-ANL2-DAP-Seq(GSE60143)/Homer	CATTAATTGC	34	27	7	46	23	23	88	65	23	39	9	30	1160
WUS1(Homeobox)/colamp-WUS1-DAP-Seq(GSE60143)/Homer	CAWTCATTCA	36	23	13	43	16	27	108	72	36	45	9	36	1393
SEP3(MADS)/Arabidoposis-Flower-Sep3-ChIP-Seq/Homer	CCAAAAAGGG	86	62	24	131	66	65	250	182	68	111	23	88	3180
TAGL1(MADS)/Tomato-TAGL1-ChIP-Seq(GSE116581)/Homer	CCAAAAATRG	85	55	30	102	40	62	238	168	70	98	23	75	2959
DREB26(AP2EREBP)/col-DREB26-DAP-Seq(GSE60143)/Homer	CCACCGACAH	20	12	8	31	20	11	43	29	14	32	9	23	537
PIF7(bHLH)/col-PIF7-DAP-Seq(GSE60143)/Homer	CCACGTGGNH	52	32	20	64	29	35	113	85	28	46	16	30	1215
AR-halfsite(NR)/LNCaP-AR-ChIP-Seq(GSE27824)/Homer	CCAGGAACAG	393	266	127	466	233	233	1037	724	313	456	127	329	12676
CArG(MADS)/PUER-Srf-ChIP-Seq(Sullivan_et_al.)/Homer	CCATATATGGNM	18	11	7	38	13	25	98	72	26	43	6	37	965
Oct4:Sox17(POU,Homeobox,HMG)/F9-Sox17-ChIP-Seq(GSE44553)/Homer	CCATTGTATGCAAAT	11	7	4	9	5	4	31	23	8	8	2	6	320
Sox6(HMG)/Myotubes-Sox6-ChIP-Seq(GSE32627)/Homer	CCATTGTTNY	150	105	45	170	81	89	360	248	112	143	41	102	4770
Sox17(HMG)/Endoderm-Sox17-ChIP-Seq(GSE61475)/Homer	CCATTGTTYB	60	45	15	69	36	33	171	102	69	69	28	41	2045
Pho2(bHLH)/Yeast-Pho2-ChIP-Seq(GSE29506)/Homer	CCCACGTGCT	83	56	27	103	49	54	203	155	48	78	22	56	2256
SeqBias: polyC-repeat	CCCCCCCCCC	602	414	188	751	369	382	1524	1063	461	766	219	547	19986
SUT1?/SacCer-Promoters/Homer	CCCCGCGC	500	343	157	637	313	324	1232	856	376	624	175	449	15731
Zfp281(Zf)/ES-Zfp281-ChIP-Seq(GSE81042)/Homer	CCCCTCCCCCAC	51	28	23	64	33	31	115	76	39	42	11	31	1312
GEI-11(Myb?)/cElegans-L4-GEI11-ChIP-Seq(modEncode)/Homer	CCGACAYYTYACGGG	4	4	0	5	4	1	12	8	4	14	4	10	156
CDM1(C3H)/colamp-CDM1-DAP-Seq(GSE60143)/Homer	CCGAWAWTWTCGGAN	11	8	3	27	16	11	17	14	3	14	6	8	293
ERF73(AP2EREBP)/col-ERF73-DAP-Seq(GSE60143)/Homer	CCGCCGCC	61	39	22	138	72	66	195	120	75	119	39	80	2422
SHN3(AP2EREBP)/col-SHN3-DAP-Seq(GSE60143)/Homer	CCGCCGCC	39	26	13	82	48	34	102	69	33	67	22	45	1291
RRTF1(AP2EREBP)/colamp-RRTF1-DAP-Seq(GSE60143)/Homer	CCGCCGCHATTT	20	14	6	38	26	12	56	34	22	35	12	23	778
AS2(LOBAS2)/col-AS2-DAP-Seq(GSE60143)/Homer	CCGDAAWWHMCGSCG	3	2	1	15	7	8	25	16	9	13	2	11	243
ASL18(LOBAS2)/colamp-ASL18-DAP-Seq(GSE60143)/Homer	CCGGAAAWTCMGGAR	162	112	50	268	141	127	436	286	150	239	78	161	5784
LBD19(LOBAS2)/colamp-LBD19-DAP-Seq(GSE60143)/Homer	CCKGAAWTTCMGGAW	187	125	62	244	128	116	450	307	143	232	72	160	5849
At5g65130(AP2EREBP)/colamp-At5g65130-DAP-Seq(GSE60143)/Homer	CCRCCGACAWTN	22	16	6	57	29	28	75	53	22	49	12	37	833
ZNF41(Zf)/HEK293-ZNF41.GFP-ChIP-Seq(GSE58341)/Homer	CCTCATGGTGYCYTWYTCCCTTGTG	2	1	1	0	0	0	4	3	1	3	1	2	50
Zic(Zf)/Cerebellum-ZIC1.2-ChIP-Seq(GSE60731)/Homer	CCTGCTGAGH	90	61	29	139	74	65	280	194	86	144	41	103	3293
LEF1(HMG)/H1-LEF1-ChIP-Seq(GSE64758)/Homer	CCTTTGATST	97	67	30	109	50	59	213	155	58	99	23	76	2755
TATA-Box(TBP)/Promoter/Homer	CCTTTTAWAGSC	88	64	24	148	76	72	289	200	89	120	33	87	3498
TEAD2(TEA)/Py2T-Tead2-ChIP-Seq(GSE55709)/Homer	CCWGGAATGY	54	37	17	53	28	25	158	100	58	74	21	53	1844
TEAD4(TEA)/Tropoblast-Tead4-ChIP-Seq(GSE37350)/Homer	CCWGGAATGY	80	57	23	88	43	45	261	170	91	116	31	85	2919
Sox3(HMG)/NPC-Sox3-ChIP-Seq(GSE33059)/Homer	CCWTTGTY	172	118	54	202	97	105	410	281	129	198	62	136	5455
Sox10(HMG)/SciaticNerve-Sox3-ChIP-Seq(GSE35132)/Homer	CCWTTGTYYB	167	111	56	196	94	102	404	274	130	187	59	128	5390
LEP(AP2EREBP)/col-LEP-DAP-Seq(GSE60143)/Homer	CDCCGCCGTC	29	20	9	58	28	30	72	46	26	61	20	41	1070
AtHB32(ZFHD)/col200-AtHB32-DAP-Seq(GSE60143)/Homer	CGAATTAT	89	61	28	97	47	50	183	123	60	97	25	72	2566
CRF4(AP2EREBP)/colamp-CRF4-DAP-Seq(GSE60143)/Homer	CGCCGCCA	52	33	19	109	53	56	149	94	55	93	24	69	1969
RAP212(AP2EREBP)/col-RAP212-DAP-Seq(GSE60143)/Homer	CGCCGCCATTTT	57	36	21	130	63	67	173	114	59	110	31	79	2432
LOB(LOBAS2)/col-LOB-DAP-Seq(GSE60143)/Homer	CGCCGKAWWTTHCGS	19	13	6	57	23	34	68	41	27	46	11	35	877
ERF8(AP2EREBP)/colamp-ERF8-DAP-Seq(GSE60143)/Homer	CGCCGYCATW	89	55	34	171	85	86	249	163	86	142	46	96	3272
SeqBias: CG-repeat	CGCGCGCGCG	148	91	57	292	149	143	369	247	122	272	89	183	5192
Srebp2(bHLH)/HepG2-Srebp2-ChIP-Seq(GSE31477)/Homer	CGGTCACSCCAC	20	13	7	27	15	12	41	25	16	21	8	13	558
RFX(HTH)/K562-RFX3-ChIP-Seq(SRA012198)/Homer	CGGTTGCCATGGCAAC	13	6	7	29	16	13	39	32	7	16	5	11	566
GLI3(Zf)/Limb-GLI3-ChIP-Chip(GSE11077)/Homer	CGTGGGTGGTCC	10	9	1	4	2	2	27	16	11	11	4	7	281
ANAC042(NAC)/col-ANAC042-DAP-Seq(GSE60143)/Homer	CGTNDHNDHNACGKY	52	34	18	117	58	59	126	76	50	106	38	68	2035
ABF1/SacCer-Promoters/Homer	CGTRNAAARTGA	33	23	10	28	16	12	58	36	22	25	11	14	735
AT3G42860(zfGRF)/col-AT3G42860-DAP-Seq(GSE60143)/Homer	CGTTGACTTN	36	25	11	42	23	19	85	60	25	29	6	23	1044
WRKY30(WRKY)/colamp-WRKY30-DAP-Seq(GSE60143)/Homer	CGTTGACTTN	36	25	11	44	23	21	94	67	27	33	7	26	1132
WRKY8(WRKY)/colamp-WRKY8-DAP-Seq(GSE60143)/Homer	CGTTGACTTT	15	9	6	24	15	9	38	30	8	10	3	7	549
WRKY26(WRKY)/colamp-WRKY26-DAP-Seq(GSE60143)/Homer	CGTTGACTWDKN	82	52	30	73	39	34	190	133	57	74	23	51	2335
WRKY24(WRKY)/colamp-WRKY24-DAP-Seq(GSE60143)/Homer	CGTTGACTWW	120	77	43	118	58	60	335	245	90	128	37	91	3773
WRKY75(WRKY)/col-WRKY75-DAP-Seq(GSE60143)/Homer	CGTTGACTWW	124	81	43	118	61	57	332	233	99	132	36	96	3882
WRKY33(WRKY)/col-WRKY33-DAP-Seq(GSE60143)/Homer	CGTTGACYAW	104	68	36	104	53	51	289	203	86	118	36	82	3335
Zic2(Zf)/ESC-Zic2-ChIP-Seq(SRP197560)/Homer	CHCAGCRGGRGG	57	40	17	71	34	37	145	101	44	83	24	59	1801
AT5G02460(C2C2dof)/col-AT5G02460-DAP-Seq(GSE60143)/Homer	CHCCTTTT	187	126	61	223	103	120	469	338	131	212	59	153	5869
LBD18(LOBAS2)/colamp-LBD18-DAP-Seq(GSE60143)/Homer	CKGAWWTTCHGS	246	164	82	303	141	162	569	408	161	269	78	191	7510
Unknown4/Arabidopsis-Promoters/Homer	CKTCKTCTTY	83	57	26	111	58	53	198	131	67	115	27	88	2468
ANAC083(NAC)/col-ANAC083-DAP-Seq(GSE60143)/Homer	CKTRWNNNWYAMGTA	52	38	14	77	46	31	131	92	39	86	29	57	1825
WRKY20(WRKY)/col-WRKY20-DAP-Seq(GSE60143)/Homer	CKTTGACYWD	112	75	37	106	53	53	270	192	78	113	35	78	3181
WRKY71(WRKY)/col-WRKY71-DAP-Seq(GSE60143)/Homer	CKTTGACYWW	108	72	36	107	56	51	296	211	85	116	34	82	3345
BORIS(Zf)/K562-CTCFL-ChIP-Seq(GSE32465)/Homer	CNNBRGCGCCCCCTGSTGGC	34	21	13	60	31	29	82	58	24	44	12	32	1201
GATA:SCL(Zf,bHLH)/Ter119-SCL-ChIP-Seq(GSE18720)/Homer	CRGCTGBNGNSNNSAGATAA	11	9	2	18	6	12	27	21	6	6	1	5	410
CRE(bZIP)/Promoter/Homer	CSGTGACGTCAC	50	34	16	90	48	42	103	70	33	85	30	55	1561
Isl1(Homeobox)/Neuron-Isl1-ChIP-Seq(GSE31456)/Homer	CTAATKGV	194	129	65	211	103	108	452	333	119	201	55	146	5556
TATA-box/Drosophila-Promoters/Homer	CTATAAAAGCSV	2	2	0	8	5	3	15	10	5	6	1	5	181
GLIS3(Zf)/Thyroid-Glis3.GFP-ChIP-Seq(GSE103297)/Homer	CTCCCTGGGAGGCCN	178	127	51	230	118	112	410	275	135	191	60	131	5055
GAGA-repeat/Arabidopsis-Promoters/Homer	CTCTCTCTCY	136	95	41	153	77	76	333	235	98	130	26	104	4188
ZNF7(Zf)/HepG2-ZNF7.Flag-ChIP-Seq(Encode)/Homer	CTGCCWVCTTTTRTA	57	42	15	67	34	33	156	117	39	76	17	59	1783
NRF1(NRF)/MCF7-NRF1-ChIP-Seq(Unpublished)/Homer	CTGCGCATGCGC	36	26	10	81	40	41	80	49	31	93	31	62	1513
Tlx?(NR)/NPC-H3K4me1-ChIP-Seq(GSE16256)/Homer	CTGGCAGSCTGCCA	87	65	22	90	41	49	230	159	71	95	25	70	2744
Smad2(MAD)/ES-SMAD2-ChIP-Seq(GSE29422)/Homer	CTGTCTGG	172	122	50	228	126	102	462	313	149	212	67	145	5659
Foxo1(Forkhead)/RAW-Foxo1-ChIP-Seq(Fan_et_al.)/Homer	CTGTTTAC	227	159	68	254	126	128	580	408	172	278	79	199	7466
At5g47390(MYBrelated)/col-At5g47390-DAP-Seq(GSE60143)/Homer	CTTATCCA	128	88	40	120	60	60	278	186	92	124	32	92	3585
AT5G61620(MYBrelated)/colamp-AT5G61620-DAP-Seq(GSE60143)/Homer	CTTATCCA	139	96	43	141	67	74	313	208	105	138	37	101	4070
Stat3(Stat)/mES-Stat3-ChIP-Seq(GSE11431)/Homer	CTTCCGGGAA	74	50	24	109	63	46	197	131	66	110	40	70	2623
HSF21(HSF)/col-HSF21-DAP-Seq(GSE60143)/Homer	CTTCTAGAAGMTTYW	10	9	1	17	7	10	25	17	8	13	6	7	312
AT1G19040(NAC)/col-AT1G19040-DAP-Seq(GSE60143)/Homer	CTTGNDNHNCAAGYW	12	12	0	14	8	6	32	24	8	16	8	8	347
ANAC013(NAC)/col-ANAC013-DAP-Seq(GSE60143)/Homer	CTTGNNNNNCAAGNA	35	27	8	45	26	19	107	75	32	50	17	33	1216
SND3(NAC)/col-SND3-DAP-Seq(GSE60143)/Homer	CTTNHNNNDNAAGNH	53	39	14	75	45	30	151	100	51	75	26	49	1828
ANAC070(NAC)/colamp-ANAC070-DAP-Seq(GSE60143)/Homer	CTTRHDNHNBAAGHW	85	61	24	108	61	47	230	159	71	120	38	82	2907
NTM2(NAC)/col-NTM2-DAP-Seq(GSE60143)/Homer	CTTRTNNNAYAAGBH	39	30	9	59	40	19	125	85	40	55	22	33	1479
VND1(NAC)/col-VND1-DAP-Seq(GSE60143)/Homer	CTTRWDNHWYAAGYW	56	47	9	84	49	35	166	111	55	83	26	57	2046
ANAC075(NAC)/col-ANAC075-DAP-Seq(GSE60143)/Homer	CTTSWWNWWSAAGYT	21	15	6	28	15	13	70	48	22	32	13	19	846
IRF:BATF(IRF:bZIP)/pDC-Irf8-ChIP-Seq(GSE66899)/Homer	CTTTCANTATGACTV	8	7	1	11	6	5	12	7	5	10	4	6	283
Tcf7(HMG)/GM12878-TCF7-ChIP-Seq(Encode)/Homer	CTTTGATGTGSB	56	41	15	63	31	32	109	75	34	49	11	38	1432
SMB(NAC)/colamp-SMB-DAP-Seq(GSE60143)/Homer	CTTVNNNNDBAAGHW	65	49	16	92	55	37	208	140	68	98	32	66	2466
SND2(NAC)/colamp-SND2-DAP-Seq(GSE60143)/Homer	CTTVWNNNWBAAGNW	29	21	8	62	35	27	111	77	34	58	24	34	1390
GAGA-repeat/SacCer-Promoters/Homer	CTYTCTYTCTCTCTC	325	217	108	415	205	210	858	579	279	400	110	290	10921
Znf263(Zf)/K562-Znf263-ChIP-Seq(GSE31477)/Homer	CVGTSCTCCC	199	135	64	272	125	147	529	373	156	239	70	169	6503
MYB44(MYB)/colamp-MYB44-DAP-Seq(GSE60143)/Homer	CVGTTWWKTCNGTTA	11	8	3	7	3	4	21	12	9	6	1	5	227
E2F1(E2F)/Hela-E2F1-ChIP-Seq(GSE22478)/Homer	CWGGCGGGAA	21	15	6	70	34	36	60	37	23	53	13	40	1042
Mef2a(MADS)/HL1-Mef2a.biotin-ChIP-Seq(GSE21529)/Homer	CYAAAAATAG	41	29	12	45	18	27	87	55	32	39	12	27	1117
RIN(MADS)/Tomato-RIN-ChIP-Seq(GSE116581)/Homer	CYAAAAWWGG	93	60	33	116	52	64	262	186	76	115	21	94	3225
HAT2(Homeobox)/colamp-HAT2-DAP-Seq(GSE60143)/Homer	CYAATSATTR	85	56	29	108	58	50	243	166	77	110	21	89	3199
Hoxa13(Homeobox)/ChickenMSG-Hoxa13.Flag-ChIP-Seq(GSE86088)/Homer	CYHATAAAAN	194	132	62	258	136	122	535	382	153	241	75	166	6757
TEAD1(TEAD)/HepG2-TEAD1-ChIP-Seq(Encode)/Homer	CYRCATTCCA	97	65	32	94	49	45	276	176	100	129	37	92	3176
NF1(CTF)/LNCAP-NF1-ChIP-Seq(Unpublished)/Homer	CYTGGCABNSTGCCAR	107	78	29	128	57	71	264	185	79	112	34	78	3229
Foxa2(Forkhead)/Liver-Foxa2-ChIP-Seq(GSE25694)/Homer	CYTGTTTACWYW	146	96	50	157	74	83	394	307	87	161	42	119	4962
COG1(C2C2dof)/col-COG1-DAP-Seq(GSE60143)/Homer	DAAAAAGTGA	143	98	45	150	71	79	317	215	102	148	33	115	3989
Tbx6(T-box)/ESC-Tbx6-ChIP-Seq(GSE93524)/Homer	DAGGTGTBAA	120	84	36	138	79	59	261	172	89	118	26	92	3457
BATF(bZIP)/Th17-BATF-ChIP-Seq(GSE39756)/Homer	DATGASTCAT	88	65	23	74	30	44	189	137	52	91	30	61	2375
Atf3(bZIP)/GBM-ATF3-ChIP-Seq(GSE33912)/Homer	DATGASTCATHN	85	67	18	82	37	45	202	144	58	85	26	59	2441
HAT5(Homeobox)/colamp-HAT5-DAP-Seq(GSE60143)/Homer	DCAATWATTG	5	1	4	18	10	8	27	15	12	19	6	13	389
At4g28140(AP2EREBP)/colamp-At4g28140-DAP-Seq(GSE60143)/Homer	DCCACCGACCAW	28	19	9	51	26	25	70	50	20	47	17	30	865
CRF10(AP2EREBP)/col100-CRF10-DAP-Seq(GSE60143)/Homer	DCCGCCGYHA	97	62	35	192	91	101	283	192	91	187	55	132	3702
WRKY21(WRKY)/colamp-WRKY21-DAP-Seq(GSE60143)/Homer	DCGTTGACTTTT	15	8	7	22	12	10	33	22	11	12	2	10	493
ERF5(AP2EREBP)/colamp-ERF5-DAP-Seq(GSE60143)/Homer	DCMGCCGCCA	44	27	17	87	43	44	130	81	49	80	22	58	1591
VND6(NAC)/col-VND6-DAP-Seq(GSE60143)/Homer	DCTTNHTTTTYAMGY	78	58	20	124	70	54	251	173	78	123	40	83	3053
Mef2c(MADS)/GM12878-Mef2c-ChIP-Seq(GSE32465)/Homer	DCYAAAAATAGM	36	21	15	41	15	26	83	56	27	39	13	26	1075
SFP1/SacCer-Promoters/Homer	DDAAAAATTTTY	1	1	0	6	2	4	11	8	3	5	2	3	120
GATA11(C2C2gata)/col-GATA11-DAP-Seq(GSE60143)/Homer	DDHYYAGATCTR	37	27	10	52	24	28	112	80	32	45	10	35	1229
MYB33(MYB)/col-MYB33-DAP-Seq(GSE60143)/Homer	DDTYNGTTAN	193	129	64	199	106	93	449	308	141	220	59	161	5739
GATA4(C2C2gata)/col-GATA4-DAP-Seq(GSE60143)/Homer	DDWTYAGATCTR	66	40	26	74	42	32	199	135	64	89	19	70	2220
bZIP48(bZIP)/colamp-bZIP48-DAP-Seq(GSE60143)/Homer	DDWWKVTSACGTGGC	64	45	19	68	33	35	127	89	38	62	23	39	1526
GATA1(C2C2gata)/colamp-GATA1-DAP-Seq(GSE60143)/Homer	DDWWYYAGATCTRRW	28	19	9	43	23	20	89	65	24	37	9	28	1026
HDG1(Homeobox)/col100-HDG1-DAP-Seq(GSE60143)/Homer	DDYAATTAATGH	30	21	9	42	22	20	87	66	21	38	8	30	1129
MNT(bHLH)/HepG2-MNT-ChIP-Seq(Encode)/Homer	DGCACACGTG	163	121	42	170	77	93	377	272	105	147	49	98	4308
KLF5(Zf)/LoVo-KLF5-ChIP-Seq(GSE49402)/Homer	DGGGYGKGGC	193	122	71	323	177	146	529	345	184	291	83	208	6827
Foxo3(Forkhead)/U2OS-Foxo3-ChIP-Seq(E-MTAB-2701)/Homer	DGTAAACA	119	87	32	122	58	64	309	227	82	139	38	101	3731
EBF(EBF)/proBcell-EBF-ChIP-Seq(GSE21978)/Homer	DGTCCCYRGGGA	26	11	15	25	10	15	58	36	22	18	6	12	708
AT1G71450(AP2EREBP)/col-AT1G71450-DAP-Seq(GSE60143)/Homer	DHDWTGTCGGTG	127	83	44	213	100	113	346	234	112	191	56	135	4351
AT2G15740(C2H2)/col-AT2G15740-DAP-Seq(GSE60143)/Homer	DHNDWATCGATD	78	56	22	91	45	46	185	117	68	91	25	66	2406
AZF1(C2H2)/colamp-AZF1-DAP-Seq(GSE60143)/Homer	DKSWCACT	475	333	142	566	278	288	1193	835	358	551	146	405	15283
ANAC071(NAC)/col-ANAC071-DAP-Seq(GSE60143)/Homer	DNCKTNDNNNHNAAG	62	46	16	94	55	39	181	122	59	93	35	58	2248
VND2(NAC)/col-VND2-DAP-Seq(GSE60143)/Homer	DNCKTNNNNNNNAAG	62	49	13	89	54	35	206	141	65	98	34	64	2507
ANAC045(NAC)/col-ANAC045-DAP-Seq(GSE60143)/Homer	DNCKTVNNNNNNAMG	174	117	57	227	122	105	502	350	152	237	70	167	6075
FUS3(ABI3VP1)/col-FUS3-DAP-Seq(GSE60143)/Homer	DNNWTNTGCATGKNN	84	64	20	96	42	54	229	148	81	94	23	71	2668
E2A(bHLH)/proBcell-E2A-ChIP-Seq(GSE21978)/Homer	DNRCAGCTGY	174	117	57	193	97	96	488	350	138	200	49	151	5221
AT2G20400(G2like)/colamp-AT2G20400-DAP-Seq(GSE60143)/Homer	DNVGAATATTCBNHN	9	3	6	3	1	2	14	7	7	8	2	6	193
bHLH74(bHLH)/col-bHLH74-DAP-Seq(GSE60143)/Homer	DRATCACGTGAB	61	40	21	76	37	39	144	102	42	65	17	48	1591
At3g04030(G2like)/col-At3g04030-DAP-Seq(GSE60143)/Homer	DRGAATCT	68	39	29	89	47	42	166	106	60	79	28	51	2360
CEBP:AP1(bZIP)/ThioMac-CEBPb-ChIP-Seq(GSE21512)/Homer	DRTGTTGCAA	132	90	42	131	61	70	347	238	109	124	38	86	3960
STOP1(C2H2)/colamp-STOP1-DAP-Seq(GSE60143)/Homer	DTATCTGGKGRAGGT	45	26	19	60	31	29	110	78	32	51	15	36	1328
AT3G52440(C2C2dof)/colamp-AT3G52440-DAP-Seq(GSE60143)/Homer	DTHACTTTTT	218	153	65	249	122	127	519	354	165	243	67	176	6576
REM16(ABI3VP1)/col-REM16-DAP-Seq(GSE60143)/Homer	DTTTTTSCCGSMAAA	0	0	0	0	0	0	1	1	0	0	0	0	5
ANAC094(NAC)/col-ANAC094-DAP-Seq(GSE60143)/Homer	DVCGTRNNNNNYACG	29	20	9	66	31	35	69	40	29	56	20	36	1150
ANAC020(NAC)/col-ANAC020-DAP-Seq(GSE60143)/Homer	DVCKTGHNNNDCAAG	48	38	10	69	41	28	133	92	41	70	25	45	1650
ANAC057(NAC)/colamp-ANAC057-DAP-Seq(GSE60143)/Homer	DVCKTGNNNNNCAMG	56	43	13	86	49	37	164	117	47	86	26	60	2088
bZIP3(bZIP)/col-bZIP3-DAP-Seq(GSE60143)/Homer	DWKNHSACGTGGCAD	92	64	28	95	47	48	195	138	57	96	32	64	2237
At4g32800(AP2EREBP)/colamp-At4g32800-DAP-Seq(GSE60143)/Homer	DYCACCGACAHWWWH	12	8	4	16	8	8	15	10	5	9	3	6	202
IRF1(IRF)/PBMC-IRF1-ChIP-Seq(GSE43036)/Homer	GAAAGTGAAAGT	14	10	4	24	11	13	36	27	9	13	4	9	565
IRF2(IRF)/Erythroblas-IRF2-ChIP-Seq(GSE36985)/Homer	GAAASYGAAASY	8	8	0	17	6	11	32	23	9	16	3	13	519
At1g13300(G2like)/col-At1g13300-DAP-Seq(GSE60143)/Homer	GAATCTWAGATTCYN	0	0	0	0	0	0	3	1	2	1	0	1	21
bZIP69(bZIP)/col-bZIP69-DAP-Seq(GSE60143)/Homer	GACAGCTGKCAW	12	11	1	9	4	5	37	27	10	15	4	11	570
ESE3(AP2EREBP)/col-ESE3-DAP-Seq(GSE60143)/Homer	GACGGTGG	106	71	35	186	96	90	289	201	88	181	51	130	3737
RKD2(RWPRK)/colamp-RKD2-DAP-Seq(GSE60143)/Homer	GACKTTTCRDCTTCC	71	38	33	88	44	44	176	124	52	114	32	82	2390
SeqBias: GA-repeat	GAGAGAGAGA	488	326	162	608	300	308	1219	852	367	600	174	426	15757
ZNF322(Zf)/HEK293-ZNF322.GFP-ChIP-Seq(GSE58341)/Homer	GAGCCTGGTACTGWGCCTGR	47	31	16	40	16	24	103	67	36	47	14	33	1221
TR4(NR),DR1/Hela-TR4-ChIP-Seq(GSE24685)/Homer	GAGGTCAAAGGTCA	62	41	21	67	30	37	132	98	34	69	22	47	1553
ZNF519(Zf)/HEK293-ZNF519.GFP-ChIP-Seq(GSE58341)/Homer	GAGSCCGAGC	22	16	6	34	19	15	66	49	17	43	11	32	924
BPC1(BBRBPC)/colamp-BPC1-DAP-Seq(GSE60143)/Homer	GARGAGAGAGAA	60	36	24	71	32	39	160	111	49	61	15	46	1854
ZNF669(Zf)/HEK293-ZNF669.GFP-ChIP-Seq(GSE58341)/Homer	GARTGGTCATCGCCC	8	6	2	14	4	10	17	12	5	5	1	4	260
At3g11280(MYBrelated)/col-At3g11280-DAP-Seq(GSE60143)/Homer	GATAAGRT	82	58	24	70	38	32	203	132	71	96	19	77	2562
Atf1(bZIP)/K562-ATF1-ChIP-Seq(GSE31477)/Homer	GATGACGTCA	122	94	28	157	74	83	279	199	80	142	45	97	3542
bZIP50(bZIP)/colamp-bZIP50-DAP-Seq(GSE60143)/Homer	GATGACGTCA	144	100	44	189	94	95	313	209	104	194	65	129	4182
NF-E2(bZIP)/K562-NFE2-ChIP-Seq(GSE31477)/Homer	GATGACTCAGCA	10	8	2	13	4	9	26	19	7	14	3	11	369
Jun-AP1(bZIP)/K562-cJun-ChIP-Seq(GSE31477)/Homer	GATGASTCATCN	34	27	7	32	12	20	80	57	23	47	17	30	973
DDF2(AP2EREBP)/col-DDF2-DAP-Seq(GSE60143)/Homer	GATGTCGRCR	2	1	1	2	1	1	7	5	2	2	1	1	63
EIL4(EIL)/Tomato-EIL4-ChIP-Seq(GSE116581)/Homer	GATTCAWTGAAT	9	4	5	9	2	7	21	17	4	2	0	2	226
AARE(HLH)/mES-cMyc-ChIP-Seq/Homer	GATTGCATCA	20	13	7	13	4	9	58	42	16	18	4	14	599
Oct11(POU,Homeobox)/NCIH1048-POU2F3-ChIP-seq(GSE115123)/Homer	GATTTGCATA	19	12	7	27	11	16	73	57	16	38	11	27	843
AT1G49560(G2like)/colamp-AT1G49560-DAP-Seq(GSE60143)/Homer	GAWTCTNWDA	125	77	48	143	79	64	286	187	99	140	43	97	3858
Knotted(Homeobox)/Corn-KN1-ChIP-Seq(GSE39161)/Homer	GAYGNGACRGGN	157	117	40	198	100	98	413	284	129	186	48	138	4843
SCRT1(Zf)/HEK293-SCRT1.eGFP-ChIP-Seq(Encode)/Homer	GCAACAGGTG	35	23	12	52	28	24	98	58	40	27	4	23	1089
bHLH130(bHLH)/col-bHLH130-DAP-Seq(GSE60143)/Homer	GCAACTTG	74	57	17	94	52	42	183	116	67	93	23	70	2390
ZKSCAN1(Zf)/HepG2-ZKSCAN1-ChIP-Seq(Encode)/Homer	GCACAYAGTAGGKCY	0	0	0	4	1	3	6	4	2	2	0	2	82
PLT1(AP2EREBP)/colamp-PLT1-DAP-Seq(GSE60143)/Homer	GCACGAWTYCCGAGG	12	11	1	15	9	6	12	11	1	9	2	7	234
PLT3(AP2EREBP)/col-PLT3-DAP-Seq(GSE60143)/Homer	GCACGNWTHYCGAGG	9	8	1	9	3	6	8	6	2	6	1	5	188
HIF2a(bHLH)/785_O-HIF2a-ChIP-Seq(GSE34871)/Homer	GCACGTACCC	44	33	11	61	27	34	100	72	28	47	12	35	1320
PAX5(Paired,Homeobox)/GM12878-PAX5-ChIP-Seq(GSE32465)/Homer	GCAGCCAAGCRTGACH	55	35	20	62	26	36	107	74	33	49	11	38	1492
Klf4(Zf)/mES-Klf4-ChIP-Seq(GSE11431)/Homer	GCCACACCCA	85	59	26	129	62	67	213	134	79	109	31	78	2596
bZIP42(bZIP)/colamp-bZIP42-DAP-Seq(GSE60143)/Homer	GCCACGTCAGCA	0	0	0	1	1	0	1	1	0	0	0	0	23
ABI5(bZIP)/col-ABI5-DAP-Seq(GSE60143)/Homer	GCCACGTG	90	63	27	99	47	52	180	126	54	71	27	44	1911
E-box/Arabidopsis-Promoters/Homer	GCCACGTG	99	66	33	123	61	62	227	165	62	100	33	67	2575
Klf9(Zf)/GBM-Klf9-ChIP-Seq(GSE62211)/Homer	GCCACRCCCACY	92	61	31	168	91	77	230	140	90	143	41	102	3149
NeuroD1(bHLH)/Islet-NeuroD1-ChIP-Seq(GSE30298)/Homer	GCCATCTGTT	107	76	31	110	59	51	301	210	91	114	29	85	3135
DDF1(AP2EREBP)/col-DDF1-DAP-Seq(GSE60143)/Homer	GCCGACAT	26	17	9	51	23	28	66	47	19	44	12	32	888
AT3G10030(Trihelix)/colamp-AT3G10030-DAP-Seq(GSE60143)/Homer	GCCGTTAA	49	33	16	92	46	46	136	92	44	71	22	49	1847
TOD6?/SacCer-Promoters/Homer	GCGATGAGMT	16	12	4	25	16	9	41	35	6	18	7	11	473
PUCHI(AP2EREBP)/colamp-PUCHI-DAP-Seq(GSE60143)/Homer	GCGCCGTY	58	40	18	127	64	63	164	109	55	116	33	83	2341
LBD23(LOBAS2)/colamp-LBD23-DAP-Seq(GSE60143)/Homer	GCGNAWWWTNCGCYW	81	54	27	152	62	90	253	159	94	135	45	90	3287
WRKY17(WRKY)/colamp-WRKY17-DAP-Seq(GSE60143)/Homer	GCGTTGACTTTT	2	2	0	1	1	0	3	3	0	1	0	1	40
CRX(Homeobox)/Retina-Crx-ChIP-Seq(GSE20012)/Homer	GCTAATCC	221	157	64	254	125	129	550	394	156	278	76	202	6973
Mef2d(MADS)/Retina-Mef2d-ChIP-Seq(GSE61391)/Homer	GCTATTTTTAGC	22	12	10	21	10	11	34	24	10	18	8	10	499
Mef2b(MADS)/HEK293-Mef2b.V5-ChIP-Seq(GSE67450)/Homer	GCTATTTTTGGM	68	45	23	78	37	41	160	107	53	86	27	59	2145
O2(bZIP)/Corn-O2-ChIP-Seq(GSE63991)/Homer	GCTGACGTGGCA	30	22	8	22	11	11	53	37	16	25	8	17	667
MafK(bZIP)/C2C12-MafK-ChIP-Seq(GSE36030)/Homer	GCTGASTCAGCA	40	26	14	48	24	24	77	53	24	45	15	30	1060
Unknown5/Drosophila-Promoters/Homer	GCTGATAASV	61	35	26	70	36	34	169	116	53	69	15	54	2080
RUNX-AML(Runt)/CD4+-PolII-ChIP-Seq(Barski_et_al.)/Homer	GCTGTGGTTW	68	46	22	99	53	46	205	136	69	84	20	64	2443
SeqBias: GCW-triplet	GCWGCWGCWGCW	602	414	188	751	369	382	1524	1063	461	766	219	547	20000
NFkB-p65-Rel(RHD)/ThioMac-LPS-Expression(GSE23622)/Homer	GGAAATTCCC	4	3	1	3	2	1	19	14	5	10	3	7	180
ZNF341(Zf)/EBV-ZNF341-ChIP-Seq(GSE113194)/Homer	GGAACAGCCG	85	56	29	104	49	55	230	162	68	114	40	74	2712
PU.1:IRF8(ETS:IRF)/pDC-Irf8-ChIP-Seq(GSE66899)/Homer	GGAAGTGAAAST	18	12	6	27	12	15	54	37	17	30	9	21	685
Fra2(bZIP)/Striatum-Fra2-ChIP-Seq(GSE43429)/Homer	GGATGACTCATC	70	55	15	62	24	38	155	110	45	72	24	48	1833
HOXA9(Homeobox)/HSC-Hoxa9-ChIP-Seq(GSE33509)/Homer	GGCCATAAATCA	65	42	23	74	37	37	162	117	45	68	16	52	1941
Hoxc9(Homeobox)/Ainv15-Hoxc9-ChIP-Seq(GSE21812)/Homer	GGCCATAAATCA	53	34	19	46	19	27	105	75	30	49	11	38	1446
Sp1(Zf)/Promoter/Homer	GGCCCCGCCCCC	89	52	37	209	105	104	252	157	95	164	56	108	3434
Zic3(Zf)/mES-Zic3-ChIP-Seq(GSE37889)/Homer	GGCCYCCTGCTGDGH	73	51	22	82	38	44	175	122	53	92	23	69	2186
AT1G28160(AP2EREBP)/colamp-AT1G28160-DAP-Seq(GSE60143)/Homer	GGCGGCGG	138	89	49	295	155	140	396	258	138	270	84	186	5529
ERF104(AP2EREBP)/col-ERF104-DAP-Seq(GSE60143)/Homer	GGCGGCGG	87	53	34	170	83	87	241	159	82	161	54	107	3204
ESE1(AP2EREBP)/col-ESE1-DAP-Seq(GSE60143)/Homer	GGCGGCGG	68	41	27	141	69	72	210	138	72	121	37	84	2584
AT5G23930(mTERF)/col-AT5G23930-DAP-Seq(GSE60143)/Homer	GGCGGCTG	182	121	61	280	146	134	460	320	140	253	79	174	5797
ERF2(AP2EREBP)/colamp-ERF2-DAP-Seq(GSE60143)/Homer	GGCGGCTG	64	41	23	137	66	71	187	120	67	114	38	76	2392
ERF1(AP2EREBP)/colamp-ERF1-DAP-Seq(GSE60143)/Homer	GGCGGCTR	58	37	21	124	61	63	178	112	66	107	37	70	2188
E2F4(E2F)/K562-E2F4-ChIP-Seq(GSE31477)/Homer	GGCGGGAAAH	45	26	19	138	73	65	158	95	63	120	27	93	2275
E2F6(E2F)/Hela-E2F6-ChIP-Seq(GSE31477)/Homer	GGCGGGAARN	55	33	22	129	75	54	173	113	60	110	30	80	2162
AT3G57600(AP2EREBP)/col-AT3G57600-DAP-Seq(GSE60143)/Homer	GGCGGTGG	71	46	25	134	75	59	200	133	67	134	39	95	2568
Hoxd10(Homeobox)/ChickenMSG-Hoxd10.Flag-ChIP-Seq(GSE86088)/Homer	GGCMATGAAA	103	76	27	118	69	49	257	167	90	137	42	95	3383
MYB(HTH)/ERMYB-Myb-ChIPSeq(GSE22095)/Homer	GGCVGTTR	210	148	62	250	121	129	525	370	155	262	77	185	6830
At1g72010(TCP)/colamp-At1g72010-DAP-Seq(GSE60143)/Homer	GGDCCCAC	46	29	17	70	30	40	127	79	48	57	12	45	1403
TCP20(TCP)/col-TCP20-DAP-Seq(GSE60143)/Homer	GGDCCCAC	31	19	12	52	22	30	86	55	31	41	10	31	997
Dorsal(RHD)/Embryo-dl-ChIP-Seq(GSE65441)/Homer	GGGAAAAMCCCG	14	11	3	28	18	10	62	50	12	30	13	17	659
Zfp809(Zf)/ES-Zfp809-ChIP-Seq(GSE70799)/Homer	GGGGCTYGKCTGGGA	26	18	8	35	17	18	61	46	15	28	7	21	786
NFkB-p50,p52(RHD)/Monocyte-p50-ChIP-Chip(Schreiber_et_al.)/Homer	GGGGGAATCCCC	7	4	3	15	9	6	19	13	6	14	4	10	261
TCP1(TCP)/col-TCP1-DAP-Seq(GSE60143)/Homer	GGGGGCCCMMCN	20	11	9	24	14	10	59	39	20	26	5	21	642
Maz(Zf)/HepG2-Maz-ChIP-Seq(GSE31477)/Homer	GGGGGGGG	164	105	59	288	150	138	493	327	166	251	77	174	5874
KLF10(Zf)/HEK293-KLF10.GFP-ChIP-Seq(GSE58341)/Homer	GGGGGTGTGTCC	106	72	34	152	79	73	250	171	79	121	33	88	3206
RBPJ:Ebox(?,bHLH)/Panc1-Rbpj1-ChIP-Seq(GSE47459)/Homer	GGGRAARRGRMCAGMTG	43	27	16	31	16	15	110	75	35	45	10	35	1171
ZFP3(Zf)/HEK293-ZFP3.GFP-ChIP-Seq(GSE58341)/Homer	GGGTTTTGAAGGATGARTAGGAGTT	0	0	0	0	0	0	0	0	0	0	0	0	2
REST-NRSF(Zf)/Jurkat-NRSF-ChIP-Seq/Homer	GGMGCTGTCCATGGTGCTGA	0	0	0	0	0	0	2	2	0	1	0	1	15
At5g08330(TCP)/col-At5g08330-DAP-Seq(GSE60143)/Homer	GGRCCCAC	62	43	19	81	37	44	165	108	57	83	17	66	1851
MYB51(MYB)/col-MYB51-DAP-Seq(GSE60143)/Homer	GGTAGGTG	79	49	30	92	45	47	219	155	64	108	37	71	2700
MYB99(MYB)/colamp-MYB99-DAP-Seq(GSE60143)/Homer	GGTAGGTG	82	51	31	97	48	49	225	156	69	118	37	81	2762
MYB93(MYB)/colamp-MYB93-DAP-Seq(GSE60143)/Homer	GGTAGGTGRD	108	74	34	131	64	67	298	209	89	137	44	93	3570
MYB17(MYB)/colamp-MYB17-DAP-Seq(GSE60143)/Homer	GGTAGGTGRG	58	37	21	58	28	30	153	110	43	79	26	53	1773
MYB92(MYB)/colamp-MYB92-DAP-Seq(GSE60143)/Homer	GGTAGGTR	83	52	31	91	48	43	231	165	66	121	40	81	2862
THRb(NR)/HepG2-THRb.Flag-ChIP-Seq(Encode)/Homer	GGTCACCTGAGGTCA	90	69	21	104	55	49	264	186	78	100	27	73	2826
THRa(NR)/C17.2-THRa-ChIP-Seq(GSE38347)/Homer	GGTCANYTGAGGWCA	67	49	18	63	34	29	191	135	56	61	18	43	2078
dHNF4(NR)/Fly-HNF4-ChIP-Seq(GSE73675)/Homer	GGTCCAAAGTCCAMT	29	19	10	29	15	14	63	43	20	24	7	17	835
Tbx20(T-box)/Heart-Tbx20-ChIP-Seq(GSE29636)/Homer	GGTGYTGACAGS	31	25	6	25	9	16	70	49	21	36	13	23	921
Hnf1(Homeobox)/Liver-Foxa2-Chip-Seq(GSE25694)/Homer	GGTTAAWCATTAA	38	26	12	40	23	17	109	80	29	38	7	31	1388
X-box(HTH)/NPC-H3K4me1-ChIP-Seq(GSE16256)/Homer	GGTTGCCATGGCAA	14	10	4	25	16	9	39	32	7	17	8	9	594
ZBTB33(Zf)/GM12878-ZBTB33-ChIP-Seq(GSE32465)/Homer	GGVTCTCGCGAGAAC	5	4	1	17	12	5	16	11	5	15	3	12	309
Hoxa10(Homeobox)/ChickenMSG-Hoxa10.Flag-ChIP-Seq(GSE86088)/Homer	GGYAATGAAA	59	42	17	65	36	29	131	92	39	73	21	52	1782
EBNA1(EBV-virus)/Raji-EBNA1-ChIP-Seq(GSE30709)/Homer	GGYAGCAYDTGCTDCCCNNN	1	1	0	0	0	0	5	3	2	0	0	0	55
caudal(Homeobox)/Drosophila-Embryos-ChIP-Chip(modEncode)/Homer	GGYCATAAAW	54	45	9	70	38	32	142	95	47	75	20	55	1802
CLOCK(bHLH)/Liver-Clock-ChIP-Seq(GSE39860)/Homer	GHCACGTG	120	82	38	142	65	77	298	217	81	119	34	85	3223
COUP-TFII(NR)/K562-NR2F1-ChIP-Seq(Encode)/Homer	GKBCARAGGTCA	276	200	76	290	150	140	694	488	206	297	84	213	8377
Nkx6.1(Homeobox)/Islet-Nkx6.1-ChIP-Seq(GSE40975)/Homer	GKTAATGR	225	147	78	262	118	144	562	409	153	262	76	186	7204
MYB3(MYB)/Arabidopsis-MYB3-ChIP-Seq(GSE80564)/Homer	GKTAGGTRGG	178	117	61	204	100	104	472	332	140	208	64	144	5350
Six1(Homeobox)/Myoblast-Six1-ChIP-Chip(GSE20150)/Homer	GKVTCADRTTWC	16	9	7	45	19	26	66	50	16	37	10	27	894
BMAL1(bHLH)/Liver-Bmal1-ChIP-Seq(GSE39860)/Homer	GNCACGTG	244	174	70	270	124	146	598	423	175	265	75	190	7093
ZNF382(Zf)/HEK293-ZNF382.GFP-ChIP-Seq(GSE58341)/Homer	GNCTGTASTRNTGBCTCHTT	1	0	1	3	2	1	14	9	5	1	1	0	73
ZEB2(Zf)/SNU398-ZEB2-ChIP-Seq(GSE103048)/Homer	GNMCAGGTGTGC	112	80	32	127	55	72	309	219	90	128	33	95	3186
IRF8(IRF)/BMDM-IRF8-ChIP-Seq(GSE77884)/Homer	GRAASTGAAAST	39	28	11	56	32	24	85	53	32	50	13	37	1313
ZNF415(Zf)/HEK293-ZNF415.GFP-ChIP-Seq(GSE58341)/Homer	GRTGMTRGAGCC	50	32	18	74	33	41	181	127	54	70	20	50	2022
PBX1(Homeobox)/MCF7-PBX1-ChIP-Seq(GSE28007)/Homer	GSCTGTCACTCA	14	10	4	17	10	7	39	26	13	14	0	14	471
PAX5(Paired,Homeobox),condensed/GM12878-PAX5-ChIP-Seq(GSE32465)/Homer	GTCACGCTCSCTGM	11	8	3	27	18	9	32	23	9	20	6	14	486
TFE3(bHLH)/MEF-TFE3-ChIP-Seq(GSE75757)/Homer	GTCACGTGACYV	27	17	10	29	15	14	54	39	15	36	9	27	753
Usf2(bHLH)/C2C12-Usf2-ChIP-Seq(GSE36030)/Homer	GTCACGTGGT	72	47	25	94	46	48	200	145	55	89	24	65	2161
Pax8(Paired,Homeobox)/Thyroid-Pax8-ChIP-Seq(GSE26938)/Homer	GTCATGCHTGRCTGS	42	29	13	43	18	25	103	69	34	47	14	33	1287
EBF1(EBF)/Near-E2A-ChIP-Seq(GSE21512)/Homer	GTCCCCWGGGGA	131	80	51	138	75	63	312	213	99	119	30	89	3609
ZNF317(Zf)/HEK293-ZNF317.GFP-ChIP-Seq(GSE58341)/Homer	GTCWGCTGTYYCTCT	8	6	2	12	5	7	21	14	7	11	1	10	302
ERRg(NR)/Kidney-ESRRG-ChIP-Seq(GSE104905)/Homer	GTGACCTTGRVN	168	114	54	187	99	88	424	307	117	184	52	132	5000
TCP16(TCP)/colamp-TCP16-DAP-Seq(GSE60143)/Homer	GTGGDCCYNNNNNNN	57	43	14	85	42	43	156	105	51	60	14	46	1753
ZNF692(Zf)/HEK293-ZNF692.GFP-ChIP-Seq(GSE58341)/Homer	GTGGGCCCCA	12	7	5	18	9	9	37	25	12	18	3	15	378
At2g45680(TCP)/colamp-At2g45680-DAP-Seq(GSE60143)/Homer	GTGGGNCCCACNDND	9	4	5	10	4	6	12	10	2	4	0	4	153
TCP7(TCP)/col-TCP7-DAP-Seq(GSE60143)/Homer	GTGGGSCCCACHHNN	56	33	23	62	26	36	116	78	38	56	11	45	1426
TCP17(TCP)/col-TCP17-DAP-Seq(GSE60143)/Homer	GTGGTCCCCA	3	1	2	4	1	3	5	5	0	1	0	1	82
Reverb(NR),DR2/RAW-Reverba.biotin-ChIP-Seq(GSE45914)/Homer	GTRGGTCASTGGGTCA	29	23	6	14	9	5	76	57	19	24	7	17	719
HNF1b(Homeobox)/PDAC-HNF1B-ChIP-Seq(GSE64557)/Homer	GTTAATNATTAA	46	27	19	42	23	19	123	86	37	47	9	38	1604
Rfx2(HTH)/LoVo-RFX2-ChIP-Seq(GSE49402)/Homer	GTTGCCATGGCAACM	13	7	6	31	16	15	44	35	9	20	6	14	584
Six2(Homeobox)/NephronProgenitor-Six2-ChIP-Seq(GSE39837)/Homer	GWAAYHTGAKMC	95	70	25	115	56	59	235	169	66	128	39	89	3190
ATHB15(HB)/col-ATHB15-DAP-Seq(GSE60143)/Homer	GYAATSATTA	36	25	11	32	18	14	81	54	27	39	8	31	1185
HOXA2(Homeobox)/mES-Hoxa2-ChIP-Seq(Donaldson_et_al.)/Homer	GYCATCMATCAT	7	4	3	11	6	5	27	19	8	9	1	8	367
Cdx2(Homeobox)/mES-Cdx2-ChIP-Seq(GSE14586)/Homer	GYMATAAAAH	44	37	7	46	25	21	113	79	34	68	15	53	1476
At5g52660(MYBrelated)/colamp-At5g52660-DAP-Seq(GSE60143)/Homer	HAAAAATATCTW	33	21	12	38	19	19	74	52	22	30	11	19	1037
PABPC1(?)/MEL-PABC1-CLIP-Seq(GSE69755)/Homer	HAATAAAGNN	137	93	44	169	91	78	365	256	109	193	43	150	4831
At4g16750(AP2EREBP)/col-At4g16750-DAP-Seq(GSE60143)/Homer	HACCGACAHA	52	34	18	92	47	45	145	104	41	73	24	49	1786
Elk1(ETS)/Hela-Elk1-ChIP-Seq(GSE31477)/Homer	HACTTCCGGY	86	51	35	182	96	86	240	159	81	175	60	115	3597
SRS7(SRS)/colamp-SRS7-DAP-Seq(GSE60143)/Homer	HATAGGTTTH	329	221	108	395	190	205	838	580	258	393	117	276	10452
NUC(C2H2)/col-NUC-DAP-Seq(GSE60143)/Homer	HAVAAAACGACAAAA	12	8	4	8	4	4	24	19	5	12	2	10	220
IDD2(C2H2)/colamp-IDD2-DAP-Seq(GSE60143)/Homer	HAVAAAAMGACAAAA	12	8	4	14	9	5	26	19	7	12	2	10	316
Zac1(Zf)/Neuro2A-Plagl1-ChIP-Seq(GSE75942)/Homer	HAWGRGGCCM	272	187	85	338	162	176	676	466	210	296	96	200	8145
ATHB40(HB)/col-ATHB40-DAP-Seq(GSE60143)/Homer	HCAATWATTG	61	40	21	75	36	39	169	107	62	78	19	59	2171
AT3G16280(AP2EREBP)/colamp-AT3G16280-DAP-Seq(GSE60143)/Homer	HCACCGACAHHDHHN	25	17	8	37	19	18	57	43	14	28	6	22	755
DEAR2(AP2EREBP)/colamp-DEAR2-DAP-Seq(GSE60143)/Homer	HCACCGACAWHD	82	59	23	136	64	72	220	155	65	137	38	99	2808
At1g19210(AP2EREBP)/colamp-At1g19210-DAP-Seq(GSE60143)/Homer	HCACCGACCAHN	106	72	34	168	84	84	317	229	88	164	43	121	3600
MYB61(MYB)/colamp-MYB61-DAP-Seq(GSE60143)/Homer	HCYACCTACC	130	87	43	157	77	80	382	274	108	174	57	117	4532
RAP26(AP2EREBP)/colamp-RAP26-DAP-Seq(GSE60143)/Homer	HDATGGCGGCGG	88	55	33	180	92	88	256	170	86	158	53	105	3560
Hoxd12(Homeobox)/ChickenMSG-Hoxd12.Flag-ChIP-Seq(GSE86088)/Homer	HDGYAATGAAAN	176	119	57	168	90	78	373	257	116	199	56	143	4962
AT5G05550(Trihelix)/col-AT5G05550-DAP-Seq(GSE60143)/Homer	HDNHDTCKCCGGMGA	140	87	53	227	115	112	378	251	127	209	66	143	4836
Replumless(BLH)/Arabidopsis-RPL.GFP-ChIP-Seq(GSE78727)/Homer	HGTCWHATCA	113	81	32	143	72	71	291	203	88	123	32	91	3527
bHLH34(bHLH)/colamp-bHLH34-DAP-Seq(GSE60143)/Homer	HGWGRHWGACACGTG	74	51	23	74	30	44	146	111	35	73	24	49	1736
FHY3(FAR1)/Arabidopsis-FHY3-ChIP-Seq(GSE30711)/Homer	HHCACGCGCBTN	40	30	10	69	42	27	97	68	29	67	19	48	1343
MYB88(MYB)/col-MYB88-DAP-Seq(GSE60143)/Homer	HNACGCTCCT	182	125	57	325	165	160	522	357	165	291	86	205	6752
STZ(C2H2)/colamp-STZ-DAP-Seq(GSE60143)/Homer	HNBTCACT	502	346	156	596	292	304	1239	858	381	571	160	411	15784
MYB113(MYB)/col-MYB113-DAP-Seq(GSE60143)/Homer	HNDAWTCMGTTAYWN	43	29	14	54	28	26	101	68	33	57	17	40	1435
WRKY45(WRKY)/col-WRKY45-DAP-Seq(GSE60143)/Homer	HNNNKTTGACTWWNH	41	26	15	44	23	21	123	89	34	51	11	40	1567
Cux2(Homeobox)/Liver-Cux2-ChIP-Seq(GSE35985)/Homer	HNRAATCAAT	103	72	31	87	40	47	195	146	49	93	20	73	2885
MYB56(MYB)/colamp-MYB56-DAP-Seq(GSE60143)/Homer	HTAACGRMHY	87	59	28	105	56	49	206	157	49	110	25	85	2614
ATHB23(ZFHD)/col-ATHB23-DAP-Seq(GSE60143)/Homer	HTAATTARNN	89	64	25	99	52	47	227	161	66	97	29	68	2844
Nrf2(bZIP)/Lymphoblast-Nrf2-ChIP-Seq(GSE37589)/Homer	HTGCTGAGTCAT	8	6	2	9	3	6	24	18	6	14	4	10	308
HSFC1(HSF)/col-HSFC1-DAP-Seq(GSE60143)/Homer	HTTCTAGAADCTTCT	22	16	6	29	14	15	67	51	16	18	10	8	668
Rbpj1(?)/Panc1-Rbpj1-ChIP-Seq(GSE47459)/Homer	HTTTCCCASG	138	91	47	186	99	87	416	283	133	200	58	142	5094
MafF(bZIP)/HepG2-MafF-ChIP-Seq(GSE31477)/Homer	HWWGTCAGCAWWTTT	19	13	6	23	10	13	65	41	24	22	6	16	784
MYB13(MYB)/col-MYB13-DAP-Seq(GSE60143)/Homer	HYCACCWACCHH	64	46	18	71	35	36	165	119	46	94	35	59	2022
SPL1(SBP)/colamp-SPL1-DAP-Seq(GSE60143)/Homer	HYGTACDTWH	171	121	50	201	99	102	426	311	115	175	52	123	5373
bHLH157(bHLH)/col-bHLH157-DAP-Seq(GSE60143)/Homer	KACACGTCTCTY	34	26	8	33	15	18	71	54	17	35	14	21	766
GATA15(C2C2gata)/col-GATA15-DAP-Seq(GSE60143)/Homer	KATGATCA	146	105	41	152	73	79	374	266	108	166	38	128	4570
Zelda(Zf)/Embryo-zld-ChIP-Seq(GSE65441)/Homer	KBCTACCTGW	41	29	12	56	27	29	121	95	26	60	17	43	1495
bHLHE40(bHLH)/HepG2-BHLHE40-ChIP-Seq(GSE31477)/Homer	KCACGTGMCN	68	51	17	85	42	43	185	132	53	79	21	58	1964
bHLHE41(bHLH)/proB-Bhlhe41-ChIP-Seq(GSE93764)/Homer	KCACGTGMCN	163	116	47	225	115	110	423	294	129	225	69	156	5323
AIL7(AP2EREBP)/colamp-AIL7-DAP-Seq(GSE60143)/Homer	KCACRAWTYYCGAGG	43	28	15	62	30	32	110	78	32	53	14	39	1407
NPAS2(bHLH)/Liver-NPAS2-ChIP-Seq(GSE39860)/Homer	KCCACGTGAC	178	126	52	204	94	110	444	323	121	192	62	130	4972
REB1/SacCer-Promoters/Homer	KCCGGGTAAYRR	17	12	5	26	13	13	49	32	17	30	6	24	659
LBD13(LOBAS2)/colamp-LBD13-DAP-Seq(GSE60143)/Homer	KCCGTNWTTTBCGGC	87	55	32	168	85	83	221	149	72	144	49	95	3079
ABF2(bZIP)/col-ABF2-DAP-Seq(GSE60143)/Homer	KGMCACGTGDCMHHH	53	36	17	57	24	33	108	75	33	47	19	28	1140
bZIP18(bZIP)/colamp-bZIP18-DAP-Seq(GSE60143)/Homer	KGMCAGCTND	500	354	146	617	296	321	1271	897	374	592	166	426	16097
Rfx1(HTH)/NPC-H3K4me1-ChIP-Seq(GSE16256)/Homer	KGTTGCCATGGCAA	29	21	8	43	25	18	78	57	21	32	13	19	1027
AT1G24250(Orphan)/col-AT1G24250-DAP-Seq(GSE60143)/Homer	KTDGTTGGTDGTTGG	29	14	15	46	22	24	94	66	28	51	10	41	1030
Esrrb(NR)/mES-Esrrb-ChIP-Seq(GSE11431)/Homer	KTGACCTTGA	131	89	42	153	82	71	348	259	89	144	40	104	4077
PHA-4(Forkhead)/cElegans-Embryos-PHA4-ChIP-Seq(modEncode)/Homer	KTGTTTGC	351	241	110	388	180	208	878	632	246	408	113	295	11170
Gfi1b(Zf)/HPC7-Gfi1b-ChIP-Seq(GSE22178)/Homer	MAATCACTGC	74	50	24	81	43	38	171	123	48	77	15	62	2424
Ets1-distal(ETS)/CD4+-PolII-ChIP-Seq(Barski_et_al.)/Homer	MACAGGAAGT	37	30	7	52	32	20	99	70	29	32	13	19	1250
ZNF16(Zf)/HEK293-ZNF16.GFP-ChIP-Seq(GSE58341)/Homer	MACCTTCYATGGCTCCCTAKTGCCY	1	0	1	1	0	1	7	4	3	1	1	0	25
Twist2(bHLH)/Myoblast-Twist2.Ty1-ChIP-Seq(GSE127998)/Homer	MCAGCTGBYH	199	134	65	193	101	92	501	346	155	210	53	157	5746
WT1(Zf)/Kidney-WT1-ChIP-Seq(GSE90016)/Homer	MCTCCCMCRCAB	72	45	27	125	61	64	213	150	63	103	26	77	2590
PU.1-IRF(ETS:IRF)/Bcell-PU.1-ChIP-Seq(GSE21512)/Homer	MGGAAGTGAAAC	131	89	42	165	83	82	340	235	105	190	53	137	4211
WRKY29(WRKY)/colamp-WRKY29-DAP-Seq(GSE60143)/Homer	MGTTGACTTT	131	90	41	131	63	68	363	264	99	140	35	105	4241
KLF6(Zf)/PDAC-KLF6-ChIP-Seq(GSE64557)/Homer	MKGGGYGTGGCC	180	117	63	272	137	135	464	312	152	258	73	185	5757
SeqBias: C/A-bias	MMMMMMMMMM	602	414	188	751	369	382	1524	1063	461	766	219	547	19997
Atf4(bZIP)/MEF-Atf4-ChIP-Seq(GSE35681)/Homer	MTGATGCAAT	57	43	14	44	21	23	159	117	42	47	10	37	1722
Unknown1(NR/Ini-like)/Drosophila-Promoters/Homer	MYGGTCACACTG	24	20	4	27	15	12	64	47	17	34	6	28	803
BBX31(Orphan)/col-BBX31-DAP-Seq(GSE60143)/Homer	NAAAAAGTDA	147	109	38	166	81	85	356	240	116	169	43	126	4428
dof43(C2C2dof)/colamp-dof43-DAP-Seq(GSE60143)/Homer	NAAAAAGTDA	144	106	38	151	78	73	322	215	107	156	39	117	4063
LCL1(MYBrelated)/colamp-LCL1-DAP-Seq(GSE60143)/Homer	NAAAATATCTWHWWN	9	5	4	12	10	2	18	13	5	5	2	3	288
WRKY42(WRKY)/colamp-WRKY42-DAP-Seq(GSE60143)/Homer	NAAAGTCAACGN	37	24	13	46	28	18	124	95	29	48	12	36	1515
Tcf21(bHLH)/ArterySmoothMuscle-Tcf21-ChIP-Seq(GSE61369)/Homer	NAACAGCTGG	124	86	38	126	69	57	349	243	106	155	43	112	3829
EBF2(EBF)/BrownAdipose-EBF2-ChIP-Seq(GSE97114)/Homer	NABTCCCWDGGGAVH	105	64	41	119	57	62	286	190	96	107	34	73	3073
At1g25550(G2like)/colamp-At1g25550-DAP-Seq(GSE60143)/Homer	NAGATTCY	87	55	32	110	55	55	214	135	79	115	40	75	2909
GATA(Zf),IR4/iTreg-Gata3-ChIP-Seq(GSE20898)/Homer	NAGATWNBNATCTNN	2	1	1	9	2	7	15	14	1	9	2	7	208
bZIP:IRF(bZIP,IRF)/Th17-BatF-ChIP-Seq(GSE39756)/Homer	NAGTTTCABTHTGACTNW	35	24	11	41	17	24	78	52	26	42	11	31	1171
Ap4(bHLH)/AML-Tfap4-ChIP-Seq(GSE45738)/Homer	NAHCAGCTGD	155	111	44	174	90	84	434	303	131	181	49	132	4853
BHLHA15(bHLH)/NIH3T3-BHLHB8.HA-ChIP-Seq(GSE119782)/Homer	NAMCAGCTGK	162	109	53	162	86	76	435	302	133	175	40	135	4828
Zfp57(Zf)/H1-ZFP57.HA-ChIP-Seq(GSE115387)/Homer	NANTGCSGCA	29	18	11	66	35	31	114	76	38	69	29	40	1473
Fosl2(bZIP)/3T3L1-Fosl2-ChIP-Seq(GSE56872)/Homer	NATGASTCABNN	54	43	11	42	16	26	113	80	33	59	19	40	1368
STAT1(Stat)/HelaS3-STAT1-ChIP-Seq(GSE12782)/Homer	NATTTCCNGGAAAT	34	20	14	57	33	24	111	82	29	63	22	41	1450
Gata4(Zf)/Heart-Gata4-ChIP-Seq(GSE35151)/Homer	NBWGATAAGR	122	80	42	104	49	55	263	179	84	113	17	96	3561
AT1G44830(AP2EREBP)/col-AT1G44830-DAP-Seq(GSE60143)/Homer	NCCACCGACA	26	15	11	49	29	20	64	45	19	39	11	28	753
WRKY55(WRKY)/col-WRKY55-DAP-Seq(GSE60143)/Homer	NCGTTGACTT	150	102	48	157	81	76	401	285	116	166	46	120	4764
WRKY14(WRKY)/colamp-WRKY14-DAP-Seq(GSE60143)/Homer	NCGTTGACTTTN	64	42	22	72	39	33	188	133	55	69	21	48	2177
WRKY43(WRKY)/colamp-WRKY43-DAP-Seq(GSE60143)/Homer	NCGTTGACTTTT	48	31	17	56	30	26	127	89	38	53	19	34	1616
WRKY6(WRKY)/colamp-WRKY6-DAP-Seq(GSE60143)/Homer	NCGTTGACTWWD	122	82	40	108	56	52	311	223	88	129	36	93	3694
WRKY31(WRKY)/colamp-WRKY31-DAP-Seq(GSE60143)/Homer	NCGTTGACTWWK	98	65	33	87	45	42	257	178	79	101	29	72	3029
WRKY3(WRKY)/col-WRKY3-DAP-Seq(GSE60143)/Homer	NCKTTGACYDDN	100	68	32	89	48	41	213	151	62	93	25	68	2662
HOXD13(Homeobox)/Chicken-Hoxd13-ChIP-Seq(GSE38910)/Homer	NCYAATAAAA	60	43	17	87	46	41	185	138	47	100	31	69	2506
Hoxd13(Homeobox)/ChickenMSG-Hoxd13.Flag-ChIP-Seq(GSE86088)/Homer	NCYAATAAAA	116	81	35	162	81	81	331	234	97	151	45	106	4226
Fos(bZIP)/TSC-Fos-ChIP-Seq(GSE110950)/Homer	NDATGASTCAYN	77	57	20	67	29	38	184	132	52	85	27	58	2198
At4g18890(BZR)/col-At4g18890-DAP-Seq(GSE60143)/Homer	NDBRCACGTGYR	41	34	7	36	18	18	82	59	23	31	7	24	832
En1(Homeobox)/SUM149-EN1-ChIP-Seq(GSE120957)/Homer	NDCTAATTAS	201	138	63	269	132	137	492	343	149	238	65	173	6408
bHLH122(bHLH)/col100-bHLH122-DAP-Seq(GSE60143)/Homer	NDDCAASTTGHHNWW	87	68	19	104	55	49	242	159	83	105	30	75	2943
Dlx3(Homeobox)/Kerainocytes-Dlx3-ChIP-Seq(GSE89884)/Homer	NDGTAATTAC	64	45	19	70	39	31	136	98	38	67	19	48	1763
bZIP52(bZIP)/colamp-bZIP52-DAP-Seq(GSE60143)/Homer	NDNHCAGCTGTCANN	161	122	39	201	101	100	438	309	129	205	59	146	5509
bZIP53(bZIP)/colamp-bZIP53-DAP-Seq(GSE60143)/Homer	NDNHSACGTGKMNNN	66	45	21	74	35	39	137	97	40	62	27	35	1519
bZIP44(bZIP)/colamp-bZIP44-DAP-Seq(GSE60143)/Homer	NDTGCCACGTCAGCH	7	4	3	5	3	2	6	2	4	1	1	0	101
DEAR5(AP2EREBP)/col-DEAR5-DAP-Seq(GSE60143)/Homer	NDWTGTCGGTGRWDN	11	8	3	24	12	12	27	22	5	13	3	10	316
Egr2(Zf)/Thymocytes-Egr2-ChIP-Seq(GSE34254)/Homer	NGCGTGGGCGGR	26	20	6	64	35	29	82	49	33	55	15	40	1102
LHX9(Homeobox)/Hct116-LHX9.V5-ChIP-Seq(GSE116822)/Homer	NGCTAATTAG	139	97	42	188	100	88	350	255	95	169	53	116	4609
ZBTB12(Zf)/HEK293-ZBTB12.GFP-ChIP-Seq(GSE58341)/Homer	NGNTCTAGAACCNGV	50	38	12	73	31	42	144	105	39	62	19	43	1603
Atf7(bZIP)/3T3L1-Atf7-ChIP-Seq(GSE56872)/Homer	NGRTGACGTCAY	90	70	20	111	53	58	201	146	55	104	35	69	2570
PAX6(Paired,Homeobox)/Forebrain-Pax6-ChIP-Seq(GSE66961)/Homer	NGTGTTCAVTSAAGCGKAAA	10	5	5	10	4	6	23	13	10	16	6	10	311
ATHB33(ZFHD)/col-ATHB33-DAP-Seq(GSE60143)/Homer	NGTRATTAAK	118	78	40	156	78	78	329	237	92	137	38	99	4000
CDX4(Homeobox)/ZebrafishEmbryos-Cdx4.Myc-ChIP-Seq(GSE48254)/Homer	NGYCATAAAWCH	55	44	11	84	42	42	166	116	50	76	24	52	2083
BMYB(HTH)/Hela-BMYB-ChIP-Seq(GSE27030)/Homer	NHAACBGYYV	180	122	58	216	113	103	475	336	139	227	66	161	5928
At1g69690(TCP)/colamp-At1g69690-DAP-Seq(GSE60143)/Homer	NHGTGGGGCCCACHW	22	15	7	27	11	16	54	39	15	22	4	18	573
WRKY27(WRKY)/colamp-WRKY27-DAP-Seq(GSE60143)/Homer	NHGTTGACYTWD	126	91	35	121	64	57	306	221	85	136	38	98	3737
OBP1(C2C2dof)/col-OBP1-DAP-Seq(GSE60143)/Homer	NHHACTTTWT	250	169	81	277	140	137	587	395	192	275	77	198	7503
bHLH28(bHLH)/col-bHLH28-DAP-Seq(GSE60143)/Homer	NHHTGTACGGAH	21	15	6	28	10	18	54	33	21	27	8	19	725
Npas4(bHLH)/Neuron-Npas4-ChIP-Seq(GSE127793)/Homer	NHRTCACGACDN	94	62	32	130	67	63	237	164	73	122	41	81	3004
Ik-1	NHTTGGGAATRCC	602	414	188	751	369	382	1524	1063	461	766	219	547	20000
AREB3(bZIP)/col-AREB3-DAP-Seq(GSE60143)/Homer	NKGMCACGTGDCMNN	67	43	24	71	34	37	136	96	40	65	26	39	1500
Fra1(bZIP)/BT549-Fra1-ChIP-Seq(GSE46166)/Homer	NNATGASTCATH	72	57	15	67	26	41	170	122	48	78	27	51	2057
Etv2(ETS)/ES-ER71-ChIP-Seq(GSE59402)/Homer	NNAYTTCCTGHN	114	76	38	177	93	84	300	211	89	155	50	105	4060
PIF4(bHLH)/Seedling-PIF4-ChIP-Seq(GSE35315)/Homer	NNBCACGTGN	196	140	56	205	95	110	458	330	128	201	52	149	5338
TINY(AP2EREBP)/col-TINY-DAP-Seq(GSE60143)/Homer	NNCACCGACA	18	12	6	29	15	14	37	26	11	22	7	15	528
BZR1(BZR)/col-BZR1-DAP-Seq(GSE60143)/Homer	NNCRCACGTGCG	26	21	5	16	8	8	40	30	10	14	3	11	410
TF3A(C2H2)/col-TF3A-DAP-Seq(GSE60143)/Homer	NNDDGAGGAGGWNNN	126	85	41	188	91	97	321	225	96	154	46	108	4148
p63(p53)/Keratinocyte-p63-ChIP-Seq(GSE17611)/Homer	NNDRCATGYCYNRRCATGYH	31	27	4	49	16	33	113	84	29	42	12	30	1351
TGA5(bZIP)/col-TGA5-DAP-Seq(GSE60143)/Homer	NNGATGACGTCATCN	15	14	1	38	18	20	52	33	19	43	16	27	717
AT5G66940(C2C2dof)/col-AT5G66940-DAP-Seq(GSE60143)/Homer	NNHACTTTWT	185	128	57	209	107	102	454	301	153	200	58	142	5517
SPL5(SBP)/colamp-SPL5-DAP-Seq(GSE60143)/Homer	NNHGTACGGHNN	36	24	12	48	21	27	79	51	28	47	14	33	1217
Bcl6(Zf)/Liver-Bcl6-ChIP-Seq(GSE31578)/Homer	NNNCTTTCCAGGAAA	155	104	51	182	88	94	394	272	122	185	52	133	4687
BIM2(bHLH)/col-BIM2-DAP-Seq(GSE60143)/Homer	NNNNCACGTGNN	139	95	44	179	79	100	356	248	108	159	48	111	4070
At1g78700(BZR)/col-At1g78700-DAP-Seq(GSE60143)/Homer	NNNNCACGTGNNNNN	75	55	20	68	28	40	149	109	40	65	22	43	1649
bHLH80(bHLH)/col-bHLH80-DAP-Seq(GSE60143)/Homer	NNNNDCAASTTGHNN	105	79	26	114	64	50	278	185	93	120	32	88	3427
MYB73(MYB)/col-MYB73-DAP-Seq(GSE60143)/Homer	NNNNHAACNGHHDHN	184	131	53	225	109	116	474	338	136	232	67	165	6142
WRKY25(WRKY)/colamp-WRKY25-DAP-Seq(GSE60143)/Homer	NNNNHRGTCAAMNNN	151	102	49	140	68	72	402	280	122	164	47	117	4704
GATA(Zf),IR3/iTreg-Gata3-ChIP-Seq(GSE20898)/Homer	NNNNNBAGATAWYATCTVHN	10	6	4	8	7	1	25	18	7	11	6	5	423
At4g36780(BZR)/col-At4g36780-DAP-Seq(GSE60143)/Homer	NNNNNNCACGTGNNN	70	51	19	75	33	42	156	111	45	71	22	49	1704
BIM1(bHLH)/colamp-BIM1-DAP-Seq(GSE60143)/Homer	NNNNNNVTCACGTGM	29	22	7	30	16	14	65	45	20	39	10	29	820
DLX2(Homeobox)/BasalGanglia-Dlx2-ChIP-seq(GSE124936)/Homer	NNNTAATTAS	141	95	46	183	95	88	352	249	103	141	43	98	4524
WRKY18(WRKY)/col-WRKY18-DAP-Seq(GSE60143)/Homer	NNNTTGACYWNNNNN	207	145	62	215	105	110	554	387	167	231	66	165	6500
Fox:Ebox(Forkhead,bHLH)/Panc1-Foxa2-ChIP-Seq(GSE47459)/Homer	NNNVCTGWGYAAACASN	168	112	56	179	75	104	428	309	119	203	54	149	5754
AT3G60490(AP2EREBP)/colamp-AT3G60490-DAP-Seq(GSE60143)/Homer	NNRCCGACANNNNNN	20	13	7	30	15	15	41	30	11	24	7	17	571
BOS1(MYB)/col-BOS1-DAP-Seq(GSE60143)/Homer	NNRCCTAACT	111	75	36	130	66	64	270	176	94	142	43	99	3479
Foxh1(Forkhead)/hESC-FOXH1-ChIP-Seq(GSE29422)/Homer	NNTGTGGATTSS	52	36	16	78	41	37	159	106	53	88	27	61	2116
WRKY50(WRKY)/col-WRKY50-DAP-Seq(GSE60143)/Homer	NNTTGACTWNNGNNN	139	99	40	145	71	74	351	255	96	151	41	110	4213
Ascl1(bHLH)/NeuralTubes-Ascl1-ChIP-Seq(GSE55840)/Homer	NNVVCAGCTGBN	203	138	65	195	103	92	507	348	159	212	51	161	5671
SPL14(SBP)/col-SPL14-DAP-Seq(GSE60143)/Homer	NNWHTGTACGGAHNH	9	6	3	17	6	11	34	21	13	19	4	15	472
BAM8(BES1)/col-BAM8-DAP-Seq(GSE60143)/Homer	NNWSACACGTGTSWN	37	32	5	33	21	12	50	36	14	29	10	19	683
AT1G72740(MYBrelated)/colamp-AT1G72740-DAP-Seq(GSE60143)/Homer	NNWWAMCCTAAHWNN	106	70	36	144	72	72	295	206	89	116	40	76	3584
At1g36060(AP2EREBP)/colamp-At1g36060-DAP-Seq(GSE60143)/Homer	NNWWKGTCGGTG	46	29	17	98	47	51	144	105	39	99	27	72	1789
TCX2(CPP)/colamp-TCX2-DAP-Seq(GSE60143)/Homer	NNWWTTYRAAHN	129	84	45	131	68	63	322	215	107	138	31	107	3991
PCF/Arabidopsis-Promoters/Homer	NNWWWTGGGCYTDDN	23	15	8	23	12	11	52	37	15	28	5	23	652
Lhx1(Homeobox)/EmbryoCarcinoma-Lhx1-ChIP-Seq(GSE70957)/Homer	NNYTAATTAR	97	64	33	127	66	61	234	176	58	120	37	83	3158
Tcfcp2l1(CP2)/mES-Tcfcp2l1-ChIP-Seq(GSE11431)/Homer	NRAACCRGTTYRAACCRGYT	24	20	4	29	17	12	59	43	16	34	11	23	747
EAR2(NR)/K562-NR2F6-ChIP-Seq(Encode)/Homer	NRBCARRGGTCA	249	178	71	263	134	129	645	456	189	262	74	188	7452
CBF4(AP2EREBP)/colamp-CBF4-DAP-Seq(GSE60143)/Homer	NRCCGACDWNNNNNN	51	34	17	85	44	41	136	95	41	76	23	53	1640
KLF3(Zf)/MEF-Klf3-ChIP-Seq(GSE44748)/Homer	NRGCCCCRCCCHBNN	133	84	49	216	114	102	318	204	114	180	57	123	4115
GRE(NR),IR3/A549-GR-ChIP-Seq(GSE32465)/Homer	NRGVACABNVTGTYCY	24	18	6	24	17	7	70	54	16	11	2	9	675
p73(p53)/Trachea-p73-ChIP-Seq(PRJNA310161)/Homer	NRRRCAWGTCCDGRCATGYY	6	6	0	10	2	8	15	10	5	8	4	4	170
Atf2(bZIP)/3T3L1-Atf2-ChIP-Seq(GSE56872)/Homer	NRRTGACGTCAT	67	48	19	81	40	41	148	105	43	87	28	59	1883
Adof1(C2C2dof)/col-Adof1-DAP-Seq(GSE60143)/Homer	NRWAAAGYDV	252	176	76	306	153	153	604	417	187	291	75	216	7533
Fli1(ETS)/CD8-FLI-ChIP-Seq(GSE20898)/Homer	NRYTTCCGGH	140	86	54	245	124	121	374	264	110	229	73	156	5320
Elk4(ETS)/Hela-Elk4-ChIP-Seq(GSE31477)/Homer	NRYTTCCGGY	86	49	37	182	91	91	232	156	76	176	61	115	3596
At5g22890(C2H2)/col-At5g22890-DAP-Seq(GSE60143)/Homer	NSAGGTKWTATCTGD	3	3	0	4	4	0	11	10	1	2	0	2	100
DLX1(Homeobox)/BasalGanglia-Dlx1-ChIP-seq(GSE124936)/Homer	NSNNTAATTA	133	91	42	159	80	79	304	208	96	133	36	97	3916
Prop1(Homeobox)/GHFT1-PROP1.biotin-ChIP-Seq(GSE77302)/Homer	NTAATBNAATTA	34	22	12	38	18	20	108	73	35	42	13	29	1193
Pax7(Paired,Homeobox),longest/Myoblast-Pax7-ChIP-Seq(GSE25064)/Homer	NTAATTDGCYAATTANNWWD	1	1	0	4	4	0	3	2	1	0	0	0	43
MYB62(MYB)/colamp-MYB62-DAP-Seq(GSE60143)/Homer	NTACCTAACT	150	103	47	172	90	82	372	266	106	167	47	120	4488
HNF6(Homeobox)/Liver-Hnf6-ChIP-Seq(ERP000394)/Homer	NTATYGATCH	121	84	37	103	49	54	243	182	61	111	25	86	3476
Initiator/Drosophila-Promoters/Homer	NTCAGTYG	252	174	78	281	139	142	619	424	195	274	87	187	7654
ASHR1(ND)/col-ASHR1-DAP-Seq(GSE60143)/Homer	NTGGTGAN	150	109	41	145	72	73	349	252	97	167	46	121	4214
AtGRF6(GRF)/col-AtGRF6-DAP-Seq(GSE60143)/Homer	NTGTCAGADNNNNNN	142	101	41	175	85	90	364	259	105	169	52	117	4479
CEBP:CEBP(bZIP)/MEF-Chop-ChIP-Seq(GSE35681)/Homer	NTNATGCAAYMNNHTGMAAY	11	10	1	14	3	11	30	20	10	12	3	9	441
HSF3(HSF)/colamp-HSF3-DAP-Seq(GSE60143)/Homer	NTTCTAGAAKCTTCT	78	53	25	104	56	48	220	154	66	92	39	53	2584
HSFA6B(HSF)/colamp-HSFA6B-DAP-Seq(GSE60143)/Homer	NTTCTAGAANHTTCT	51	36	15	70	37	33	128	90	38	40	20	20	1489
VIP1(bZIP)/col-VIP1-DAP-Seq(GSE60143)/Homer	NTTGACAGCTGTCAN	24	19	5	18	7	11	69	54	15	25	8	17	858
dof45(C2C2dof)/col-dof45-DAP-Seq(GSE60143)/Homer	NVAWAAAGTN	230	157	73	247	127	120	532	362	170	255	70	185	6684
E2A(bHLH),near_PU.1/Bcell-PU.1-ChIP-Seq(GSE21512)/Homer	NVCACCTGBN	153	106	47	190	81	109	429	316	113	172	42	130	4591
NPAS(bHLH)/Liver-NPAS-ChIP-Seq(GSE39860)/Homer	NVCACGTG	211	153	58	243	116	127	534	380	154	229	60	169	6252
FOXK1(Forkhead)/HEK293-FOXK1-ChIP-Seq(GSE51673)/Homer	NVWTGTTTAC	144	100	44	157	81	76	385	286	99	184	52	132	4781
RUNX2(Runt)/PCa-RUNX2-ChIP-Seq(GSE33889)/Homer	NWAACCACADNN	84	60	24	94	55	39	216	153	63	92	17	75	2615
MYB81(MYB)/col-MYB81-DAP-Seq(GSE60143)/Homer	NWAACSGWTWNN	151	111	40	168	76	92	361	255	106	192	52	140	4995
GRF9(GRF)/colamp-GRF9-DAP-Seq(GSE60143)/Homer	NWCTGACANNNNNNN	111	78	33	127	66	61	300	217	83	113	29	84	3440
MYB98(MYB)/col-MYB98-DAP-Seq(GSE60143)/Homer	NWDCCGTTAC	23	21	2	43	15	28	77	50	27	48	17	31	1035
At5g08750(C3H)/col-At5g08750-DAP-Seq(GSE60143)/Homer	NWDTTGCGGCTR	26	15	11	72	36	36	102	71	31	68	23	45	1311
EKLF(Zf)/Erythrocyte-Klf1-ChIP-Seq(GSE20478)/Homer	NWGGGTGTGGCY	37	21	16	47	24	23	84	57	27	46	11	35	1032
DUX4(Homeobox)/Myoblasts-DUX4.V5-ChIP-Seq(GSE75791)/Homer	NWTAAYCYAATCAWN	7	5	2	1	0	1	12	9	3	4	2	2	141
At3g24120(G2like)/col-At3g24120-DAP-Seq(GSE60143)/Homer	NWWAGMATMW	239	153	86	279	139	140	583	392	191	293	93	200	7815
MYB77(MYB)/col-MYB77-DAP-Seq(GSE60143)/Homer	NYAACBGYMC	157	113	44	184	86	98	377	271	106	186	54	132	4889
At2g44940(AP2EREBP)/colamp-At2g44940-DAP-Seq(GSE60143)/Homer	NYACCGACAHNNNNN	16	10	6	23	11	12	32	23	9	17	5	12	420
Otx2(Homeobox)/EpiLC-Otx2-ChIP-Seq(GSE56098)/Homer	NYTAATCCYB	56	40	16	85	48	37	180	134	46	90	34	56	2230
STAT4(Stat)/CD4-Stat4-ChIP-Seq(GSE22104)/Homer	NYTTCCWGGAAR	124	79	45	151	76	75	298	204	94	144	46	98	3833
OBP3(C2C2dof)/col-OBP3-DAP-Seq(GSE60143)/Homer	NYWACTTTTT	279	186	93	337	165	172	671	456	215	318	81	237	8522
FOXP1(Forkhead)/H9-FOXP1-ChIP-Seq(GSE31006)/Homer	NYYTGTTTACHN	73	48	25	75	40	35	196	149	47	80	21	59	2472
AT5G63260(C3H)/col-AT5G63260-DAP-Seq(GSE60143)/Homer	RAAAAAGTRA	212	143	69	262	140	122	535	363	172	267	67	200	6722
Sox15(HMG)/CPA-Sox15-ChIP-Seq(GSE62909)/Homer	RAACAATGGN	102	73	29	124	62	62	249	165	84	95	29	66	3250
TSO1(CPP)/col-TSO1-DAP-Seq(GSE60143)/Homer	RAATTTRAAW	1	1	0	9	5	4	29	17	12	7	0	7	212
HLH-1(bHLH)/cElegans-Embryo-HLH1-ChIP-Seq(modEncode)/Homer	RACAGCTGTTBH	118	90	28	96	46	50	274	194	80	121	30	91	3086
GABPA(ETS)/Jurkat-GABPa-ChIP-Seq(GSE17954)/Homer	RACCGGAAGT	127	82	45	197	99	98	325	235	90	182	68	114	4564
MYB65(MYB)/colamp-MYB65-DAP-Seq(GSE60143)/Homer	RACNGTTA	115	82	33	139	66	73	292	202	90	163	50	113	3852
Ronin(THAP)/ES-Thap11-ChIP-Seq(GSE51522)/Homer	RACTACAACTCCCAGVAKGC	9	7	2	38	21	17	39	24	15	38	10	28	672
GFY-Staf(?,Zf)/Promoter/Homer	RACTACAATTCCCAGAAKGC	13	9	4	41	22	19	42	26	16	44	11	33	742
JunB(bZIP)/DendriticCells-Junb-ChIP-Seq(GSE36099)/Homer	RATGASTCAT	75	55	20	67	27	40	176	125	51	76	24	52	2071
MYB105(MYB)/colamp-MYB105-DAP-Seq(GSE60143)/Homer	RATWCCGTTA	55	39	16	67	32	35	113	72	41	73	28	45	1803
ETS:RUNX(ETS,Runt)/Jurkat-RUNX1-ChIP-Seq(GSE17954)/Homer	RCAGGATGTGGT	12	9	3	15	5	10	45	29	16	13	6	7	392
Max(bHLH)/K562-Max-ChIP-Seq(GSE31477)/Homer	RCCACGTGGYYN	121	86	35	137	64	73	291	208	83	125	39	86	3251
Olig2(bHLH)/Neuron-Olig2-ChIP-Seq(GSE30882)/Homer	RCCATMTGTT	210	144	66	229	111	118	560	390	170	239	66	173	6567
PTF1(TCP)/colamp-PTF1-DAP-Seq(GSE60143)/Homer	RDDGGGACCACA	6	3	3	12	7	5	16	11	5	9	3	6	174
HSFA6A(HSF)/col-HSFA6A-DAP-Seq(GSE60143)/Homer	RGAAGNTTCTAGAAN	3	2	1	8	3	5	18	14	4	3	3	0	169
At5g29000(G2like)/col-At5g29000-DAP-Seq(GSE60143)/Homer	RGAATATTCYHH	16	8	8	15	10	5	25	15	10	17	5	12	435
Trl(Zf)/S2-GAGAfactor-ChIP-Seq(GSE40646)/Homer	RGAGAGAG	269	174	95	351	171	180	705	498	207	335	84	251	8702
FRS9(ND)/col-FRS9-DAP-Seq(GSE60143)/Homer	RGAGAGAGAAAG	21	14	7	31	14	17	72	52	20	28	7	21	834
At1g49010(MYBrelated)/col-At1g49010-DAP-Seq(GSE60143)/Homer	RGATAASNTT	185	128	57	177	92	85	417	279	138	182	43	139	5248
Hoxa9(Homeobox)/ChickenMSG-Hoxa9.Flag-ChIP-Seq(GSE86088)/Homer	RGCAATNAAA	271	184	87	314	165	149	654	454	200	342	90	252	8515
NFY(CCAAT)/Promoter/Homer	RGCCAATSRG	146	92	54	261	141	120	400	273	127	226	53	173	5183
Nanog(Homeobox)/mES-Nanog-ChIP-Seq(GSE11724)/Homer	RGCCATTAAC	401	269	132	460	227	233	984	697	287	462	138	324	12595
RAP211(AP2EREBP)/colamp-RAP211-DAP-Seq(GSE60143)/Homer	RGCCGGCYWW	210	141	69	332	171	161	556	370	186	284	83	201	7079
GSC(Homeobox)/FrogEmbryos-GSC-ChIP-Seq(DRA000576)/Homer	RGGATTAR	88	62	26	119	60	59	255	181	74	122	39	83	3343
ZNF264(Zf)/HEK293-ZNF264.GFP-ChIP-Seq(GSE58341)/Homer	RGGGCACTAACY	88	57	31	102	51	51	229	157	72	99	26	73	2566
Unknown1/Arabidopsis-Promoters/Homer	RGGGTAWWWTHGTAA	6	3	3	10	5	5	18	14	4	15	3	12	250
RAR:RXR(NR),DR5/ES-RAR-ChIP-Seq(GSE56893)/Homer	RGGTCADNNAGAGGTCAV	1	1	0	5	3	2	16	9	7	6	1	5	185
PRDM14(Zf)/H1-PRDM14-ChIP-Seq(GSE22767)/Homer	RGGTCTCTAACY	28	20	8	33	11	22	87	61	26	37	6	31	987
LXRE(NR),DR4/RAW-LXRb.biotin-ChIP-Seq(GSE21512)/Homer	RGGTTACTANAGGTCA	11	10	1	10	7	3	34	27	7	8	2	6	361
Sp5(Zf)/mES-Sp5.Flag-ChIP-Seq(GSE72989)/Homer	RGKGGGCGGAGC	189	118	71	339	180	159	505	330	175	296	91	205	6603
KLF14(Zf)/HEK293-KLF14.GFP-ChIP-Seq(GSE58341)/Homer	RGKGGGCGKGGC	237	153	84	385	198	187	669	451	218	344	98	246	8191
ARE(NR)/LNCAP-AR-ChIP-Seq(GSE27824)/Homer	RGRACASNSTGTYCYB	44	32	12	44	24	20	122	91	31	32	11	21	1201
CELF2(RRM)/JSL1-CELF2-CLIP-Seq(GSE71264)/Homer	RGTGTCAG	39	30	9	54	30	24	110	78	32	36	5	31	1271
NAM(NAC)/col-NAM-DAP-Seq(GSE60143)/Homer	RGTTRCGTRW	122	83	39	181	99	82	283	201	82	180	63	117	3966
MYB107(MYB)/col-MYB107-DAP-Seq(GSE60143)/Homer	RGTWGGTRRR	155	105	50	182	90	92	433	307	126	200	60	140	5076
ZNF768(Zf)/Rajj-ZNF768-ChIP-Seq(GSE111879)/Homer	RHHCAGAGAGGB	4	2	2	4	3	1	9	5	4	4	2	2	122
AT5G25475(ABI3VP1)/col-AT5G25475-DAP-Seq(GSE60143)/Homer	RNNRNCAAGCADNDB	146	92	54	160	75	85	361	255	106	178	47	131	4422
MyoD(bHLH)/Myotube-MyoD-ChIP-Seq(GSE21614)/Homer	RRCAGCTGYTSY	108	78	30	101	57	44	286	196	90	133	39	94	3010
p53(p53)/Saos-p53-ChIP-Seq(GSE15780)/Homer	RRCATGYCYRGRCATGYYYN	5	4	1	19	5	14	25	15	10	12	5	7	329
p53(p53)/Saos-p53-ChIP-Seq/Homer	RRCATGYCYRGRCATGYYYN	5	4	1	19	5	14	25	15	10	12	5	7	329
SeqBias: G/A bias	RRRRRRRRRR	602	414	188	751	369	382	1524	1063	461	766	219	547	20000
Nkx2.5(Homeobox)/HL1-Nkx2.5.biotin-ChIP-Seq(GSE21529)/Homer	RRSCACTYAA	198	139	59	242	124	118	558	422	136	240	65	175	6719
HY5(bZIP)/colamp-HY5-DAP-Seq(GSE60143)/Homer	RRTSACGTSD	128	85	43	176	85	91	305	202	103	163	62	101	3691
Nkx2.1(Homeobox)/LungAC-Nkx2.1-ChIP-Seq(GSE43252)/Homer	RSCACTYRAG	259	178	81	335	164	171	717	511	206	315	77	238	8715
PHV(HB)/col-PHV-DAP-Seq(GSE60143)/Homer	RTAATSATTA	46	29	17	35	16	19	104	75	29	45	11	34	1490
HIF-1b(HLH)/T47D-HIF1b-ChIP-Seq(GSE59937)/Homer	RTACGTGC	149	107	42	190	95	95	356	248	108	183	50	133	4404
Srebp1a(bHLH)/HepG2-Srebp1a-ChIP-Seq(GSE31477)/Homer	RTCACSCCAY	25	16	9	37	15	22	64	36	28	22	10	12	750
MITF(bHLH)/MastCells-MITF-ChIP-Seq(GSE48085)/Homer	RTCATGTGAC	146	102	44	181	87	94	381	268	113	173	44	129	4445
TGA4(bZIP)/colamp-TGA4-DAP-Seq(GSE60143)/Homer	RTGACGTCAKCW	40	33	7	74	38	36	108	75	33	75	23	52	1472
PBX2(Homeobox)/K562-PBX2-ChIP-Seq(Encode)/Homer	RTGATTKATRGN	86	53	33	100	52	48	193	141	52	90	23	67	2728
ERF10(AP2EREBP)/col-ERF10-DAP-Seq(GSE60143)/Homer	RTGGCGGCGG	58	38	20	124	61	63	173	108	65	97	27	70	2214
ERF11(AP2EREBP)/col-ERF11-DAP-Seq(GSE60143)/Homer	RTGGCGGCGG	67	46	21	145	73	72	204	132	72	121	41	80	2682
HLF(bZIP)/HSC-HLF.Flag-ChIP-Seq(GSE69817)/Homer	RTTATGYAAB	135	94	41	150	62	88	354	240	114	163	49	114	4365
STAT5(Stat)/mCD4+-Stat5-ChIP-Seq(GSE12346)/Homer	RTTTCTNAGAAA	46	28	18	61	34	27	137	101	36	72	23	49	1695
RUNX(Runt)/HPC7-Runx1-ChIP-Seq(GSE22178)/Homer	SAAACCACAG	77	57	20	96	57	39	199	139	60	90	17	73	2440
Gata1(Zf)/K562-GATA1-ChIP-Seq(GSE18829)/Homer	SAGATAAGRV	75	50	25	63	28	35	176	115	61	77	10	67	2236
NFAT:AP1(RHD,bZIP)/Jurkat-NFATC1-ChIP-Seq(Jolma_et_al.)/Homer	SARTGGAAAAWRTGAGTCAB	12	9	3	21	9	12	40	32	8	19	4	15	459
HAT1(Homeobox)/col-HAT1-DAP-Seq(GSE60143)/Homer	SCAATCATTGNN	26	20	6	23	12	11	59	42	17	23	6	17	875
Rfx5(HTH)/GM12878-Rfx5-ChIP-Seq(GSE31477)/Homer	SCCTAGCAACAG	42	28	14	69	30	39	106	73	33	63	21	42	1498
AP-2gamma(AP2)/MCF7-TFAP2C-ChIP-Seq(GSE21234)/Homer	SCCTSAGGSCAW	147	101	46	170	74	96	341	228	113	140	44	96	3960
WRKY11(WRKY)/col-WRKY11-DAP-Seq(GSE60143)/Homer	SCGTTGACTTTN	18	14	4	20	11	9	39	31	8	18	7	11	569
FOXK2(Forkhead)/U2OS-FOXK2-ChIP-Seq(E-MTAB-2204)/Homer	SCHTGTTTACAT	97	67	30	118	61	57	264	194	70	113	28	85	3218
Pbx3(Homeobox)/GM12878-PBX3-ChIP-Seq(GSE32465)/Homer	SCTGTCAMTCAN	25	20	5	45	23	22	88	61	27	48	10	38	1197
Pknox1(Homeobox)/ES-Prep1-ChIP-Seq(GSE63282)/Homer	SCTGTCAVTCAV	28	23	5	45	27	18	93	63	30	55	13	42	1233
USF1(bHLH)/GM12878-Usf1-ChIP-Seq(GSE32465)/Homer	SGTCACGTGR	113	72	41	137	66	71	261	196	65	116	28	88	2855
ZSCAN22(Zf)/HEK293-ZSCAN22.GFP-ChIP-Seq(GSE58341)/Homer	SMCAGTCWGAKGGAGGAGGC	12	7	5	14	6	8	29	17	12	9	3	6	307
TCF4(bHLH)/SHSY5Y-TCF4-ChIP-Seq(GSE96915)/Homer	SMCATCTGKH	190	133	57	172	84	88	452	317	135	183	41	142	5251
Slug(Zf)/Mesoderm-Snai2-ChIP-Seq(GSE61475)/Homer	SNGCACCTGCHS	52	37	15	77	39	38	165	111	54	69	12	57	1663
CHR(?)/Hela-CellCycle-Expression/Homer	SRGTTTCAAA	50	35	15	64	37	27	118	77	41	57	13	44	1732
Unknown(Homeobox)/Limb-p300-ChIP-Seq/Homer	SSCMATWAAA	38	28	10	64	32	32	127	96	31	61	21	40	1647
E-box(bHLH)/Promoter/Homer	SSGGTCACGTGA	26	16	10	38	17	21	63	43	20	37	8	29	721
Ascl2(bHLH)/ESC-Ascl2-ChIP-Seq(GSE97712)/Homer	SSRGCAGCTGCH	157	108	49	158	85	73	401	282	119	166	40	126	4178
SeqBias: CG bias	SSSSSSSSSS	562	386	176	699	344	355	1411	986	425	703	199	504	18100
DLX5(Homeobox)/BasalGanglia-Dlx5-ChIP-seq(GSE124936)/Homer	SSTAATTA	76	56	20	91	45	46	169	119	50	82	28	54	2178
NRF(NRF)/Promoter/Homer	STGCGCATGCGC	38	26	12	85	43	42	98	56	42	92	30	62	1626
Stat3+il21(Stat)/CD4-Stat3-ChIP-Seq(GSE19198)/Homer	SVYTTCCNGGAARB	101	67	34	134	69	65	273	188	85	120	43	77	3309
TRP2(MYBrelated)/colamp-TRP2-DAP-Seq(GSE60143)/Homer	TAAACCCT	22	16	6	23	13	10	42	32	10	17	5	12	516
MYB101(MYB)/colamp-MYB101-DAP-Seq(GSE60143)/Homer	TAACNRMY	219	155	64	249	129	120	528	363	165	276	78	198	6880
Pax7(Paired,Homeobox)/Myoblast-Pax7-ChIP-Seq(GSE25064)/Homer	TAATCAATTA	9	6	3	8	5	3	16	11	5	14	3	11	334
Pitx1(Homeobox)/Chicken-Pitx1-ChIP-Seq(GSE38910)/Homer	TAATCCCN	338	231	107	411	209	202	931	640	291	426	121	305	11547
Pax7(Paired,Homeobox),long/Myoblast-Pax7-ChIP-Seq(GSE25064)/Homer	TAATCHGATTAC	1	1	0	2	2	0	4	3	1	1	0	1	35
ATHB24(ZFHD)/colamp-ATHB24-DAP-Seq(GSE60143)/Homer	TAATTAAS	76	53	23	82	43	39	188	132	56	77	22	55	2321
Lhx2(Homeobox)/HFSC-Lhx2-ChIP-Seq(GSE48068)/Homer	TAATTAGN	86	64	22	123	60	63	226	160	66	104	31	73	3050
ATHB25(ZFHD)/colamp-ATHB25-DAP-Seq(GSE60143)/Homer	TAATTAVB	106	75	31	115	57	58	275	197	78	116	32	84	3434
Duxbl(Homeobox)/NIH3T3-Duxbl.HA-ChIP-Seq(GSE119782)/Homer	TAAYCYAATCAA	16	11	5	2	1	1	28	21	7	9	2	7	286
ANAC079(NAC)/colamp-ANAC079-DAP-Seq(GSE60143)/Homer	TACACGCAACCT	40	26	14	52	24	28	94	64	30	65	16	49	1343
AT3G10580(MYBrelated)/colamp-AT3G10580-DAP-Seq(GSE60143)/Homer	TACCTAACWNHW	36	31	5	37	22	15	99	67	32	55	22	33	1213
MYB27(MYB)/colamp-MYB27-DAP-Seq(GSE60143)/Homer	TACCTAACWT	13	13	0	18	11	7	31	22	9	23	10	13	457
HIF-1a(bHLH)/MCF7-HIF1a-ChIP-Seq(GSE28352)/Homer	TACGTGCV	34	26	8	52	26	26	87	61	26	44	10	34	1115
ANAC062(NAC)/colamp-ANAC062-DAP-Seq(GSE60143)/Homer	TACTTANTNWNYAAG	25	16	9	37	24	13	89	64	25	39	12	27	979
CUC1(NAC)/col-CUC1-DAP-Seq(GSE60143)/Homer	TACTTGTNNNACAAG	34	27	7	44	30	14	89	60	29	38	17	21	1121
ANAC096(NAC)/colamp-ANAC096-DAP-Seq(GSE60143)/Homer	TACTTGWNNNWCAAG	46	37	9	56	33	23	138	94	44	69	24	45	1666
GATA6(C2C2gata)/col200-GATA6-DAP-Seq(GSE60143)/Homer	TAGATCTARAHH	9	7	2	12	8	4	32	21	11	14	5	9	365
DPL-1(E2F)/cElegans-Adult-ChIP-Seq(modEncode)/Homer	TAGCGCGC	74	51	23	177	98	79	230	146	84	154	49	105	3097
RXR(NR),DR1/3T3L1-RXR-ChIP-Seq(GSE13511)/Homer	TAGGGCAAAGGTCA	245	162	83	256	126	130	581	411	170	260	84	176	7127
SeqBias: TA-repeat	TATATATATA	169	113	56	205	99	106	445	310	135	215	64	151	5985
CUX1(Homeobox)/K562-CUX1-ChIP-Seq(GSE92882)/Homer	TATCGATNAN	110	75	35	112	55	57	225	166	59	103	26	77	3084
Brn1(POU,Homeobox)/NPC-Brn1-ChIP-Seq(GSE35496)/Homer	TATGCWAATBAV	19	13	6	30	19	11	52	35	17	27	9	18	714
Hnf6b(Homeobox)/LNCaP-Hnf6b-ChIP-Seq(GSE106305)/Homer	TATTGAYY	150	109	41	130	58	72	351	258	93	139	35	104	4521
MYB118(MYB)/colamp-MYB118-DAP-Seq(GSE60143)/Homer	TAWCCGTTAC	24	21	3	43	17	26	79	60	19	50	17	33	1007
Arnt:Ahr(bHLH)/MCF7-Arnt-ChIP-Seq(Lo_et_al.)/Homer	TBGCACGCAA	71	40	31	120	59	61	179	115	64	110	33	77	2544
Cbf1(bHLH)/Yeast-Cbf1-ChIP-Seq(GSE29506)/Homer	TCACGTGAYH	64	44	20	83	41	42	149	107	42	78	19	59	1789
LBD2(LOBAS2)/colamp-LBD2-DAP-Seq(GSE60143)/Homer	TCCGAWTTTTTCGGN	30	18	12	61	33	28	50	35	15	46	14	32	964
AT2G01818(PLATZ)/col-AT2G01818-DAP-Seq(GSE60143)/Homer	TCTAGAABSTTC	17	15	2	27	16	11	62	51	11	21	8	13	579
AT5G59990(C2C2COlike)/colamp-AT5G59990-DAP-Seq(GSE60143)/Homer	TCTCAACCGTTCATT	3	3	0	2	1	1	1	1	0	0	0	0	53
AT3G58630(Trihelix)/col-AT3G58630-DAP-Seq(GSE60143)/Homer	TCTCCGGCGA	20	15	5	37	16	21	58	40	18	31	11	20	648
AT4G27900(C2C2COlike)/col-AT4G27900-DAP-Seq(GSE60143)/Homer	TCTCVACCGTTSATT	2	2	0	1	0	1	1	1	0	0	0	0	14
ANAC053(NAC)/colamp-ANAC053-DAP-Seq(GSE60143)/Homer	TDCTTGNNNNNCAAG	48	38	10	59	37	22	124	85	39	54	19	35	1447
NAC2(NAC)/colamp-NAC2-DAP-Seq(GSE60143)/Homer	TDCTTGNNNNNCAAG	52	40	12	69	45	24	151	102	49	66	22	44	1785
ANAC011(NAC)/col-ANAC011-DAP-Seq(GSE60143)/Homer	TDCTTGYRNNDCAAG	25	18	7	33	18	15	83	57	26	34	10	24	898
WIP5(C2H2)/colamp-WIP5-DAP-Seq(GSE60143)/Homer	TDTTCTCMAGGT	132	92	40	166	84	82	334	234	100	148	39	109	4106
Hand2(bHLH)/Mesoderm-Hand2-ChIP-Seq(GSE61475)/Homer	TGACANARRCCAGRC	51	31	20	58	28	30	137	102	35	63	19	44	1717
PPARE(NR),DR1/3T3L1-Pparg-ChIP-Seq(GSE13511)/Homer	TGACCTTTGCCCCA	214	144	70	200	93	107	513	365	148	224	74	150	6318
Nur77(NR)/K562-NR4A1-ChIP-Seq(GSE31363)/Homer	TGACCTTTNCNT	50	39	11	59	29	30	117	91	26	47	10	37	1516
TGA6(bZIP)/colamp-TGA6-DAP-Seq(GSE60143)/Homer	TGACGTCABC	83	63	20	131	61	70	210	138	72	132	48	84	2759
FEA4(bZIP)/Corn-FEA4-ChIP-Seq(GSE61954)/Homer	TGACGTCACS	165	117	48	224	117	107	375	261	114	219	70	149	5022
TGA1(bZIP)/colamp-TGA1-DAP-Seq(GSE60143)/Homer	TGACGTCAKC	56	45	11	89	42	47	159	110	49	94	29	65	1979
HAP3(CCAATHAP3)/col-HAP3-DAP-Seq(GSE60143)/Homer	TGATGGAW	20	12	8	30	17	13	68	46	22	24	10	14	781
HOXA1(Homeobox)/mES-Hoxa1-ChIP-Seq(SRP084292)/Homer	TGATKGATGR	33	21	12	35	14	21	64	44	20	27	7	20	852
Hoxb4(Homeobox)/ES-Hoxb4-ChIP-Seq(GSE34014)/Homer	TGATTRATGGCY	28	17	11	19	9	10	49	40	9	24	8	16	738
EFL-1(E2F)/cElegans-L1-EFL1-ChIP-Seq(modEncode)/Homer	TGCAARYGCGCTCYA	2	0	2	4	3	1	5	5	0	6	2	4	92
CTCF-SatelliteElement(Zf?)/CD4+-CTCF-ChIP-Seq(Barski_et_al.)/Homer	TGCAGTTCCMVNWRTGGCCA	0	0	0	2	1	1	6	3	3	6	2	4	66
RBFox2(?)/Heart-RBFox2-CLIP-Seq(GSE57926)/Homer	TGCATGCA	178	129	49	222	111	111	476	316	160	221	52	169	6220
bZIP16(bZIP)/colamp-bZIP16-DAP-Seq(GSE60143)/Homer	TGCCACGTGD	57	40	17	64	31	33	118	81	37	54	23	31	1297
bZIP28(bZIP)/col-bZIP28-DAP-Seq(GSE60143)/Homer	TGCCACGTSABH	61	42	19	60	28	32	120	88	32	55	25	30	1323
GBF3(bZIP)/Arabidopsis-GBF3-ChIP-Seq(GSE80564)/Homer	TGCCACGTSAYC	77	54	23	68	33	35	157	111	46	72	30	42	1812
HIC1(Zf)/Treg-ZBTB29-ChIP-Seq(GSE99889)/Homer	TGCCAGCB	280	211	69	332	163	169	735	516	219	335	87	248	8867
Egr1(Zf)/K562-Egr1-ChIP-Seq(GSE32465)/Homer	TGCGTGGGYG	101	65	36	154	80	74	241	161	80	126	41	85	2997
MafA(bZIP)/Islet-MafA-ChIP-Seq(GSE30298)/Homer	TGCTGACTCA	111	78	33	127	61	66	270	183	87	135	37	98	3279
Bach2(bZIP)/OCILy7-Bach2-ChIP-Seq(GSE44420)/Homer	TGCTGAGTCA	33	28	5	31	13	18	76	54	22	33	12	21	903
ZNF189(Zf)/HEK293-ZNF189.GFP-ChIP-Seq(GSE58341)/Homer	TGGAACAGMA	105	75	30	126	64	62	265	196	69	118	35	83	2957
AT5G56840(MYBrelated)/colamp-AT5G56840-DAP-Seq(GSE60143)/Homer	TGGATAAGGT	117	86	31	99	47	52	255	172	83	113	29	84	3394
AMYB(HTH)/Testes-AMYB-ChIP-Seq(GSE44588)/Homer	TGGCAGTTGG	185	126	59	229	117	112	465	327	138	243	69	174	6145
ERF105(AP2EREBP)/colamp-ERF105-DAP-Seq(GSE60143)/Homer	TGGCGGCT	134	88	46	235	122	113	357	239	118	206	62	144	4524
ZNF467(Zf)/HEK293-ZNF467.GFP-ChIP-Seq(GSE58341)/Homer	TGGGGAAGGGCM	108	71	37	153	88	65	311	221	90	129	29	100	3409
PRDM10(Zf)/HEK293-PRDM10.eGFP-ChIP-Seq(Encode)/Homer	TGGTACATTCCA	79	58	21	80	41	39	197	139	58	83	27	56	2106
MYB40(MYB)/col-MYB40-DAP-Seq(GSE60143)/Homer	TGGTAGGTRARA	37	22	15	36	19	17	95	65	30	41	12	29	1062
NLP7(RWPRK)/col-NLP7-DAP-Seq(GSE60143)/Homer	TGRCCYTTCR	282	195	87	300	152	148	699	484	215	292	82	210	8408
Tgif2(Homeobox)/mES-Tgif2-ChIP-Seq(GSE55404)/Homer	TGTCANYT	355	257	98	417	206	211	859	612	247	381	100	281	10966
AT1G12630(AP2EREBP)/colamp-AT1G12630-DAP-Seq(GSE60143)/Homer	TGTCGGCA	37	23	14	62	30	32	87	65	22	50	18	32	1158
Rap210(AP2EREBP)/col-Rap210-DAP-Seq(GSE60143)/Homer	TGTCGGCA	45	30	15	65	32	33	102	69	33	60	19	41	1338
At1g77640(AP2EREBP)/col-At1g77640-DAP-Seq(GSE60143)/Homer	TGTCGGTGGA	14	8	6	27	19	8	30	22	8	26	6	20	407
Rfx6(HTH)/Min6b1-Rfx6.HA-ChIP-Seq(GSE62844)/Homer	TGTTKCCTAGCAACM	140	95	45	185	90	95	371	256	115	179	62	117	4598
FoxD3(forkhead)/ZebrafishEmbryo-Foxd3.biotin-ChIP-seq(GSE106676)/Homer	TGTTTAYTTAGC	127	85	42	136	60	76	328	235	93	145	39	106	4142
Six4(Homeobox)/MCF7-SIX4-ChIP-Seq(Encode)/Homer	TGWAAYCTGABACCB	2	1	1	7	3	4	8	8	0	7	1	6	175
AT1G20910(ARID)/col-AT1G20910-DAP-Seq(GSE60143)/Homer	THAATTRAWN	139	101	38	141	75	66	288	209	79	140	36	104	4292
MYB3R5(MYB)/col-MYB3R5-DAP-Seq(GSE60143)/Homer	THYAACGGTHAWAWT	2	2	0	5	4	1	9	7	2	12	1	11	197
FAR1(FAR1)/col-FAR1-DAP-Seq(GSE60143)/Homer	TKNNNYYCACGCGCY	14	11	3	33	20	13	34	25	9	25	8	17	502
NGA4(ABI3VP1)/col-NGA4-DAP-Seq(GSE60143)/Homer	TKNTCAGGTG	275	198	77	309	148	161	716	510	206	325	88	237	8456
DREB2(AP2EREBP)/col-DREB2-DAP-Seq(GSE60143)/Homer	TMACCGACATWA	36	26	10	64	30	34	92	68	24	59	16	43	1202
AT3G12130(C3H)/colamp-AT3G12130-DAP-Seq(GSE60143)/Homer	TMACTTTTTV	240	164	76	290	142	148	545	367	178	261	73	188	6974
ANAC017(NAC)/colamp-ANAC017-DAP-Seq(GSE60143)/Homer	TMCTTGNNNNNCAAG	13	13	0	13	8	5	31	24	7	16	8	8	364
GATA20(C2C2gata)/colamp-GATA20-DAP-Seq(GSE60143)/Homer	TNGATCNDNM	223	152	71	246	120	126	566	398	168	264	76	188	6961
THRb(NR)/Liver-NR1A2-ChIP-Seq(GSE52613)/Homer	TRAGGTCA	463	329	134	533	270	263	1173	829	344	515	141	374	14448
ATHB34(ZFHD)/colamp-ATHB34-DAP-Seq(GSE60143)/Homer	TRATTARS	75	55	20	92	50	42	218	156	62	88	26	62	2548
Snail1(Zf)/LS174T-SNAIL1.HA-ChIP-Seq(GSE127183)/Homer	TRCACCTGCY	93	64	29	123	55	68	250	177	73	111	21	90	2729
TEAD3(TEA)/HepG2-TEAD3-ChIP-Seq(Encode)/Homer	TRCATTCCAG	110	74	36	116	53	63	318	203	115	137	39	98	3646
CUC2(NAC)/colamp-CUC2-DAP-Seq(GSE60143)/Homer	TRCKTGTNNNWCAMG	25	21	4	35	21	14	64	45	19	40	19	21	879
CUC3(NAC)/col-CUC3-DAP-Seq(GSE60143)/Homer	TRCKTGWNNNACAMG	25	21	4	32	19	13	66	44	22	37	17	20	878
VND3(NAC)/colamp-VND3-DAP-Seq(GSE60143)/Homer	TRCTTGWDNHWCAAG	47	37	10	64	40	24	150	101	49	68	22	46	1719
FOXM1(Forkhead)/MCF7-FOXM1-ChIP-Seq(GSE72977)/Homer	TRTTTACTTW	176	116	60	187	87	100	445	330	115	214	54	160	5788
AT3G25990(Trihelix)/colamp-AT3G25990-DAP-Seq(GSE60143)/Homer	TTAACCATAG	79	52	27	84	42	42	219	152	67	80	26	54	2491
GT1(Trihelix)/col-GT1-DAP-Seq(GSE60143)/Homer	TTAACCATGGTTAAD	2	0	2	0	0	0	1	1	0	0	0	0	27
ZNF652/HepG2-ZNF652.Flag-ChIP-Seq(Encode)/Homer	TTAACCCTTTVNKKN	29	20	9	28	15	13	70	46	24	33	4	29	891
Phox2b(Homeobox)/CLBGA-PHOX2B-ChIP-Seq(GSE90683)/Homer	TTAATTNAATTA	7	6	1	14	9	5	31	24	7	15	4	11	397
MYB57(MYB)/col-MYB57-DAP-Seq(GSE60143)/Homer	TTACCTAACT	52	39	13	58	30	28	124	82	42	55	22	33	1572
MYNN(Zf)/HEK293-MYNN.eGFP-ChIP-Seq(Encode)/Homer	TTCAAAWTAAAAGTC	20	11	9	25	15	10	58	37	21	21	7	14	693
AGL63(MADS)/col-AGL63-DAP-Seq(GSE60143)/Homer	TTCCAAWWWTGG	64	49	15	93	40	53	173	124	49	96	20	76	2213
DEL1(E2FDP)/colamp-DEL1-DAP-Seq(GSE60143)/Homer	TTCCCGCCAA	1	1	0	2	2	0	2	2	0	1	0	1	16
STAT6(Stat)/Macrophage-Stat6-ChIP-Seq(GSE38377)/Homer	TTCCKNAGAA	50	37	13	68	35	33	132	88	44	58	12	46	1771
HRE(HSF)/Striatum-HSF1-ChIP-Seq(GSE38000)/Homer	TTCTAGAABNTTCTA	21	15	6	30	14	16	64	44	20	20	9	11	731
AGL95(ND)/col-AGL95-DAP-Seq(GSE60143)/Homer	TTCTAGAAGCTTCTA	8	5	3	14	9	5	39	31	8	9	5	4	354
HSF7(HSF)/colamp-HSF7-DAP-Seq(GSE60143)/Homer	TTCTAGAAGCTTCTA	18	13	5	30	15	15	62	49	13	13	6	7	605
HSFA1E(HSF)/col-HSFA1E-DAP-Seq(GSE60143)/Homer	TTCTAGAAGCTTCTA	8	6	2	14	8	6	28	20	8	7	4	3	289
HSFB4(HSF)/col-HSFB4-DAP-Seq(GSE60143)/Homer	TTCTAGAAGCTTCTA	2	1	1	6	3	3	10	7	3	2	1	1	131
HSFB3(HSF)/colamp-HSFB3-DAP-Seq(GSE60143)/Homer	TTCTAGAAGMTTHTW	7	7	0	9	4	5	11	10	1	7	4	3	178
AT1G23810(Orphan)/col-AT1G23810-DAP-Seq(GSE60143)/Homer	TTCTAGAAGSTTCTA	4	3	1	7	3	4	17	13	4	1	1	0	168
AT1G10720(BSD)/col-AT1G10720-DAP-Seq(GSE60143)/Homer	TTCTAGAAKCTTCTA	2	2	0	4	1	3	9	8	1	1	1	0	113
AT3G09735(S1Falike)/col-AT3G09735-DAP-Seq(GSE60143)/Homer	TTCTAGAANMTTCTA	47	36	11	59	32	27	123	90	33	33	14	19	1285
RARa(NR)/K562-RARa-ChIP-Seq(Encode)/Homer	TTGAMCTTTG	399	278	121	452	216	236	1044	738	306	440	122	318	12939
ARF2(ARF)/col-ARF2-DAP-Seq(GSE60143)/Homer	TTGTCGGMWN	265	189	76	340	169	171	690	483	207	314	97	217	8652
Bapx1(Homeobox)/VertebralCol-Bapx1-ChIP-Seq(GSE36672)/Homer	TTRAGTGSYK	217	145	72	259	129	130	542	390	152	243	72	171	6815
E2F(E2F)/Hela-CellCycle-Expression/Homer	TTSGCGCGAAAA	3	1	2	17	8	9	16	11	5	8	5	3	277
AT2G33550(Trihelix)/colamp-AT2G33550-DAP-Seq(GSE60143)/Homer	TTTAAGGGCAYTTTT	173	122	51	176	83	93	456	321	135	202	53	149	5594
AGL25(MADS)/colamp-AGL25-DAP-Seq(GSE60143)/Homer	TTTCCATWTWTGGAA	2	2	0	4	2	2	6	5	1	6	2	4	113
AGL15(MADS)/col-AGL15-DAP-Seq(GSE60143)/Homer	TTTCCHWATWDGGAA	5	2	3	19	10	9	17	12	5	13	5	8	358
At2g41835(C2H2)/col-At2g41835-DAP-Seq(GSE60143)/Homer	TTTGAAAA	33	25	8	43	22	21	80	54	26	45	14	31	1191
AtIDD11(C2H2)/colamp-AtIDD11-DAP-Seq(GSE60143)/Homer	TTTGTCGTTT	41	27	14	47	27	20	103	72	31	44	15	29	1182
At5g66730(C2H2)/colamp-At5g66730-DAP-Seq(GSE60143)/Homer	TTTGTCKTTTTK	34	26	8	35	24	11	62	44	18	32	7	25	780
IDD7(C2H2)/col-IDD7-DAP-Seq(GSE60143)/Homer	TTTGTCKTTTTN	44	33	11	45	27	18	87	58	29	40	10	30	1081
SGR5(C2H2)/colamp-SGR5-DAP-Seq(GSE60143)/Homer	TTTGTCTTTTTT	68	45	23	70	40	30	172	123	49	72	23	49	2002
IDD4(C2H2)/col-IDD4-DAP-Seq(GSE60143)/Homer	TTTGTCTTTWTB	91	67	24	114	59	55	252	180	72	102	35	67	2838
Hoxa11(Homeobox)/ChickenMSG-Hoxa11.Flag-ChIP-Seq(GSE86088)/Homer	TTTTATGGCM	189	128	61	244	127	117	511	361	150	243	71	172	6323
HOXB13(Homeobox)/ProstateTumor-HOXB13-ChIP-Seq(GSE56288)/Homer	TTTTATKRGG	70	48	22	105	50	55	229	165	64	103	32	71	2913
JKD(C2H2)/col-JKD-DAP-Seq(GSE60143)/Homer	TTTTGTCGTTTT	11	8	3	20	10	10	33	24	9	17	4	13	425
MGP(C2H2)/colamp-MGP-DAP-Seq(GSE60143)/Homer	TTTTGTCGTTTW	23	18	5	27	19	8	44	29	15	27	6	21	666
IDD5(C2H2)/colamp-IDD5-DAP-Seq(GSE60143)/Homer	TTTTGTCTTTTTBTK	75	55	20	81	34	47	193	143	50	87	23	64	2235
VRN1(ABI3VP1)/col-VRN1-DAP-Seq(GSE60143)/Homer	TTTTTTTTTT	26	18	8	33	16	17	74	53	21	24	8	16	915
AGL6(MADS)/col-AGL6-DAP-Seq(GSE60143)/Homer	TTWCCWWAWWDGGWA	4	2	2	10	4	6	19	11	8	13	5	8	291
AT3G51470(DBP)/col-AT3G51470-DAP-Seq(GSE60143)/Homer	TTWHGGTGCACC	148	95	53	170	72	98	407	282	125	166	48	118	4733
HSF6(HSF)/col-HSF6-DAP-Seq(GSE60143)/Homer	TTYTAGAAGCTTCTA	15	10	5	25	15	10	70	47	23	24	7	17	680
REF6(Zf)/Arabidopsis-REF6-ChIP-Seq(GSE106942)/Homer	TVCTCTGTTT	71	46	25	83	49	34	165	120	45	89	32	57	2219
At3g45610(C2C2dof)/col-At3g45610-DAP-Seq(GSE60143)/Homer	TWACTTTTTS	141	101	40	141	77	64	327	220	107	157	40	117	4040
CRC(C2C2YABBY)/col-CRC-DAP-Seq(GSE60143)/Homer	TWATSATA	94	64	30	98	39	59	238	175	63	107	29	78	3118
SOC1(MADS)/Seedling-SOC1-ChIP-Seq(GSE45846)/Homer	TWCCAWWTWTGG	21	17	4	38	16	22	69	43	26	40	10	30	933
AGL13(MADS)/col-AGL13-DAP-Seq(GSE60143)/Homer	TWCCAWWTWTGGWAA	0	0	0	3	1	2	5	2	3	3	0	3	93
AGL16(MADS)/col-AGL16-DAP-Seq(GSE60143)/Homer	TWCCHWATWDGGAAA	2	1	1	13	6	7	11	8	3	8	2	6	208
ANAC058(NAC)/col-ANAC058-DAP-Seq(GSE60143)/Homer	TWCTTGTDNNACAAG	46	35	11	57	36	21	115	76	39	52	20	32	1421
DMRT1(DM)/Testis-DMRT1-ChIP-Seq(GSE64892)/Homer	TWGHWACAWTGTWDC	19	14	5	29	10	19	60	39	21	19	4	15	731
Smad3(MAD)/NPC-Smad3-ChIP-Seq(GSE36673)/Homer	TWGTCTGV	331	229	102	407	195	212	836	571	265	366	106	260	10479
dof24(C2C2dof)/col-dof24-DAP-Seq(GSE60143)/Homer	TWMCTTTTTG	197	137	60	241	118	123	466	312	154	227	67	160	5884
EMB1789(C3H)/col-EMB1789-DAP-Seq(GSE60143)/Homer	TWTTTACCGYND	37	25	12	32	18	14	89	62	27	36	9	27	1170
HINFP(Zf)/K562-HINFP.eGFP-ChIP-Seq(Encode)/Homer	TWVGGTCCGC	40	25	15	68	30	38	90	61	29	67	22	45	1298
BIM3(bHLH)/col-BIM3-DAP-Seq(GSE60143)/Homer	TWVTCACGTGAB	35	26	9	38	18	20	92	66	26	42	13	29	956
RAV1(RAV)/colamp-RAV1-DAP-Seq(GSE60143)/Homer	TWWTTTCTGTTG	68	44	24	77	37	40	158	110	48	74	21	53	2124
ERF13(AP2EREBP)/colamp-ERF13-DAP-Seq(GSE60143)/Homer	TYAGCCGCCATT	111	73	38	187	99	88	297	200	97	166	49	117	3708
Bcl11a(Zf)/HSPC-BCL11A-ChIP-Seq(GSE104676)/Homer	TYTGACCASWRG	97	66	31	129	65	64	290	192	98	122	30	92	3291
AT2G28810(C2C2dof)/colamp-AT2G28810-DAP-Seq(GSE60143)/Homer	VAAAAAGTWA	223	150	73	264	134	130	554	385	169	269	70	199	6892
EWS:FLI1-fusion(ETS)/SK_N_MC-EWS:FLI1-ChIP-Seq(SRA014231)/Homer	VACAGGAAAT	85	56	29	119	57	62	194	139	55	111	37	74	2798
ERE(NR),IR3/MCF7-ERa-ChIP-Seq(Unpublished)/Homer	VAGGTCACNSTGACC	46	32	14	42	24	18	114	77	37	41	12	29	1285
PR(NR)/T47D-PR-ChIP-Seq(GSE31130)/Homer	VAGRACAKNCTGTBC	217	155	62	263	124	139	633	448	185	275	76	199	7654
GRE(NR),IR3/RAW264.7-GRE-ChIP-Seq(Unpublished)/Homer	VAGRACAKWCTGTYC	43	32	11	33	20	13	108	79	29	29	9	20	1076
Smad4(MAD)/ESC-SMAD4-ChIP-Seq(GSE29422)/Homer	VBSYGTCTGG	166	117	49	225	121	104	450	300	150	221	71	150	5818
HEB(bHLH)/mES-Heb-ChIP-Seq(GSE53233)/Homer	VCAGCTGBNN	243	162	81	268	135	133	634	448	186	262	67	195	6969
Tcf12(bHLH)/GM12878-Tcf12-ChIP-Seq(GSE32465)/Homer	VCAGCTGYTG	128	85	43	130	69	61	349	247	102	156	46	110	3817
ZEB1(Zf)/PDAC-ZEB1-ChIP-Seq(GSE64557)/Homer	VCAGGTRDRY	183	128	55	224	104	120	489	355	134	207	53	154	5448
Twist(bHLH)/HMLE-TWIST1-ChIP-Seq(Chang_et_al)/Homer	VCAKCTGGNNNCCAGMTGBN	15	15	0	13	8	5	43	27	16	22	4	18	469
c-Myc(bHLH)/LNCAP-cMyc-ChIP-Seq(Unpublished)/Homer	VCCACGTG	106	68	38	120	54	66	228	164	64	109	31	78	2696
KLF1(Zf)/HUDEP2-KLF1-CutnRun(GSE136251)/Homer	VDGGGYGGGGCY	167	103	64	306	165	141	456	299	157	267	84	183	5967
E2F7(E2F)/Hela-E2F7-ChIP-Seq(GSE32673)/Homer	VDTTTCCCGCCA	7	5	2	33	20	13	41	27	14	36	10	26	612
Hoxd11(Homeobox)/ChickenMSG-Hoxd11.Flag-ChIP-Seq(GSE86088)/Homer	VGCCATAAAA	205	142	63	253	133	120	523	366	157	250	69	181	6541
Meis1(Homeobox)/MastCells-Meis1-ChIP-Seq(GSE48085)/Homer	VGCTGWCAVB	197	130	67	248	135	113	526	377	149	230	61	169	6428
WRKY15(WRKY)/col-WRKY15-DAP-Seq(GSE60143)/Homer	VGTTGACTWW	134	93	41	128	67	61	356	249	107	136	40	96	4024
PPARa(NR),DR1/Liver-Ppara-ChIP-Seq(GSE47954)/Homer	VNAGGKCAAAGGTCA	246	160	86	259	116	143	622	442	180	275	87	188	7675
bcd(Homeobox)/Embryo-Bcd-ChIP-Seq(GSE86966)/Homer	VNNGGATTADNN	88	64	24	118	61	57	254	186	68	135	41	94	3442
Atoh1(bHLH)/Cerebellum-Atoh1-ChIP-Seq(GSE22111)/Homer	VNRVCAGCTGGY	142	99	43	136	72	64	375	260	115	142	32	110	4090
n-Myc(bHLH)/mES-nMyc-ChIP-Seq(GSE11431)/Homer	VRCCACGTGG	132	88	44	142	66	76	294	213	81	134	39	95	3355
TGA9(bZIP)/colamp-TGA9-DAP-Seq(GSE60143)/Homer	VTGACGTC	158	111	47	184	91	93	332	222	110	176	52	124	4224
AP-1(bZIP)/ThioMac-PU.1-ChIP-Seq(GSE21512)/Homer	VTGACTCATC	94	71	23	89	40	49	224	159	65	95	27	68	2710
NFIL3(bZIP)/HepG2-NFIL3-ChIP-Seq(Encode)/Homer	VTTACGTAAYNNNNN	116	84	32	139	57	82	303	210	93	167	52	115	3964
CREB5(bZIP)/LNCaP-CREB5.V5-ChIP-Seq(GSE137775)/Homer	VVATGACGTCAT	67	53	14	78	40	38	140	101	39	73	26	47	1872
c-Myc(bHLH)/mES-cMyc-ChIP-Seq(GSE11431)/Homer	VVCCACGTGG	94	66	28	100	47	53	203	148	55	85	29	56	2258
Sox7(HMG)/ESC-Sox7-ChIP-Seq(GSE133899)/Homer	VVRRAACAATGG	26	16	10	20	13	7	64	41	23	19	7	12	714
TBP3(MYBrelated)/col-TBP3-DAP-Seq(GSE60143)/Homer	VYTAGGGCAN	85	60	25	144	74	70	261	182	79	98	38	60	3148
AT1G69570(C2C2dof)/col-AT1G69570-DAP-Seq(GSE60143)/Homer	WAAAAGTGHH	128	91	37	145	67	78	281	187	94	137	38	99	3632
AT2G40260(G2like)/colamp-AT2G40260-DAP-Seq(GSE60143)/Homer	WAAAYATTCTTT	115	79	36	118	58	60	282	191	91	161	55	106	3743
RORg(NR)/Liver-Rorc-ChIP-Seq(GSE101115)/Homer	WAABTAGGTCAV	34	21	13	10	4	6	54	38	16	23	6	17	583
FOXA1(Forkhead)/LNCAP-FOXA1-ChIP-Seq(GSE27824)/Homer	WAAGTAAACA	189	131	58	204	94	110	492	361	131	223	60	163	6373
FOXA1(Forkhead)/MCF7-FOXA1-ChIP-Seq(GSE26831)/Homer	WAAGTAAACA	166	113	53	181	83	98	420	305	115	193	52	141	5466
WRKY47(WRKY)/colamp-WRKY47-DAP-Seq(GSE60143)/Homer	WAAGTCAACGBT	29	17	12	37	22	15	83	58	25	40	12	28	1084
ANAC047(NAC)/colamp-ANAC047-DAP-Seq(GSE60143)/Homer	WACACGTAACTT	65	45	20	96	50	46	166	122	44	104	42	62	2267
AT2G28920(ND)/col-AT2G28920-DAP-Seq(GSE60143)/Homer	WAGATATTTWTW	19	11	8	20	13	7	40	30	10	12	6	6	535
MYB4(MYB)/col200-MYB4-DAP-Seq(GSE60143)/Homer	WAGKTAGGTARR	57	38	19	57	31	26	147	100	47	59	18	41	1824
SPL13(SBP)/col-SPL13-DAP-Seq(GSE60143)/Homer	WAHTGTACGGAH	9	7	2	13	3	10	26	16	10	12	1	11	303
MS188(MYB)/colamp-MS188-DAP-Seq(GSE60143)/Homer	WARKTAGGTRRA	86	57	29	69	39	30	169	117	52	80	34	46	2102
Oct6(POU,Homeobox)/NPC-Pou3f1-ChIP-Seq(GSE35496)/Homer	WATGCAAATGAG	20	12	8	35	20	15	76	52	24	32	12	20	951
PSE(SNAPc)/K562-mStart-Seq/Homer	WAVTCACCMTAASYDAAAAG	47	39	8	66	34	32	104	75	29	50	16	34	1404
AT5G22990(C2H2)/col-AT5G22990-DAP-Seq(GSE60143)/Homer	WCGAHDTCGWHN	2	2	0	13	8	5	18	13	5	10	3	7	239
ERF15(AP2EREBP)/colamp-ERF15-DAP-Seq(GSE60143)/Homer	WDHAGCMGCCAT	227	164	63	323	162	161	570	391	179	293	84	209	7103
ZNF416(Zf)/HEK293-ZNF416.GFP-ChIP-Seq(GSE58341)/Homer	WDNCTGGGCA	167	110	57	210	99	111	470	326	144	218	64	154	5705
AT4G00250(GeBP)/col-AT4G00250-DAP-Seq(GSE60143)/Homer	WDTGGATAAKRT	57	40	17	45	25	20	105	74	31	59	16	43	1422
SPL3(SBP)/colamp-SPL3-DAP-Seq(GSE60143)/Homer	WDTTGTACGGAH	6	4	2	7	2	5	11	8	3	6	1	5	155
SPL15(SBP)/colamp-SPL15-DAP-Seq(GSE60143)/Homer	WDWMMGTACADW	152	112	40	164	84	80	332	244	88	147	45	102	4422
ERF4(AP2EREBP)/colamp-ERF4-DAP-Seq(GSE60143)/Homer	WDWTGGCGGCGG	80	51	29	167	83	84	226	150	76	150	50	100	3152
HDG7(HB)/col-HDG7-DAP-Seq(GSE60143)/Homer	WGCATTTAATGC	8	3	5	15	7	8	29	23	6	6	1	5	312
bZIP68(bZIP)/col-bZIP68-DAP-Seq(GSE60143)/Homer	WGCCACGTGK	70	47	23	74	37	37	134	95	39	65	27	38	1570
NFkB-p65(RHD)/GM12787-p65-ChIP-Seq(GSE19485)/Homer	WGGGGATTTCCC	45	34	11	54	22	32	131	98	33	52	17	35	1370
MYB96(MYB)/colamp-MYB96-DAP-Seq(GSE60143)/Homer	WGGTRGTTGG	82	56	26	115	58	57	240	168	72	120	39	81	2983
MYB94(MYB)/col-MYB94-DAP-Seq(GSE60143)/Homer	WGGTRGTTGGKA	43	28	15	49	26	23	107	73	34	51	12	39	1292
TCP3(TCP)/colamp-TCP3-DAP-Seq(GSE60143)/Homer	WGTGGTCCCAAHWWW	17	11	6	26	17	9	44	32	12	22	4	18	538
At5g62940(C2C2dof)/col-At5g62940-DAP-Seq(GSE60143)/Homer	WHWHHACTTTTT	294	204	90	338	172	166	723	500	223	336	96	240	9044
GBF5(bZIP)/colamp-GBF5-DAP-Seq(GSE60143)/Homer	WKNWSACGTGGCAWN	67	49	18	64	31	33	120	88	32	56	22	34	1479
AT3G10113(MYBrelated)/col-AT3G10113-DAP-Seq(GSE60143)/Homer	WNAAATATCWWN	28	19	9	35	23	12	73	54	19	26	14	12	947
GT3a(Trihelix)/col-GT3a-DAP-Seq(GSE60143)/Homer	WNACACGTGTYWWAW	31	23	8	40	19	21	65	39	26	34	12	22	751
SPCH(bHLH)/Seedling-SPCH-ChIP-Seq(GSE57497)/Homer	WNBCACGTGA	191	135	56	231	107	124	414	290	124	196	61	135	4988
ANAC050(NAC)/colamp-ANAC050-DAP-Seq(GSE60143)/Homer	WNCTTGNNNNNCAAG	46	37	9	58	36	22	130	91	39	58	22	36	1543
ANAC016(NAC)/col-ANAC016-DAP-Seq(GSE60143)/Homer	WNCTTGNNNNNCAMG	71	51	20	89	53	36	182	129	53	86	28	58	2397
ANAC004(NAC)/colamp-ANAC004-DAP-Seq(GSE60143)/Homer	WNCTTVYNNNRBAAG	23	16	7	35	20	15	91	63	28	31	11	20	932
MafB(bZIP)/BMM-Mafb-ChIP-Seq(GSE75722)/Homer	WNTGCTGASTCAGCANWTTY	62	46	16	63	31	32	145	104	41	69	14	55	1636
NF1:FOXA1(CTF,Forkhead)/LNCAP-FOXA1-ChIP-Seq(GSE27824)/Homer	WNTGTTTRYTTTGGCA	27	20	7	18	7	11	44	31	13	22	3	19	671
AT2G31460(REMB3)/col-AT2G31460-DAP-Seq(GSE60143)/Homer	WNWARWDGAAATGAT	21	16	5	36	21	15	87	50	37	37	9	28	976
At1g68670(G2like)/colamp-At1g68670-DAP-Seq(GSE60143)/Homer	WNWWHNRAAGATTCT	32	18	14	28	16	12	61	44	17	46	16	30	918
ANAC092(NAC)/colamp-ANAC092-DAP-Seq(GSE60143)/Homer	WRCKTGWNNNWCAMG	31	26	5	47	30	17	78	55	23	41	19	22	1097
ANAC028(NAC)/col-ANAC028-DAP-Seq(GSE60143)/Homer	WRCTTGNNNNNCAAG	52	43	9	72	42	30	161	108	53	70	23	47	1873
VND4(NAC)/colamp-VND4-DAP-Seq(GSE60143)/Homer	WRCTTGWANWWCAAG	55	45	10	67	44	23	151	101	50	75	25	50	1877
NST1(NAC)/colamp-NST1-DAP-Seq(GSE60143)/Homer	WRCTTRWWNWWYAAG	63	47	16	85	49	36	175	117	58	89	29	60	2159
MYB70(MYB)/col-MYB70-DAP-Seq(GSE60143)/Homer	WTAACNGTTA	139	104	35	182	77	105	369	270	99	187	50	137	4837
TGA3(bZIP)/colamp-TGA3-DAP-Seq(GSE60143)/Homer	WTGATGACGTCATCW	8	8	0	25	10	15	30	17	13	23	8	15	472
At2g33710(AP2EREBP)/colamp-At2g33710-DAP-Seq(GSE60143)/Homer	WTKGCGGCKR	139	89	50	263	127	136	400	267	133	251	83	168	5337
ERF115(AP2EREBP)/colamp-ERF115-DAP-Seq(GSE60143)/Homer	WTKRCGGCGB	119	74	45	229	119	110	334	221	113	209	72	137	4469
OBP4(C2C2dof)/col-OBP4-DAP-Seq(GSE60143)/Homer	WTTHACTTTTTB	133	93	40	157	78	79	311	214	97	157	36	121	3919
DEL2(E2FDP)/col-DEL2-DAP-Seq(GSE60143)/Homer	WTTTCSCGCC	30	15	15	71	38	33	96	60	36	66	15	51	1412
RLR1?/SacCer-Promoters/Homer	WTTTTCYYTTTT	58	40	18	51	27	24	133	89	44	59	15	44	1632
AT5G60130(ABI3VP1)/col-AT5G60130-DAP-Seq(GSE60143)/Homer	WTTYTAAGVAAA	137	94	43	148	73	75	370	263	107	169	43	126	4731
At3g60580(C2H2)/col-At3g60580-DAP-Seq(GSE60143)/Homer	WTTYTACT	452	304	148	541	259	282	1118	776	342	534	155	379	14455
ANAC087(NAC)/col-ANAC087-DAP-Seq(GSE60143)/Homer	WVCKTGHNNNWCAMG	25	21	4	31	18	13	54	40	14	36	17	19	819
ANAC005(NAC)/col-ANAC005-DAP-Seq(GSE60143)/Homer	WVCTTVTWNHABAAG	31	22	9	47	31	16	113	74	39	49	14	35	1252
WRKY22(WRKY)/colamp-WRKY22-DAP-Seq(GSE60143)/Homer	WWAAAGTCAACK	66	49	17	83	42	41	195	141	54	70	23	47	2363
CAMTA1(CAMTA)/col-CAMTA1-DAP-Seq(GSE60143)/Homer	WWAACGCGTT	59	43	16	98	50	48	117	83	34	72	27	45	1753
MYB39(MYB)/col-MYB39-DAP-Seq(GSE60143)/Homer	WWAARKTAGGTGRAA	21	11	10	13	9	4	34	25	9	15	4	11	388
At2g03500(G2like)/col-At2g03500-DAP-Seq(GSE60143)/Homer	WWAGAATATTCT	10	4	6	15	10	5	24	14	10	14	3	11	355
Foxf1(Forkhead)/Lung-Foxf1-ChIP-Seq(GSE77951)/Homer	WWATRTAAACAN	129	89	40	138	68	70	319	235	84	150	42	108	4008
MYB3R1(MYB)/col-MYB3R1-DAP-Seq(GSE60143)/Homer	WWDTDACCGTTR	22	19	3	34	15	19	56	37	19	44	11	33	823
At1g19000(MYBrelated)/colamp-At1g19000-DAP-Seq(GSE60143)/Homer	WWTGGATAADDT	68	50	18	62	35	27	154	109	45	73	19	54	2015
E2FA(E2FDP)/colamp-E2FA-DAP-Seq(GSE60143)/Homer	WWTGGCGCCAWWWNN	38	25	13	99	61	38	131	84	47	84	25	59	1747
GBF6(bZIP)/colamp-GBF6-DAP-Seq(GSE60143)/Homer	WWTGMCACGTCABCW	52	34	18	44	20	24	89	61	28	50	20	30	1103
CEJ1(AP2EREBP)/col-CEJ1-DAP-Seq(GSE60143)/Homer	WWTGTCGGTG	77	54	23	135	66	69	194	137	57	126	36	90	2494
FoxL2(Forkhead)/Ovary-FoxL2-ChIP-Seq(GSE60858)/Homer	WWTRTAAACAVG	123	86	37	135	66	69	304	221	83	145	41	104	3845
DAG2(C2C2dof)/col-DAG2-DAP-Seq(GSE60143)/Homer	WWTTHACTTTTT	137	96	41	154	81	73	356	246	110	175	47	128	4618
GTL1(Trihelix)/colamp-GTL1-DAP-Seq(GSE60143)/Homer	WWTTTACCKY	106	73	33	121	68	53	241	168	73	104	28	76	3213
At4g38000(C2C2dof)/col-At4g38000-DAP-Seq(GSE60143)/Homer	WWWTWACTTTTT	94	66	28	97	53	44	238	161	77	115	27	88	2918
At5g58900(MYBrelated)/colamp-At5g58900-DAP-Seq(GSE60143)/Homer	WWWTYTTATCTWWWW	140	99	41	117	54	63	277	183	94	148	32	116	3801
SeqBias: A/T bias	WWWWWWWWWW	541	373	168	642	309	333	1372	965	407	658	188	470	17841
bHLH10(bHLH)/colamp-bHLH10-DAP-Seq(GSE60143)/Homer	YACCGACA	20	13	7	32	17	15	39	27	12	26	8	18	576
MYB55(MYB)/colamp-MYB55-DAP-Seq(GSE60143)/Homer	YACCWAMC	93	63	30	108	53	55	267	189	78	134	42	92	3298
ATAF1(NAC)/col-ATAF1-DAP-Seq(GSE60143)/Homer	YACGTMAY	251	168	83	372	190	182	618	421	197	352	109	243	8261
GATA12(C2C2gata)/col-GATA12-DAP-Seq(GSE60143)/Homer	YAGATCTRAW	46	29	17	79	38	41	155	111	44	70	16	54	1740
OCT:OCT(POU,Homeobox)/NPC-OCT6-ChIP-Seq(GSE43916)/Homer	YATGCATATRCATRT	4	2	2	4	1	3	7	5	2	7	1	6	101
CBF2(AP2EREBP)/colamp-CBF2-DAP-Seq(GSE60143)/Homer	YBRCCGACATNNNNN	36	21	15	59	29	30	85	57	28	51	14	37	1078
ATHB18(Homeobox)/colamp-ATHB18-DAP-Seq(GSE60143)/Homer	YCAATSATTG	27	19	8	29	17	12	67	48	19	26	3	23	878
ATHB21(HB)/colamp-ATHB21-DAP-Seq(GSE60143)/Homer	YCAATWAT	36	21	15	63	33	30	115	79	36	63	17	46	1457
AT1G01250(AP2EREBP)/col-AT1G01250-DAP-Seq(GSE60143)/Homer	YCACCGACAHTW	9	6	3	14	9	5	17	12	5	4	2	2	161
Pdx1(Homeobox)/Islet-Pdx1-ChIP-Seq(SRA008281)/Homer	YCATYAATCA	88	56	32	103	53	50	223	154	69	82	25	57	2768
MYB10(MYB)/col-MYB10-DAP-Seq(GSE60143)/Homer	YCCACCTACCHH	36	22	14	36	18	18	97	67	30	43	14	29	1132
PRDM15(Zf)/ESC-Prdm15-ChIP-Seq(GSE73694)/Homer	YCCDNTCCAGGTTTT	120	84	36	144	64	80	324	216	108	160	61	99	3835
Gata6(Zf)/HUG1N-GATA6-ChIP-Seq(GSE51936)/Homer	YCTTATCTBN	108	70	38	99	43	56	244	158	86	100	16	84	3198
Sox4(HMG)/proB-Sox4-ChIP-Seq(GSE50066)/Homer	YCTTTGTTCC	87	63	24	99	47	52	221	147	74	85	30	55	2923
TEAD(TEA)/Fibroblast-PU.1-ChIP-Seq(Unpublished)/Homer	YCWGGAATGY	69	43	26	67	32	35	174	114	60	92	23	69	2124
DMRT6(DM)/Testis-DMRT6-ChIP-Seq(GSE60440)/Homer	YDGHTACAWTGTADC	15	12	3	23	8	15	47	34	13	17	4	13	607
Sp2(Zf)/HEK293-Sp2.eGFP-ChIP-Seq(Encode)/Homer	YGGCCCCGCCCC	236	149	87	385	203	182	614	421	193	346	104	242	7899
AT1G47655(C2C2dof)/colamp-AT1G47655-DAP-Seq(GSE60143)/Homer	YHACTTTTTS	312	215	97	372	180	192	758	526	232	354	96	258	9531
At1g74840(MYBrelated)/col100-At1g74840-DAP-Seq(GSE60143)/Homer	YHTTATCCAWWT	50	33	17	52	26	26	117	84	33	63	12	51	1701
CBF3(AP2EREBP)/colamp-CBF3-DAP-Seq(GSE60143)/Homer	YNRCCGACATNN	34	20	14	59	28	31	80	56	24	42	13	29	1074
MYB121(MYB)/col-MYB121-DAP-Seq(GSE60143)/Homer	YNTACCTAACWW	29	20	9	26	17	9	73	51	22	42	17	25	976
MYB119(MYB)/colamp-MYB119-DAP-Seq(GSE60143)/Homer	YRACCGTTACDD	28	22	6	41	15	26	76	53	23	42	11	31	982
CBF1(AP2EREBP)/colamp-CBF1-DAP-Seq(GSE60143)/Homer	YRCCGACATN	48	32	16	85	42	43	124	87	37	73	24	49	1590
Gli2(Zf)/GM2-Gli2-ChIP-Chip(GSE112702)/Homer	YSTGGGTGGTCT	24	19	5	18	8	10	63	42	21	27	7	20	657
Pitx1:Ebox(Homeobox,bHLH)/Hindlimb-Pitx1-ChIP-Seq(GSE41591)/Homer	YTAATTRAWWCCAGATGT	13	9	4	22	11	11	30	25	5	19	7	12	508
Phox2a(Homeobox)/Neuron-Phox2a-ChIP-Seq(GSE31456)/Homer	YTAATYNRATTA	23	15	8	19	11	8	69	48	21	25	5	20	792
NF1-halfsite(CTF)/LNCaP-NF1-ChIP-Seq(Unpublished)/Homer	YTGCCAAG	288	210	78	317	156	161	744	524	220	360	93	267	9288
SPL11(SBP)/col100-SPL11-DAP-Seq(GSE60143)/Homer	YTGTACTTBH	69	53	16	65	30	35	171	128	43	75	24	51	2126
Tgif1(Homeobox)/mES-Tgif1-ChIP-Seq(GSE55404)/Homer	YTGWCADY	317	226	91	357	178	179	791	569	222	348	94	254	10036
ZNF136(Zf)/HEK293-ZNF136.GFP-ChIP-Seq(GSE58341)/Homer	YTKGATAHAGTATTCTWGGTNGGCA	3	3	0	11	6	5	18	12	6	11	4	7	241
BPC6(BBRBPC)/col-BPC6-DAP-Seq(GSE60143)/Homer	YTYTCTCTCTCTCTA	5	5	0	1	0	1	15	11	4	2	0	2	130
ATY19(MYB)/col-ATY19-DAP-Seq(GSE60143)/Homer	YYCACCWACCAT	73	48	25	73	35	38	189	134	55	84	27	57	2164
ATY13(MYB)/col-ATY13-DAP-Seq(GSE60143)/Homer	YYYAACYRHH	311	216	95	368	185	183	780	551	229	378	106	272	9852
MYB67(MYB)/col-MYB67-DAP-Seq(GSE60143)/Homer	YYYACCTAAC	88	60	28	93	44	49	232	162	70	107	35	72	2836
MYB74(MYB)/colamp-MYB74-DAP-Seq(GSE60143)/Homer	YYYACCTACCWH	65	38	27	60	32	28	150	109	41	63	23	40	1798
MYB58(MYB)/colamp-MYB58-DAP-Seq(GSE60143)/Homer	YYYACCWACC	83	54	29	99	48	51	236	162	74	106	34	72	2870
