# Supplementary material for: mTOR signaling contributes to system-driven rhythmic gene expression in mouse liver
Source: Sci Adv. 2026 Jul 23;12(30):eaec0131. doi: 10.1126/sciadv.aec0131 (PMC13394481; doi:10.1126/sciadv.aec0131)
Supplement: Supplementary file 2 — Tables S1 to S11 [file sciadv.aec0131_tables_s1_to_s11.zip › aec0131_table_s7.txt]

Transcription Factor	Tissue	Dataset access	Reference	PMID
AHR	Liver	GSE97634	Fader et al., 2017	PMID: 28213091
BCL6	Liver	GSE118789	Sommars et al., 2019	PMID: 30983568
BHLHE40	Liver	GSE207199	van den Berg et al., 2023	PMID: 37405919
BMAL1	Liver	GSE39860	Koike et al., 2012	PMID: 22936566
CEBPa	Liver	P-MTAB-24972	Faure et al., 2012	PMID: 22780989
CEBPb	Liver	GSE46047	Grøntved et al., 2013	PMID: 23665916
ChREBP	Liver	GSE133110	Mendoza et al., 2021	PMID: 34784250
CLOCK	Liver	GSE39860	Koike et al., 2012	PMID: 22936566
CREB1	Liver	GSE72084	Goldstein et al., 2017	PMID: 28031249
CRY1	Liver	GSE39860	Koike et al., 2012	PMID: 22936566
CRY2	Liver	GSE39860	Koike et al., 2012	PMID: 22936566
CTBP2	Liver	GSE127660	Sekiya et al., 2021	PMID: 34728642
CTCF	Liver	GSE91433	Encode project, 2012	PMID: 22955616
CUX2	Liver	GSE35985	Conforto et al., 2012	PMID: 22966202
DBP	Liver	PRJDB7796	Yoshitane et al., 2019	PMID: 31428688
E2F4	Liver	GSE76935	Sun et al., 2016	PMID: 27044474
E2F4	Liver	P-MTAB-24972	Faure et al., 2012	PMID: 22780989
E2F4	Liver	GSE17067	MacIsaac et al., 2010	PMID: 20442865
EGR1	Liver	GSE42321	Jakobsen et al., 2013	PMID: 23403033
ESR1	Liver	GSE49993	Gertz et al., 2013	PMID: 24076218
FOXA1	Liver	GSE106379	Duncan et al., 2018	PMID: 29973619
FOXA2	Liver	P-MTAB-24972	Faure et al., 2012	PMID: 22780989
FOXA3	Liver	GSE77670	Iwafuchi-Doi et al., 2016	PMID: 27058788
FOXO1	Liver	GSE151281	Levine et al., 2021	PMID: 34903884
FXR	Liver	GSE87866	Lien et al., 2014	PMID: 24531544
GABPA	Liver	P-MTAB-24972	Faure et al., 2012	PMID: 22780989
GATA4	Liver	GSE49131	Zheng et al., 2013	PMID: 24367609
GPS2	Liver	GSE113157	Liang et al., 2019	PMID: 30975991
GR	Liver	GSE46047	Grøntved et al., 2013	PMID: 23665916
GTF2B	Liver	GSE57807	Alpern et al., 2014	PMID: 25209997
GTF2E2	Liver	GSE57807	Alpern et al., 2014	PMID: 25209997
HNF1a	Liver	P-MTAB-24972	Faure et al., 2012	PMID: 22780989
HNF4a	Liver	P-MTAB-24972	Faure et al., 2012	PMID: 22780989
HNF6	Liver	P-MTAB-24972	Faure et al., 2012	PMID: 22780989
HSF1	Liver	GSE133989	Levine et al., 2020	PMID: 32369735
KLF15	Liver	GSE166083	Jiang et al., 2022	PMID: 35263131
LXR	Liver	GSE35262	Boergesen et al., 2012	PMID: 22158963
MYC	Liver	GSE76042	Kress et al., 2016	PMID: 27197165
NELFA	Liver	GSE96773	Zhu et al., 2018	PMID: 29845885
NFE2L2=NRF2	Liver	GSE109865	Nault et al., 2018	PMID: 29752288
NFIL3	Liver	GSE59486	Fang et al., 2014	PMID: 25416951
NPAS2	Liver	GSE39860	Koike et al., 2012	PMID: 22936566
NR1D1	Liver	GSE26345	Feng et al., 2011	PMID: 21393543
NR1D1	Liver	GSE36375	Bugge et al., 2012	PMID: 22474260
NR2F2=COUP-TFII	Liver	GSE178168	Cholico et al., 2022	PMID: 35163483
PER1	Liver	GSE39860	Koike et al., 2012	PMID: 22936566
PER2	Liver	GSE39860	Koike et al., 2012	PMID: 22936566
CREB1	Liver	GSE72084	Goldstein et al., 2017	PMID: 28031249
PPARa	Liver	GSE113157	Liang et al., 2019	PMID: 30975991
PPARD	Liver	GSE118789	Sommars et al., 2019	PMID: 30983568
PPARg	Liver	GSE151503	Choi et al., 2021	PMID: 34358714
PREP1	Liver	P-MTAB-24972	Faure et al., 2012	PMID: 22780989
PROX1	Liver	GSE90533	Armour et al., 2017	PMID: 28916805
RAD21	Liver	GSE104129	Kim et al., 2018	PMID: 29439026
RARa	Liver	GSE46762	He et al., 2013	PMID: 23981290
RELA	Liver	GSE117488	Hong et al., 2018	PMID: 30366905
RORa	Liver	GSE59486	Fang et al., 2014	PMID: 25416951
RORg	Liver	GSE101115	Zhang et al., 2017	PMID: 28747429
RXRa	Liver	GSE121915	Rampersaud et al., 2019	PMID: 31236583
SREBP1	Liver	GSE160292	Gosis et al., 2022	PMID: 35420934
SRF	Hepatoblasts	GSE106319	Ikeda et al., 2018	PMID: 29643333
STAT3	Hepatocytes	GSE193848	Li et al., 2023	PMID: 36787740
STAT5	Liver	GSE108690	Quagliarini et al., 2019	PMID: 31706703
TAF3	Liver	GSE57807	Alpern et al., 2014	PMID: 25209997
TBP	Liver	GSE57807	Alpern et al., 2014	PMID: 25209997
TCF3=E2A	Liver	GSE111526	Hemmer et al., 2019	PMID: 30659202
TCF4	Hepatocytes	GSE35213	Gougelet et al., 2014	PMID: 24214913
TEAD4	Liver	GSE138186	Biagioni et al., 2022	PMID: 35871292
TFE3	Liver	GSE160292	Gosis et al., 2022	PMID: 35420934
USF1	Liver	GSE44609	Shimomura et al., 2013	PMID: 23580255
XBP1	Liver	GSE86048	Argemí et al. 2017	PMID: 28082079
YAP1	Liver	GSE138186	Biagioni et al., 2022	PMID: 35871292
