# Supplementary material for: mTOR signaling contributes to system-driven rhythmic gene expression in mouse liver
Source: Sci Adv. 2026 Jul 23;12(30):eaec0131. doi: 10.1126/sciadv.aec0131 (PMC13394481; doi:10.1126/sciadv.aec0131)
Supplement: Supplementary file 2 — Tables S1 to S11 [file sciadv.aec0131_tables_s1_to_s11.zip › aec0131_table_s8.txt]

	WT_NF_TM_ZT04_Rep1	WT_NF_TM_ZT04_Rep2	WT_NF_TM_ZT04_Rep3	WT_NF_TM_ZT04_Rep4	WT_NF_TM_ZT10_Rep1	WT_NF_TM_ZT10_Rep2	WT_NF_TM_ZT10_Rep3	WT_NF_TM_ZT10_Rep4	WT_NF_TM_ZT16_Rep1	WT_NF_TM_ZT16_Rep2	WT_NF_TM_ZT16_Rep3	WT_NF_TM_ZT16_Rep4	WT_NF_TM_ZT22_Rep1	WT_NF_TM_ZT22_Rep2	WT_NF_TM_ZT22_Rep3	WT_NF_TM_ZT22_Rep4	WT_AF_TM_ZT04_Rep1	WT_AF_TM_ZT04_Rep2	WT_AF_TM_ZT04_Rep3	WT_AF_TM_ZT04_Rep4	WT_AF_TM_ZT10_Rep1	WT_AF_TM_ZT10_Rep2	WT_AF_TM_ZT10_Rep3	WT_AF_TM_ZT10_Rep4	WT_AF_TM_ZT16_Rep1	WT_AF_TM_ZT16_Rep2	WT_AF_TM_ZT16_Rep3	WT_AF_TM_ZT16_Rep4	WT_AF_TM_ZT22_Rep1	WT_AF_TM_ZT22_Rep2	WT_AF_TM_ZT22_Rep3	WT_AF_TM_ZT22_Rep4	WT_AF_AZDnight_TM_ZT04_Rep1	WT_AF_AZDnight_TM_ZT04_Rep2	WT_AF_AZDnight_TM_ZT04_Rep3	WT_AF_AZDnight_TM_ZT04_Rep4	WT_AF_AZDnight_TM_ZT10_Rep1	WT_AF_AZDnight_TM_ZT10_Rep2	WT_AF_AZDnight_TM_ZT10_Rep3	WT_AF_AZDnight_TM_ZT10_Rep4	WT_AF_AZDnight_TM_ZT16_Rep1	WT_AF_AZDnight_TM_ZT16_Rep2	WT_AF_AZDnight_TM_ZT16_Rep3	WT_AF_AZDnight_TM_ZT16_Rep4	WT_AF_AZDnight_TM_ZT22_Rep1	WT_AF_AZDnight_TM_ZT22_Rep2	WT_AF_AZDnight_TM_ZT22_Rep3	WT_AF_AZDnight_TM_ZT22_Rep4
Ptprj	89.16858798	105.4467211	100.9044013	91.27399959	86.4280168	81.95054409	49.9457772	62.18242301	95.01255722	156.7848155	59.28371437	89.27687269	74.86487831	71.89250076	90.59158736	96.91480185	98.9293615	68.41172587	61.88909933	66.24735607	63.67605172	84.17817858	76.85490235	87.48455954	98.24772549	139.0585257	101.4914563	89.49447475	63.83780406	85.23161042	111.129163	98.76225876	82.32493353	75.85962559	41.8006176	98.62800129	51.06477575	63.60575268	78.54025653	80.22024796	101.9970691	92.38810052	87.3480895	92.9491077	48.00948169	68.10714031	57.84971506	84.72525818
Wsb1	53.29616753	43.9361338	18.05657707	27.28810297	71.5868422	34.39899381	32.75132931	51.98858317	42.93836721	348.8230216	54.34340484	40.58039668	43.39992945	54.14126601	34.60802214	64.6098679	22.67131201	31.79699935	41.25939955	18.40204335	44.66827509	56.4172899	20.49464063	17.98747953	52.55110898	30.39027383	31.43540681	44.24445943	67.82766681	36.09809382	36.55564573	56.28386789	43.44927047	43.64526404	31.63289981	62.09911192	28.36931986	48.54123231	52.36017102	23.12655797	104.3418293	59.02573089	79.79948918	80.12854112	30.72606828	19.18510995	30.99091878	39.87070973
Dusp23	219.3342279	180.1381486	208.1817121	238.0651742	164.9989412	163.9010882	152.2936813	125.38423	147.0867472	77.92854737	152.1615335	165.0269465	243.0396049	215.6775023	218.8448459	191.5221084	228.7741485	234.1415406	200.0183935	169.2987988	175.8219339	133.4313682	198.5418311	154.5288014	193.0682047	167.6069648	197.5939856	167.9278346	208.4703289	193.5258919	241.9983748	272.9236613	158.9328578	178.737748	199.9651166	221.9130029	145.6291753	133.0699299	232.5407595	151.0453317	167.650355	188.1979825	186.5582652	195.5136403	236.2066499	227.3435529	207.6391558	272.1175939
Cyp4b1	91.21844057	71.17653676	95.59364333	72.45461823	79.44393464	99.150041	72.05292448	107.0353183	89.53106354	72.36222256	78.05689058	109.567071	96.56484303	86.09348857	77.3591083	94.60730656	104.0819324	85.75554369	104.0454423	36.8040867	99.79082733	68.95446543	61.48392188	83.39649601	89.10840218	98.5381606	73.64866737	74.41113631	62.84033837	85.23161042	67.99350106	67.96542538	134.9214188	78.97714445	111.8448957	61.18588969	36.88011582	56.91041029	95.48031186	87.44729732	73.8599466	78.70097452	104.6020331	77.99178003	78.73554997	62.35160733	61.98183756	49.83838716
Clpx	1143.817749	969.2311117	1023.914135	928.7364701	224.3636396	293.4031825	227.6217387	278.2918276	409.2848619	291.3043318	524.6608721	585.710392	1175.05309	1154.717821	1131.8859	997.9917095	805.8620905	653.2838048	386.5826349	230.9456441	257.5553734	322.3845137	358.656211	305.7871521	554.0714751	597.6753853	698.7641856	678.7502299	1322.639503	1260.425109	1269.943133	1142.668714	428.7756955	634.9346744	399.9302333	490.4003397	220.3350509	225.1308878	218.6807143	240.6607439	590.8795728	697.1879808	624.3770842	771.3707559	933.3043241	1011.055294	1349.137998	1046.60613
Cyb5r1	1265.783979	945.5055995	1090.829686	1530.015705	1019.675996	513.961437	877.7356255	832.8367147	1045.138129	183.6887188	976.2051632	1280.987855	1349.737806	973.6552264	981.2392159	1374.11344	1474.665795	968.3631619	1401.922641	1470.323264	1279.223367	961.7804659	1042.664842	721.1344067	1448.582743	945.7821583	1033.775807	1008.572564	1264.786493	939.5531642	877.3354976	1059.835852	1238.304209	1190.892204	1846.005653	1426.45313	1398.607469	704.6847863	1446.064723	1047.199453	1012.936411	1148.007693	1239.048825	1619.664911	1849.325235	1204.824905	1593.966256	1811.126989
Hars	153.7389448	175.7445352	142.3283134	169.3744322	159.7608795	130.5138295	158.0251639	122.3260781	148.0003295	122.4591459	161.0540907	162.3215867	177.9397108	162.423798	155.7360996	200.7520895	180.3399819	200.4174504	173.1100894	180.3400249	142.5583248	144.1775186	199.8227461	135.7237092	153.0836653	205.3645777	161.6678064	145.8056049	152.6122503	142.3869256	157.1892767	168.8516037	181.8008949	144.4450405	152.5157669	180.8180024	153.1943273	180.7742445	166.3205432	171.28107	178.2017759	151.4138314	132.6396915	161.3254628	208.3611505	161.1549236	224.1676458	237.2307229
Tfpi2	199.8606282	135.3232921	149.7633746	160.9057106	103.0152119	88.02095476	82.6971065	134.5586859	74.00016476	47.3137609	99.79425252	108.2143911	150.8147549	103.8447233	172.0222277	155.7559315	118.509131	143.5682698	87.90045991	67.16745824	115.9474375	111.9390673	137.0579092	137.3589346	95.96289466	134.4539388	147.2973347	165.9167229	147.6249219	198.539516	175.4670995	158.232006	114.3401855	94.56473875	105.0664172	149.7684464	77.54280762	74.48568406	109.3403571	127.1960688	94.96278849	115.4851256	124.0127197	134.6159491	129.6256006	105.5181047	162.1858083	140.5442518
Tpra1	84.04395648	97.53821704	93.46934015	93.15593773	89.04704761	109.2673921	85.97223943	96.84147846	80.39524073	77.00082657	82.99720011	70.33935424	88.96985538	95.85666768	59.03721423	80.76233487	86.56319131	76.12008935	88.79740338	74.52827558	86.48538368	81.49164096	81.97856251	104.6544264	85.68115595	89.32898671	83.52836666	81.45002758	81.79218645	118.3215298	126.4825342	80.70894264	90.32874651	78.97714445	77.95250309	70.31811203	57.68428372	92.06095783	72.38023641	64.32073935	93.79040839	98.37621815	91.66157541	82.26530222	96.97915302	76.74043979	96.07184822	76.75111623
Zfp384	27.67301006	26.36168028	20.18088026	18.81938136	12.22214379	23.26990758	13.91931496	29.56213553	22.83955702	10.20492882	11.85674287	33.81699723	27.12495591	14.20098781	18.32189407	26.53619574	24.73234037	25.0521813	17.93886937	15.64173685	9.503888317	17.01473822	25.61830078	24.52838118	20.56347743	14.73467822	18.86124408	31.17223278	29.92397065	30.08174485	22.66450035	21.23919543	29.72844822	23.90097792	28.24366054	18.26444468	7.565151963	6.695342387	27.72009054	26.74008265	18.75808168	25.66336126	16.17557213	23.50437206	30.72606828	38.3702199	27.8918269	23.92242584
Mplkip	132.2154925	137.0807375	108.3394624	116.6801644	98.65016059	119.3847432	116.267219	98.88024643	104.14838	72.36222256	91.88975727	117.6831504	108.4998236	114.4954642	151.6645676	151.140941	72.13599276	105.0264524	111.2209901	114.0926688	95.989272	102.9839419	112.7205235	133.2708711	127.9505262	108.6682519	123.0471638	147.8167167	127.6756081	142.3869256	147.6848088	157.1700462	101.7627651	98.72143056	93.76895299	87.66933448	65.24943568	47.70431451	89.32029174	102.624101	69.17042619	113.7742349	128.3262056	102.5645326	144.9886347	165.951201	110.534277	134.5636453
Cldn1	333.101047	348.8529024	197.5601962	270.0581225	54.12663678	47.55155027	61.40874245	91.74455854	30.14821527	64.01273534	33.59410481	21.64287823	182.2797037	132.2466989	185.2547067	92.29981128	163.851755	161.875633	149.7895592	113.1725666	38.9659421	34.02947645	24.33738575	60.50334025	78.82666347	105.9054997	140.1120989	99.55003371	198.495672	177.4822946	229.5694552	170.9755232	171.5102782	247.3231629	259.841677	157.9874465	69.03201166	29.29212294	43.12014084	93.22893682	42.20568377	87.25542827	83.0346036	86.53882441	192.0379268	187.054822	119.8315526	150.5119292
Cadm3	23.57330487	17.57445352	13.8079707	11.29162882	19.20622596	21.24643736	27.01984668	17.32952772	17.35806334	19.48213684	13.83286669	9.468759225	19.52996825	8.875617378	11.19671304	12.69122405	13.39668437	20.23445413	23.32053018	23.92265636	16.15661014	17.01473822	8.966405275	14.71702871	11.42415413	23.94385211	15.26862616	18.10000613	13.96451964	20.05449657	14.62225829	11.68155749	5.717009273	13.50924839	11.29746422	30.13633373	17.96723591	21.75986276	16.94005533	12.28598392	18.75808168	16.25346213	16.17557213	22.43599151	11.52227561	15.34808796	23.7597044	17.94181938
Kif22	1.024926299	5.272336056	5.310757963	0.940969068	3.492041083	2.023470224	2.456349698	5.096919919	0.913582281	6.494045614	4.94030953	1.352679889	1.084998236	6.212932165	2.035766008	4.614990564	0	0	2.690830406	7.360817341	3.801555327	2.686537614	1.280915039	0.817612706	2.284830825	11.05100867	1.79630896	2.011111792	0.997465688	2.005449657	2.924451659	0	0	0	1.129746422	0.913222234	6.619507968	3.347671194	0	2.16811481	5.861900524	0	12.9404577	1.068380548	1.920379268	2.877766492	6.198183756	1.993535486
Zmym6	21.52345227	28.11912563	21.24303185	24.46519577	26.19030812	18.21123202	18.01323112	21.40706366	19.1852279	16.69897444	10.86868097	8.116079335	41.22993298	28.40197561	28.50072411	40.38116744	16.48822692	25.0521813	17.93886937	8.280919509	24.71010962	22.38781345	14.09006543	26.16360659	19.42106201	23.94385211	30.53725233	18.10000613	30.92143634	31.08446968	24.8578391	46.72622995	29.72844822	14.54842135	13.55695706	19.17766692	15.13030393	15.06452037	20.02006539	21.6811481	19.93046178	26.51880663	33.42951574	38.46169974	13.44265487	10.55181047	11.36333689	26.91272907
Gm44550	0	2.636168028	3.186454778	0.940969068	0.873010271	4.046940449	0.818783233	0	2.740746843	4.63860401	2.964185718	0	3.254994709	2.662685213	3.053649012	4.614990564	6.183085094	4.817727174	0	21.16234986	8.553499485	1.791025076	1.280915039	2.452838118	5.712077063	0.920917389	1.79630896	9.050003065	3.989862754	0	5.117790403	2.123919543	3.430205564	3.11751886	2.259492843	2.739666702	2.836931986	0	6.16002012	2.16811481	8.206660734	6.843563001	5.391857377	2.136761097	1.920379268	3.83702199	2.066061252	1.993535486
Srp54c	18.44867337	20.21062155	13.8079707	16.93744322	22.69826704	27.31684803	12.28174849	9.174455854	6.395075967	20.40985764	20.74930003	9.468759225	23.8699612	26.62685213	20.35766008	10.38372877	15.45771273	12.52609065	19.73275631	15.64173685	15.20622131	14.32820061	15.37098047	14.71702871	18.2786466	21.18109994	26.94463441	20.11111792	18.95184808	16.04359725	19.00893578	15.92939657	9.147214837	16.62676725	4.518985686	12.78511128	17.02159192	15.06452037	13.86004527	15.17680367	12.89618115	21.38613438	15.09720065	16.02570822	24.96493048	17.26659895	23.7597044	13.95474841
Rfx1	65.59528311	50.08719254	58.41833759	64.92686569	49.76158543	58.68063651	52.40212689	70.33749488	74.91374704	43.60287769	71.14045724	70.33935424	88.96985538	82.54324162	92.62735336	62.30237261	43.28159566	58.77627152	57.40438198	96.6107276	61.77527406	75.2230532	48.67477149	55.59766401	44.55420109	73.6733911	70.05604945	96.53336603	46.88088736	83.22616076	78.22908187	64.77954607	45.73607418	58.19368538	49.70884255	53.88011181	69.97765566	52.7258213	75.46024647	54.92557518	65.65328587	118.9069072	85.19134655	81.19692167	67.21327437	74.8219288	59.91577631	76.75111623
Slc35d2	439.6933821	480.6613038	332.4534485	463.8977505	369.2833445	396.600164	336.5199086	348.6293224	329.8032034	115.0373794	335.9410481	244.83506	311.3944938	278.6943857	362.3663494	275.7456862	403.9615594	507.7884441	401.8306739	367.1207649	311.7275368	428.0549932	407.3309825	428.429058	297.0280073	426.384751	265.8537261	304.6834365	317.1940889	298.8119989	302.6807467	282.4812992	379.6094157	468.6670019	471.1042578	417.342561	517.2672655	453.6094467	440.4414386	432.900257	243.8550618	355.0098307	230.7714957	264.958376	313.0218206	353.006023	302.6779734	353.8525489
Ralgds	16.39882078	6.151058733	12.74581911	8.468721612	8.730102707	10.11735112	9.825398793	7.135687886	17.35806334	24.12074085	19.76123812	9.468759225	13.01997884	10.65074085	13.23247905	16.15246697	13.39668437	6.744818043	10.76332162	12.88143035	3.801555327	12.53717553	3.842745118	1.635225412	11.42415413	13.81376083	14.37047168	14.07778255	18.95184808	4.010899314	8.042242061	9.557637944	16.00762596	12.47007544	11.29746422	19.17766692	3.782575982	5.021506791	10.78003521	7.949754302	16.41332147	23.09702513	14.01882918	13.88894713	24.00474085	10.55181047	11.36333689	14.95151615
C1qa	332.0761207	430.5741113	282.5323236	359.450184	268.8871634	240.7929567	389.7408188	273.1949076	272.2475197	401.7031073	323.0962433	347.6387315	358.049418	318.6346639	389.8491905	347.2780399	256.5980314	328.5689933	305.8577228	363.4403562	347.8423124	457.6069069	260.025753	308.2399902	313.0218231	380.3388816	352.0765562	310.7167719	272.3081329	332.904643	329.0008116	430.0937075	395.6170417	418.7867002	300.5125482	373.5078938	213.715543	552.365747	449.6814687	260.8964821	334.1283299	472.2058471	324.5898141	293.8046508	330.305234	448.9315728	268.5879628	347.8719424
Lrrc4c	4.099705194	12.30211747	4.24860637	7.527752544	2.619030812	1.011735112	7.369049094	8.15507187	6.395075967	8.349487218	10.86868097	5.410719557	5.424991182	5.325370427	5.08941502	0	8.244113458	19.2709087	7.175547748	5.520613006	2.851166495	9.850637919	3.842745118	1.635225412	4.56966165	0.920917389	0	2.011111792	12.96705395	6.01634897	1.462225829	4.247839086	21.72463524	5.195864766	5.648732108	17.35122245	6.619507968	1.673835597	9.24003018	4.336229619	5.861900524	5.132672251	7.548600327	9.615424935	3.840758535	4.796277487	4.132122504	3.987070973
Pigyl	194.7359967	178.3807032	191.1872867	162.7876488	154.5228179	153.7837371	165.394213	184.5085011	164.4448106	166.0620236	141.2928526	102.8036716	194.2146843	239.6416692	165.9149297	154.6021839	182.4010103	175.3652691	164.1406547	305.4739196	158.7149349	160.2967443	165.2380401	197.8622749	135.9474341	187.8671473	177.8345871	124.6889311	161.5894415	190.5177174	176.9293253	200.7103968	160.0762596	263.9499301	183.0189203	158.9006687	224.1176269	216.7617098	178.6405835	190.7941033	134.8237121	111.2078988	143.4234062	163.4622239	106.5810494	159.2364126	136.3600426	129.5798066
Prpf31	32.79764155	19.33189887	39.29960893	41.40263899	28.80933893	27.31684803	36.84524547	27.52336756	31.97537983	15.77125363	52.36728102	33.81699723	30.37995062	31.06466082	22.39342609	43.84241036	38.12902474	27.94281761	34.0838518	51.52572139	31.36283145	28.65640122	42.2701963	25.34599389	47.98144733	43.28311727	29.63909785	32.17778868	30.92143634	25.06812071	28.51340367	40.35447132	40.01906491	37.41022632	23.72467485	30.13633373	26.47803187	43.51972552	35.42011569	25.29467278	22.27522199	29.08514276	10.78371475	30.9830359	25.92512011	38.3702199	27.8918269	40.86747747
Selenos	3351.508996	2779.399824	3319.223727	3333.853408	2917.600325	2351.272401	2313.881416	2458.754169	2991.98197	1673.608327	3075.836714	3434.454239	3435.104416	2936.054229	2822.58957	3815.443449	2612.353452	2641.078037	3013.730054	2844.955902	2741.871779	2725.940166	3201.006683	2759.442883	3418.106915	2769.198588	3266.587844	3492.295627	3317.57088	2949.01372	3276.848083	3014.903792	3322.725789	2835.902989	3203.960852	4042.83483	3000.528397	2368.47737	3284.830729	2674.73097	2844.194134	2932.466746	3307.365315	3629.288723	4265.162354	3316.146254	4330.464384	5050.622155
Acat3	662.1023889	759.2163921	588.4319823	544.8210904	577.9327992	520.0318477	537.9405839	533.1378235	327.0624566	439.7396602	390.2844529	307.0583349	685.7188854	511.235561	586.3006103	498.4189809	716.2073567	774.6905295	676.2953752	739.7621428	517.9619133	509.5466341	527.7369962	623.8384947	325.5883926	284.5634731	418.5399878	274.5167596	601.4718101	619.683944	499.3501207	573.4582767	556.8367032	731.5777591	767.0978203	707.7472314	539.0170774	535.627391	426.5813933	569.49149	316.5426283	348.1662677	274.9847262	310.8987396	583.7952974	517.0387131	558.8695687	533.2707426
Map4k4	197.8107756	157.291359	182.6900739	175.9612157	75.07888328	87.00921965	55.67725982	57.08550309	97.75330406	127.0977499	92.87781917	75.7500738	199.6396755	189.0506502	140.4678546	114.2210165	128.8142728	121.4067248	109.4271032	195.0616595	70.32877354	91.34227888	76.85490235	71.13230542	147.3715882	142.7421953	138.3157899	170.9445023	162.5869072	178.4850195	195.9382611	216.6397934	107.4797743	140.2883487	124.2721064	170.7725578	81.3253836	91.22404003	81.62026659	70.82508378	140.6856126	177.0771927	143.4234062	177.351171	137.3071176	135.2550251	168.383992	146.5248583
Tpgs1	75.8445461	76.44887282	72.2263083	52.69426781	71.5868422	59.69237162	76.96562387	62.18242301	67.60508879	52.88008571	65.2120858	74.39739391	75.94987654	81.65567988	66.16239526	59.99487733	85.53267713	80.93781652	79.8279687	103.9715449	63.67605172	91.34227888	69.16941212	99.74875013	61.69043228	58.93871288	94.30622042	89.49447475	71.81752957	110.2997311	74.57351729	70.08934492	66.31730757	83.13383626	58.74681392	92.23544565	72.81458765	61.09499928	63.14020623	61.42991961	78.54946702	65.86929389	71.17251737	69.44473564	64.33270547	63.31086283	92.97275634	46.84808393
Rnu3b4.1	118.8914506	93.14460366	41.42391211	59.28105128	41.90449299	52.61022583	42.5767281	61.16303903	80.39524073	126.1700291	84.97332392	73.04471402	120.4348042	145.560125	75.3233423	78.45483959	58.73930839	45.28663543	69.06464707	159.177675	43.71788626	66.26792782	99.91137306	85.03172143	73.11458641	58.93871288	125.7416272	56.31113018	82.78965214	120.3269794	91.38911433	72.21326447	30.87185007	48.8411288	58.74681392	97.71477905	56.73863972	48.54123231	30.8001006	24.57196784	66.82566598	41.91682338	50.68345934	37.39331919	50.89005059	58.51458534	27.8918269	52.82869039
Dhrs9	30.74778896	26.36168028	25.49163822	23.5242267	0	0	2.456349698	0	3.654329124	10.20492882	5.928371437	6.763399446	30.37995062	26.62685213	18.32189407	33.45868159	17.5187411	26.01572674	15.24803896	19.32214552	2.851166495	6.268587766	14.09006543	5.723288942	29.70280073	26.70660428	23.35201648	10.05555896	37.90369616	15.04087243	25.58895201	53.09798858	19.43783153	22.86180497	12.42721064	22.83055585	16.07594792	14.22760257	3.08001006	10.11786911	11.72380105	23.09702513	22.64580098	19.23084987	38.40758535	22.06287644	11.36333689	24.91919358
Rnu3b4	108.6421877	82.59993155	35.05100256	56.45814408	40.15847245	51.59849072	41.75794487	58.10488707	74.91374704	121.5314251	82.00913821	70.33935424	108.4998236	144.6725633	68.19816127	72.68610138	56.67828002	45.28663543	68.16770361	153.657062	40.86671976	63.5813902	90.94496779	83.39649601	71.972171	56.17596072	119.4545459	52.2889066	82.78965214	113.3079056	89.19577559	71.1513047	30.87185007	48.8411288	57.6170675	91.32222341	52.01041975	48.54123231	27.72009054	23.12655797	64.48090577	40.20593263	50.68345934	36.32493864	50.89005059	56.59607435	27.8918269	52.82869039
Gm7504	3.074778896	0.878722676	0	0	0.873010271	2.023470224	1.637566465	1.019383984	1.827164562	3.710883208	1.976123812	0	1.084998236	3.550246951	3.053649012	1.153747641	1.030514182	0.963545435	1.793886937	1.840204335	0.950388832	2.686537614	1.280915039	0.817612706	3.427246238	0	1.79630896	0	0.997465688	1.002724828	0	0	1.143401855	0	2.259492843	0.913222234	1.891287991	0.836917798	0	2.890819746	1.172380105	0	3.235114426	2.136761097	0	1.918510995	0	0.996767743
Cep170	27.67301006	34.27018437	29.74024459	26.3471339	61.98372922	55.64543117	40.93916164	43.8335113	65.77792423	60.30185213	48.4150334	62.2232749	44.48492769	68.34225381	39.69743716	63.45612026	44.31210984	41.43245369	47.53800383	20.24224769	35.16438677	40.29806421	42.2701963	43.33347342	39.98453944	55.25504333	38.62064265	82.45558348	41.89355891	31.08446968	64.33793649	36.10663223	35.44545749	36.37105336	37.28163191	21.91733362	31.20625185	42.68280772	41.58013581	39.02606657	100.824689	66.72473926	53.91857377	34.18817755	44.16872316	48.92203037	28.92485753	52.82869039
Rph3al	7.17448409	6.151058733	4.24860637	5.645814408	11.34913352	7.082145785	18.83201435	7.135687886	14.6173165	16.69897444	13.83286669	5.410719557	10.84998236	11.53830259	5.08941502	2.307495282	18.54925528	11.56254522	19.73275631	16.56183902	10.45427715	6.268587766	3.842745118	7.358514354	7.996907888	8.288256499	5.388926881	6.033335377	2.992397065	14.0381476	5.848903317	12.74351726	8.003812982	13.50924839	21.46518201	8.219000107	10.40208395	27.61828735	12.32004024	15.8995086	7.034280629	14.54257138	8.626971803	8.547044386	7.681517071	5.755532984	6.198183756	8.970909689
Mmp9	3.074778896	0	0	1.881938136	5.238061624	3.035205337	0.818783233	2.038767968	2.740746843	1.855441604	3.952247624	5.410719557	2.169996473	1.775123476	2.035766008	1.153747641	4.122056729	1.92709087	0.896943469	0.920102168	2.851166495	2.686537614	1.280915039	2.452838118	17.13623119	5.525504333	0	10.05555896	2.992397065	0	5.848903317	8.495678173	2.286803709	10.39172953	6.77847853	2.739666702	0.945643995	12.55376698	1.54000503	0.722704937	1.172380105	5.988117626	3.235114426	4.273522193	3.840758535	8.633299476	5.16515313	11.96121292
Il4i1	1.024926299	0	0	2.822907204	3.492041083	0	1.637566465	1.019383984	0	5.566324812	0	4.058039668	3.254994709	0	4.071532016	2.307495282	5.152570911	1.92709087	1.793886937	0	2.851166495	3.582050152	1.280915039	3.270450824	3.427246238	0	1.79630896	0	0	4.010899314	6.580016232	1.061959772	1.143401855	2.078345906	5.648732108	0.913222234	0	0.836917798	1.54000503	0	5.861900524	0	0	0	0	3.83702199	2.066061252	0
Gm43653	0	0	0	1.881938136	1.746020541	0	0.818783233	0	1.827164562	5.566324812	2.964185718	0	1.084998236	5.325370427	1.017883004	2.307495282	1.030514182	4.817727174	0	2.760306503	1.900777663	0.895512538	1.280915039	0	1.142415413	0	0.89815448	6.033335377	0	0	0.731112915	2.123919543	0	3.11751886	0	0	1.891287991	0	0	0.722704937	7.034280629	2.566336126	0	1.068380548	0	2.877766492	0	1.993535486
Fbxl18	24.59823117	41.29996578	29.74024459	18.81938136	40.15847245	39.45766938	40.93916164	36.69782342	34.71612668	51.02464411	53.35534293	31.11163745	35.8049418	54.14126601	29.51860712	41.53491508	25.76285456	30.83345391	28.70219099	45.08500621	35.16438677	38.50703914	34.58470606	35.97495906	35.41487779	42.36219989	48.50034193	48.26668301	38.90116185	28.0762952	40.21121031	44.60231041	48.02287789	17.66594021	37.28163191	31.96277819	32.15189584	46.03047891	40.04013078	33.96713202	38.68854346	40.20593263	26.95928688	40.59846084	38.40758535	30.69617592	28.92485753	44.85454845
Nrarp	6.149557792	3.514890704	11.68366752	12.23259788	3.492041083	11.12908623	1.637566465	3.058151951	7.308658248	13.91581203	9.880619061	12.174119	17.35997178	15.08854954	10.17883004	25.3824481	5.152570911	1.92709087	7.175547748	1.840204335	6.652721822	4.47756269	8.966405275	5.723288942	9.139323301	12.89284344	9.879699282	14.07778255	7.979725508	10.02724828	3.655564573	9.557637944	5.717009273	11.43090249	4.518985686	8.219000107	1.891287991	0.836917798	3.08001006	5.058934556	5.861900524	4.277226876	9.705343278	6.41028329	10.56208597	7.674043979	2.066061252	3.987070973
Top3b	192.6861441	207.3785516	174.1928612	179.725092	119.6024071	160.8658828	162.9378633	120.2873101	127.9015193	113.1819378	152.1615335	90.62955258	139.9647725	142.0098781	179.1474087	130.3734834	137.0583862	148.385997	148.8926158	256.7085048	126.4017146	145.9685437	128.0915039	158.616865	122.2384492	170.3697169	170.6493512	167.9278346	162.5869072	196.5340664	193.7449224	134.868891	130.3478114	137.1708298	128.7910921	161.6403354	134.2814473	165.7097241	141.6804628	148.154512	143.0303728	148.8474953	166.0692072	139.9578518	149.7895829	188.973333	155.9876245	171.4440518
Fam45a	42.02197824	81.72120888	74.35061148	59.28105128	50.6345957	76.89186853	40.93916164	71.35687886	61.21001283	40.81971529	49.4030953	82.51347324	101.9898342	63.90444512	76.3412253	80.76233487	74.19702112	67.44818043	59.19826892	53.36592572	55.12255224	64.47690274	74.29307228	69.49708001	62.83284769	72.75247372	62.87081361	54.30001839	87.77698058	60.1634897	83.34687227	80.70894264	101.7627651	72.74210673	48.57909613	81.27677884	52.01041975	73.64876626	49.28016096	83.1110677	53.92948482	41.06137801	74.4076318	67.30797454	53.77061949	70.02565131	99.1709401	89.70909689
Sipa1l3	9.224336687	9.665949437	6.372909556	9.40969068	5.238061624	10.11735112	4.912699396	17.32952772	10.04940509	5.566324812	11.85674287	8.116079335	13.01997884	7.98805564	9.160947036	6.922485846	6.183085094	6.744818043	10.76332162	15.64173685	15.20622131	9.850637919	15.37098047	8.993739766	13.70898495	11.97192605	6.287081361	13.07222665	9.974656884	9.024523456	8.773354976	6.371758629	12.5774204	8.313383626	11.29746422	9.132222341	4.728219977	10.04301358	12.32004024	10.11786911	9.379040839	16.25346213	11.86208623	9.615424935	6.721327437	16.30734346	6.198183756	13.95474841
Tcf20	87.11873538	72.93398211	70.10200511	61.16298942	71.5868422	78.91533875	50.76456043	68.29872691	63.95075967	58.44641053	66.20014771	41.93307657	52.07991534	48.81589558	60.05509724	43.84241036	56.67828002	53.95854435	58.30132545	51.52572139	33.26360911	49.25318959	33.30379102	67.04424189	54.83593981	52.49229116	64.66712257	64.35557735	74.80992663	50.13624142	73.84240438	58.40778744	44.59267233	67.54624196	46.31960329	52.96688958	55.79299573	68.62725947	60.06019617	80.94295289	35.17140315	39.35048726	47.44834492	58.76093016	53.77061949	61.39235183	41.32122504	47.84485168
Ethe1	779.9689132	853.2397185	879.4615187	1248.665953	625.9483641	535.2078744	519.9273528	740.0727722	292.3463299	272.7499158	220.3378051	178.5537454	563.1140847	516.5609314	649.4093565	482.2665139	576.0574279	547.2938069	496.9066815	567.7030374	270.860817	346.5633522	343.2852305	413.7120292	229.6254979	369.2878729	479.6144924	277.5334273	416.9406578	551.4986556	544.6791214	515.0504892	413.9114714	489.450461	595.3763642	678.52412	391.4966141	246.8907505	411.181343	305.7041882	174.6846356	247.2237134	190.8717511	186.966596	448.408559	436.4612513	424.5755873	332.9204262
Cdh2	612.9059266	470.9953544	408.9283631	467.6616268	500.2348851	455.2808005	541.2157168	620.8048461	484.1986089	528.8008571	520.7086245	692.5721033	546.8391111	386.9769177	471.2798309	519.1864385	750.2143247	498.1529898	574.0438198	304.5538175	603.4969081	410.1447424	514.9278458	505.2846523	474.1023962	363.7623686	394.2898168	405.2390261	568.5554424	308.8392472	347.2786345	435.4035063	713.4827573	519.5864766	813.4174236	470.3094506	472.8219977	410.0897212	580.5818963	543.4741123	509.9853456	413.1801162	441.0539334	479.7028662	456.0900761	475.7907267	341.9331372	474.4614458
Snrnp48	431.4939717	355.8826838	374.9395122	401.793792	441.743197	373.3302564	391.3783852	507.6532239	532.6184698	357.1725088	472.2935911	518.0763976	543.5841164	447.3311159	441.7612237	501.8802238	534.8368606	447.0850817	587.4979719	391.0434212	478.0455823	327.7575889	495.7141202	304.1519266	552.9290597	382.1807164	337.7060845	471.6057153	651.3450946	381.0354348	381.6409415	600.0072709	444.7833214	287.850908	449.6390758	407.2971164	426.4854419	312.1703388	462.001509	358.4616485	497.0891644	469.639511	458.307877	533.1218936	601.0787108	516.0794576	492.7556086	523.3030652
E130317F20Rik	4.099705194	2.636168028	2.124303185	2.822907204	5.238061624	5.058675561	4.093916164	0	0	4.63860401	4.94030953	0	2.169996473	1.775123476	5.08941502	0	4.122056729	1.92709087	1.793886937	0	0.950388832	3.582050152	0	3.270450824	1.142415413	3.683669555	0	1.005555896	1.994931377	1.002724828	2.924451659	0	0	5.195864766	4.518985686	0.913222234	0.945643995	2.510753395	3.08001006	2.16811481	10.55142094	0	5.391857377	1.068380548	2.880568902	1.918510995	1.033030626	2.99030323
Gm49187	9.224336687	6.151058733	10.62151593	5.645814408	0.873010271	5.058675561	2.456349698	6.116303903	4.567911405	3.710883208	11.85674287	12.174119	6.509989418	7.98805564	10.17883004	4.614990564	12.36617019	2.890636304	5.381660811	6.440715173	5.70233299	0	5.123660157	1.635225412	11.42415413	3.683669555	6.287081361	7.038891273	12.96705395	6.01634897	10.23558081	8.495678173	13.72082226	2.078345906	2.259492843	2.739666702	5.673863972	4.184588992	9.24003018	0.722704937	1.172380105	12.83168063	10.78371475	9.615424935	8.641706705	15.34808796	14.46242876	10.96444518
Pde4b	1304.731178	673.1015699	682.963474	1576.123189	776.1061307	476.5272378	641.1072712	373.0945381	936.421838	730.1162712	705.476201	656.0497463	682.4638907	732.2384337	821.4315842	834.1595445	631.7051937	756.3831663	1006.370572	1108.723112	656.7186827	1049.540695	708.3460167	431.6995088	871.6629598	1056.292245	687.0881773	955.2781013	629.4008494	538.4632329	1519.252637	1005.675904	496.2364049	812.6332494	711.7402456	1304.08135	662.8964408	621.8299242	331.1010814	611.4083763	831.2174943	1263.492819	910.1455252	1216.885445	868.9716186	751.0970544	944.1899922	1006.735421
Abhd17c	873.2372064	928.8098686	1000.5468	943.7919752	680.9480112	534.1961392	680.4088664	609.5916223	709.8534323	943.4920556	625.4431866	792.6704151	1035.088317	949.6910595	886.5760965	1015.297924	799.6790054	811.3052561	720.2456052	861.2156289	583.5387427	661.7837656	731.4024874	733.3985973	674.0250934	840.797576	1124.489409	855.7280676	735.1322124	925.5150166	976.766854	907.9756047	696.3317294	841.7300921	864.2560125	1051.118791	649.6574248	564.0825961	654.5021377	617.9127208	854.6650964	1174.5265	1085.920076	936.9697409	955.3886857	917.0482555	956.5863597	960.8841045
Clec14a	62.52050421	63.26803268	55.23188281	72.45461823	61.11071895	44.51634494	54.03969336	80.53133472	88.61748125	12.98809123	56.31952865	83.86615313	48.82492064	58.5790747	68.19816127	80.76233487	85.53267713	53.95854435	87.90045991	46.92521055	53.22177457	71.64100304	58.92209181	56.41527672	74.25700182	59.85963027	75.44497633	45.25001532	50.87075011	46.12534211	62.87571066	49.91210926	67.46070942	71.70293377	67.7847853	68.49166756	49.17348776	36.82438313	61.6002012	65.76614923	59.79138535	52.18216789	64.70228852	54.48740796	49.92986096	57.55532984	66.11396006	62.79636782
Selenok	1270.90861	1289.964888	1508.255261	1497.081787	1064.19952	987.4534695	1085.706567	1167.194661	1038.743053	836.8041634	1107.617397	1310.746813	1462.577623	1235.485939	1239.781499	1477.950728	1090.284005	1183.233794	1235.091156	862.1357311	1087.244823	1259.986141	1461.52406	1275.475821	1136.703336	1208.243614	1251.129191	1407.778255	1124.143831	1407.825659	1430.787974	1084.260927	1063.363725	1128.541827	1284.521681	1151.573237	863.3729678	951.5755368	1131.903697	1158.496013	1053.969714	1257.504702	1297.280885	1229.706011	1307.778281	1326.650353	1463.804397	1600.808996
Ccng2	154.7638711	134.4445694	139.1418586	155.2598962	25.31729785	48.56328539	28.65741314	41.79474333	114.1977851	82.56715138	121.5316144	160.9689068	271.2495591	213.9023788	168.9685787	243.4407523	100.9903899	62.63045326	55.61049505	8.280919509	61.77527406	35.82050152	85.82130763	67.8618546	118.8112029	151.9513692	149.9917982	153.8500521	177.5488925	168.4577712	195.9382611	176.2853221	61.74370015	59.23285834	53.09808182	75.79744543	36.88011582	19.24910936	38.50012575	45.530411	106.6865895	149.7029407	177.9312934	230.7701984	131.5459798	131.4180031	192.1436964	127.5862711
Slc39a7	792.2680288	735.4908799	676.5905645	877.9241404	654.757703	597.9354513	636.1945718	643.2312938	623.9766979	374.799204	584.9326484	672.2819049	914.6535132	784.6045762	652.4630056	694.5560799	690.4445021	701.4610765	737.2875311	743.4425514	624.4054624	648.3510775	669.9185655	593.5868246	647.749539	675.9533634	710.4401938	659.6446678	747.1018006	617.6784943	680.6661235	669.0346561	763.7924389	712.8726459	763.708581	734.2306762	672.3528807	538.1381444	651.4221277	628.0305899	479.5034629	574.0038467	586.6340826	588.6776821	872.8123772	820.1634503	775.8060001	974.8388529
Zmynd8	189.6113652	166.9573085	133.8311007	176.9021848	96.03112978	111.2908623	99.07277116	89.70579057	113.2842028	119.6759835	95.84200489	63.57595479	161.6647372	110.0576555	134.3605565	87.68482072	153.5466132	164.7662693	181.1825806	183.1003314	129.2528811	103.8794544	124.2487588	132.4532584	123.3808646	145.5049474	110.4730011	110.6111486	136.6527993	121.3297042	127.2136472	161.4178853	156.6460541	109.1131601	100.5474315	144.289113	131.4445154	104.6147248	67.76022132	96.11975656	109.0313497	118.9069072	84.11297508	80.12854112	109.4616183	94.96629424	82.64245008	124.5959679
Ccdc85c	58.42079902	47.45102451	47.79682167	36.69779365	66.34878057	50.58675561	63.04630892	68.29872691	56.64210142	25.04846165	45.45084768	54.10719557	68.35488889	81.65567988	58.01933123	84.22357779	80.38010622	59.73981696	57.40438198	47.84531272	85.53499485	59.10382751	42.2701963	56.41527672	51.40869357	53.41320855	41.31510609	54.30001839	57.85300993	72.19618765	38.01787156	70.08934492	69.74751313	95.6039117	105.0664172	73.97100096	64.30379169	60.25808149	64.68021126	54.20287024	49.2399644	50.47127714	40.97811606	50.21388577	72.01422254	58.51458534	42.35425567	82.73172269
Mfap3	51.24631493	76.44887282	62.66694396	47.0484534	70.71383193	63.73931207	87.6098059	66.25995894	68.51867107	76.07310576	86.94944774	50.0491559	87.88485714	69.22981555	64.12662925	55.37988677	74.19702112	86.71908913	61.88909933	78.20868425	84.58460602	50.14870213	62.76483692	74.40275625	67.40250934	66.30605199	57.48188673	87.48336296	59.84794131	57.15531522	54.10235568	101.9481381	57.17009273	54.03699357	63.26579961	93.14866788	56.73863972	63.60575268	64.68021126	75.1613134	50.41234451	62.44751239	66.85903147	86.53882441	48.96967133	78.65895078	57.84971506	59.80606459
Idi1	10.24926299	6.151058733	15.93227389	5.645814408	4.365051354	10.11735112	0	8.15507187	0.913582281	4.63860401	0.988061906	1.352679889	6.509989418	6.212932165	6.107298024	2.307495282	9.27462764	8.671908913	6.27860428	10.12112384	5.70233299	5.373075228	7.685490235	5.723288942	10.28173871	7.36733911	9.879699282	12.06667075	4.987328442	5.013624142	3.655564573	2.123919543	4.573607418	1.039172953	7.908224951	12.78511128	2.836931986	1.673835597	15.4000503	3.613524683	4.689520419	4.277226876	0	4.273522193	10.56208597	8.633299476	9.297275634	3.987070973
Iqck	0	0	1.062151593	2.822907204	0	1.011735112	1.637566465	3.058151951	0	0.927720802	0	1.352679889	0	0.887561738	1.017883004	0	0	0	0.896943469	0	0	0	0	1.635225412	0	1.841834778	0.89815448	0	0	0	0.731112915	0	0	3.11751886	2.259492843	3.652888936	0	0	3.08001006	2.16811481	0	0	2.156742951	0	0.960189634	0	3.099091878	3.987070973
Shkbp1	37.92227305	47.45102451	21.24303185	31.05197924	30.55535948	24.28164269	18.83201435	21.40706366	18.27164562	24.12074085	7.904495249	16.23215867	17.35997178	18.63879649	14.25036206	29.99743867	30.91542547	27.94281761	15.24803896	20.24224769	19.95816547	25.07435107	44.83202637	41.69824801	15.99381578	27.62752166	20.65755304	30.16667688	18.95184808	35.09536899	40.21121031	37.16859201	22.86803709	22.86180497	39.54112476	22.83055585	20.8041679	28.45520515	18.48006036	14.45409873	33.99902304	18.81979825	11.86208623	18.16246932	30.72606828	35.4924534	22.72667377	14.95151615
St6galnac4	8.199410389	8.787226761	6.372909556	6.586783476	6.984082166	5.058675561	2.456349698	5.096919919	9.13582281	4.63860401	0.988061906	5.410719557	2.169996473	1.775123476	8.143064032	3.461242923	1.030514182	3.854181739	8.072491217	10.12112384	2.851166495	8.95512538	6.404575196	8.17612706	4.56966165	3.683669555	5.388926881	8.044447169	7.979725508	3.008174485	7.311129147	4.247839086	4.573607418	6.235037719	2.259492843	5.479333405	0.945643995	5.858424589	9.24003018	5.781639492	1.172380105	0.855445375	8.626971803	3.205141645	0.960189634	3.83702199	6.198183756	8.970909689
Asap2	71.7448409	60.63186465	70.10200511	48.93039153	8.730102707	15.17602668	13.91931496	8.15507187	11.87656965	31.54250727	23.71348575	28.40627767	49.90991887	42.60296342	39.69743716	55.37988677	28.8543971	22.161545	25.11441712	24.84275853	9.503888317	3.582050152	7.685490235	10.62896518	31.98763155	38.67853033	35.92617921	25.1388974	49.87328442	53.14441591	61.41348483	60.53170698	16.00762596	29.09684269	19.20568917	31.96277819	8.510795959	15.06452037	4.62001509	8.672459239	46.89520419	52.18216789	42.05648754	47.00874413	38.40758535	49.88128586	70.24608257	28.90626455
Dcps	189.6113652	175.7445352	197.5601962	169.3744322	164.1259309	107.2439219	166.2129962	154.9463655	161.7040637	108.5433338	109.6748716	163.6742666	180.1097072	172.1869771	166.9328127	145.3722028	184.4620386	131.0421791	143.510955	173.8993097	162.5164902	159.4012318	146.0243145	120.1890678	126.8081108	136.2957735	136.519481	114.6333722	123.6857454	121.3297042	153.5337121	175.2233623	124.6308022	154.83677	158.164499	157.9874465	138.0640233	166.5466419	169.4005533	132.2550034	184.0636765	174.5108565	150.9720065	161.3254628	142.1080658	141.9698136	151.855502	165.4634454
Vps26c	75.8445461	57.99569662	78.59921785	59.28105128	54.99964706	82.9622792	63.86509215	90.72517456	82.22240529	73.28994336	65.2120858	89.27687269	66.18489242	61.24175991	78.37699131	70.3786061	88.62421967	68.41172587	43.05328649	57.96643656	58.92410756	57.31280243	85.82130763	87.48455954	74.25700182	97.61724321	79.93574874	87.48336296	99.74656884	111.302456	65.80016232	94.51441967	66.31730757	91.44721989	57.6170675	69.40488979	37.82575982	44.35664332	53.90017605	75.1613134	51.58472461	82.97820139	84.11297508	76.92339948	50.89005059	70.98490681	67.14699069	87.71556141
Rnf141	891.6858798	695.0696368	699.9578995	733.014904	734.2016377	454.2690654	656.6641526	620.8048461	527.1369761	411.9080361	413.0098767	396.3352075	666.1889171	618.6305313	643.3020585	588.4112969	730.6345552	644.6118959	601.8490674	750.8033688	517.9619133	574.0235369	462.4103292	643.4611996	606.6225841	548.8667637	660.1435429	563.1113018	659.3248201	740.0109234	720.1462209	740.1859608	576.2745347	763.7921206	553.5757466	635.6026749	621.288105	568.2671851	486.6415895	468.3127989	452.5387205	520.9662335	517.6183082	538.4637963	659.6502784	616.8012848	679.7341519	643.9119621
Atat1	83.01903019	91.38715831	94.53149174	55.51717501	65.4757703	63.73931207	85.97223943	63.20180699	84.04956985	41.74743609	79.04495249	93.33491236	98.73483951	119.8208346	89.57370435	76.14734431	97.89884732	77.08363478	79.8279687	88.32980809	76.03110653	74.32754066	78.13581739	74.40275625	107.3870488	61.70146505	46.70403297	84.46669527	111.7161571	98.26703318	69.45572689	100.8861783	52.59648531	70.66376082	89.24996731	53.88011181	84.16231559	48.54123231	50.82016599	46.97582088	80.89422723	60.73662164	72.25088885	53.41902742	72.97441217	89.21076126	82.64245008	77.74788397
Terf1	43.04690454	45.69357916	36.11315415	50.81232967	31.42836975	18.21123202	49.9457772	49.9498152	38.3704558	22.26529925	32.6060429	35.16967712	52.07991534	39.9402782	27.48284111	24.22870046	35.0374822	48.17727174	42.15634302	28.5231672	46.56905275	32.23845137	25.61830078	26.16360659	39.98453944	26.70660428	48.50034193	50.2777948	34.9112991	31.08446968	46.06011362	22.3011552	53.73988717	42.60609108	63.26579961	36.52888936	57.68428372	33.47671194	41.58013581	51.3120505	50.41234451	41.06137801	32.35114426	27.77789426	37.44739572	41.24798639	53.71759255	48.84161942
Klc1	135.2902714	169.5934765	111.5259172	121.3850098	125.713479	94.09136543	136.7367999	115.1903902	118.7656965	144.7244451	128.4480478	98.74563191	88.96985538	120.7083963	132.3247905	141.9109598	132.9363295	118.5160885	140.8201246	202.4224769	127.3521034	144.1775186	110.1586934	143.0822236	122.2384492	183.2625604	169.7511968	154.855608	121.690814	133.3624022	176.9293253	165.6657244	106.3363725	130.9357921	149.1265277	137.8965574	139.0096673	144.7867791	146.3004778	93.22893682	134.8237121	160.8237305	155.2854925	155.9835601	141.1478762	176.5030115	122.9306445	163.4699099
Palb2	0	1.757445352	4.24860637	0.940969068	0	2.023470224	0	1.019383984	0	3.710883208	3.952247624	0	1.084998236	0.887561738	2.035766008	0	1.030514182	2.890636304	1.793886937	1.840204335	0	0.895512538	0	0	1.142415413	0.920917389	1.79630896	0	0.997465688	0	1.462225829	1.061959772	0	0	0	1.826444468	0.945643995	0	0	0.722704937	0	3.421781501	2.156742951	0	0	5.755532984	1.033030626	4.983838716
Hdac5	120.9413032	127.414788	95.59364333	94.0969068	96.90414005	125.4551539	116.267219	107.0353183	126.9879371	102.977009	98.80619061	102.8036716	123.6897989	114.4954642	94.66311937	76.14734431	132.9363295	121.4067248	106.7362728	106.7318514	113.096271	126.2672679	92.22588283	125.9123567	98.24772549	114.1937562	136.519481	123.6833752	174.5564955	162.4414222	136.718115	113.6296956	74.32112055	113.2698519	102.8069244	106.8470014	80.37973961	88.71328663	83.16027162	97.56516644	106.6865895	138.5821508	97.05343278	112.1799576	75.85498107	116.0699152	116.7324607	115.6250582
Sema3f	8.199410389	5.272336056	10.62151593	8.468721612	9.603112978	14.16429157	4.912699396	13.25199179	9.13582281	22.26529925	2.964185718	17.58483856	6.509989418	10.65074085	8.143064032	4.614990564	4.122056729	8.671908913	7.175547748	12.88143035	7.603110653	8.95512538	29.4610459	9.811352472	12.56656954	10.13009128	12.57416272	6.033335377	9.974656884	14.0381476	9.504467891	2.123919543	1.143401855	12.47007544	12.42721064	9.132222341	11.34772794	18.41219157	15.4000503	10.84057405	14.06856126	17.1089075	16.17557213	13.88894713	6.721327437	9.592554974	8.264245008	9.967677432
1810008I18Rik	1563.012605	1578.185926	1118.445627	1763.376033	745.5507712	751.7191884	646.8387538	913.3680495	636.7668498	441.5951018	582.9565246	390.924488	1091.508226	961.2293621	1181.762168	760.3196954	805.8620905	723.6226215	844.9207473	427.8475079	855.3499485	802.3792341	630.2101993	645.9140378	821.3966817	850.9276673	853.2467562	778.3002636	773.0359085	617.6784943	957.7579182	1099.128364	811.8153168	511.273093	516.2941147	983.5403461	1000.491347	390.8406119	928.6230331	810.1522339	676.4633205	547.4850401	673.9821721	748.9347644	694.2171053	547.734889	641.5120187	799.4077301
Galnt18	6.149557792	14.93828549	2.124303185	5.645814408	12.22214379	0	5.731482629	10.19383984	2.740746843	0	5.928371437	2.705359778	2.169996473	2.662685213	8.143064032	16.15246697	3.091542547	2.890636304	8.969434685	2.760306503	0	7.164100304	1.280915039	2.452838118	3.427246238	0	8.981544802	2.011111792	9.974656884	12.03269794	4.386677488	6.371758629	3.430205564	8.313383626	6.77847853	5.479333405	2.836931986	5.858424589	3.08001006	2.16811481	2.34476021	9.409899127	2.156742951	7.478663838	8.641706705	3.83702199	6.198183756	4.983838716
Slc44a1	168.087913	220.5593917	200.746651	255.9435865	108.2532736	107.2439219	130.186534	124.364846	115.1113674	105.7601714	119.5554906	87.9241928	146.4747619	179.287471	185.2547067	140.7572122	125.7227302	96.35454348	128.262916	75.44837774	90.28693901	103.8794544	85.82130763	96.47829931	126.8081108	142.7421953	123.0471638	148.8222726	155.6046474	164.4468719	174.0048737	191.1527589	129.2044096	138.2100028	125.4018528	154.3345576	98.34697552	123.0269164	106.2603471	93.22893682	137.1684723	142.0039323	139.1099203	110.0431965	144.9886347	165.951201	124.9967057	102.6670776
Nod1	31.77271526	28.11912563	29.74024459	20.7013195	33.17439029	27.31684803	37.6640287	29.56213553	31.06179755	39.89199449	48.4150334	41.93307657	41.22993298	38.16515473	39.69743716	33.45868159	27.82388292	31.79699935	29.59913446	36.8040867	31.36283145	39.40255167	39.70836622	23.71076847	52.55110898	46.96678683	44.00956953	57.31668608	24.93664221	41.11171796	29.9756295	40.35447132	45.73607418	19.74428611	25.9841677	52.96688958	52.95606374	50.21506791	40.04013078	43.36229619	39.86092356	45.33860488	53.91857377	36.32493864	58.57156766	31.65543141	38.22213316	23.92242584
Elmsan1	221.3840805	168.7147538	171.0064064	189.1347827	61.11071895	72.84492808	55.67725982	47.91104724	123.3336079	56.59096892	116.5913049	128.5045895	266.9095661	157.9859893	213.7554308	206.5208277	147.3635281	177.29236	144.4078984	136.1751208	62.72566289	94.92432903	156.2716348	110.3777153	132.5201879	172.2115517	155.3807251	197.0889556	244.3790937	226.6158112	247.1161652	191.1527589	76.60792426	85.21218217	122.0126135	150.6816686	84.16231559	82.01794424	81.62026659	91.78352694	76.20470681	201.0296632	109.9938905	186.966596	190.1175475	211.9954649	233.4649215	206.3309229
Sumf2	11.27418928	13.18084014	6.372909556	15.05550509	10.47612325	18.21123202	10.64418203	12.23260781	10.96298737	11.13264962	4.94030953	4.058039668	7.594987654	10.65074085	12.21459605	6.922485846	10.30514182	11.56254522	14.3510955	13.80153251	7.603110653	6.268587766	6.404575196	14.71702871	1.142415413	8.288256499	6.287081361	1.005555896	10.97212257	3.008174485	10.96669372	16.99135635	9.147214837	5.195864766	13.55695706	12.78511128	9.456439954	18.41219157	9.24003018	3.613524683	0	6.843563001	5.391857377	7.478663838	4.800948169	10.55181047	8.264245008	3.987070973
Arl8a	57.39587272	39.54252042	87.09643059	68.69074196	50.6345957	49.5750205	49.12699396	69.3181109	61.21001283	64.94045614	37.54635243	73.04471402	60.75990123	57.69151296	39.69743716	54.22613913	56.67828002	29.86990848	23.32053018	22.08245202	28.51166495	44.7756269	23.05647071	35.15734636	49.12386274	58.93871288	47.60218745	46.25557122	35.90876478	75.20436213	35.82453282	54.15994835	36.58885935	69.62458787	48.57909613	31.04955596	32.15189584	44.35664332	33.88011066	36.13524683	32.82664294	43.62771413	31.27277279	26.70951371	20.16398231	21.10362094	53.71759255	69.77374203
Poc1b	54.32109383	64.14675535	52.04542804	85.62818519	68.96781139	41.4811396	50.76456043	48.93043122	51.16060773	49.16920251	54.34340484	47.34379612	59.674903	48.81589558	57.00144822	40.38116744	62.86136512	55.88563522	53.81660811	30.36337153	58.92410756	51.04421467	78.13581739	62.95617836	51.40869357	52.49229116	51.19480537	38.21112405	40.89609323	51.13896625	47.52233945	45.66427018	56.02669087	50.91947471	50.83858897	45.66111171	45.39091178	42.68280772	32.34010563	55.64828012	55.10186493	34.21781501	50.68345934	38.46169974	50.89005059	48.92203037	58.88274568	73.760813
Coq8a	1197.113917	1044.801262	911.3260664	1299.478283	559.5995835	374.3419915	517.4710031	497.4593841	254.8894564	252.3400581	214.4094336	209.6653828	777.9437355	726.9130633	690.1246767	636.8686978	916.127108	818.0500741	679.8831491	618.3086566	387.7586433	354.6229651	299.7341192	367.9257177	488.9537966	547.9458463	529.0129888	424.3445882	937.6177471	794.1580641	764.0129958	876.1168115	564.8405162	1009.036938	808.8984379	698.6150091	433.1049499	246.0538327	380.3812424	410.496404	400.9539959	554.3286031	352.6274724	449.7882108	681.73464	708.8898126	577.4641199	526.2933684
Atg101	274.680248	247.7997947	257.0406854	270.9990916	240.9508347	179.0771149	251.3664524	217.1287885	233.8770639	142.8690035	192.6720717	219.1341421	234.359619	261.8307127	195.4335368	229.5957806	244.2318612	212.9435411	230.5144714	265.9095264	234.7460414	192.5351957	199.8227461	206.8560146	229.6254979	229.3084298	301.7799053	248.3723063	234.4044368	277.7547775	292.4451659	226.1974313	254.9786136	218.2263202	267.7499019	246.5700032	257.2151667	231.8262302	240.2407847	233.4336945	166.4779749	246.3682681	246.9470679	243.590765	224.6843743	210.0769539	246.8943196	195.3664777
Elk3	46.12168344	36.9063524	26.55378981	17.87841229	23.57127731	23.26990758	33.57011254	23.44583163	21.01239246	13.91581203	21.73736193	31.11163745	37.97493827	44.37808689	32.57225613	20.76745754	42.25108147	42.39599913	34.98079527	39.56439321	42.76749743	33.13396391	32.02287598	30.25167012	30.84521614	23.02293472	39.51879713	16.08889434	31.91890203	13.03542277	29.9756295	30.79683338	34.30205564	43.64526404	31.63289981	23.74377809	37.82575982	28.45520515	27.72009054	11.56327898	43.37806388	29.08514276	25.88091541	42.73522193	20.16398231	27.81840942	19.62758189	27.90949681
Tab2	696.949883	723.1887624	621.3586817	600.3382654	445.2352381	459.3277409	379.91542	376.15269	533.5320521	410.9803153	530.5892436	524.839797	720.4388289	642.5946982	671.8027826	578.0275681	553.3861159	615.7055328	550.7232897	507.8963965	413.4191418	471.9351076	472.6576495	349.9382382	575.777368	651.0885939	755.3479178	611.3779848	843.8559724	759.0626951	801.2997545	767.7969148	587.7085533	572.5842972	551.3162538	660.2596753	375.4206662	400.0467076	438.9014335	379.4200917	682.325221	763.91272	760.2518901	814.1059778	795.0370168	774.1191864	796.4666126	767.5111623
Ttc21b	11.27418928	7.029781409	13.8079707	15.05550509	6.984082166	16.1877618	2.456349698	8.15507187	5.481493686	2.783162406	6.916433343	1.352679889	6.509989418	7.100493903	7.125181028	5.768738205	3.091542547	2.890636304	4.484717343	2.760306503	0.950388832	7.164100304	6.404575196	4.08806353	4.56966165	12.89284344	4.490772401	6.033335377	3.989862754	5.013624142	11.69780663	6.371758629	5.717009273	8.313383626	7.908224951	22.83055585	0	0.836917798	9.24003018	7.227049366	3.517140315	8.554453752	2.156742951	4.273522193	8.641706705	0.959255497	8.264245008	10.96444518
Acox2	935.7577106	1014.045968	921.9475824	964.4932947	759.5189355	800.2824737	703.3347969	694.2004929	518.9147356	587.2472677	614.5745056	738.5632195	1071.978258	977.2054733	1058.598324	1000.299205	1138.718171	1100.368886	905.0159597	783.0069446	789.7731191	873.1247246	787.7627491	883.8393352	848.8146516	838.9557412	1010.42379	916.0614213	1098.209723	1098.986412	1027.944758	836.8243	1046.212697	1187.774686	1275.48371	1292.209461	861.4816798	770.8012923	757.6824747	804.3705944	590.8795728	772.4671738	716.0386596	748.9347644	1067.730873	1201.947138	1209.678863	1101.428356
9330162012Rik	19.47359967	32.51273901	19.11872867	16.93744322	11.34913352	38.44593426	12.28174849	10.19383984	9.13582281	11.13264962	19.76123812	6.763399446	22.78496296	15.97611128	13.23247905	11.53747641	24.73234037	9.635454348	33.18690833	18.40204335	12.35505481	14.32820061	8.966405275	13.899416	13.70898495	12.89284344	20.65755304	31.17223278	13.96451964	16.04359725	11.69780663	16.99135635	18.29442967	18.70511316	36.15188549	6.392555639	22.69545589	25.94445175	12.32004024	10.11786911	18.75808168	16.25346213	16.17557213	14.95732768	16.32322378	18.22585445	13.42939814	13.95474841
Acacb	271.6054691	351.4890704	350.5100256	539.1752759	151.9037871	150.7485317	96.61642146	205.9155647	157.1361523	128.9531915	79.04495249	117.6831504	187.7046949	269.8187683	243.274038	185.7533702	167.9738117	176.3288146	87.00351644	57.04633439	336.4376464	231.0422348	170.3617002	288.6172852	335.8701313	599.5172201	365.5488734	319.766775	148.6223876	385.0463341	462.0633621	277.1715004	93.75895208	77.93797149	65.52529245	71.23133426	326.2471784	59.42116369	161.7005281	210.3071365	257.9236231	389.2276457	292.2386698	311.9671201	158.4312896	172.6659895	129.1288283	114.6282905
Camkk1	3.074778896	7.908504085	1.062151593	0	0	1.011735112	2.456349698	0	2.740746843	0	3.952247624	0	0	0	0	1.153747641	1.030514182	0	0	2.760306503	0	0	0	0	2.284830825	0	0.89815448	1.005555896	0	2.005449657	0	3.185879315	0	2.078345906	0	0	0	3.347671194	3.08001006	3.613524683	0	3.421781501	3.235114426	2.136761097	9.601896338	1.918510995	2.066061252	1.993535486
Mcc	100.4427773	51.84463789	77.53706626	72.45461823	53.25362651	65.76278229	51.58334366	56.06611911	46.59269633	24.12074085	48.4150334	47.34379612	69.43988713	84.31836509	60.05509724	65.76361554	80.38010622	61.66690782	52.91966464	26.68296286	77.9318842	60.89485259	51.23660157	68.67946731	63.97526311	72.75247372	90.7136025	69.38335683	75.80739232	79.21526144	57.02680734	62.65562652	58.31349458	46.7627829	46.31960329	40.1817783	36.88011582	46.03047891	56.98018611	54.92557518	35.17140315	51.32672251	51.76183082	51.28226632	43.20853352	51.79979686	51.6515313	47.84485168
Aspdh	380.2476568	425.3017752	470.5331555	416.8492971	405.9497759	392.5532235	520.746136	343.5324025	348.9884313	497.2583499	258.8722194	261.0672186	299.4595132	364.7878742	314.5258482	298.820639	482.2806373	423.9599913	419.7695433	662.4735607	465.6905275	435.2190935	371.4653614	461.1335662	374.7122553	449.4076857	481.4108014	388.1445759	329.1636772	442.2016493	409.4232322	346.1988855	354.4545749	571.5451243	474.4934971	482.1813396	495.5174536	437.7080086	452.7614788	448.7997656	330.6111896	320.7920157	292.2386698	285.2576064	395.5981291	421.1131633	382.2213316	285.0755746
Dmpk	64.57035681	43.05741113	35.05100256	33.87488645	45.39653408	32.37552359	27.01984668	35.67843943	36.54329124	65.86817694	24.70154765	55.45987546	23.8699612	38.16515473	29.51860712	49.61114856	45.34262402	32.76054478	30.49607793	37.72418887	37.06516444	58.20831497	37.14653614	27.798832	34.27246238	42.36219989	35.02802473	38.21112405	27.92903928	39.10626831	51.17790403	32.92075292	68.60411128	47.80195585	42.93036402	41.09500054	36.88011582	74.48568406	40.04013078	44.80770607	36.34378325	32.50692426	38.82137311	18.16246932	36.48720609	35.4924534	33.05698003	48.84161942
Gm45776	16.39882078	6.151058733	7.435061148	5.645814408	26.19030812	17.19949691	7.369049094	6.116303903	9.13582281	12.98809123	5.928371437	9.468759225	14.10497707	15.08854954	26.4649581	2.307495282	3.091542547	8.671908913	8.072491217	18.40204335	29.46205378	9.850637919	8.966405275	8.17612706	9.139323301	15.65559561	13.4723172	12.06667075	18.95184808	9.024523456	28.51340367	25.48703452	10.29061669	10.39172953	2.259492843	4.566111171	3.782575982	7.532260186	7.70002515	7.227049366	25.79236231	10.2653445	5.391857377	17.09408877	11.52227561	3.83702199	14.46242876	10.96444518
Ssbp3	576.0085798	478.9038585	337.7642064	459.1929052	616.3452511	489.6797943	472.4379253	599.3977825	634.026103	445.305985	434.7472387	370.6342896	628.2139788	470.407721	377.6345945	411.8879078	630.6746795	508.7519896	484.349473	346.8785172	517.0115244	482.681258	307.4196094	508.5551031	426.1209489	416.2546597	462.5495573	357.977899	500.7277756	414.1253541	338.5052795	460.8905409	517.9610401	498.8030176	599.8953499	454.7846726	361.2360062	495.4553367	408.1013329	560.0963258	348.1968911	341.3227047	309.4926134	442.309547	522.3431608	512.2424356	471.0619655	556.1964007
Kdm5c	178.337176	231.1040638	180.5657707	167.4924941	178.0940952	189.194466	179.313528	125.38423	168.0991397	109.4710546	212.4333098	173.1430258	222.4246384	201.4765145	199.5050688	193.8296037	164.8822692	164.7662693	147.9956723	170.218901	180.573878	181.7890452	175.4853604	135.7237092	198.7802818	189.7089821	152.6862616	168.9333905	197.4982063	205.5585898	194.4760353	195.400598	148.6422411	139.2491757	118.6233743	160.7271132	177.7810711	167.3835597	204.820669	137.3139379	168.8227351	187.3425372	147.7368921	159.1887017	212.2019091	167.869712	202.4740027	206.3309229
Art2b	3.074778896	11.42339479	4.24860637	2.822907204	0.873010271	1.011735112	0.818783233	0	3.654329124	0.927720802	0	0	3.254994709	4.437808689	1.017883004	6.922485846	5.152570911	3.854181739	0.896943469	0	7.603110653	4.47756269	0	3.270450824	1.142415413	0	0.89815448	3.016667688	2.992397065	3.008174485	1.462225829	10.61959772	5.717009273	4.156691813	1.129746422	2.739666702	1.891287991	1.673835597	0	6.504344429	1.172380105	0	1.078371475	6.41028329	0.960189634	1.918510995	2.066061252	1.993535486
Ube2u	13.32404188	23.72551225	24.42948663	15.99647416	12.22214379	8.093880898	2.456349698	6.116303903	10.04940509	0	9.880619061	9.468759225	6.509989418	11.53830259	17.30401107	20.76745754	14.42719855	21.19799956	2.690830406	5.520613006	11.40466598	3.582050152	2.561830078	4.905676236	28.56038532	19.33926516	21.55570752	16.08889434	8.977191196	28.0762952	27.05117784	22.3011552	8.003812982	8.313383626	9.037971373	11.87188904	13.23901594	4.184588992	3.08001006	9.395164175	32.82664294	17.1089075	30.19440131	33.119797	28.80568902	13.42957696	7.231214382	10.96444518
2810013P06Rik	143.4896818	95.78077169	100.9044013	84.68721612	133.5705714	123.4316837	91.70372206	92.76394252	144.3460004	33.39794887	156.1137812	183.9644649	144.3047654	112.7203407	97.71676838	159.2171745	87.59370549	110.807725	96.8698946	71.76796907	105.4931603	132.5358556	117.8441836	119.3714551	141.6595112	131.6911866	117.6582369	171.9500582	140.6426621	125.3406036	144.7603571	114.6916553	75.4645224	61.31120424	83.6012352	106.8470014	99.29261952	92.06095783	84.70027665	105.5149207	153.5817937	193.3306548	124.0127197	184.8298349	108.5014286	116.0699152	85.74154196	86.71879366
Lnpk	32.79764155	27.24040296	26.55378981	32.93391738	33.17439029	22.25817247	15.55688142	20.38767968	29.23463299	21.33757845	15.8089905	16.23215867	21.69996473	15.97611128	23.41130909	16.15246697	34.00696801	27.94281761	32.28996487	27.60306503	41.81710859	24.17883853	19.21372559	31.88689553	38.84212403	32.23210861	26.04647993	32.17778868	39.89862754	12.03269794	29.9756295	26.54899429	30.87185007	15.5875943	24.85442128	16.43800021	16.07594792	22.59678056	41.58013581	18.79032835	31.65426283	19.67524363	30.19440131	32.05141645	30.72606828	19.18510995	33.05698003	20.93212261
Slc7a1	185.51166	178.3807032	235.7976536	288.8775039	178.9671055	170.983234	83.51588974	70.33749488	124.2471902	242.1351293	163.0302145	229.9555812	159.4947407	137.5720694	198.4871858	185.7533702	155.6076415	165.7298148	158.7589939	143.5359381	216.6886536	139.6999559	224.1601319	178.2395699	161.0805732	205.3645777	184.1216684	243.3445269	202.4855348	224.6103616	225.1827777	184.7810003	233.2539783	176.6594021	114.1043886	294.9707816	256.2695228	172.4050665	129.3604225	122.8598392	215.7179393	250.6454949	224.3012669	231.838579	294.7782176	230.2213194	323.3385859	341.8913359
Nfia	1324.204778	1394.532887	1403.102254	1238.315293	1449.197049	1477.133264	1364.911649	1523.979056	1405.089548	1779.368498	1267.683426	1443.309442	1341.05782	1481.34054	1629.630689	1529.869372	1579.778241	1390.396062	1501.483366	1337.828552	1435.087136	1492.819401	1615.233864	1505.224992	1662.214425	1707.380839	1596.918666	1720.506138	1493.206136	1636.44692	1502.43704	1398.601019	1687.661137	1681.381838	1614.407636	1519.601798	1440.215805	1353.29608	1332.104351	1600.791434	1520.576996	1527.82544	1487.074265	1369.663863	1341.384918	1415.861114	1378.062855	1235.992002
Gm45718	27.67301006	26.36168028	5.310757963	6.586783476	18.33321569	25.2933778	18.01323112	24.46521561	20.09881018	24.12074085	15.8089905	17.58483856	9.764984127	15.08854954	20.35766008	10.38372877	18.54925528	15.41672696	20.62969978	17.48194118	9.503888317	17.91025076	10.24732031	13.0818033	14.85140036	11.97192605	8.981544802	13.07222665	26.93157359	15.04087243	16.81559704	18.05331612	11.43401855	20.78345906	27.11391412	18.26444468	13.23901594	9.206095783	18.48006036	15.17680367	7.034280629	4.277226876	14.01882918	7.478663838	17.28341341	12.47032147	22.72667377	6.977374203
Samd4	47.14660974	36.9063524	36.11315415	58.34008221	29.6823492	34.39899381	28.65741314	34.65905545	20.09881018	68.65133935	37.54635243	25.7009179	40.14493474	45.26564863	29.51860712	31.15118631	49.46468075	51.06790804	57.40438198	48.76541488	45.61866392	39.40255167	42.2701963	52.32721319	59.40560146	27.62752166	39.51879713	69.38335683	55.85807855	26.07084554	36.55564573	31.85879315	35.44545749	40.52774518	47.44934971	104.1073347	29.31496386	36.82438313	29.26009557	35.41254189	25.79236231	35.92870576	37.74300164	41.66684138	35.52701645	36.4517089	60.94880693	82.73172269
Lmbrd2	427.3942665	417.3932711	330.3291453	424.3770497	389.3625807	477.538973	355.351923	374.113922	381.8773934	460.1495178	332.9768624	248.8930996	366.7294039	437.5679367	422.4214467	311.5118631	359.6494496	448.0486272	473.5861514	470.1722077	367.8004779	380.5928287	420.1401329	425.1586071	358.7184396	395.0735598	350.2802473	370.0445698	433.8975745	349.9509651	396.9943127	332.3934085	377.322612	447.8835428	388.632769	435.6070057	469.0394217	408.4158856	337.2611016	457.4722248	337.6454702	324.2137972	355.8625869	337.6082533	395.5981291	405.7650754	359.4946578	390.7329554
Rab8b	19.47359967	22.84678958	11.68366752	15.05550509	12.22214379	13.15255646	7.369049094	24.46521561	10.04940509	28.75934486	14.82092859	8.116079335	11.9349806	23.96416692	20.35766008	6.922485846	13.39668437	14.45318152	19.73275631	12.88143035	7.603110653	19.70127584	10.24732031	14.71702871	14.85140036	13.81376083	9.879699282	17.09445023	11.96958826	23.06267105	14.62225829	14.8674368	13.72082226	13.50924839	15.8164499	27.39666702	14.18465993	22.59678056	10.78003521	19.51303329	17.58570157	17.1089075	7.548600327	17.09408877	20.16398231	5.755532984	24.79273502	16.94505164
Vps72	313.6274474	362.9124652	304.8375071	254.0616484	288.0933893	333.872587	311.1376284	230.3807803	273.161102	186.4718812	257.8841575	202.9019834	292.9495238	328.397843	274.8284111	245.7482475	263.8116307	338.2044476	373.1284829	457.2907773	217.6390425	274.9223492	316.3860147	320.5041808	212.4892667	410.7291554	295.492824	367.0279021	278.2929271	334.9100927	404.3054418	269.737782	242.4011932	321.1044426	291.4745768	251.1361144	286.5301306	325.5610236	221.7607243	231.9882846	193.4427173	325.9246879	204.8905803	250.0010483	277.4948042	393.2947539	267.5549321	279.0949681
Pmf1	197.8107756	225.8317278	179.5036191	259.7074628	155.3958282	125.4551539	134.2804502	129.4617659	137.0373421	102.977009	76.08076677	63.57595479	88.96985538	130.4715755	154.7182166	81.91608251	113.35656	148.385997	160.5528809	195.9817617	122.6001593	154.9236691	111.4396084	144.717449	94.82047925	174.0533865	197.5939856	159.8833875	128.6730738	170.4632208	196.669374	184.7810003	83.46833539	161.0718078	170.5917097	180.8180024	146.5748193	128.0484232	130.9004275	119.9690195	77.37708692	99.23166352	90.58320393	107.9064354	138.2673073	192.810355	116.7324607	86.71879366
Rnf125	2176.943458	1709.115605	1617.656876	1735.146961	463.5684537	326.7904412	361.0834056	340.4742506	561.8531028	482.414817	625.4431866	581.6523524	1992.056762	1519.505695	1369.05264	1240.278714	1218.067763	792.0343474	713.0700575	453.6103686	594.9434086	405.6671797	456.005754	452.1398264	1338.910864	825.1419804	1128.082027	911.0336419	2369.978476	1276.468707	1104.711614	1539.841669	641.4484404	719.1076836	765.9680739	673.9580088	626.9619689	302.1273252	394.2412877	456.026815	956.6621655	1053.053257	919.8508685	1284.193419	1770.589685	1154.943619	1038.195779	919.0198593
Mapt	39.97212565	38.66379775	36.11315415	42.34360806	34.04740056	19.22296713	28.65741314	50.96919919	38.3704558	34.32566967	33.59410481	29.75895756	32.54994709	30.17709909	32.57225613	40.38116744	38.12902474	45.28663543	35.87773874	11.96132818	43.71788626	32.23845137	24.33738575	35.97495906	42.26937027	38.67853033	40.41695161	30.16667688	30.92143634	34.09264417	43.86677488	30.79683338	30.87185007	44.68443699	27.11391412	42.00822277	39.71704781	24.27061615	40.04013078	36.85795176	41.03330367	35.07326038	33.42951574	40.59846084	35.52701645	47.00351937	43.38728629	22.92565809
Ndrg1	153.7389448	116.8701159	130.6446459	125.148886	45.39653408	47.55155027	48.30821073	45.87227927	55.72851914	93.699801	49.4030953	67.63399446	168.1747266	105.6198468	81.43064032	116.5285117	53.58673748	90.57327087	79.8279687	69.92776474	55.12255224	37.6115266	34.58470606	35.97495906	53.69352439	34.99486077	37.72248817	64.35557735	77.8023237	108.2942815	84.8090981	124.2492933	67.46070942	99.76060351	67.7847853	101.367668	41.6083358	35.15054753	33.88011066	23.12655797	79.72184713	112.9187895	62.54554557	42.73522193	63.37251583	82.49597277	83.67548071	113.6315227
Sp2	65.59528311	81.72120888	66.91555033	47.0484534	44.52352381	46.53981516	51.58334366	49.9498152	52.07419002	61.22957293	49.4030953	44.63843634	81.37486773	79.8805564	70.23392728	73.83984902	93.77679059	65.52108956	52.02272117	82.80919509	49.42021925	57.31280243	43.55111133	67.8618546	58.26318604	68.14788677	79.93574874	74.41113631	77.8023237	65.17711385	94.31356599	81.77090241	48.02287789	51.95864766	55.35757466	68.49166756	52.95606374	47.70431451	60.06019617	44.08500113	51.58472461	81.26731064	63.62391705	65.17121345	74.89479144	41.24798639	70.24608257	37.87717424
Ap2b1	377.1728779	290.8572058	202.8709542	334.0440191	313.4106872	279.238891	272.6548165	189.605421	292.3463299	226.3638757	221.325867	251.5984594	258.2295802	271.5938918	283.9893581	228.4420329	235.9877477	273.6469035	285.228023	314.6749413	153.9629907	241.7883853	257.4639229	273.0826438	244.4768983	216.4155864	234.4183193	256.4167535	243.381628	224.6103616	338.5052795	334.517328	269.8428377	304.4776753	151.3860205	258.4418923	237.3566428	237.6846548	226.3807394	195.8530378	203.9941382	285.7187553	212.4391806	231.838579	280.3753731	320.3913361	279.9512996	310.9915359
Maged1	285.9544373	307.5529366	329.2669937	276.644906	263.6491018	285.3093016	264.4669842	316.009035	276.8154311	339.5458135	167.970524	235.3663007	330.9244621	362.125189	221.8984949	291.8981532	280.2998576	233.1779952	282.5371926	250.2677896	220.4902089	348.3543773	222.8792168	231.3843958	191.9257893	296.5353992	229.9275469	190.0500644	289.2650496	319.8692203	225.9138906	224.0735118	321.2959211	408.3949706	270.0093948	278.5327814	239.2479308	326.3979414	163.2405332	209.5844316	227.4417403	145.4257138	160.6773498	115.3850992	256.3706322	192.810355	237.597044	273.1143616
Glt28d2	37.92227305	41.29996578	43.5482153	48.93039153	29.6823492	30.35205337	32.75132931	24.46521561	39.28403808	34.32566967	14.82092859	17.58483856	14.10497707	58.5790747	19.33977708	24.22870046	37.09851056	38.54181739	42.15634302	74.52827558	25.66049846	22.38781345	8.966405275	18.80509224	25.13313908	32.23210861	46.70403297	37.20556816	33.91383341	34.09264417	44.59788779	22.3011552	48.02287789	63.38955015	38.41137834	42.00822277	12.29337194	29.29212294	13.86004527	28.18549253	17.58570157	26.51880663	21.56742951	25.64113316	42.24834389	25.89989843	35.12304128	19.93535486
Mvk	70.7199146	68.54036873	93.46934015	65.86783476	61.98372922	44.51634494	69.59657478	50.96919919	61.21001283	53.80780652	52.36728102	22.99555812	42.31493122	48.81589558	36.64378814	36.91992451	59.76982257	78.04718022	67.27076014	67.16745824	103.5923827	68.05895289	60.20300684	46.60392424	41.12695485	52.49229116	56.58373225	31.17223278	23.93917652	43.11716762	42.40454905	24.42507475	64.03050386	54.03699357	57.6170675	60.27266745	50.11913176	51.8889035	78.54025653	44.08500113	43.37806388	32.50692426	30.19440131	44.87198303	63.37251583	26.85915393	33.05698003	40.86747747
Sell	2.049852597	0.878722676	3.186454778	2.822907204	1.746020541	3.035205337	4.093916164	0	3.654329124	3.710883208	3.952247624	8.116079335	5.424991182	5.325370427	4.071532016	10.38372877	0	2.890636304	6.27860428	7.360817341	2.851166495	6.268587766	3.842745118	4.08806353	0	4.604586944	1.79630896	1.005555896	6.982259819	4.010899314	2.924451659	3.185879315	5.717009273	2.078345906	1.129746422	4.566111171	0	5.021506791	0	3.613524683	9.379040839	7.699008377	7.548600327	4.273522193	6.721327437	3.83702199	6.198183756	0.996767743
Zfp503	20.49852597	21.9680669	23.36733504	12.23259788	23.57127731	22.25817247	27.83862991	10.19383984	28.32105071	14.84353283	9.880619061	13.52679889	17.35997178	7.100493903	18.32189407	14.99871933	9.27462764	9.635454348	14.3510955	11.04122601	13.30544364	25.9698636	6.404575196	8.993739766	25.13313908	34.99486077	32.33356129	21.11667382	25.9341079	20.05449657	36.55564573	14.8674368	10.29061669	10.39172953	12.42721064	32.87600043	14.18465993	8.369177984	12.32004024	5.781639492	29.30950262	23.95247051	21.56742951	27.77789426	29.76587865	20.14436544	22.72667377	13.95474841
Zcchc4	78.91932499	86.11482226	49.92112485	72.45461823	52.38061624	46.53981516	61.40874245	45.87227927	59.38284826	70.50678095	55.33146674	60.87059502	74.86487831	47.0407721	63.10874625	55.37988677	64.92239348	51.06790804	60.09521239	59.80664089	81.73343952	58.20831497	47.39385645	53.9624386	55.97835522	64.46421722	61.07450465	65.36113325	105.731363	59.16076488	81.88464644	70.08934492	68.60411128	65.46789605	46.31960329	56.61977852	48.22784377	42.68280772	81.62026659	53.48016531	76.20470681	68.43563001	58.23205967	68.37635509	77.77536034	73.8626733	60.94880693	61.79960008
Fgf21	1407.223808	734.6121572	906.0153085	941.910037	787.4552642	1213.0704	840.0715968	398.5791377	1726.670511	668.8866982	361.6306576	614.1166697	649.9139436	1386.371434	264.649581	582.6425587	1207.762622	1018.467525	943.5845289	341.3579042	909.5221119	818.4984598	995.2709855	1264.846856	812.2573584	2059.171281	541.5871515	1197.617072	1007.440345	843.2915807	997.9691285	440.7133052	1057.646715	3112.322995	1761.274671	667.5654531	1205.696094	1517.331969	808.5026407	1277.019623	540.4672283	1030.811677	339.6870147	647.4386123	780.6341723	1500.275598	1384.261039	502.3709426
Gm36930	4.099705194	3.514890704	13.8079707	6.586783476	4.365051354	8.093880898	4.912699396	8.15507187	6.395075967	1.855441604	2.964185718	8.116079335	6.509989418	7.100493903	5.08941502	1.153747641	5.152570911	3.854181739	7.175547748	12.88143035	2.851166495	8.95512538	3.842745118	2.452838118	1.142415413	1.841834778	0.89815448	0	6.982259819	3.008174485	1.462225829	2.123919543	8.003812982	5.195864766	1.129746422	4.566111171	3.782575982	7.532260186	0	4.336229619	12.89618115	7.699008377	4.313485901	1.068380548	6.721327437	6.714788482	9.297275634	1.993535486
Gm44597	112.7418928	166.9573085	142.3283134	133.6176077	105.6342428	103.1969814	123.6362681	114.1710062	148.9139118	65.86817694	128.4480478	112.2724308	181.1947055	157.9859893	125.1996095	121.1435023	147.3635281	150.3130878	162.3467678	186.78074	117.8482151	115.5211174	148.5861446	101.3839755	132.5201879	125.2447649	110.4730011	137.7611578	154.6071817	167.4550463	184.2404545	163.5418048	107.4797743	146.5233864	176.2404418	128.764335	99.29261952	112.9839028	115.5003772	125.750659	118.4103906	155.6910583	155.2854925	159.1887017	162.2720481	165.951201	122.9306445	154.4990002
Wnt4	10.24926299	5.272336056	12.74581911	10.35065975	9.603112978	1.011735112	5.731482629	1.019383984	13.70373421	4.63860401	9.880619061	9.468759225	7.594987654	6.212932165	4.071532016	5.768738205	7.213599276	26.01572674	8.072491217	10.12112384	6.652721822	8.95512538	2.561830078	9.811352472	5.712077063	4.604586944	5.388926881	7.038891273	20.94677946	13.03542277	3.655564573	5.309798858	27.44164451	14.54842135	11.29746422	10.04544458	7.565151963	4.184588992	9.24003018	9.395164175	8.206660734	5.132672251	3.235114426	8.547044386	3.840758535	10.55181047	4.132122504	6.977374203
Neo1	67.64513571	92.26588099	60.54264078	52.69426781	60.23770868	78.91533875	67.95900832	75.4344148	86.79031669	64.01273534	64.2240239	33.81699723	56.41990829	86.98105031	48.85838419	63.45612026	61.83085094	76.12008935	59.19826892	98.45093193	61.77527406	67.16344035	47.39385645	80.12604519	68.54492476	109.5891693	78.13943978	109.6055927	65.83273544	78.21253662	89.9268885	74.33718401	44.59267233	76.89879854	66.65503888	66.66522309	41.6083358	57.74732809	46.2001509	59.98450973	75.03232671	74.42374764	56.07531672	79.06016057	42.24834389	49.88128586	71.27911319	63.79313557
Atoh8	198.8357019	224.0742824	221.9896829	109.1524119	204.2844033	183.1240553	175.2196118	187.566653	201.9016841	132.6640747	225.2781146	217.7814622	119.349806	186.3879649	190.3441217	213.4433136	272.0557441	159.9485422	178.4917502	368.040867	213.8374871	168.3563572	161.3952949	169.2458301	189.6409585	294.6935644	335.0116211	269.4889802	206.4753975	210.572214	209.8294065	255.9323049	241.2577913	228.6180497	209.003088	117.8056682	135.2270913	161.5251351	98.56032192	151.0453317	213.3731791	314.8038981	232.9282387	236.1121012	88.33744631	69.06639581	87.80760321	80.7381872
Ing4	132.2154925	182.7743166	146.5769198	154.3189271	126.5864893	124.4434188	132.6428837	121.3066941	168.0991397	78.85626817	146.2331621	121.74119	195.2996825	171.2994154	143.5215036	133.8347264	159.7296983	157.0579059	169.5223155	222.6647246	122.6001593	127.1627804	157.5525498	122.6419059	148.5140036	151.9513692	120.3527003	159.8833875	172.5615641	178.4850195	192.2826966	173.0994428	120.0571947	162.1109807	185.2784131	131.5040017	123.8793634	126.3745876	135.5204426	143.8182824	139.5132325	164.245512	162.8340928	162.3938433	170.9137548	169.788223	131.1948895	174.4343551
Capn6	2.049852597	7.908504085	1.062151593	1.881938136	0.873010271	1.011735112	0	0	2.740746843	5.566324812	1.976123812	0	5.424991182	1.775123476	0	1.153747641	5.152570911	0.963545435	6.27860428	1.840204335	5.70233299	0	0	0	3.427246238	2.762752166	0.89815448	0	0.997465688	4.010899314	0	0	1.143401855	4.156691813	0	3.652888936	0.945643995	0	1.54000503	7.227049366	4.689520419	0.855445375	0	1.068380548	3.840758535	2.877766492	0	3.987070973
4430402I18Rik	2.049852597	2.636168028	8.497212741	4.70484534	7.857092436	8.093880898	1.637566465	6.116303903	2.740746843	2.783162406	2.964185718	1.352679889	9.764984127	0.887561738	4.071532016	5.768738205	5.152570911	9.635454348	14.3510955	0.920102168	1.900777663	7.164100304	2.561830078	12.26419059	0	9.209173888	0.89815448	1.005555896	2.992397065	0	2.924451659	1.061959772	6.860411128	10.39172953	10.16771779	9.132222341	4.728219977	3.347671194	4.62001509	6.504344429	1.172380105	0.855445375	3.235114426	2.136761097	1.920379268	0.959255497	0	0.996767743
Gm29571	6.149557792	10.54467211	7.435061148	2.822907204	12.22214379	6.070410673	4.093916164	3.058151951	4.567911405	6.494045614	3.952247624	2.705359778	7.594987654	7.98805564	10.17883004	6.922485846	6.183085094	6.744818043	7.175547748	7.360817341	4.751944158	6.268587766	5.123660157	4.905676236	9.139323301	9.209173888	10.77785376	1.005555896	4.987328442	8.021798627	5.117790403	2.123919543	12.5774204	9.352556579	2.259492843	0.913222234	6.619507968	1.673835597	0	9.395164175	4.689520419	4.277226876	3.235114426	1.068380548	3.840758535	1.918510995	2.066061252	8.970909689
Zfp839	186.5365863	115.9913932	140.2040102	151.4960199	94.28510924	81.95054409	67.95900832	71.35687886	95.9261395	110.3987754	82.99720011	136.6206688	307.0545009	125.146205	191.3620048	149.9871933	111.2955317	98.28163435	118.3965378	76.36847991	114.0466598	88.65574127	75.57398732	43.33347342	127.9505262	99.45907799	101.4914563	90.50003065	183.5336867	143.3896505	126.4825342	202.8343164	100.6193632	94.56473875	110.7151493	123.2850016	106.8577715	52.7258213	104.720342	73.71590353	137.1684723	129.1722517	113.2290049	159.1887017	196.8388749	144.8475801	169.4170227	169.4505164
Sipa1	34.84749415	36.02762972	37.17530574	30.11101018	40.15847245	31.36378848	36.84524547	32.62028748	47.50627861	30.61478647	39.52247624	41.93307657	44.48492769	49.70345732	38.67955415	35.76617687	41.22056729	44.32309	21.52664324	43.24480188	48.46983042	49.25318959	25.61830078	40.06302259	53.69352439	51.57137377	40.41695161	27.15000919	27.92903928	33.08991934	35.0934199	54.15994835	49.16627975	44.68443699	45.18985686	35.61566713	47.28219977	29.29212294	21.56007042	20.23573822	39.86092356	32.50692426	40.97811606	27.77789426	40.32796462	26.85915393	28.92485753	32.89333553
Metap1d	48.17153603	63.26803268	35.05100256	75.27752544	58.49168814	59.69237162	51.58334366	73.39564683	68.51867107	83.49487218	57.30759055	52.75451568	40.14493474	35.50246951	52.92991621	50.7648962	55.64776584	51.06790804	37.67162568	27.60306503	54.17216341	59.10382751	39.70836622	52.32721319	52.55110898	45.12495205	60.17635017	50.2777948	73.81246094	51.13896625	62.87571066	71.1513047	58.31349458	51.95864766	62.13605319	61.18588969	69.97765566	72.81184846	87.78028671	55.64828012	62.13614556	41.06137801	64.70228852	57.69254961	57.61137803	48.92203037	71.27911319	57.81252911
Hmmr	4.099705194	0.878722676	1.062151593	5.645814408	0.873010271	1.011735112	0	3.058151951	2.740746843	0	2.964185718	2.705359778	1.084998236	0	0	1.153747641	2.061028365	0	1.793886937	0	0.950388832	0	2.561830078	0.817612706	1.142415413	0	0	0	1.994931377	0	0.731112915	2.123919543	0	1.039172953	0	0	2.836931986	2.510753395	0	0	5.861900524	0	0	0	1.920379268	0.959255497	3.099091878	1.993535486
Nudt18	26.64808376	31.63401634	38.23745733	65.86783476	36.66643137	23.26990758	27.01984668	30.58151951	30.14821527	71.43450175	55.33146674	28.40627767	54.24991182	55.91638948	52.92991621	46.14990564	56.67828002	36.61472652	26.01136059	26.68296286	48.46983042	32.23845137	47.39385645	36.79257177	41.12695485	46.04586944	53.88926881	39.21667995	79.79725508	57.15531522	35.82453282	26.54899429	33.15865378	31.1751886	48.57909613	30.13633373	41.6083358	38.49821873	21.56007042	33.96713202	35.17140315	41.06137801	46.36997344	60.89769125	39.36777499	36.4517089	46.48637817	42.86101296
Eps8l2	111.7169665	114.2339479	127.4581911	72.45461823	41.03148272	68.79798763	63.86509215	56.06611911	51.16060773	45.4583193	75.09270486	47.34379612	105.2448289	137.5720694	100.7704174	77.30109195	88.62421967	97.31808891	80.72491217	170.218901	28.51166495	43.88011436	35.8656211	39.24540989	37.69970862	75.51522588	70.95420393	61.33890966	127.6756081	143.3896505	103.8180339	112.5677358	75.4645224	88.32970103	84.73098162	91.32222341	47.28219977	39.33513653	50.82016599	48.42123075	80.89422723	71.85741152	62.54554557	77.99178003	56.6511884	75.78118429	68.18002132	65.78667105
Fcmr	1.024926299	1.757445352	0	0	0	2.023470224	0	0	0.913582281	0.927720802	0	2.705359778	1.084998236	5.325370427	2.035766008	0	2.061028365	0	0.896943469	0	0	2.686537614	0	1.635225412	0	0	0	0	0	0	0	0	3.430205564	0	2.259492843	0	0	0	0	0	0	0	1.078371475	0	0	2.877766492	1.033030626	0
Kcnab3	4.099705194	0	1.062151593	7.527752544	4.365051354	1.011735112	1.637566465	3.058151951	4.567911405	0	0	8.116079335	3.254994709	0	0	2.307495282	8.244113458	3.854181739	4.484717343	2.760306503	0.950388832	5.373075228	0	5.723288942	2.284830825	0.920917389	1.79630896	9.050003065	0.997465688	0	1.462225829	1.061959772	4.573607418	6.235037719	3.389239265	0	1.891287991	2.510753395	7.70002515	1.445409873	1.172380105	2.566336126	0	3.205141645	2.880568902	5.755532984	9.297275634	3.987070973
Rhno1	10.24926299	25.48295761	21.24303185	19.76035043	18.33321569	13.15255646	16.37566465	27.52336756	26.49388615	24.12074085	15.8089905	27.05359778	21.69996473	8.875617378	26.4649581	29.99743867	26.79336874	18.30736326	26.90830406	26.68296286	13.30544364	12.53717553	15.37098047	31.88689553	33.13004697	25.78568689	22.453862	10.05555896	22.94171083	31.08446968	11.69780663	26.54899429	32.01525193	34.29270746	22.59492843	36.52888936	26.47803187	15.90143817	18.48006036	12.28598392	44.55044398	13.687126	29.11602983	24.57275261	18.24360304	9.592554974	20.66061252	30.89980004
Trp53inp1	2315.308509	1688.026261	2126.427488	1725.737271	853.8040448	1127.072915	1419.770126	1480.145544	1017.730661	2575.352946	1349.692564	2210.278939	1864.02697	1658.852888	2136.536425	1982.138447	2124.920244	1862.533325	1974.172574	2201.804487	1195.58915	1323.567531	1456.4004	1816.735433	1133.276089	966.9632582	1338.250175	1077.955921	1623.874141	1792.871993	897.0755463	1709.755232	2234.207224	1570.190332	1553.40133	1784.436245	1165.033402	1193.444781	1332.104351	1381.089134	1410.373266	1607.38186	1266.008112	1200.859736	1526.701518	1056.140303	1072.28579	1106.412195
Slc40a1	252.1318695	320.7337768	182.6900739	242.7700195	291.5854304	419.8700716	406.9352667	329.2610268	368.1736592	297.7983774	338.9052338	246.1877398	145.3897637	331.9480899	286.0251241	234.2107711	333.8865951	275.5739943	414.3878824	291.6723871	333.5864799	362.6825779	228.002877	388.3660354	404.4150561	451.2495205	357.4654831	464.566824	239.3917652	187.5095429	284.4029238	327.0836096	404.7642565	356.436323	375.075812	355.2434491	317.7363825	411.7635568	321.8610513	511.6750951	233.3036409	319.9365703	265.2793829	326.9244478	123.8644628	225.4250419	166.3179308	225.26951
Anp32a	382.2975094	431.452834	322.8940841	382.0334416	199.0463417	253.9455132	182.5886609	195.7217249	184.5436208	173.48379	141.2928526	112.2724308	233.2746208	232.5411753	243.274038	141.9109598	299.879627	338.2044476	268.1860971	223.5848267	257.5553734	203.2813461	144.7433994	238.7429102	205.6347743	234.8339341	291.9002061	234.2945238	259.341079	234.6376098	296.8318434	295.2248165	249.2616043	290.9684269	163.8132311	270.3137813	252.4869468	159.0143817	200.2006539	232.7109896	175.8570157	196.7524363	135.8748059	222.223154	213.1620987	246.5286628	238.6300746	221.282439
Ago1	38.94719935	31.63401634	39.29960893	18.81938136	23.57127731	31.36378848	45.85186103	39.75597537	30.14821527	39.89199449	32.6060429	13.52679889	34.71994356	39.9402782	24.4291921	16.15246697	29.88491129	35.65118109	33.18690833	41.40459754	40.86671976	26.86537614	26.89921582	19.62270494	21.70589284	11.05100867	39.51879713	23.12778561	20.94677946	25.06812071	29.9756295	33.98271269	41.16246677	29.09684269	49.70884255	33.78922266	29.31496386	46.86739671	30.8001006	24.57196784	26.96474241	20.530689	37.74300164	21.36761097	41.28815425	17.26659895	25.82576565	16.94505164
Ttk	1.024926299	0	0	6.586783476	1.746020541	0	0	2.038767968	1.827164562	0	0	0	2.169996473	1.775123476	0	2.307495282	1.030514182	0	0	0	1.900777663	0	2.561830078	0.817612706	0	0.920917389	0.89815448	0	0.997465688	0	1.462225829	1.061959772	1.143401855	0	0	2.739666702	2.836931986	0	0	0	4.689520419	0	0	0	0	0.959255497	0	2.99030323
Ifrd2	44.07183084	33.39146169	43.5482153	46.10748433	38.41245191	61.71584184	45.0330778	58.10488707	47.50627861	44.5305985	45.45084768	40.58039668	40.14493474	43.49052515	55.98356522	54.22613913	54.61725166	63.59399869	57.40438198	42.32469971	48.46983042	48.35767705	26.89921582	53.9624386	28.56038532	43.28311727	36.82433369	42.23334764	45.88342167	36.09809382	42.40454905	23.36311497	43.44927047	48.8411288	57.6170675	63.92555639	55.79299573	52.7258213	64.68021126	65.04344429	49.2399644	40.20593263	52.84020229	49.14550522	47.04929206	63.31086283	46.48637817	45.85131619
Atad3aos	0	6.151058733	4.24860637	4.70484534	0.873010271	5.058675561	7.369049094	8.15507187	3.654329124	5.566324812	3.952247624	2.705359778	7.594987654	5.325370427	3.053649012	1.153747641	2.061028365	5.781272609	13.45415203	2.760306503	7.603110653	5.373075228	2.561830078	4.08806353	10.28173871	4.604586944	8.981544802	2.011111792	3.989862754	5.013624142	2.193338744	4.247839086	9.147214837	2.078345906	9.037971373	10.04544458	5.673863972	2.510753395	3.08001006	2.890819746	5.861900524	5.988117626	9.705343278	2.136761097	3.840758535	8.633299476	3.099091878	2.99030323
Strn4	90.19351428	112.4765025	99.8422497	108.2114428	108.2532736	105.2204517	105.623037	78.49256675	98.66688635	87.20575539	102.7584382	78.45543358	99.81983774	107.3949703	129.2711415	108.4522783	110.2650175	82.86490739	91.48823379	143.5359381	90.28693901	108.3570171	78.13581739	128.3651948	100.5325563	119.7192605	119.4545459	136.7556019	105.731363	101.2752077	141.8359054	74.33718401	62.887102	85.21218217	70.04427814	100.4544458	55.79299573	142.2760257	81.62026659	117.8009047	91.44564818	100.9425543	103.5236616	83.33368277	105.6208597	109.3551267	129.1288283	119.6121292
Rab3gap2	71.7448409	75.57015014	108.3394624	61.16298942	50.6345957	103.1969814	84.33467297	65.24057496	63.95075967	61.22957293	55.33146674	89.27687269	93.30984833	114.4954642	73.28757629	80.76233487	72.13599276	84.79199826	86.10657298	67.16745824	57.0233299	93.13330396	106.3159483	68.67946731	83.39632512	73.6733911	86.2228301	72.40002452	107.7262944	88.2397849	65.0690494	56.28386789	60.60029829	86.25135512	54.22782824	59.35944522	59.57557171	54.3996569	58.52019114	75.1613134	65.65328587	72.71285689	62.54554557	65.17121345	86.41706705	59.47384084	69.21305194	93.69616787
Atxn7l1	47.14660974	41.29996578	39.29960893	33.87488645	25.31729785	29.34031825	34.38889577	22.42644764	37.45687352	30.61478647	24.70154765	24.34823801	35.8049418	42.60296342	48.85838419	27.68994338	29.88491129	39.50536283	40.36245608	37.72418887	19.00777663	32.23845137	17.93281055	20.44031765	33.13004697	21.18109994	27.84278889	34.18890047	41.89355891	35.09536899	40.21121031	48.85014949	34.30205564	27.01849678	44.06011044	28.30988926	20.8041679	35.98746533	30.8001006	20.95844316	17.58570157	32.50692426	20.48905803	35.25655809	28.80568902	33.57394241	35.12304128	33.89010327
Dcaf7	84.04395648	134.4445694	95.59364333	115.7391954	99.52317086	108.255657	88.42858913	109.0740863	103.2347977	78.85626817	100.7823144	86.57151291	91.13985185	96.74422942	101.7883004	107.2985306	93.77679059	85.75554369	97.76683807	117.7730775	119.7489928	98.50637919	130.653334	107.9248772	94.82047925	148.2676996	128.4360907	83.46113938	93.76177471	98.26703318	106.7424855	87.08070127	91.47214837	115.3481978	118.6233743	135.1568906	81.3253836	118.0054096	138.6004527	91.06082201	91.44564818	122.3286887	117.5424908	94.01748825	104.6606701	93.04778325	151.855502	148.5183937
Gm38329	7.17448409	0	1.062151593	1.881938136	0	6.070410673	1.637566465	0	2.740746843	5.566324812	5.928371437	1.352679889	0	1.775123476	2.035766008	8.076233487	3.091542547	4.817727174	1.793886937	1.840204335	0.950388832	6.268587766	3.842745118	1.635225412	4.56966165	1.841834778	1.79630896	3.016667688	0.997465688	2.005449657	3.655564573	1.061959772	6.860411128	3.11751886	2.259492843	2.739666702	0.945643995	4.184588992	3.08001006	0.722704937	4.689520419	5.132672251	3.235114426	2.136761097	2.880568902	5.755532984	3.099091878	5.980606459
Cr2	0	0	0	1.881938136	0	0	5.731482629	0	0.913582281	0	0.988061906	1.352679889	0	0	2.035766008	1.153747641	3.091542547	0	2.690830406	0.920102168	0.950388832	1.791025076	3.842745118	0.817612706	0	0	0	0	0.997465688	0	0.731112915	0	5.717009273	0	2.259492843	0.913222234	1.891287991	0	0	0.722704937	0	0	1.078371475	2.136761097	0.960189634	0	1.033030626	3.987070973
Gm37289	5.124631493	5.272336056	6.372909556	2.822907204	0.873010271	0	2.456349698	2.038767968	1.827164562	1.855441604	3.952247624	10.82143911	1.084998236	1.775123476	4.071532016	0	1.030514182	0.963545435	1.793886937	0.920102168	5.70233299	4.47756269	1.280915039	1.635225412	1.142415413	0.920917389	5.388926881	1.005555896	6.982259819	5.013624142	1.462225829	3.185879315	0	0	0	6.392555639	2.836931986	0.836917798	7.70002515	0	2.34476021	1.71089075	1.078371475	0	6.721327437	3.83702199	0	2.99030323
Syt9	2.049852597	8.787226761	0	3.763876272	0	0	0	0	0	0	0	1.352679889	2.169996473	0	3.053649012	2.307495282	1.030514182	5.781272609	2.690830406	5.520613006	0	2.686537614	2.561830078	2.452838118	0	2.762752166	0.89815448	1.005555896	0	0	4.386677488	2.123919543	5.717009273	5.195864766	1.129746422	4.566111171	1.891287991	1.673835597	0	2.890819746	1.172380105	0.855445375	3.235114426	5.341902742	1.920379268	4.796277487	0	0
Pam	102.4926299	94.90204902	67.97770193	91.27399959	61.11071895	80.93880898	85.97223943	64.22119098	86.79031669	111.3264962	74.10464296	81.16079335	56.41990829	89.64373552	117.0565455	87.68482072	110.2650175	71.30236217	65.4768732	85.56950159	58.92410756	85.96920365	60.20300684	100.5663628	94.82047925	87.48715194	70.95420393	88.48891886	102.7389659	70.19073799	57.02680734	75.39914378	84.61173724	72.74210673	48.57909613	85.84289001	72.81458765	68.62725947	55.44018108	72.27049366	86.75612776	98.37621815	76.56437475	63.03445235	78.73554997	61.39235183	65.08092944	76.75111623
H1f0	975.7298363	943.7481541	1029.224893	1111.284469	810.1535312	683.9329358	691.0530484	678.9097332	784.7671794	584.4641053	638.2879913	822.4293727	876.678575	666.5588651	669.7670166	841.0820303	998.5682426	872.0086185	713.9670009	571.3834461	766.9637872	721.7831057	780.0772589	762.015042	675.1675089	994.5907799	1048.146278	965.3336603	718.1752957	790.1471648	1088.62713	758.2392769	649.4522534	713.9118189	798.7307201	791.763677	538.0714334	533.1166376	793.1025904	762.4537081	835.9070147	1189.069072	956.5154986	1102.568726	1105.178269	810.5708953	1112.573984	1103.421892
Cdc42ep5	28.69793636	26.36168028	47.79682167	48.93039153	8.730102707	5.058675561	4.093916164	6.116303903	17.35806334	133.5917955	30.62991909	39.22771679	57.50490653	26.62685213	42.75108617	39.22741979	17.5187411	22.161545	42.15634302	31.2834737	15.20622131	11.64166299	55.07934669	22.07554306	17.13623119	12.89284344	32.33356129	11.06111486	25.9341079	24.06539588	7.311129147	57.34582767	8.003812982	15.5875943	7.908224951	60.27266745	10.40208395	10.04301358	6.16002012	15.8995086	57.44662514	43.62771413	62.54554557	58.76093016	31.68625792	10.55181047	24.79273502	69.77374203
Lix1l	31.77271526	32.51273901	25.49163822	32.93391738	22.69826704	37.43419915	31.11376284	34.65905545	30.14821527	20.40985764	11.85674287	21.64287823	29.29495238	25.7392904	21.37554308	33.45868159	21.64079783	30.83345391	30.49607793	10.12112384	24.71010962	24.17883853	20.49464063	18.80509224	28.56038532	22.10201733	38.62064265	24.13334151	18.95184808	37.10081865	46.06011362	27.61095406	33.15865378	25.97932383	22.59492843	27.39666702	14.18465993	24.27061615	15.4000503	28.18549253	31.65426283	33.36236963	42.05648754	22.43599151	26.88530975	12.47032147	35.12304128	18.93858712
Id4	19.47359967	10.54467211	7.435061148	11.29162882	9.603112978	4.046940449	6.550265862	8.15507187	17.35806334	12.06037043	10.86868097	6.763399446	13.01997884	15.97611128	3.053649012	10.38372877	20.61028365	17.34381783	14.3510955	2.760306503	1.900777663	3.582050152	7.685490235	3.270450824	6.854492476	9.209173888	5.388926881	17.09445023	15.95945102	3.008174485	10.23558081	14.8674368	12.5774204	11.43090249	10.16771779	16.43800021	2.836931986	4.184588992	10.78003521	5.058934556	5.861900524	11.97623525	10.78371475	6.41028329	18.24360304	8.633299476	18.59455127	14.95151615
Dgcr8	43.04690454	54.48080592	49.92112485	37.63876272	52.38061624	41.4811396	39.30159517	13.25199179	41.11120264	21.33757845	71.14045724	36.52235701	30.37995062	60.35419817	28.50072411	32.30493395	48.43416657	36.61472652	60.09521239	77.28858208	65.57682939	60.89485259	17.93281055	47.42153695	42.26937027	46.96678683	26.94463441	58.32224197	60.84540699	39.10626831	35.82453282	20.17723566	59.45689644	48.8411288	48.57909613	66.66522309	41.6083358	59.42116369	52.36017102	60.70721467	39.86092356	41.06137801	45.29160196	53.41902742	54.73080913	52.75905236	36.15607191	37.87717424
Ncstn	76.86947239	68.54036873	70.10200511	71.51364917	50.6345957	52.61022583	48.30821073	61.16303903	45.67911405	73.28994336	55.33146674	51.40183579	67.26989065	55.91638948	54.96568222	47.30365328	82.44113458	81.90136195	43.95022996	41.40459754	71.27916238	48.35767705	58.92209181	67.04424189	52.55110898	55.25504333	79.03759426	52.2889066	58.85047562	74.2016373	79.6913077	59.46974721	46.87947604	60.27203129	57.6170675	55.70655628	44.44526778	68.62725947	63.14020623	65.04344429	39.86092356	41.91682338	86.26971803	48.07712467	42.24834389	54.67756335	88.84063384	65.78667105
Enpp3	384.347362	277.6763656	268.7243529	191.0167208	247.0619066	228.6521354	151.4748981	298.6795072	178.1485448	156.7848155	161.0540907	143.3840683	337.4344515	326.6227195	199.5050688	278.0531815	297.8185987	277.5010852	322.8996487	117.7730775	245.2003186	239.1018477	199.8227461	174.9691191	273.0372836	203.5227429	248.788791	259.4334212	372.0547018	384.0436093	345.0852957	347.2608453	352.1677712	305.5168483	353.61063	293.1443372	164.5420552	207.555614	312.6210211	254.3921377	226.2693602	253.2118311	209.2040662	254.2745705	325.5042859	290.6544157	306.8100959	289.0626455
Itpripl1	19.47359967	24.60423493	18.05657707	24.46519577	30.55535948	25.2933778	19.65079759	11.21322382	11.87656965	24.12074085	13.83286669	13.52679889	4.339992945	13.31342607	8.143064032	14.99871933	23.70182619	28.90636304	11.66026509	20.24224769	22.80933196	17.01473822	25.61830078	20.44031765	29.70280073	20.26018255	26.94463441	35.19445636	12.96705395	15.04087243	16.81559704	18.05331612	21.72463524	24.94015088	30.50315338	17.35122245	24.58674388	21.75986276	15.4000503	24.57196784	14.06856126	24.80791588	35.58625869	13.88894713	12.48246524	11.51106597	17.56152064	14.95151615
Wdr5b	12.29911558	18.4531762	8.497212741	17.87841229	10.47612325	25.2933778	9.00661556	11.21322382	14.6173165	12.06037043	13.83286669	6.763399446	20.61496649	7.98805564	20.35766008	11.53747641	21.64079783	24.08863587	8.969434685	21.16234986	12.35505481	6.268587766	21.77555567	4.08806353	18.2786466	11.05100867	14.37047168	14.07778255	19.94931377	12.03269794	22.66450035	13.80547703	17.15102782	11.43090249	11.29746422	8.219000107	15.13030393	11.71684918	7.70002515	7.227049366	8.206660734	12.83168063	7.548600327	10.68380548	13.44265487	11.51106597	21.69364315	31.89656778
AU022252	375.1230253	365.5486332	383.4367249	381.0924725	302.0615537	289.3562421	251.3664524	244.6521561	241.1857222	213.3757845	237.1348575	232.6609409	274.5045538	395.8525351	309.4364332	275.7456862	274.1167725	355.5482654	365.9529351	364.3604584	283.2158718	285.6684996	253.6211778	277.98832	321.0187309	291.9308123	405.0676706	303.6778806	320.186486	378.0272603	355.3208765	388.6772764	290.4240711	303.4385023	347.9618979	304.103004	301.6604345	238.5215725	257.18084	246.4423834	283.7159854	351.5880492	311.6493564	302.3516952	352.3895956	299.2877152	287.182514	289.0626455
Dbnl	106.5923351	130.0509561	96.65579493	131.7356695	108.2532736	93.07963032	112.9920861	74.41503081	93.18539266	87.20575539	104.734562	101.4509917	115.0098131	138.4596311	123.1638435	94.60730656	137.0583862	145.4953606	113.9118205	126.053997	105.4931603	95.81984157	90.94496779	100.5663628	85.68115595	110.5100867	109.5748466	95.52781013	145.6299905	111.302456	119.1714051	121.063414	94.90235393	124.7007544	119.7531207	115.0660015	105.9121275	112.146985	103.180337	106.9603306	76.20470681	88.96631902	60.38880262	82.26530222	114.2625664	109.3551267	109.5012464	117.6185937
Crygn	14.34896818	14.05956282	16.99442548	13.17356695	14.8411746	14.16429157	7.369049094	10.19383984	10.96298737	24.12074085	10.86868097	2.705359778	20.61496649	23.96416692	13.23247905	9.229981128	19.57976946	6.744818043	3.587773874	14.72163468	13.30544364	12.53717553	26.89921582	13.899416	15.99381578	10.13009128	14.37047168	12.06667075	9.974656884	19.05177174	6.580016232	10.61959772	11.43401855	15.5875943	19.20568917	10.95866681	23.64109988	26.78136955	13.86004527	16.62221354	15.24094136	8.554453752	28.03765836	17.09408877	8.641706705	6.714788482	11.36333689	8.970909689
Tm2d2	198.8357019	217.044501	189.0629835	167.4924941	195.5543006	205.3822278	205.5145914	231.4001643	208.2967601	222.6529925	182.7914526	224.5448616	169.2597249	201.4765145	217.8269629	193.8296037	194.7671804	232.2144498	180.2856372	175.739514	190.0777663	231.9377474	192.1372559	220.7554306	178.2168044	203.5227429	228.131238	219.2111853	208.4703289	198.539516	217.1405357	187.9668796	222.9633616	227.5788768	189.7973988	216.4336695	180.6180031	188.3065046	195.5806388	200.9119724	194.6150974	212.150453	240.476839	160.2570822	175.714703	226.3842974	178.7142983	200.3503164
Glyr1	382.2975094	353.2465158	361.1315415	373.56472	363.1722726	402.6705747	324.2381602	432.2188091	313.3587224	450.8723098	339.8932957	443.6790037	380.834381	308.8714848	311.4721992	359.969264	375.1071623	360.3659926	339.9415746	170.218901	410.5679753	350.1454024	379.1508516	375.2842321	366.7153475	313.1119122	375.4285727	335.8556693	406.9660009	371.0081865	331.9252633	326.0216499	320.1525193	308.6343671	370.5568263	326.9335598	247.7587268	359.8746533	361.901182	351.2345992	368.1273529	325.0692426	382.8218738	416.6684138	367.7526298	355.8837895	382.2213316	340.8945682
Gm50063	0	3.514890704	0	0	0	0	2.456349698	0	0	1.855441604	0	0	0	1.775123476	0	2.307495282	0	0.963545435	0	0	0	0	1.280915039	0	1.142415413	0	6.287081361	1.005555896	1.994931377	0	0	3.185879315	0	0	1.129746422	0	2.836931986	0	0	1.445409873	3.517140315	0	0	0	0	0	0	0
Sik3	156.8137237	161.6849724	141.2661618	136.4405149	180.713126	175.0301744	149.0185484	154.9463655	133.383013	409.1248737	139.3167288	231.3082611	175.7697143	147.3352485	160.8255146	196.137099	170.0348401	145.4953606	147.0987288	113.1725666	245.2003186	158.5057192	162.67621	142.2646108	199.9226972	184.1834778	157.177034	204.1278469	133.6604023	173.4713953	171.8115349	160.3559255	120.0571947	111.191506	144.607542	125.1114461	91.72746755	156.5036283	113.9603722	169.8356601	248.5445822	233.5365874	229.6931243	273.5054204	131.5459798	141.9698136	148.7564101	136.5571808
Camk1d	1183.789875	1019.318304	760.5005403	1200.676531	418.1719197	490.6915294	298.8558799	505.6144559	231.1363171	419.3298025	130.4241716	67.63399446	489.3342046	628.3937104	573.0681312	399.1966838	473.0060097	610.8878056	672.7076014	424.1670993	547.423967	413.7267926	267.7112432	420.2529309	477.5296425	519.3974073	673.6158601	487.6946096	535.6390747	738.0054737	846.6287552	904.7897254	588.8519551	605.8378317	453.0283151	756.1480099	422.7028659	149.8082859	406.5613279	500.834521	311.8531079	532.0870234	340.7653862	516.0278048	493.5374718	445.0945508	391.5186073	442.564878
Mfsd14b	94.29321947	81.72120888	93.46934015	106.3295047	101.2691914	85.99748454	81.05954004	116.2097741	100.4940509	64.01273534	63.23596199	133.915309	80.28986949	79.8805564	106.8777154	122.2972499	97.89884732	93.46390717	84.31268604	57.96643656	88.38616135	94.92432903	74.29307228	85.03172143	59.40560146	74.59430849	93.40806594	91.50558654	83.78711783	114.3106304	94.31356599	101.9481381	83.46833539	92.48639284	125.4018528	93.14866788	70.92329965	87.87636883	121.6603974	80.94295289	90.27326807	98.37621815	112.1506334	96.15424935	103.7004805	124.7032147	78.51032758	117.6185937
Col5a1	27.67301006	27.24040296	18.05657707	34.81585552	20.07923623	14.16429157	33.57011254	26.50398358	21.92597474	25.97618246	13.83286669	24.34823801	24.95495944	31.95222256	15.26824506	9.229981128	24.73234037	17.34381783	21.52664324	24.84275853	12.35505481	19.70127584	11.52823535	13.0818033	17.13623119	20.26018255	9.879699282	27.15000919	15.95945102	33.08991934	21.20227453	16.99135635	24.01143895	31.1751886	37.28163191	41.09500054	18.91287991	16.73835597	23.10007545	23.12655797	16.41332147	14.54257138	10.78371475	14.95732768	15.36303414	20.14436544	33.05698003	22.92565809
Nsfl1c	377.1728779	356.7614065	303.7753555	415.908328	309.0456358	323.7552359	295.580747	270.1367557	249.4079627	282.0271238	280.6095813	211.0180627	294.034522	306.2087995	332.8477423	298.820639	274.1167725	361.329538	374.0254264	292.5924893	293.670149	340.2947645	372.7462764	331.1331459	226.1982517	321.4001687	315.2522225	295.6334335	314.2016919	394.0708576	393.3387481	316.4640119	261.8390247	272.2633138	295.9935625	344.2847823	256.2695228	308.8226676	289.5209456	284.0230401	174.6846356	233.5365874	210.2824377	243.590765	336.0663718	318.4728251	350.1973822	360.8299231
Rbm45	31.77271526	31.63401634	37.17530574	54.57620594	33.17439029	30.35205337	23.74471375	42.81412732	24.66672159	29.68706566	18.77317622	33.81699723	50.99491711	46.15321037	45.80473518	42.68866272	60.80033675	37.57827196	25.11441712	41.40459754	29.46205378	35.82050152	11.52823535	16.35225412	33.13004697	34.99486077	34.12987025	29.16112099	58.85047562	66.17983868	37.28675865	31.85879315	27.44164451	50.91947471	55.35757466	51.14044511	29.31496386	33.47671194	23.10007545	26.74008265	42.20568377	44.48315951	42.05648754	34.18817755	39.36777499	40.28873089	65.08092944	56.81576137
Plpp6	100.4427773	85.23609958	105.1530077	100.6836903	87.30102707	87.00921965	74.50927418	102.9577824	63.03717739	68.65133935	77.06882868	81.16079335	90.05485362	108.282532	71.25181028	102.6835401	76.25804949	91.5368163	91.48823379	36.8040867	56.07294107	66.26792782	80.69764747	84.21410872	100.5325563	99.45907799	70.05604945	92.51114244	67.82766681	102.2779325	89.19577559	86.0187415	83.46833539	120.5440626	96.02844584	88.58255671	54.84735173	64.44267048	60.06019617	62.87532948	86.75612776	63.30295776	81.95623213	70.51311619	81.61611888	77.69969529	83.67548071	87.71556141
1810030O07Rik	97.36799837	79.08504085	98.78009811	118.5621026	73.33286274	74.8683983	90.0661556	96.84147846	64.86434195	39.89199449	81.0210763	62.2232749	97.64984127	75.44274771	74.30545929	93.45355892	87.59370549	82.86490739	100.4576685	100.2911363	84.58460602	89.5512538	80.69764747	91.57262307	77.68424806	72.75247372	76.34313082	82.45558348	70.82006388	60.1634897	145.49147	79.64698287	69.74751313	91.44721989	93.76895299	100.4544458	88.89053557	76.99643745	98.56032192	88.8927072	86.75612776	105.2197811	99.21017573	73.71825783	97.93934265	100.7218272	109.5012464	132.5701099
Naprt	283.9045847	304.0380459	276.1594141	255.0026174	300.3155331	272.1567452	275.1111662	240.5746202	228.3955702	249.5568957	213.4213717	208.3127029	269.0795626	331.9480899	293.1503052	265.3619574	285.4524285	283.2823578	322.0027052	426.9274058	266.1088729	273.1313241	276.6776485	295.9757996	186.2137123	272.5915471	312.5577591	283.5667627	288.267584	325.8855692	251.5028426	285.6671786	341.8771545	465.5494831	419.1359224	368.0285604	354.6164983	415.111228	385.0012575	358.4616485	271.9921843	284.8633099	230.7714957	277.7789426	309.1810621	313.6765476	395.6507298	295.043252
Ints12	36.89734675	22.84678958	28.678093	36.69779365	26.19030812	16.1877618	39.30159517	21.40706366	29.23463299	17.62669524	22.72542384	32.46431734	50.99491711	23.96416692	25.4470751	29.99743867	39.15953893	29.86990848	33.18690833	15.64173685	24.71010962	32.23845137	20.49464063	32.70450824	28.56038532	37.75761294	35.92617921	28.15556509	29.92397065	47.12806694	41.67343614	24.42507475	28.58504636	16.62676725	33.89239265	32.87600043	19.8585239	23.43369836	38.50012575	30.35360734	42.20568377	32.50692426	26.95928688	36.32493864	42.24834389	32.61468691	36.15607191	41.86424522
Cotl1	99.41785096	84.3573769	76.47491467	115.7391954	73.33286274	69.80972274	74.50927418	59.12427106	76.7409116	86.27803459	73.11658105	82.51347324	101.9898342	106.5074085	84.48428933	88.83856836	104.0819324	86.71908913	78.93102523	139.8555295	95.03888317	89.5512538	79.41673243	62.95617836	109.6718796	68.14788677	63.76896809	71.39446862	73.81246094	80.21798627	58.48903317	116.8155749	115.4835873	95.6039117	101.6771779	87.66933448	74.70587564	136.4176011	133.9804376	94.67434669	66.82566598	69.29107539	57.15368819	63.03445235	92.17820485	94.96629424	80.57638883	103.6638453
Qrich1	149.6392396	149.3828549	108.3394624	159.9647416	154.5228179	154.7954722	135.9180166	145.7719097	119.6792788	125.2423083	110.6629335	142.0313884	143.2197672	155.3233041	158.7897486	152.2946886	155.6076415	152.2401787	144.4078984	160.0977772	138.7567694	169.2518697	165.2380401	138.99416	138.2322649	166.6860474	141.0102534	147.8167167	186.5260837	148.4032746	155.7270508	196.4625577	165.7932689	158.9934618	133.3100778	134.2436684	123.8793634	136.4176011	123.2004024	137.3139379	131.3065717	146.2811592	132.6396915	174.1460294	156.5109103	176.5030115	142.5582264	173.4375873
Lrig2	43.04690454	33.39146169	62.66694396	46.10748433	47.14255462	33.3872587	43.39551133	36.69782342	51.16060773	55.66324812	39.52247624	48.69647601	56.41990829	63.01688339	54.96568222	64.6098679	39.15953893	44.32309	45.74411689	35.88398454	51.32099691	40.29806421	48.67477149	67.8618546	51.40869357	56.17596072	68.25974049	54.30001839	46.88088736	53.14441591	41.67343614	44.60231041	56.02669087	55.07616652	47.44934971	36.52888936	30.26060785	36.82438313	40.04013078	40.47147645	48.0675843	52.18216789	51.76183082	58.76093016	75.85498107	41.24798639	29.95788815	46.84808393
Dennd3	4.099705194	6.151058733	3.186454778	10.35065975	2.619030812	4.046940449	8.187832327	6.116303903	1.827164562	17.62669524	4.94030953	4.058039668	6.509989418	1.775123476	10.17883004	5.768738205	12.36617019	3.854181739	5.381660811	6.440715173	0.950388832	10.74615046	1.280915039	3.270450824	0	0	8.981544802	4.022223584	9.974656884	4.010899314	2.924451659	7.433718401	6.860411128	12.47007544	5.648732108	9.132222341	3.782575982	5.858424589	3.08001006	4.336229619	5.861900524	4.277226876	10.78371475	1.068380548	6.721327437	7.674043979	5.16515313	0.996767743
Jrk	4.099705194	1.757445352	5.310757963	1.881938136	5.238061624	3.035205337	0	0	1.827164562	0	0.988061906	4.058039668	5.424991182	2.662685213	5.08941502	4.614990564	6.183085094	1.92709087	4.484717343	0	0.950388832	4.47756269	3.842745118	0.817612706	1.142415413	7.36733911	4.490772401	3.016667688	0	2.005449657	5.117790403	3.185879315	1.143401855	2.078345906	5.648732108	7.305777873	3.782575982	4.184588992	1.54000503	2.890819746	0	1.71089075	5.391857377	3.205141645	12.48246524	7.674043979	4.132122504	10.96444518
Maf	700.0246619	608.0760918	462.0359428	636.09509	541.2663678	614.1232131	467.5252259	599.3977825	625.8038625	640.1273534	503.9115721	603.2952306	573.964067	523.6614253	610.7298024	582.6425587	613.1559384	592.5804424	730.1119834	518.9376225	566.4317437	479.9947204	617.4010489	662.2662919	557.4987214	574.6524506	694.2734132	582.2168638	528.6568149	447.2152735	581.2347672	635.0519434	662.0296738	552.8400111	485.7909613	562.5448962	477.5502177	615.1345818	480.4815693	608.5175566	561.5700702	592.823645	520.8534226	452.9933525	506.019937	542.9386115	525.8125886	542.2416523
Arl15	85.06888278	59.75314197	74.35061148	63.04492755	48.01556489	41.4811396	49.12699396	69.3181109	34.71612668	90.9166386	59.28371437	32.46431734	72.69488183	64.79200686	85.50217234	101.5297924	52.5562233	71.30236217	37.67162568	34.0437802	54.17216341	45.67113944	62.76483692	54.7800513	51.40869357	58.93871288	81.7320577	54.30001839	72.81499526	127.3460532	106.0113726	100.8861783	45.73607418	50.91947471	45.18985686	63.92555639	38.77140381	42.68280772	41.58013581	50.58934556	98.47992881	81.26731064	69.01577442	71.58149674	102.7402908	70.98490681	68.18002132	81.73495495
Leng9	44.07183084	45.69357916	77.53706626	47.98942247	42.77750327	24.28164269	52.40212689	46.89166325	57.5556837	180.9055564	86.94944774	78.45543358	90.05485362	78.10543293	61.07298024	86.53107308	60.80033675	69.3752713	59.19826892	82.80919509	48.46983042	68.95446543	57.64117677	65.40901648	53.69352439	58.93871288	61.97265913	54.30001839	62.84033837	68.18528833	35.82453282	77.52306332	30.87185007	44.68443699	39.54112476	81.27677884	45.39091178	56.91041029	73.92024144	36.85795176	94.96278849	68.43563001	85.19134655	82.26530222	102.7402908	78.65895078	76.44426632	80.7381872
Cpeb2	586.2578428	409.4847671	531.0757963	372.6237509	295.9504818	476.5272378	329.1508595	449.5483368	229.3091525	831.2378386	305.311129	296.2368957	392.7693616	480.1709002	475.3513629	351.8930305	487.4332082	373.8556287	308.5485532	213.4637029	370.6516444	351.9364275	382.9935967	491.3852363	318.7339001	261.5405384	296.3909785	284.5723186	421.9279862	328.8937437	377.9853769	520.3602881	340.7337527	293.0467728	319.7182373	268.4873368	282.7475546	163.1989707	231.0007545	251.5013179	248.5445822	161.6791759	191.9501226	225.4282957	297.6587865	250.3656848	333.6688922	304.0141617
Ap1s3	3.074778896	0	6.372909556	5.645814408	1.746020541	0	2.456349698	2.038767968	6.395075967	8.349487218	1.976123812	0	5.424991182	7.100493903	0	5.768738205	2.061028365	2.890636304	2.690830406	1.840204335	3.801555327	2.686537614	2.561830078	1.635225412	6.854492476	0.920917389	4.490772401	3.016667688	7.979725508	0	0	7.433718401	4.573607418	10.39172953	4.518985686	2.739666702	2.836931986	3.347671194	3.08001006	10.11786911	0	5.132672251	3.235114426	2.136761097	0.960189634	3.83702199	0	10.96444518
Cd79b	5.124631493	0	0	1.881938136	1.746020541	6.070410673	3.275132931	3.058151951	2.740746843	0.927720802	2.964185718	0	2.169996473	1.775123476	2.035766008	1.153747641	1.030514182	2.890636304	0	1.840204335	0.950388832	3.582050152	0	0	0	0	0.89815448	1.005555896	1.994931377	5.013624142	0	1.061959772	2.286803709	1.039172953	0	2.739666702	0	8.369177984	3.08001006	1.445409873	0	0	1.078371475	2.136761097	0	0	0	1.993535486
Aasdh	36.89734675	26.36168028	24.42948663	16.93744322	27.06331839	26.30511292	45.0330778	14.27137577	27.40746843	25.04846165	44.46278577	21.64287823	26.03995767	28.40197561	17.30401107	25.3824481	21.64079783	27.94281761	24.21747365	37.72418887	38.9659421	19.70127584	24.33738575	26.16360659	46.83903192	37.75761294	28.74094337	31.17223278	37.90369616	37.10081865	33.63119407	32.92075292	29.72844822	40.52774518	30.50315338	21.00411138	18.91287991	22.59678056	24.64008048	32.52172215	26.96474241	39.35048726	34.50788721	23.50437206	14.40284451	32.61468691	37.18910254	29.9030323
Tcf3	27.67301006	37.78507507	48.85897326	49.8713606	40.15847245	61.71584184	55.67725982	62.18242301	45.67911405	28.75934486	37.54635243	58.16523524	46.65492416	50.59101906	43.76896917	55.37988677	38.12902474	37.57827196	43.05328649	46.92521055	58.92410756	37.6115266	52.51751661	32.70450824	60.54801687	61.70146505	44.90772401	49.27223891	45.88342167	55.14986556	51.90901694	60.53170698	50.3096816	55.07616652	44.06011044	51.14044511	53.90170774	67.79034167	24.64008048	57.81639492	33.99902304	56.45939476	26.95928688	49.14550522	49.92986096	40.28873089	73.34517445	55.81899362
Taok1	1132.54356	828.6354835	906.0153085	902.3893362	1089.516818	1004.652966	808.1390507	963.3178647	1263.484295	896.1782947	899.1363345	1014.509917	1044.853302	964.779609	832.6282973	932.2280939	877.9980833	845.9928917	1044.939141	893.4192048	881.9608358	779.0959081	901.7641876	936.1665484	923.0716534	919.075554	891.8673988	1011.589231	1150.077939	708.9264537	1002.355806	993.9943462	1000.476623	827.1816708	881.2022089	1047.465903	947.5352834	792.5611551	899.3629375	772.5715772	1003.55737	952.1107026	919.8508685	997.8674321	1053.328028	826.8782387	1067.120637	1036.638453
Fancg	1.024926299	0.878722676	4.24860637	1.881938136	6.111071895	4.046940449	1.637566465	6.116303903	3.654329124	0	0.988061906	5.410719557	2.169996473	0.887561738	7.125181028	1.153747641	4.122056729	6.744818043	2.690830406	2.760306503	1.900777663	5.373075228	2.561830078	4.08806353	1.142415413	6.446421722	0.89815448	2.011111792	7.979725508	3.008174485	2.193338744	7.433718401	6.860411128	3.11751886	2.259492843	5.479333405	2.836931986	7.532260186	18.48006036	4.336229619	5.861900524	4.277226876	2.156742951	0	4.800948169	1.918510995	5.16515313	8.970909689
Gm18722	7.17448409	8.787226761	11.68366752	5.645814408	9.603112978	11.12908623	26.20106345	12.23260781	7.308658248	11.13264962	3.952247624	6.763399446	2.169996473	12.42586433	21.37554308	10.38372877	7.213599276	13.48963609	12.55720856	11.96132818	2.851166495	12.53717553	10.24732031	10.62896518	4.56966165	16.576513	17.9630896	10.05555896	1.994931377	9.024523456	5.848903317	6.371758629	9.147214837	8.313383626	7.908224951	9.132222341	9.456439954	8.369177984	4.62001509	10.11786911	4.689520419	11.12078988	11.86208623	6.41028329	14.40284451	21.10362094	11.36333689	3.987070973
Apobec3	25.62315746	27.24040296	22.30518344	29.17004111	13.96816433	14.16429157	13.91931496	33.63967146	24.66672159	52.88008571	22.72542384	36.52235701	18.44497002	27.51441387	23.41130909	20.76745754	29.88491129	32.76054478	27.80524752	17.48194118	15.20622131	19.70127584	23.05647071	27.798832	33.13004697	11.97192605	12.57416272	13.07222665	21.94424515	13.03542277	19.00893578	27.61095406	60.60029829	24.94015088	19.20568917	11.87188904	11.34772794	25.10753395	36.96012072	15.8995086	39.86092356	14.54257138	12.9404577	8.547044386	14.40284451	14.38883246	12.39636751	15.94828389
Gm31814	9.224336687	10.54467211	8.497212741	11.29162882	10.47612325	8.093880898	14.73809819	6.116303903	0	0	5.928371437	2.705359778	10.84998236	5.325370427	3.053649012	9.229981128	6.183085094	9.635454348	17.0419259	2.760306503	6.652721822	4.47756269	0	5.723288942	3.427246238	6.446421722	9.879699282	0	5.984794131	10.02724828	8.042242061	12.74351726	9.147214837	9.352556579	6.77847853	10.04544458	5.673863972	8.369177984	6.16002012	2.890819746	1.172380105	2.566336126	1.078371475	2.136761097	4.800948169	2.877766492	7.231214382	9.967677432
Nudt1	194.7359967	209.1359969	169.9442548	219.2457928	183.3321569	161.877618	172.7632621	156.9851335	116.938532	136.3749579	73.11658105	117.6831504	126.9447937	160.6486745	148.6109186	140.7572122	233.9267194	202.3445413	148.8926158	204.2626812	118.798604	139.6999559	131.934249	200.315113	114.2415413	140.9003605	145.5010258	110.6111486	143.6350591	148.4032746	142.5670184	148.674368	154.3592504	201.5995529	216.911313	177.1651134	168.3246312	136.4176011	144.7604728	138.7593478	120.7551508	83.83364677	98.13180426	113.2483381	112.3421872	164.9919455	162.1858083	101.6703098
Acss2	924.4835213	875.2077854	1178.988268	1811.365456	562.2186143	481.5859134	334.0635589	889.9222178	486.0257735	231.9302005	342.8574814	190.7278644	333.0944586	482.8335854	672.8206656	421.117889	377.1681907	524.1687165	298.682175	205.1827834	659.5698492	388.6524415	370.1844463	468.4920805	771.1304035	951.3076626	855.0430651	603.3335377	258.3436133	684.8610578	780.0974799	732.7522424	289.2806692	188.0903045	181.8891739	276.7063369	424.5941539	190.817258	337.2611016	507.3388655	514.674866	518.3998974	573.6936249	659.1907983	392.7175602	368.354111	316.1073716	244.2080971
Rhog	38.94719935	37.78507507	46.73467007	63.04492755	62.85673949	38.44593426	51.58334366	55.04673512	38.3704558	64.94045614	47.42697149	35.16967712	46.65492416	41.71540168	36.64378814	46.14990564	45.34262402	44.32309	43.95022996	58.88653873	25.66049846	53.73075228	38.42745118	42.51586071	25.13313908	47.88770422	50.29665089	38.21112405	38.90116185	42.11444279	62.87571066	59.46974721	33.15865378	69.62458787	28.24366054	54.79333405	30.26060785	72.81184846	47.74015593	47.69852581	48.0675843	47.04949563	35.58625869	36.32493864	45.12891279	36.4517089	49.58547005	37.87717424
Tmem167b	245.9823117	193.3189887	229.424744	235.242267	251.426958	226.6286651	243.1786201	214.0706366	197.3337727	115.9651003	269.7409004	232.6609409	245.2096014	234.3162988	199.5050688	239.9795093	210.2248932	217.7612683	167.7284286	247.5074831	185.3258222	246.265948	229.283792	202.7679511	151.9412499	237.5966863	230.8257014	297.6445452	219.4424515	246.6703078	269.0495526	224.0735118	158.9328578	226.5397038	183.0189203	240.1774476	244.9217948	201.6971894	209.4406841	168.3902502	154.7541738	251.5009403	221.0661524	195.5136403	253.4900633	255.1619623	271.6870546	308.9980004
Nmral1	61.49557792	58.8744193	33.98885096	30.11101018	41.90449299	41.4811396	46.67064426	35.67843943	31.06179755	20.40985764	34.58216671	33.81699723	45.56992593	31.06466082	34.60802214	42.68866272	39.15953893	48.17727174	33.18690833	62.5669474	34.21399794	33.13396391	21.77555567	29.43405742	25.13313908	40.52036511	28.74094337	61.33890966	30.92143634	35.09536899	38.74898448	40.35447132	42.30586862	60.27203129	66.65503888	49.31400064	59.57557171	33.47671194	26.18008551	35.41254189	29.30950262	48.76038639	42.05648754	48.07712467	60.49194693	39.32947539	58.88274568	68.77697428
Hnrnpa0	1103.845624	841.8163237	791.3029365	1008.718841	873.0102707	823.5523813	772.1125884	802.2551952	882.5204834	739.3934792	893.2079631	1080.791231	1009.04836	949.6910595	959.8636728	970.3017661	865.6319131	781.4353476	887.9740338	827.1718487	861.0522815	903.5721509	851.8085011	757.9269785	927.641315	919.9964714	839.774439	953.2669895	925.6481589	1023.78205	1040.373678	866.5591736	843.8305687	811.5940765	811.1579307	888.5652338	773.5367882	792.5611551	793.1025904	961.1975656	889.8364996	972.6413916	871.3241521	1037.397512	997.6370296	1023.525616	1120.838229	935.9649109
Rhobtb3	30.74778896	26.36168028	30.80239619	34.81585552	27.93632866	31.36378848	32.75132931	39.75597537	17.35806334	13.91581203	24.70154765	24.34823801	15.18997531	28.40197561	22.39342609	12.69122405	25.76285456	26.01572674	16.14498243	27.60306503	13.30544364	16.11922568	12.80915039	17.98747953	29.70280073	45.12495205	19.75939856	36.20001226	20.94677946	17.04632208	27.05117784	31.85879315	19.43783153	12.47007544	28.24366054	13.69833351	18.91287991	9.206095783	12.32004024	22.40385303	9.379040839	22.24157975	28.03765836	14.95732768	12.48246524	26.85915393	13.42939814	13.95474841
Bco2	69.6949883	70.29781409	118.9609784	64.92686569	80.31694491	67.78625252	83.51588974	60.14365504	31.06179755	82.56715138	30.62991909	31.11163745	35.8049418	94.08154421	31.55437312	48.45740092	65.95290767	73.22945304	35.87773874	31.2834737	27.56127612	57.31280243	48.67477149	43.33347342	42.26937027	46.04586944	34.12987025	29.16112099	33.91383341	82.22343593	48.98456528	48.85014949	66.31730757	128.8574462	39.54112476	65.75200086	51.06477575	50.21506791	35.42011569	46.25311594	21.10284189	38.49504188	14.01882918	20.29923042	37.44739572	35.4924534	50.61850067	30.89980004
Taz	169.1128393	141.4743508	78.59921785	118.5621026	126.5864893	158.8424126	133.4616669	143.7331417	121.5064434	95.55524261	96.8300668	102.8036716	99.81983774	128.696452	123.1638435	137.2959693	142.2109572	134.8963609	147.9956723	150.8967555	105.4931603	130.7448306	111.4396084	143.8998363	89.10840218	154.7141213	141.9084079	149.8278285	155.6046474	132.3596774	140.3736796	118.9394944	108.6231762	148.6017323	102.8069244	135.1568906	132.3901594	88.71328663	113.9603722	101.1786911	120.7551508	133.4494785	114.3073764	98.29101044	128.6654109	136.2142806	113.6333689	138.5507163
Tmem179b	349.4998678	344.459289	280.4080204	354.7453386	293.331451	339.9429977	356.1707062	367.9976181	263.1116969	162.3511404	323.0962433	251.5984594	326.5844691	356.7998186	343.0265723	342.6630494	317.3983681	353.6211746	270.8769275	338.5975977	279.4143165	308.9518256	313.8241846	345.8501746	307.309746	324.1629209	370.9378003	399.2056907	310.2118291	393.0681327	404.3054418	363.1902419	322.439323	342.9270746	315.1992516	326.0203376	268.5628947	349.8316397	341.8811167	331.7215659	199.3046178	331.9128056	286.8468124	322.6509256	411.9213529	397.1317759	453.5004448	377.7749747
Trmt9b	20.49852597	21.9680669	29.74024459	30.11101018	10.47612325	23.26990758	13.10053172	19.36829569	4.567911405	13.91581203	11.85674287	16.23215867	13.01997884	5.325370427	4.071532016	8.076233487	14.42719855	26.97927217	12.55720856	18.40204335	14.25583248	0.895512538	6.404575196	8.17612706	5.712077063	4.604586944	2.694463441	12.06667075	10.97212257	9.024523456	11.69780663	21.23919543	4.573607418	11.43090249	13.55695706	12.78511128	8.510795959	9.206095783	3.08001006	6.504344429	8.206660734	12.83168063	6.470228852	16.02570822	9.601896338	2.877766492	15.49545939	14.95151615
Ntn4	61.49557792	63.26803268	64.79124715	58.34008221	45.39653408	44.51634494	45.0330778	53.00796716	38.3704558	48.2414817	25.68960956	44.63843634	42.31493122	41.71540168	54.96568222	36.91992451	45.34262402	77.08363478	57.40438198	58.88653873	53.22177457	51.93972721	58.92209181	41.69824801	31.98763155	29.46935644	50.29665089	22.12222971	57.85300993	40.10899314	42.40454905	62.65562652	72.03431684	60.27203129	47.44934971	123.2850016	55.79299573	30.96595854	53.90017605	77.32942821	41.03330367	33.36236963	54.99694524	45.94036358	66.25308473	53.71830785	48.55243942	69.77374203
Gm13710	1.024926299	0	2.124303185	5.645814408	2.619030812	4.046940449	5.731482629	0	0	4.63860401	0	0	0	1.775123476	0	0	1.030514182	2.890636304	0.896943469	0.920102168	1.900777663	2.686537614	5.123660157	1.635225412	3.427246238	1.841834778	0	1.005555896	1.994931377	1.002724828	0.731112915	3.185879315	1.143401855	3.11751886	0	5.479333405	0	0	0	0	0	0.855445375	0	0	3.840758535	2.877766492	1.033030626	0.996767743
Abcb11	1818.219254	1730.204949	1596.413844	1426.509107	1037.136202	1192.835697	1138.927477	1151.903902	699.8040272	612.2957293	755.8673582	537.013916	1279.212921	1375.720694	1231.638435	734.9372473	1273.715529	1619.719876	1452.151476	1610.178793	1001.709829	977.004179	955.5626193	1098.053864	965.3410237	1031.427475	1270.888589	842.6558409	1478.24415	1433.896505	1537.53046	1601.435336	1077.084547	1445.489578	1566.958287	1295.86235	1207.587382	898.0127977	960.9631387	1509.730612	645.9814378	998.3047528	895.0483245	897.4396606	1060.049356	1154.943619	1214.844016	1081.493001
Pms1	44.07183084	58.8744193	22.30518344	48.93039153	39.28546218	61.71584184	51.58334366	43.8335113	16.44448106	18.55441604	24.70154765	20.29019834	16.27497355	23.07660518	33.59013913	38.07367215	23.70182619	36.61472652	60.99215586	30.36337153	40.86671976	51.04421467	28.18013086	24.52838118	20.56347743	33.153026	26.94463441	29.16112099	29.92397065	17.04632208	41.67343614	26.54899429	46.87947604	49.88030176	41.8006176	29.22311149	44.44526778	27.61828735	18.48006036	48.42123075	22.27522199	19.67524363	29.11602983	40.59846084	33.60663718	15.34808796	30.99091878	21.92889035
Igfbp1	46819.65825	30277.26853	38174.79039	33067.53499	13639.91247	10653.57073	15650.22271	16331.5508	20205.69931	39035.70819	26215.25849	32256.00464	46575.71929	40184.35768	39797.18969	39206.65234	30467.1518	34775.31829	27107.42551	32453.84366	25864.83205	26406.87372	28547.75348	22400.95292	27842.94844	19719.60405	17552.63301	19743.08446	32276.99221	43034.94419	17593.50118	37630.54451	28543.8839	22880.51008	23533.74771	30419.43262	15938.82954	13195.68293	17252.67635	12593.13352	44488.30784	44963.06436	32809.45214	29903.97155	35509.73304	28242.40035	23543.801	22693.41121
Prex1	9.224336687	28.11912563	10.62151593	13.17356695	12.22214379	28.32858314	12.28174849	6.116303903	24.66672159	13.91581203	8.892557155	20.29019834	16.27497355	26.62685213	17.30401107	13.84497169	17.5187411	27.94281761	13.45415203	11.04122601	10.45427715	29.55191376	10.24732031	8.993739766	20.56347743	22.10201733	32.33356129	14.07778255	24.93664221	26.07084554	16.81559704	18.05331612	10.29061669	20.78345906	9.037971373	27.39666702	5.673863972	30.96595854	16.94005533	8.672459239	14.06856126	17.1089075	15.09720065	11.75218603	6.721327437	7.674043979	20.66061252	22.92565809
Snord13	3186.495862	2715.253069	1990.472085	4144.968744	1862.130907	2651.757729	1671.955361	2073.427023	2659.43802	3007.67084	2092.715117	1631.331946	2336.001203	2324.524191	2306.522887	1670.626584	1457.147054	1798.939327	1725.719233	2298.415215	1098.649489	1174.91245	2409.401189	1607.42658	1447.440328	1575.689652	1877.142864	1944.745103	1426.375934	1382.757538	2501.868394	1826.570807	1622.487232	1051.643029	1469.800095	2749.712147	1992.471898	1671.324843	887.0428973	959.7521558	1706.985433	961.5206017	971.6126993	851.499297	1528.621897	1812.033635	737.583867	1212.069576
Gm11832	0	2.636168028	1.062151593	0.940969068	2.619030812	0	0	0	0	0	0	0	0	0	1.017883004	1.153747641	0	0	1.793886937	1.840204335	0	0.895512538	0	0	0	0	0.89815448	0	0.997465688	0	0	1.061959772	5.717009273	8.313383626	1.129746422	0.913222234	0	3.347671194	1.54000503	1.445409873	0	2.566336126	0	0	0	0	1.033030626	0
Foxp1	741.0217139	460.4506823	584.1833759	551.4078738	354.4421699	355.1190244	352.0767901	334.3579467	327.9760389	496.3306291	351.7500386	393.6298478	736.7138025	658.5708095	864.1826704	714.1697898	530.7148039	468.2830813	565.0743852	423.2469971	416.2703083	465.6665198	362.4989561	402.2654514	621.4739845	459.537777	615.2358189	590.261311	618.4287268	558.5177294	644.1104778	672.2205354	418.4850788	339.8095557	546.7972681	680.3505644	320.5733144	290.4104761	361.901182	349.7891893	400.9539959	429.4335783	388.2137311	457.2668747	515.6218334	498.8128586	466.929843	586.099433
Fcgr4	45.09675714	39.54252042	32.92669937	35.75682458	51.50760597	31.36378848	33.57011254	26.50398358	21.92597474	49.16920251	42.48666196	56.81255535	45.56992593	49.70345732	43.76896917	54.22613913	45.34262402	29.86990848	65.4768732	39.56439321	38.9659421	55.52177736	38.42745118	21.25793036	20.56347743	50.65045638	35.92617921	26.1444533	41.89355891	58.15804005	28.51340367	69.02738515	59.45689644	59.23285834	24.85442128	36.52888936	35.93447182	49.37815011	60.06019617	39.02606657	63.30852566	80.41186527	43.13485901	63.03445235	50.89005059	39.32947539	15.49545939	51.83192265
Cd44	56.37094642	50.08719254	53.10757963	70.5726801	59.36469841	44.51634494	51.58334366	33.63967146	48.41986089	90.9166386	58.29565246	75.7500738	42.31493122	57.69151296	71.25181028	46.14990564	68.01393603	38.54181739	54.71355158	34.0437802	49.42021925	72.53651558	46.11294141	48.23914966	69.68734017	57.09687811	61.97265913	44.24445943	62.84033837	28.0762952	43.13566196	70.08934492	82.32493353	59.23285834	47.44934971	68.49166756	46.33655577	97.08246462	50.82016599	43.36229619	124.2722911	62.44751239	54.99694524	81.19692167	56.6511884	62.35160733	48.55243942	91.70263238
Msl3l2	5.124631493	7.029781409	11.68366752	11.29162882	5.238061624	0	1.637566465	3.058151951	3.654329124	7.421766416	0	2.705359778	3.254994709	0.887561738	4.071532016	3.461242923	9.27462764	1.92709087	5.381660811	0.920102168	0	3.582050152	0	4.905676236	2.284830825	3.683669555	15.26862616	5.02777948	1.994931377	3.008174485	16.81559704	3.185879315	0	3.11751886	5.648732108	0.913222234	0.945643995	1.673835597	1.54000503	5.781639492	5.861900524	2.566336126	4.313485901	0	8.641706705	6.714788482	9.297275634	2.99030323
Nsg1	0	1.757445352	8.497212741	1.881938136	4.365051354	4.046940449	1.637566465	2.038767968	3.654329124	12.06037043	3.952247624	0	14.10497707	15.08854954	5.08941502	6.922485846	4.122056729	7.708363478	0.896943469	1.840204335	5.70233299	1.791025076	0	4.08806353	0	0	1.79630896	8.044447169	0	6.01634897	0	5.309798858	2.286803709	3.11751886	7.908224951	6.392555639	8.510795959	5.858424589	0	0	3.517140315	1.71089075	5.391857377	6.41028329	3.840758535	0.959255497	1.033030626	1.993535486
Gm34294	17.42374708	9.665949437	4.24860637	9.40969068	1.746020541	6.070410673	9.825398793	4.077535935	6.395075967	5.566324812	4.94030953	4.058039668	5.424991182	4.437808689	7.125181028	5.768738205	9.27462764	4.817727174	12.55720856	9.201021676	8.553499485	2.686537614	0	3.270450824	4.56966165	11.97192605	5.388926881	4.022223584	9.974656884	4.010899314	3.655564573	6.371758629	0	3.11751886	4.518985686	4.566111171	2.836931986	2.510753395	9.24003018	0.722704937	26.96474241	5.988117626	5.391857377	3.205141645	4.800948169	8.633299476	7.231214382	14.95151615
Irf1	119.9163769	170.4721992	120.02313	124.207917	158.8878693	161.877618	137.5555831	139.6556058	257.6302032	144.7244451	184.7675764	228.6029013	212.6596543	141.1223163	145.5572696	207.6745754	105.1124466	168.6204511	172.213146	123.2936905	181.5242669	268.6537614	147.3052295	156.1640268	309.5945768	225.6247603	270.3444985	266.4723125	189.5184808	182.4959188	202.5182774	275.0475808	257.2654173	261.8715842	193.1866381	260.2683367	161.7051232	193.3280114	200.2006539	115.6327898	207.5112786	236.1029236	333.2167859	252.1378094	182.4360304	157.3179016	141.5251958	103.6638453
Haghl	7.17448409	7.029781409	14.8701223	13.17356695	11.34913352	7.082145785	16.37566465	13.25199179	5.481493686	7.421766416	2.964185718	5.410719557	6.509989418	1.775123476	3.053649012	6.922485846	7.213599276	8.671908913	12.55720856	13.80153251	3.801555327	17.91025076	7.685490235	3.270450824	10.28173871	15.65559561	4.490772401	5.02777948	8.977191196	10.02724828	3.655564573	10.61959772	20.58123338	8.313383626	5.648732108	6.392555639	7.565151963	7.532260186	4.62001509	7.949754302	3.517140315	6.843563001	2.156742951	5.341902742	12.48246524	3.83702199	11.36333689	3.987070973
Ap3s1-ps2	0	5.272336056	0	6.586783476	2.619030812	3.035205337	2.456349698	0	0.913582281	0.927720802	5.928371437	0	1.084998236	2.662685213	0	0	5.152570911	2.890636304	0	0.920102168	2.851166495	0	0	2.452838118	3.427246238	0	0.89815448	1.005555896	1.994931377	0	0.731112915	0	2.286803709	3.11751886	1.129746422	2.739666702	0.945643995	0	0	0	4.689520419	2.566336126	0	0	1.920379268	3.83702199	2.066061252	3.987070973
Gm40264	4.099705194	14.05956282	7.435061148	6.586783476	7.857092436	2.023470224	2.456349698	8.15507187	10.96298737	7.421766416	1.976123812	8.116079335	15.18997531	13.31342607	10.17883004	9.229981128	9.27462764	8.671908913	2.690830406	3.68040867	0	0	2.561830078	1.635225412	1.142415413	3.683669555	5.388926881	2.011111792	4.987328442	13.03542277	5.117790403	15.92939657	5.717009273	4.156691813	4.518985686	6.392555639	2.836931986	8.369177984	0	2.16811481	3.517140315	3.421781501	8.626971803	6.41028329	4.800948169	12.47032147	11.36333689	2.99030323
Col5a3	100.4427773	144.1105189	120.02313	159.9647416	125.713479	68.79798763	103.9854706	74.41503081	69.43225335	59.37413133	67.18820961	40.58039668	77.03487478	79.8805564	90.59158736	40.38116744	146.3330139	125.2609065	139.9231811	88.32980809	61.77527406	63.5813902	61.48392188	81.7612706	50.26627816	77.35706066	76.34313082	20.11111792	107.7262944	89.24250973	81.88464644	106.1959772	113.1967836	145.4842135	141.2183027	168.0328911	56.73863972	105.4516426	61.6002012	80.94295289	41.03330367	58.17028551	95.97506131	42.73522193	84.49668778	122.7847037	100.2039707	52.82869039
Top2b	435.5936769	487.6910852	347.3235708	476.1303484	423.4099813	377.3771968	380.7342032	373.0945381	393.7539631	369.2328792	398.1889482	397.6878874	422.0643139	426.9171959	413.2604996	370.3529928	378.1987049	452.8663543	447.5747908	557.5819136	422.9230301	432.5325559	400.9264073	403.0830641	410.1271331	523.0810768	411.3547519	425.350144	455.8418196	387.0517838	469.3744912	442.8372247	379.6094157	428.1392567	467.7150186	469.3962283	419.865934	423.480406	375.7612273	431.4548471	407.9882765	409.7583347	341.8437577	391.0272807	430.164956	427.8279518	403.9149748	420.6359876
Lats1	155.7887974	134.4445694	116.8366752	116.6801644	146.6657255	136.5842401	142.4682825	140.6749898	118.7656965	131.7363539	111.6509954	165.0269465	129.1147901	118.0457111	135.3784395	138.4497169	110.2650175	129.1150883	139.0262376	101.2112384	131.1536588	150.4461064	128.0915039	131.6356457	121.0960337	112.3519214	120.3527003	163.9056111	152.6122503	142.3869256	141.8359054	109.3818565	126.9176059	127.8182732	96.02844584	129.6775572	88.89053557	134.7437655	118.5803873	156.1042663	97.3075487	123.184134	134.7964344	138.8894713	119.0635146	161.1549236	172.5161145	155.4957679
Zfp28	2.049852597	4.39361338	0	2.822907204	3.492041083	8.093880898	1.637566465	4.077535935	6.395075967	2.783162406	1.976123812	5.410719557	3.254994709	2.662685213	4.071532016	4.614990564	2.061028365	6.744818043	3.587773874	10.12112384	4.751944158	0	2.561830078	7.358514354	2.284830825	0.920917389	2.694463441	2.011111792	0.997465688	1.002724828	2.193338744	7.433718401	1.143401855	1.039172953	4.518985686	6.392555639	0.945643995	2.510753395	0	2.890819746	8.206660734	2.566336126	0	0	0.960189634	1.918510995	5.16515313	1.993535486
Cyp2u1	593.4323269	629.1654361	345.1992676	507.1823276	577.9327992	602.9941269	750.0054412	561.6805751	354.469925	267.183591	448.5801054	286.7681365	424.2343104	330.1729665	289.0787731	289.5906579	643.0408497	518.3874439	613.5093325	551.1411984	239.4979856	410.1447424	299.7341192	549.4357384	259.3282987	366.5251207	385.308272	386.1334641	387.0166871	297.809274	421.1210388	282.4812992	270.9862395	541.4091086	530.9808182	346.1112267	271.3998267	215.0878742	212.5206941	258.0056624	94.96278849	190.7643187	171.4610646	191.2401181	264.0521493	305.0432482	310.9422184	386.7458844
Mug2	1026.976151	1300.509561	1141.812962	1282.54084	1031.89814	1043.098901	978.4459631	822.6428749	769.2362806	1585.474851	790.4495249	776.4382564	795.3037072	807.6811814	818.3779352	693.4023322	846.0521436	935.6026172	972.2867199	908.1408394	823.0367282	978.7952041	657.1094151	709.6878288	682.0220013	711.8691415	699.6623401	721.9891334	788.9953596	723.9673261	809.3419965	695.5836504	1079.371351	1210.636491	1156.860336	1454.763019	646.8204928	1049.494919	1014.863315	1209.085359	825.3555938	896.5067532	919.8508685	855.7728192	747.0275351	556.3681885	535.1098643	565.1673104
Phc3	238.8078276	211.7721649	194.3737414	202.3083496	219.9985882	234.722546	240.7222704	237.5164682	278.6425957	345.1121383	229.2303622	231.3082611	198.5546772	280.4695092	233.0952079	214.5970612	160.7602124	190.7819961	234.9991887	189.5410465	236.6468191	265.0717113	172.9235303	204.4031765	261.6131295	253.2522819	226.334929	299.655657	278.2929271	194.5286167	320.2274566	272.9236613	265.2692303	180.8160939	175.1106954	233.7848919	210.878611	229.3154768	251.0208199	251.5013179	301.3016869	242.0910412	293.3170413	320.5141645	241.0075981	230.2213194	256.1915952	248.1951681
Epb41l1	22.54837857	18.4531762	4.24860637	20.7013195	7.857092436	0	8.187832327	6.116303903	10.96298737	12.98809123	2.964185718	6.763399446	16.27497355	10.65074085	5.08941502	4.614990564	4.122056729	18.30736326	18.83581284	32.20357587	12.35505481	7.164100304	5.123660157	3.270450824	6.854492476	12.89284344	10.77785376	13.07222665	6.982259819	4.010899314	10.96669372	23.36311497	4.573607418	16.62676725	19.20568917	18.26444468	7.565151963	12.55376698	10.78003521	10.11786911	4.689520419	9.409899127	11.86208623	8.547044386	5.761137803	11.51106597	8.264245008	11.96121292
Npr1	47.14660974	46.57230183	53.10757963	35.75682458	41.90449299	44.51634494	61.40874245	34.65905545	52.9877723	53.80780652	41.49860006	33.81699723	41.22993298	57.69151296	44.78685218	42.68866272	56.67828002	54.92208978	43.95022996	66.24735607	38.01555327	53.73075228	37.14653614	49.87437507	52.55110898	61.70146505	61.07450465	45.25001532	35.90876478	43.11716762	55.56458151	60.53170698	42.30586862	60.27203129	45.18985686	41.09500054	56.73863972	61.93191708	27.72009054	47.69852581	28.13712252	43.62771413	26.95928688	18.16246932	34.56682682	44.12575288	45.45334754	42.86101296
Gm49602	25.62315746	23.72551225	9.559364333	11.29162882	19.20622596	17.19949691	7.369049094	10.19383984	19.1852279	25.04846165	12.84480478	14.87947878	11.9349806	21.30148171	9.160947036	10.38372877	20.61028365	20.23445413	20.62969978	16.56183902	13.30544364	17.01473822	8.966405275	10.62896518	13.70898495	17.49743039	17.9630896	22.12222971	36.90623047	8.021798627	10.96669372	22.3011552	25.1548408	23.90097792	29.37340696	24.65700032	9.456439954	16.73835597	26.18008551	30.35360734	32.82664294	24.80791588	16.17557213	22.43599151	16.32322378	28.77766492	16.52849002	11.96121292
Ccnb1	1.024926299	2.636168028	0	4.70484534	0.873010271	2.023470224	4.093916164	2.038767968	1.827164562	2.783162406	0.988061906	9.468759225	0	0.887561738	2.035766008	0	1.030514182	2.890636304	0	0	1.900777663	0	2.561830078	5.723288942	1.142415413	0	0	0	0	0	0.731112915	4.247839086	0	0	0	0	0	1.673835597	0	0.722704937	5.861900524	3.421781501	0	1.068380548	0	0	2.066061252	1.993535486
Agrn	95.31814577	94.02332634	76.47491467	91.27399959	62.85673949	61.71584184	75.32805741	69.3181109	74.00016476	81.63943058	81.0210763	56.81255535	62.92989771	77.21787119	59.03721423	54.22613913	63.8918793	76.12008935	77.13713829	67.16745824	63.67605172	65.37241528	57.64117677	76.03798166	74.25700182	54.33412594	78.13943978	56.31113018	65.83273544	50.13624142	49.7156782	92.39050013	84.61173724	88.32970103	79.08224951	57.53300075	65.24943568	66.11650608	72.38023641	51.3120505	48.0675843	64.15840314	69.01577442	49.14550522	35.52701645	94.96629424	78.51032758	77.74788397
Smg9	22.54837857	20.21062155	28.678093	24.46519577	39.28546218	21.24643736	25.38228021	35.67843943	20.09881018	29.68706566	24.70154765	32.46431734	28.20995414	33.72734604	27.48284111	31.15118631	34.00696801	27.94281761	22.42358671	23.92265636	28.51166495	23.28332599	34.58470606	17.16986683	23.99072367	48.80862161	34.12987025	33.18334457	54.86061286	38.10354348	32.16896824	33.98271269	19.43783153	29.09684269	23.72467485	41.09500054	29.31496386	23.43369836	9.24003018	29.6309024	39.86092356	36.78415113	39.89974459	23.50437206	43.20853352	29.73692042	18.59455127	18.93858712
Arhgap25	6.149557792	4.39361338	20.18088026	4.70484534	13.96816433	8.093880898	9.825398793	4.077535935	7.308658248	10.20492882	5.928371437	4.058039668	10.84998236	14.20098781	7.125181028	8.076233487	10.30514182	13.48963609	9.866378154	11.04122601	10.45427715	7.164100304	8.966405275	12.26419059	3.427246238	3.683669555	8.981544802	2.011111792	3.989862754	11.02997311	5.117790403	14.8674368	14.86422411	14.54842135	5.648732108	10.95866681	4.728219977	8.369177984	10.78003521	5.781639492	4.689520419	15.39801675	1.078371475	1.068380548	0.960189634	12.47032147	14.46242876	5.980606459
Ccdc3	11.27418928	3.514890704	10.62151593	12.23259788	10.47612325	5.058675561	12.28174849	6.116303903	8.222240529	9.27720802	4.94030953	5.410719557	9.764984127	6.212932165	12.21459605	9.229981128	10.30514182	3.854181739	11.66026509	3.68040867	4.751944158	4.47756269	7.685490235	8.17612706	4.56966165	11.05100867	1.79630896	12.06667075	2.992397065	3.008174485	1.462225829	3.185879315	9.147214837	10.39172953	11.29746422	13.69833351	11.34772794	6.695342387	15.4000503	16.62221354	9.379040839	4.277226876	10.78371475	8.547044386	8.641706705	10.55181047	6.198183756	1.993535486
Lmo2	8.199410389	9.665949437	3.186454778	13.17356695	3.492041083	5.058675561	9.00661556	8.15507187	12.79015193	7.421766416	4.94030953	5.410719557	15.18997531	7.100493903	7.125181028	13.84497169	12.36617019	7.708363478	3.587773874	11.04122601	17.10699897	3.582050152	8.966405275	13.899416	11.42415413	10.13009128	7.185235841	10.05555896	8.977191196	7.019073799	3.655564573	8.495678173	16.00762596	5.195864766	9.037971373	17.35122245	8.510795959	11.71684918	12.32004024	13.00868886	3.517140315	9.409899127	8.626971803	5.341902742	4.800948169	5.755532984	18.59455127	7.974141946
Fgfbp3	1.024926299	0	2.124303185	2.822907204	1.746020541	1.011735112	2.456349698	2.038767968	5.481493686	3.710883208	0	5.410719557	1.084998236	0.887561738	1.017883004	3.461242923	1.030514182	1.92709087	1.793886937	0	0.950388832	1.791025076	2.561830078	3.270450824	2.284830825	5.525504333	0	1.005555896	0.997465688	3.008174485	2.924451659	2.123919543	0	2.078345906	1.129746422	1.826444468	0	1.673835597	0	2.16811481	1.172380105	1.71089075	1.078371475	1.068380548	0	0	6.198183756	0.996767743
Adh4	281.8547321	281.1912563	315.459023	205.1312568	288.0933893	257.9924536	275.9299494	379.210842	190.9386967	201.315414	246.0274146	179.9064253	340.6894462	290.2326883	242.256155	268.8232004	383.3512758	300.6261756	465.5136602	361.6001519	344.0407571	201.4903211	304.8577793	269.812193	159.9381578	142.7421953	98.79699282	134.7444901	303.2295693	258.7030057	132.3314376	203.8962761	636.874833	438.5309863	685.7560779	346.1112267	321.5189584	353.1793109	369.6012072	391.7060756	214.5455592	96.6653274	127.2478341	167.7357461	337.0265615	210.0769539	308.8761572	333.917194
Gtpbp10	28.69793636	15.81700817	9.559364333	24.46519577	10.47612325	30.35205337	7.369049094	30.58151951	23.75313931	20.40985764	18.77317622	29.75895756	18.44497002	23.07660518	13.23247905	18.45996226	21.64079783	17.34381783	24.21747365	25.76286069	12.35505481	12.53717553	20.49464063	18.80509224	13.70898495	23.02293472	17.9630896	18.10000613	25.9341079	20.05449657	14.62225829	12.74351726	11.43401855	10.39172953	14.68670348	15.52477798	12.29337194	19.24910936	7.70002515	27.46278759	17.58570157	16.25346213	15.09720065	28.8462748	17.28341341	21.10362094	17.56152064	15.94828389
Heyl	3.074778896	4.39361338	2.124303185	10.35065975	6.111071895	0	4.093916164	1.019383984	5.481493686	3.710883208	0.988061906	0	5.424991182	0.887561738	8.143064032	2.307495282	8.244113458	4.817727174	1.793886937	0	0	1.791025076	0	0.817612706	1.142415413	0.920917389	2.694463441	1.005555896	1.994931377	12.03269794	4.386677488	2.123919543	1.143401855	14.54842135	5.648732108	9.132222341	8.510795959	0.836917798	0	5.781639492	3.517140315	1.71089075	1.078371475	2.136761097	4.800948169	4.796277487	2.066061252	1.993535486
Tbc1d12	99.41785096	75.57015014	90.28288537	67.74977289	73.33286274	78.91533875	58.13360952	84.60887065	84.96315213	69.57906015	84.97332392	79.80811346	72.69488183	88.75617378	74.30545929	77.30109195	105.1124466	76.12008935	87.90045991	79.12878641	71.27916238	47.46216452	85.82130763	47.42153695	65.11767852	78.27797805	77.2412853	86.47780706	61.84287268	81.2207111	115.5158405	73.27522424	53.73988717	70.66376082	68.91453172	65.75200086	60.52121571	75.32260186	55.44018108	79.49754302	62.13614556	84.68909214	83.0346036	86.53882441	66.25308473	86.33299476	88.84063384	83.72849043
Tubgcp3	51.24631493	57.11697395	63.72909556	57.39911315	28.80933893	45.52808005	57.31482629	65.24057496	45.67911405	64.01273534	31.61798099	73.04471402	54.24991182	66.56713034	60.05509724	56.53363441	36.06799638	67.44818043	42.15634302	41.40459754	44.66827509	65.37241528	39.70836622	49.87437507	44.55420109	68.14788677	31.43540681	60.33335377	50.87075011	73.19891247	92.85134016	70.08934492	35.44545749	57.15451243	36.15188549	45.66111171	42.55397979	57.74732809	53.90017605	38.30336164	52.75710472	39.35048726	53.91857377	28.8462748	51.85024023	43.16649738	41.32122504	47.84485168
D830013O20Rik	0	0	0	0	0	1.011735112	0	0	0	0	0	0	0	0	0	0	0	0	0	0	0	0	0	0	0	0	0	0	0	0	0	0	0	0	0	0	0	0	0	0	0	0	0	0	0	0	0	0
Slc36a1	102.4926299	87.87226761	87.09643059	43.28457713	72.45985247	114.3260677	63.86509215	78.49256675	51.16060773	98.33840501	43.47472387	24.34823801	84.62986243	69.22981555	80.41275732	35.76617687	98.9293615	79.97427108	93.28212072	54.28602789	63.67605172	62.68587766	49.95568653	74.40275625	60.54801687	54.33412594	81.7320577	53.29446249	51.8682158	69.18801316	64.33793649	41.41643109	114.3401855	95.6039117	81.34174236	113.239557	119.1511434	90.38712223	64.68021126	114.18738	45.72282409	54.74850401	58.23205967	29.91465535	59.5317573	76.74043979	41.32122504	85.72202592
Ifi204	65.59528311	43.9361338	46.73467007	32.93391738	54.99964706	45.52808005	36.02646224	36.69782342	45.67911405	33.39794887	52.36728102	63.57595479	52.07991534	31.95222256	34.60802214	58.84112969	42.25108147	56.84918065	47.53800383	40.48449538	42.76749743	59.10382751	32.02287598	58.86811483	22.84830825	32.23210861	12.57416272	28.15556509	55.85807855	30.08174485	33.63119407	56.28386789	51.45308346	43.64526404	45.18985686	45.66111171	34.98882783	34.31362974	46.2001509	42.63959126	58.61900524	53.03761326	62.54554557	32.05141645	40.32796462	36.4517089	19.62758189	21.92889035
Dgcr2	153.7389448	193.3189887	183.7522255	144.9092365	202.5383828	219.5465193	195.6891926	208.9737167	202.8152664	183.6887188	193.6601336	142.0313884	162.7497355	192.6008971	176.0937597	148.8334457	179.3094677	168.6204511	175.8009198	208.863192	207.1847653	215.8185217	171.6426153	226.4787196	185.0712968	204.4436603	220.0478476	229.2667443	140.6426621	182.4959188	162.3070671	162.4798451	149.785643	176.6594021	186.4081596	220.0865584	202.367815	260.2814353	192.5006287	202.3573822	175.8570157	207.8732262	221.0661524	209.4025875	181.4758408	162.1141791	188.0115739	183.4052648
Cops4	151.6890922	158.1700817	168.8821032	169.3744322	146.6657255	163.9010882	139.1931496	211.0124846	151.6546586	124.3145875	127.4599859	163.6742666	144.3047654	142.8974398	139.4499715	146.5259504	131.9058153	147.4224515	128.262916	163.7781858	154.9133796	141.490981	122.9678438	165.1577666	175.9319735	140.9003605	132.9268631	156.8667198	140.6426621	139.3787511	169.6181962	127.4351726	144.0686337	160.0326348	151.3860205	146.1155575	155.0856152	143.1129435	140.1404577	145.9863972	124.2722911	125.7504702	146.6585206	151.7100379	144.9886347	154.4401351	155.9876245	155.4957679
Cd300a	11.27418928	14.05956282	6.372909556	8.468721612	13.09515406	11.12908623	10.64418203	11.21322382	12.79015193	7.421766416	14.82092859	13.52679889	17.35997178	11.53830259	14.25036206	10.38372877	16.48822692	14.45318152	7.175547748	11.96132818	11.40466598	2.686537614	7.685490235	7.358514354	12.56656954	8.288256499	20.65755304	14.07778255	7.979725508	11.02997311	9.504467891	8.495678173	10.29061669	7.274210673	9.037971373	10.95866681	10.40208395	13.39068477	13.86004527	9.395164175	19.93046178	11.97623525	10.78371475	16.02570822	6.721327437	11.51106597	7.231214382	8.970909689
Wdr81	99.41785096	110.7190572	135.9554039	75.27752544	66.34878057	65.76278229	75.32805741	47.91104724	116.0249497	59.37413133	112.6390573	98.74563191	160.579739	118.0457111	151.6645676	148.8334457	83.47164876	78.04718022	55.61049505	132.4947121	79.83266186	75.2230532	84.54039259	77.67320707	142.8019266	130.7702692	177.8345871	137.7611578	147.6249219	138.3760263	143.2981313	158.232006	45.73607418	73.78127968	58.74681392	123.2850016	70.92329965	64.44267048	52.36017102	52.75746037	104.3418293	124.0395794	125.0910911	120.727002	106.5810494	73.8626733	85.74154196	104.660613
Cbln3	8.199410389	6.151058733	6.372909556	2.822907204	1.746020541	3.035205337	3.275132931	2.038767968	0	0	2.964185718	1.352679889	3.254994709	0	1.017883004	2.307495282	0	0.963545435	2.690830406	0.920102168	0	1.791025076	0	1.635225412	0	0	0	0	0	0	1.462225829	6.371758629	0	2.078345906	0	3.652888936	1.891287991	7.532260186	1.54000503	0	0	0	0	0	0	0	0	0
Psmc6	592.4074006	609.8335372	684.0256256	685.0254815	551.7424911	634.3579153	623.0940401	603.4753184	494.248014	481.4870962	620.502877	511.3129981	598.9190265	651.4703156	654.4987716	677.2498653	683.2309028	656.1744411	646.6962408	667.0740715	612.0504076	548.9491858	570.0071925	562.5175417	660.3161085	487.1652987	482.3089559	577.1890844	630.3983151	580.5776757	509.5857015	591.5115928	643.7352441	579.8585079	710.6104992	653.8671196	647.7661368	555.7134181	669.902188	602.7359171	600.2586137	556.8949392	541.3424806	571.5835933	605.879659	629.2716063	645.6441413	645.9054976
Tceal9	185.51166	259.2231894	284.6566268	213.5999784	165.8719514	171.9949691	171.9444789	136.5974538	148.0003295	336.7626511	171.9227717	193.4332242	199.6396755	167.7491684	166.9328127	209.9820707	162.8212408	176.3288146	241.277793	227.2652354	121.6497705	214.0274966	217.7555567	167.6106047	151.9412499	209.0482473	210.1681484	229.2667443	189.5184808	182.4959188	191.5515836	254.8703452	243.544595	155.875943	239.5062414	284.0121148	149.4117513	192.4910936	192.5006287	173.4491848	245.0274419	232.681142	234.0066102	217.9496319	211.2417194	237.8953633	194.2097577	258.1628455
Asxl1	71.7448409	75.57015014	72.2263083	51.75329874	79.44393464	72.84492808	70.41535801	48.93043122	59.38284826	87.20575539	82.00913821	55.45987546	68.35488889	55.02882775	74.30545929	66.91736318	54.61725166	74.19299848	60.09521239	77.28858208	64.62644055	69.84997797	85.82130763	48.23914966	66.26009393	68.14788677	70.95420393	68.37780093	77.8023237	75.20436213	57.75792026	74.33718401	57.17009273	67.54624196	59.87656035	66.66522309	65.24943568	67.79034167	73.92024144	46.97582088	71.51518639	82.97820139	64.70228852	68.37635509	78.73554997	55.63681885	71.27911319	51.83192265
Pcdh1	256.2315746	256.5870214	229.424744	170.3154013	206.9034342	213.4761087	188.3201435	158.0045175	219.2597474	94.6275218	135.3644811	131.2099493	244.1246032	176.6247858	176.0937597	213.4433136	228.7741485	150.3130878	186.5642414	217.1441116	148.2606577	151.3416189	137.0579092	175.7867318	159.9381578	264.3032906	235.3164738	211.1667382	183.5336867	226.6158112	329.0008116	208.1441152	174.9404838	196.4036882	180.7594275	202.735336	136.1727353	170.7312309	152.460498	140.9274626	164.1332147	220.7049068	208.1256947	233.9753401	185.3165993	166.9104565	195.2427883	213.3082971
Sgk2	810.7167022	846.2099371	1081.270321	689.7303268	570.0757068	530.1491988	801.5887848	641.1925258	499.7295077	256.9786622	715.35682	685.8087038	1023.153337	830.7577866	877.4151494	768.3959289	1280.929129	1053.15516	1140.912092	1014.872691	639.6116837	424.472943	851.8085011	951.7011898	384.9939941	316.7955818	467.0403297	381.1056846	849.8407666	584.588575	453.2900071	780.5404321	630.0144219	537.2524168	1065.350876	774.4124545	755.5695523	290.4104761	534.3817454	466.867389	192.2703372	355.8652761	257.7307826	363.2493864	594.3573833	527.5905236	652.8753556	794.4238914
Relch	104.5424825	122.142452	106.2151593	99.74272121	108.2532736	70.82145785	74.50927418	92.76394252	76.7409116	128.0254707	87.93750964	83.86615313	99.81983774	86.09348857	83.46640633	111.9135212	112.3260459	104.062907	85.20962951	77.28858208	64.62644055	110.1480422	55.07934669	82.57888331	103.9598025	104.9845823	94.30622042	75.41669221	96.75417178	96.26158353	116.9780663	110.4438162	98.33255949	89.36887398	85.86072804	96.80155682	93.61875554	42.68280772	78.54025653	86.00188745	86.75612776	87.25542827	109.9938905	87.60720496	109.4616183	117.0291707	124.9967057	103.6638453
Cp	6984.872725	7500.776763	6627.825938	6347.777333	5348.933929	5558.472706	5151.7841	5064.299631	5315.221711	5627.554385	5132.981602	5942.322753	7369.308021	6185.417751	6973.51646	6442.526827	7363.023832	6435.519959	6875.071686	5169.133978	5908.567367	6145.007036	6398.170621	5256.432087	6610.015577	6329.465213	7202.300777	6246.513227	8560.250538	7976.67601	6723.314363	7053.536803	9829.825744	9168.622966	8563.477876	7387.054652	6658.279372	14327.19579	8613.248133	7833.398807	7601.7126	8110.477602	9721.51885	7669.903956	8611.940826	7902.346787	7095.88737	8186.453475
Srsf5	1303.706252	1178.367109	839.0997581	1184.680057	808.4075107	802.305944	873.6417093	1126.419302	914.4958633	702.2846471	965.3364823	1322.920932	1530.932511	970.1049794	1258.103393	1201.051294	1117.077374	1087.842796	1228.812552	992.7902389	718.4939568	925.0644518	716.0315069	960.6949296	889.9416064	1008.404541	1042.757351	1136.278163	1459.292302	1171.1826	1362.06336	1205.324341	1013.054043	1139.97273	1068.740115	1139.701348	858.6447478	881.2744417	1071.843501	1043.585928	1096.175398	1132.609677	1400.804546	881.4139524	1002.437978	1328.568864	1470.002581	1323.707563
Eml2	194.7359967	187.16793	123.2095847	191.9576899	132.6975611	131.5255646	121.1799184	127.422998	100.4940509	124.3145875	92.87781917	62.2232749	101.9898342	109.1700938	125.1996095	114.2210165	167.9738117	168.6204511	168.6253721	149.9766533	171.0699897	151.3416189	97.34954298	163.5225412	116.5263721	182.341643	183.223514	161.8944993	86.77951489	149.4059994	255.1584072	115.7536151	121.2005966	168.3460184	146.8670348	147.0287797	148.4661073	159.8512995	126.2804125	127.1960688	100.824689	175.3663019	105.6804046	88.67558551	128.6654109	180.3400335	127.062767	179.4181938
Ubxn7	128.1157873	118.6275613	87.09643059	114.7982263	96.03112978	134.5607699	99.89155439	148.8300616	106.8891269	123.3868667	117.5793668	129.8572694	145.3897637	102.9571616	121.1280775	125.7584929	140.1499288	105.9899978	155.1712201	64.40715173	146.3598801	124.4762428	107.5968633	135.7237092	124.52328	137.2166909	143.7047168	129.7167106	143.6350591	117.3188049	111.129163	139.1167301	113.1967836	96.64308465	119.7531207	141.5494463	79.43409561	105.4516426	118.5803873	127.9187738	165.3055948	147.9920499	146.6585206	145.2997546	111.3819975	127.5809812	124.9967057	117.6185937
Tceal1	6.149557792	2.636168028	4.24860637	7.527752544	6.984082166	2.023470224	1.637566465	9.174455854	4.567911405	0.927720802	2.964185718	1.352679889	1.084998236	1.775123476	4.071532016	4.614990564	1.030514182	2.890636304	6.27860428	1.840204335	4.751944158	3.582050152	0	0	4.56966165	4.604586944	1.79630896	2.011111792	5.984794131	3.008174485	2.924451659	9.557637944	8.003812982	6.235037719	4.518985686	2.739666702	0.945643995	5.021506791	10.78003521	5.058934556	3.517140315	1.71089075	2.156742951	6.41028329	2.880568902	2.877766492	2.066061252	2.99030323
Srd5a3	61.49557792	58.8744193	76.47491467	62.10395849	61.11071895	60.70410673	72.87170771	63.20180699	47.50627861	51.02464411	26.67767146	62.2232749	49.90991887	64.79200686	54.96568222	48.45740092	74.19702112	61.66690782	43.05328649	75.44837774	49.42021925	41.19357675	37.14653614	56.41527672	28.56038532	50.65045638	50.29665089	52.2889066	43.88849029	55.14986556	58.48903317	49.91210926	43.44927047	46.7627829	77.95250309	53.88011181	52.01041975	56.91041029	70.84023138	48.42123075	50.41234451	40.20593263	67.93740295	36.32493864	52.81042986	37.4109644	30.99091878	46.84808393
Pot1b	5.124631493	7.029781409	10.62151593	4.70484534	6.111071895	3.035205337	4.912699396	11.21322382	6.395075967	5.566324812	10.86868097	2.705359778	6.509989418	5.325370427	16.28612806	8.076233487	9.27462764	4.817727174	7.175547748	7.360817341	4.751944158	0.895512538	1.280915039	8.17612706	6.854492476	11.05100867	12.57416272	8.044447169	6.982259819	11.02997311	11.69780663	5.309798858	6.860411128	4.156691813	6.77847853	5.479333405	8.510795959	8.369177984	1.54000503	13.00868886	3.517140315	3.421781501	9.705343278	3.205141645	3.840758535	6.714788482	14.46242876	1.993535486
Fn1	1833.593148	2324.221478	1622.967633	1734.205992	1743.401511	1713.87928	1526.211946	1744.165996	1884.720246	1386.014878	1772.58306	1899.162564	2050.646667	1700.56829	1882.065674	1939.449785	1988.892372	1923.236688	1627.055452	1551.292255	1546.282629	1973.709634	2199.331122	1590.256713	1602.808824	1776.449643	1622.066991	1743.633924	1843.316592	2079.651294	1904.549143	1650.285485	2771.606096	2359.961777	2744.154058	2579.852811	1587.736268	2141.672646	2319.247575	1895.655049	2450.274419	2876.007351	2347.614702	2154.923566	2195.953693	2704.141247	2649.723556	2836.800997
Ptprc	45.09675714	65.90420071	43.5482153	45.16651526	40.15847245	44.51634494	63.86509215	28.54275155	62.12359511	48.2414817	100.7823144	55.45987546	53.16491358	50.59101906	82.44852332	41.53491508	44.31210984	37.57827196	43.95022996	43.24480188	57.97371873	88.65574127	46.11294141	36.79257177	77.68424806	72.75247372	56.58373225	63.35002145	51.8682158	35.09536899	41.67343614	61.59366675	81.18153168	40.52774518	28.24366054	31.04955596	39.71704781	71.97493066	40.04013078	35.41254189	96.1351686	47.90494101	60.38880262	49.14550522	48.96967133	49.88128586	53.71759255	46.84808393
Fga	10425.55031	15914.54639	14814.89041	8489.422931	10430.72671	10099.13989	10533.64629	9343.673595	13544.7709	13106.83949	11125.57706	16398.5383	19343.34856	17937.62272	14369.45437	18909.92384	9733.206452	12052.0263	8217.796058	13122.49711	7677.240982	11500.17201	14615.2406	6999.582376	9705.961346	16329.70714	12775.34933	9295.358703	14933.05882	30098.79117	17409.99184	12489.70887	13408.67355	14455.93495	11416.08759	18257.1389	7682.411819	13251.75642	13655.2246	8336.401443	19789.77617	22047.39365	21997.69973	16984.04558	22541.41184	20878.1959	25917.70538	35320.46498
Tmem139	0	0.878722676	0	0	0.873010271	0	0	2.038767968	0	0	0.988061906	5.410719557	0	0	0	0	1.030514182	2.890636304	0	0	0.950388832	0	0	0	1.142415413	0.920917389	0	0	2.992397065	0	1.462225829	1.061959772	0	1.039172953	3.389239265	0	0	0	0	0	3.517140315	0	0	0	0	0	1.033030626	0
Mre11a	28.69793636	25.48295761	26.55378981	34.81585552	18.33321569	27.31684803	14.73809819	18.34891171	21.92597474	6.494045614	23.71348575	17.58483856	19.52996825	31.06466082	25.4470751	23.07495282	18.54925528	27.94281761	34.98079527	23.92265636	19.00777663	25.9698636	23.05647071	22.89315577	26.27555449	28.54843905	11.67600824	28.15556509	23.93917652	22.05994623	25.58895201	30.79683338	20.58123338	16.62676725	25.9841677	24.65700032	23.64109988	23.43369836	27.72009054	21.6811481	22.27522199	20.530689	19.41068656	20.29923042	17.28341341	25.89989843	29.95788815	40.86747747
Gadd45g	187.5615126	268.0104162	301.6510523	169.3744322	297.6965023	287.3327719	356.1707062	428.1412732	370.0008238	2127.263799	287.5260147	407.1566467	180.1097072	167.7491684	178.1295257	226.1345376	195.7976946	289.0636304	113.014877	243.8270744	350.6934789	179.9980201	260.025753	329.4979205	137.0898495	146.4258648	282.9186613	110.6111486	150.617319	289.7874754	108.2047114	299.4726556	164.6498671	320.0652696	184.1486667	160.7271132	243.0305068	179.1004089	192.5006287	299.1998437	410.3330367	544.0632586	264.2010115	150.6416573	449.3687486	181.299289	266.5219015	272.1175939
Ormdl1	97.36799837	116.8701159	53.10757963	79.98237078	82.93597572	109.2673921	109.7169532	142.7137577	81.30882301	64.01273534	49.4030953	66.28131457	75.94987654	61.24175991	78.37699131	65.76361554	75.22753531	85.75554369	78.03408176	116.8529753	77.9318842	86.86471619	75.57398732	119.3714551	67.40250934	86.56623455	83.52836666	97.53892192	84.78458352	84.22888559	97.23801765	93.4524599	81.18153168	90.40804693	91.50946015	69.40488979	83.21667159	82.01794424	93.94030683	82.38836277	91.44564818	59.88117626	54.99694524	56.62416906	69.13365364	74.8219288	69.21305194	64.78990331
Kremen1	29.72286266	17.57445352	15.93227389	13.17356695	19.20622596	21.24643736	14.73809819	32.62028748	23.75313931	17.62669524	16.7970524	17.58483856	9.764984127	13.31342607	15.26824506	14.99871933	26.79336874	17.34381783	17.93886937	10.12112384	28.51166495	9.850637919	11.52823535	21.25793036	11.42415413	18.41834778	28.74094337	18.10000613	11.96958826	14.0381476	10.96669372	27.61095406	19.43783153	14.54842135	13.55695706	16.43800021	17.02159192	13.39068477	20.02006539	22.40385303	14.06856126	11.97623525	24.80254393	8.547044386	20.16398231	17.26659895	23.7597044	21.92889035
Cep72	1.024926299	0.878722676	0	2.822907204	0	0	0.818783233	1.019383984	0	0.927720802	0.988061906	0	3.254994709	0	0	0	0	0	2.690830406	0	0	0	0	4.08806353	0	7.36733911	0	0	3.989862754	1.002724828	3.655564573	0	0	4.156691813	3.389239265	0.913222234	0	0.836917798	0	0	1.172380105	0	3.235114426	0	0.960189634	3.83702199	2.066061252	0
Gm11992	0	0.878722676	6.372909556	0	3.492041083	3.035205337	0.818783233	7.135687886	0	0.927720802	0.988061906	4.058039668	0	0.887561738	1.017883004	5.768738205	0	1.92709087	0	0	0	0.895512538	0	0	0	0	4.490772401	0	0.997465688	0	0	0	2.286803709	1.039172953	0	0	0	0	1.54000503	2.16811481	2.34476021	0	0	1.068380548	0.960189634	0	0	0
Hsd3b7	1707.527213	1700.328378	1492.322988	1357.818365	1019.675996	1176.647935	1243.73173	866.4763862	361.7785833	497.2583499	315.191748	374.6923293	818.0886702	749.9896685	801.0739241	721.0922756	1284.020671	1519.511151	1086.19854	760.9244926	576.8860208	681.4850415	678.8849708	1041.638587	559.7835522	561.7596072	555.0594687	598.3057582	1014.422605	1182.212573	1237.043052	1000.366105	1034.778678	1415.353562	1037.107215	888.5652338	589.1362091	786.7027305	569.8018611	548.5330469	399.7816157	435.421696	423.7999898	419.8735555	768.1517071	919.926022	943.1569615	797.4141946
Gm49388	1755.698749	1748.658125	1521.001081	1385.106468	1044.993294	1231.281632	1265.838878	884.8252979	395.5811277	514.8850451	341.8694195	388.2191282	847.3836226	791.7050701	827.5388822	732.629752	1303.600441	1554.198786	1128.354883	819.8110313	602.5465193	716.4100304	709.6269317	1070.255032	604.3377533	593.9917158	580.2077942	655.6224443	1046.341507	1227.33519	1281.640939	1032.224898	1078.227949	1455.881307	1049.534426	919.6147898	632.6358329	817.6686891	617.542017	568.0460801	444.3320597	469.639511	449.6809052	446.5830692	817.1213784	963.0925194	974.1478803	824.3269237
Gprasp1	73.7946935	50.96591521	45.67251848	45.16651526	30.55535948	49.5750205	47.4894275	51.98858317	42.02478492	33.39794887	39.52247624	24.34823801	28.20995414	38.16515473	54.96568222	33.45868159	56.67828002	52.99499891	60.09521239	48.76541488	44.66827509	43.88011436	34.58470606	37.61018448	30.84521614	35.91577816	50.29665089	42.23334764	43.88849029	45.12261728	40.21121031	59.46974721	74.32112055	47.80195585	40.67087118	57.53300075	44.44526778	38.49821873	41.58013581	35.41254189	41.03330367	39.35048726	29.11602983	30.9830359	35.52701645	50.84054136	58.88274568	51.83192265
Adgb	3.074778896	3.514890704	7.435061148	2.822907204	0.873010271	3.035205337	9.825398793	6.116303903	0.913582281	13.91581203	6.916433343	0	7.594987654	7.100493903	7.125181028	3.461242923	3.091542547	5.781272609	7.175547748	13.80153251	3.801555327	5.373075228	1.280915039	14.71702871	6.854492476	4.604586944	7.185235841	0	5.984794131	1.002724828	8.773354976	12.74351726	12.5774204	8.313383626	1.129746422	10.95866681	3.782575982	1.673835597	4.62001509	8.672459239	7.034280629	1.71089075	6.470228852	0	3.840758535	2.877766492	0	4.983838716
Eif2ak2	47.14660974	37.78507507	54.16973122	45.16651526	38.41245191	66.7745174	41.75794487	29.56213553	46.59269633	50.09692331	45.45084768	44.63843634	44.48492769	41.71540168	46.82261818	24.22870046	56.67828002	62.63045326	52.02272117	44.16490405	38.9659421	43.88011436	55.07934669	40.8806353	26.27555449	40.52036511	31.43540681	33.18334457	38.90116185	26.07084554	28.51340367	50.97406904	84.61173724	44.68443699	46.31960329	55.70655628	35.93447182	43.51972552	50.82016599	46.25311594	31.65426283	29.08514276	24.80254393	34.18817755	35.52701645	33.57394241	36.15607191	29.9030323
Apbb1ip	44.07183084	41.29996578	28.678093	47.0484534	29.6823492	39.45766938	48.30821073	34.65905545	32.88896212	26.90390326	52.36728102	36.52235701	41.22993298	46.15321037	54.96568222	41.53491508	17.5187411	53.95854435	34.98079527	47.84531272	37.06516444	84.17817858	37.14653614	36.79257177	53.69352439	53.41320855	34.12987025	40.22223584	44.88595598	35.09536899	43.13566196	71.1513047	59.45689644	58.19368538	27.11391412	40.1817783	38.77140381	57.74732809	24.64008048	32.52172215	31.65426283	40.20593263	35.58625869	40.59846084	32.64644755	29.73692042	33.05698003	34.88687101
Slc26a4	6.149557792	0	0	2.822907204	2.619030812	4.046940449	2.456349698	2.038767968	0	0	0	1.352679889	1.084998236	0.887561738	12.21459605	2.307495282	5.152570911	0.963545435	4.484717343	3.68040867	3.801555327	2.686537614	6.404575196	2.452838118	1.142415413	0.920917389	0.89815448	0	0	0	0	2.123919543	3.430205564	1.039172953	4.518985686	0.913222234	6.619507968	2.510753395	1.54000503	2.890819746	0	5.988117626	3.235114426	0	0.960189634	1.918510995	1.033030626	0
Snord118	717.448409	645.8611669	606.4885594	906.1532125	584.9168814	766.895215	535.4842342	659.5414375	669.655812	628.066983	679.7865914	468.0272417	521.8841517	730.4633102	529.2991621	496.1114856	251.4454605	393.1265374	292.4035707	583.3447743	272.7615947	264.1761987	488.02863	381.8251337	297.0280073	426.384751	466.1421752	434.4001471	293.2549124	421.1444279	470.836717	478.943857	249.2616043	267.067449	305.0315338	348.8508934	362.1816502	287.0628049	138.6004527	273.182466	270.8198042	218.994016	196.2636085	189.1033571	271.7336664	324.2283581	222.1015846	190.382639
Zfp775	52.27124123	41.29996578	49.92112485	54.57620594	37.53944164	37.43419915	40.1203784	27.52336756	17.35806334	27.83162406	30.62991909	44.63843634	39.05993651	34.61490778	33.59013913	38.07367215	42.25108147	24.08863587	39.46551261	52.44582355	39.91633093	41.19357675	33.30379102	38.42779718	43.41178568	50.65045638	53.88926881	40.22223584	45.88342167	30.08174485	38.01787156	24.42507475	27.44164451	48.8411288	45.18985686	39.26855607	29.31496386	38.49821873	29.26009557	38.30336164	62.13614556	42.77226876	32.35114426	44.87198303	63.37251583	39.32947539	29.95788815	76.75111623
2610528J11Rik	30.74778896	38.66379775	32.92669937	24.46519577	27.93632866	37.43419915	34.38889577	51.98858317	14.6173165	12.98809123	19.76123812	8.116079335	28.20995414	23.96416692	25.4470751	10.38372877	32.97645383	35.65118109	35.87773874	22.08245202	22.80933196	21.49230091	10.24732031	31.88689553	5.712077063	9.209173888	22.453862	10.05555896	8.977191196	29.07902002	21.93338744	25.48703452	19.43783153	39.48857222	24.85442128	19.17766692	17.02159192	18.41219157	35.42011569	23.84926291	18.75808168	13.687126	14.01882918	5.341902742	12.48246524	20.14436544	12.39636751	12.95798066
Trim12c	36.89734675	45.69357916	20.18088026	37.63876272	27.06331839	23.26990758	13.10053172	35.67843943	29.23463299	12.98809123	28.65379528	25.7009179	69.43988713	23.96416692	46.82261818	41.53491508	59.76982257	41.43245369	54.71355158	23.92265636	38.01555327	38.50703914	19.21372559	24.52838118	42.26937027	29.46935644	14.37047168	20.11111792	62.84033837	12.03269794	19.7400487	29.7348736	66.31730757	25.97932383	48.57909613	29.22311149	18.91287991	15.06452037	20.02006539	27.46278759	36.34378325	41.91682338	29.11602983	48.07712467	41.28815425	31.65543141	32.02394941	39.87070973
Mpeg1	84.04395648	101.0531077	86.034279	99.74272121	98.65016059	117.361273	83.51588974	80.53133472	68.51867107	136.3749579	75.09270486	70.33935424	59.674903	66.56713034	52.92991621	64.6098679	100.9903899	58.77627152	95.07600766	46.92521055	126.4017146	129.849318	61.48392188	112.0129407	78.82666347	73.6733911	53.88926881	66.36668914	100.7440345	91.24795939	66.53127523	116.8155749	157.7894559	107.0348142	92.63920657	157.9874465	51.06477575	101.2670536	98.56032192	62.87532948	103.1694492	71.00196614	85.19134655	82.26530222	68.173464	81.53671728	77.47729695	130.5765744
Cdc14a	4.099705194	7.908504085	5.310757963	5.645814408	3.492041083	7.082145785	3.275132931	5.096919919	6.395075967	2.783162406	2.964185718	5.410719557	6.509989418	0.887561738	4.071532016	3.461242923	5.152570911	1.92709087	8.072491217	6.440715173	0	2.686537614	5.123660157	4.08806353	1.142415413	3.683669555	3.592617921	6.033335377	4.987328442	2.005449657	2.193338744	3.185879315	8.003812982	10.39172953	3.389239265	0	4.728219977	1.673835597	1.54000503	2.890819746	2.34476021	5.988117626	6.470228852	3.205141645	0	5.755532984	3.099091878	2.99030323
Gm13166	9.224336687	12.30211747	6.372909556	11.29162882	28.80933893	20.23470224	18.01323112	18.34891171	10.04940509	9.27720802	19.76123812	13.52679889	9.764984127	12.42586433	21.37554308	12.69122405	10.30514182	11.56254522	12.55720856	2.760306503	4.751944158	3.582050152	16.65189551	13.899416	6.854492476	16.576513	7.185235841	9.050003065	7.979725508	13.03542277	6.580016232	10.61959772	11.43401855	10.39172953	18.07594275	6.392555639	10.40208395	9.206095783	16.94005533	17.34491848	9.379040839	13.687126	12.9404577	8.547044386	11.52227561	12.47032147	20.66061252	15.94828389
Ror1	5.124631493	3.514890704	7.435061148	0.940969068	5.238061624	8.093880898	3.275132931	6.116303903	5.481493686	25.97618246	1.976123812	8.116079335	5.424991182	2.662685213	4.071532016	2.307495282	2.061028365	6.744818043	6.27860428	0	1.900777663	2.686537614	0	8.17612706	6.854492476	5.525504333	2.694463441	2.011111792	1.994931377	9.024523456	4.386677488	5.309798858	5.717009273	14.54842135	5.648732108	9.132222341	5.673863972	2.510753395	0	15.8995086	1.172380105	0.855445375	2.156742951	3.205141645	0.960189634	6.714788482	0	3.987070973
Msh2	49.19646233	55.35952859	27.61594141	52.69426781	41.03148272	33.3872587	37.6640287	46.89166325	37.45687352	45.4583193	26.67767146	39.22771679	26.03995767	39.05271646	34.60802214	40.38116744	39.15953893	38.54181739	46.64106036	59.80664089	41.81710859	50.14870213	23.05647071	41.69824801	31.98763155	27.62752166	35.02802473	25.1388974	27.92903928	54.14714073	48.98456528	37.16859201	53.73988717	43.64526404	36.15188549	37.4421116	46.33655577	46.86739671	23.10007545	37.5806567	36.34378325	39.35048726	48.52671639	41.66684138	50.89005059	28.77766492	30.99091878	49.83838716
Arhgap18	105.5674088	109.8403345	124.2717363	124.207917	75.95189355	74.8683983	63.86509215	79.51195073	43.85194949	136.3749579	49.4030953	45.99111623	50.99491711	77.21787119	60.05509724	55.37988677	90.68524804	90.57327087	104.9423858	100.2911363	58.92410756	78.80510335	57.64117677	94.8430739	41.12695485	68.14788677	67.36158601	40.22223584	57.85300993	71.19346282	55.56458151	70.08934492	90.32874651	86.25135512	124.2721064	147.0287797	88.89053557	65.27958828	53.90017605	83.83377264	77.37708692	79.55641989	91.66157541	45.94036358	54.73080913	51.79979686	39.25516379	47.84485168
Rin2	42.02197824	48.32974718	18.05657707	29.17004111	27.06331839	56.65716628	47.4894275	46.89166325	48.41986089	84.42259298	41.49860006	48.69647601	46.65492416	35.50246951	62.09086324	41.53491508	44.31210984	52.03145348	42.15634302	51.52572139	50.37060808	45.67113944	20.49464063	23.71076847	31.98763155	49.729539	44.00956953	49.27223891	59.84794131	43.11716762	46.79122654	47.78818972	44.59267233	20.78345906	49.70884255	40.1817783	53.90170774	47.70431451	49.28016096	51.3120505	50.41234451	31.65147888	37.74300164	50.21388577	43.20853352	50.84054136	25.82576565	36.8804065
Gps2	239.8327539	217.044501	277.2215657	251.2387411	302.9345639	186.1592606	253.0040189	224.2644764	241.1857222	161.4234195	263.8125289	217.7814622	258.2295802	238.7541075	280.9357091	267.6694527	247.3234037	236.0686315	258.3197189	326.6362695	251.8530404	201.4903211	298.4532041	214.214529	220.4861746	232.071182	197.5939856	225.2445207	224.4297799	177.4822946	246.3850522	255.9323049	219.5331561	240.0489522	242.8954806	223.7394474	263.8346747	245.2169149	326.4810664	213.1979563	240.3379215	228.4039152	229.6931243	217.9496319	297.6587865	273.3878168	263.4228096	254.1757745
Sox6	313.6274474	236.3763999	204.9952574	222.0687	221.7446088	247.8751025	183.4074441	148.8300616	180.8892916	122.4591459	251.9557861	235.3663007	270.1645608	208.5770084	184.2368237	222.6732947	247.3234037	272.683358	317.5179878	294.4326936	228.0933196	270.4447865	317.6669297	252.6423262	219.3437592	254.1731993	162.5659609	222.227853	257.3461476	183.4986436	182.0471157	217.7017532	297.2844822	237.9706063	258.7119306	278.5327814	218.4437629	225.1308878	224.8407344	177.7854144	113.7208702	165.1009574	126.1694626	146.3681351	248.6891152	360.680067	228.2997683	274.1111294
Foxk1	147.589387	165.1998631	109.401614	161.8466797	116.110366	122.4199486	107.2606035	141.6943737	140.6916713	104.8324506	113.6271192	152.8528275	175.7697143	102.9571616	178.1295257	147.679698	148.3940422	146.4589061	156.965107	61.64684523	143.5087136	142.3864935	139.6197393	127.5475821	147.3715882	182.341643	176.0382781	191.0556203	162.5869072	140.381476	179.853777	141.2406496	90.32874651	139.2491757	151.3860205	136.9833351	99.29261952	113.8208206	97.02031689	118.5236096	168.8227351	212.150453	189.7933797	188.0349765	125.784842	143.8883246	138.4261039	167.4569809
Mast4	14.34896818	15.81700817	38.23745733	33.87488645	24.44428758	16.1877618	16.37566465	21.40706366	19.1852279	55.66324812	11.85674287	17.58483856	19.52996825	24.85172866	27.48284111	24.22870046	20.61028365	12.52609065	23.32053018	20.24224769	19.95816547	25.07435107	34.58470606	30.25167012	26.27555449	23.94385211	29.63909785	22.12222971	19.94931377	25.06812071	33.63119407	35.04467246	12.5774204	18.70511316	12.42721064	13.69833351	25.53238788	16.73835597	26.18008551	10.11786911	16.41332147	34.21781501	10.78371475	19.23084987	21.12417194	30.69617592	14.46242876	16.94505164
Adat2	15.37389448	21.9680669	16.99442548	19.76035043	11.34913352	15.17602668	31.11376284	12.23260781	16.44448106	12.06037043	10.86868097	18.93751845	16.27497355	17.75123476	12.21459605	19.6137099	14.42719855	17.34381783	17.0419259	18.40204335	14.25583248	20.59678838	21.77555567	10.62896518	20.56347743	5.525504333	14.37047168	26.1444533	24.93664221	17.04632208	12.42891955	19.11527589	19.43783153	15.5875943	11.29746422	6.392555639	13.23901594	29.29212294	15.4000503	15.8995086	3.517140315	17.96435288	22.64580098	16.02570822	14.40284451	12.47032147	14.46242876	16.94505164
Lig1	47.14660974	47.45102451	40.36176052	68.69074196	62.85673949	49.5750205	44.21429457	40.77535935	35.62970896	38.03655288	22.72542384	28.40627767	27.12495591	31.95222256	52.92991621	32.30493395	50.49519493	47.2137263	39.46551261	48.76541488	49.42021925	34.92498898	35.8656211	40.8806353	19.42106201	42.36219989	29.63909785	32.17778868	27.92903928	25.06812071	40.94232322	72.21326447	59.45689644	47.80195585	56.48732108	52.96688958	41.6083358	59.42116369	36.96012072	66.48885416	38.68854346	41.91682338	26.95928688	38.46169974	34.56682682	43.16649738	41.32122504	39.87070973
Abca5	11.27418928	21.9680669	4.24860637	18.81938136	10.47612325	18.21123202	6.550265862	12.23260781	11.87656965	18.55441604	13.83286669	12.174119	13.01997884	27.51441387	11.19671304	5.768738205	9.27462764	17.34381783	14.3510955	8.280919509	25.66049846	17.01473822	12.80915039	7.358514354	20.56347743	15.65559561	23.35201648	9.050003065	7.979725508	10.02724828	16.08448412	4.247839086	16.00762596	8.313383626	4.518985686	17.35122245	22.69545589	8.369177984	3.08001006	10.84057405	24.6199822	5.132672251	11.86208623	14.95732768	10.56208597	15.34808796	17.56152064	10.96444518
Hes1	143.4896818	160.8062497	325.0183873	205.1312568	132.6975611	105.2204517	72.05292448	111.1128542	169.012722	369.2328792	173.8988955	315.1744142	305.9695026	220.115311	206.6302498	296.5131437	259.6895739	129.1150883	121.9843117	54.28602789	134.0048253	159.4012318	195.980001	219.1202052	159.9381578	203.5227429	338.604239	205.1334028	278.2929271	245.667583	207.6360678	329.2075292	131.4912133	213.0304554	159.2942454	329.6732265	103.0751955	91.22404003	200.2006539	119.9690195	194.6150974	327.6355787	181.1664079	308.7619785	509.8606956	309.8395257	486.5574248	437.5810393
Srcin1	5.124631493	1.757445352	0	0	0	0	0.818783233	0	1.827164562	0	0	1.352679889	0	0.887561738	2.035766008	0	3.091542547	0	0.896943469	0.920102168	0.950388832	0	2.561830078	0	0	0	1.79630896	3.016667688	2.992397065	0	8.773354976	2.123919543	0	0	1.129746422	0	1.891287991	0.836917798	0	0	2.34476021	0	3.235114426	0	0.960189634	0.959255497	0	0
Pak2	408.9455931	341.823121	368.5666026	379.2105344	302.0615537	399.6353693	282.4802153	310.912115	338.025444	379.437808	394.2367005	357.1074908	354.7944233	366.5629977	438.7075747	395.7354409	367.8935631	346.8763565	469.101434	365.2805605	302.2236485	408.3537173	415.0164727	351.5734636	408.9847177	382.1807164	320.6411494	377.083461	381.031893	374.016361	417.4654743	441.775265	325.8695286	285.7725621	262.1011698	396.3384496	374.4750222	361.5484889	357.281167	320.1582869	357.575932	403.7702171	389.2921026	446.5830692	400.3990773	445.0945508	359.4946578	409.6715425
Ndc80	0	2.636168028	3.186454778	7.527752544	3.492041083	3.035205337	2.456349698	1.019383984	0	1.855441604	0	2.705359778	0	0	1.017883004	0	3.091542547	0	1.793886937	0	0.950388832	0	2.561830078	1.635225412	0	0.920917389	0	2.011111792	0	0	0.731112915	10.61959772	2.286803709	0	1.129746422	1.826444468	0	0	0	0	1.172380105	0	1.078371475	1.068380548	0	0	0	3.987070973
Scarna17	12.29911558	2.636168028	7.435061148	4.70484534	6.984082166	21.24643736	0.818783233	5.096919919	3.654329124	8.349487218	7.904495249	5.410719557	3.254994709	13.31342607	4.071532016	5.768738205	9.27462764	9.635454348	2.690830406	0.920102168	1.900777663	4.47756269	2.561830078	6.540901648	7.996907888	15.65559561	8.981544802	2.011111792	2.992397065	5.013624142	0	6.371758629	3.430205564	0	3.389239265	6.392555639	9.456439954	4.184588992	1.54000503	2.16811481	3.517140315	5.988117626	6.470228852	3.205141645	6.721327437	8.633299476	7.231214382	7.974141946
S100a9	6.149557792	10.54467211	7.435061148	4.70484534	10.47612325	1.011735112	0	2.038767968	18.27164562	41.74743609	21.73736193	20.29019834	21.69996473	20.41391997	12.21459605	18.45996226	7.213599276	12.52609065	1.793886937	2.760306503	3.801555327	25.9698636	21.77555567	2.452838118	11.42415413	10.13009128	15.26862616	16.08889434	2.992397065	14.0381476	8.042242061	23.36311497	16.00762596	9.352556579	23.72467485	70.31811203	5.673863972	87.03945104	67.76022132	17.34491848	53.92948482	24.80791588	54.99694524	28.8462748	35.52701645	35.4924534	19.62758189	50.83515491
Crtc1	17.42374708	20.21062155	14.8701223	19.76035043	16.58719514	16.1877618	12.28174849	20.38767968	13.70373421	15.77125363	30.62991909	16.23215867	14.10497707	33.72734604	14.25036206	10.38372877	20.61028365	16.38027239	16.14498243	15.64173685	27.56127612	24.17883853	15.37098047	17.98747953	11.42415413	23.02293472	17.06493512	28.15556509	22.94171083	24.06539588	28.51340367	8.495678173	26.29824266	29.09684269	24.85442128	27.39666702	19.8585239	27.61828735	23.10007545	15.8995086	10.55142094	30.79603351	16.17557213	10.68380548	24.96493048	20.14436544	25.82576565	27.90949681
Kmt5b	247.007238	268.0104162	227.3004408	245.5929267	185.9511877	215.4995789	187.5013603	181.4503491	208.2967601	190.1827644	206.5049384	196.1385839	244.1246032	227.2158049	241.2382719	188.0608655	201.9807797	183.0736326	237.6900192	272.3502416	164.4172679	251.6390232	203.6654912	161.0697031	235.337575	254.1731993	184.1216684	285.5778745	245.3765594	230.6267105	244.1917135	238.9409486	201.2387264	195.3645152	171.7214561	227.3923363	203.313459	160.6882173	218.6807143	174.1718897	220.4074597	225.837579	189.7933797	247.8642872	186.276789	183.2178	197.3088496	250.1887036
Clec12a	33.82256785	27.24040296	19.11872867	15.99647416	12.22214379	29.34031825	18.83201435	19.36829569	10.04940509	17.62669524	22.72542384	25.7009179	15.18997531	22.18904345	15.26824506	18.45996226	21.64079783	20.23445413	19.73275631	11.96132818	21.85894313	17.01473822	14.09006543	11.44657788	20.56347743	20.26018255	13.4723172	23.12778561	16.9569167	21.0572214	26.32006493	36.10663223	16.00762596	8.313383626	14.68670348	41.09500054	18.91287991	35.15054753	35.42011569	31.07631227	24.6199822	25.66336126	21.56742951	12.82056658	17.28341341	21.10362094	29.95788815	13.95474841
Ifit1	46.12168344	36.02762972	23.36733504	31.99294831	41.90449299	52.61022583	39.30159517	47.91104724	40.19762036	31.54250727	33.59410481	45.99111623	41.22993298	16.86367302	43.76896917	19.6137099	47.40365238	57.81272609	58.30132545	23.00255419	31.36283145	32.23845137	37.14653614	32.70450824	13.70898495	21.18109994	15.26862616	10.05555896	19.94931377	17.04632208	14.62225829	19.11527589	49.16627975	28.05766974	16.94619632	24.65700032	13.23901594	24.27061615	38.50012575	18.06762341	24.6199822	12.83168063	16.17557213	11.75218603	15.36303414	12.47032147	9.297275634	25.91596132
Dis3l	48.17153603	48.32974718	39.29960893	47.0484534	28.80933893	49.5750205	39.30159517	34.65905545	46.59269633	31.54250727	22.72542384	32.46431734	24.95495944	31.06466082	28.50072411	49.61114856	42.25108147	43.35954456	43.95022996	31.2834737	33.26360911	22.38781345	29.4610459	26.9812193	31.98763155	44.20403466	47.60218745	47.26112712	26.93157359	51.13896625	52.64012986	40.35447132	21.72463524	29.09684269	28.24366054	36.52888936	27.42367587	41.84588992	46.2001509	34.68983695	24.6199822	23.09702513	30.19440131	29.91465535	53.77061949	53.71830785	41.32122504	37.87717424
Gm2415	4.099705194	8.787226761	1.062151593	3.763876272	1.746020541	0	3.275132931	6.116303903	3.654329124	5.566324812	4.94030953	2.705359778	5.424991182	3.550246951	7.125181028	8.076233487	4.122056729	8.671908913	3.587773874	3.68040867	5.70233299	7.164100304	5.123660157	5.723288942	3.427246238	2.762752166	4.490772401	0	2.992397065	6.01634897	7.311129147	4.247839086	3.430205564	8.313383626	5.648732108	8.219000107	0	0	1.54000503	2.890819746	1.172380105	1.71089075	0	4.273522193	9.601896338	10.55181047	7.231214382	3.987070973
Slc38a4	4452.279841	4142.298695	4160.447788	4013.233075	5238.061624	4149.125695	5495.673058	6221.300453	5198.283179	9376.474146	4624.129721	4791.192168	4171.818219	4286.035632	4283.251681	4054.269211	4423.997384	3992.932282	4482.923456	3425.54037	5417.216341	4453.383852	4606.170481	5352.092774	4059.001961	3771.156707	5419.464133	3890.495762	4113.548499	3877.536911	3261.494712	3882.524925	3913.864548	4115.124895	4235.419335	4833.685285	4666.753117	3773.662353	4022.493138	4537.141592	4912.272639	4389.29022	4448.282336	4081.213695	3473.005906	3319.983276	3015.416397	3183.676172
Cep120	85.06888278	84.3573769	71.1641567	77.15946357	83.80898599	70.82145785	66.32144185	45.87227927	70.34583563	110.3987754	70.15239533	58.16523524	97.64984127	110.0576555	62.09086324	102.6835401	58.73930839	119.4796339	72.65242095	74.52827558	79.83266186	96.71535411	75.57398732	55.59766401	84.53874053	94.85449105	79.93574874	78.4333599	72.81499526	143.3896505	81.15353353	74.33718401	46.87947604	58.19368538	99.4176851	85.84289001	46.33655577	83.69177984	53.90017605	74.43860847	77.37708692	97.52077277	109.9938905	107.9064354	73.93460181	73.8626733	82.64245008	84.72525818
Gm50156	3.074778896	0	4.24860637	0.940969068	2.619030812	1.011735112	0.818783233	2.038767968	6.395075967	3.710883208	1.976123812	6.763399446	0	4.437808689	1.017883004	1.153747641	5.152570911	1.92709087	0	0.920102168	3.801555327	1.791025076	1.280915039	0.817612706	1.142415413	0.920917389	0.89815448	1.005555896	7.979725508	3.008174485	3.655564573	0	3.430205564	3.11751886	7.908224951	1.826444468	0	3.347671194	6.16002012	5.781639492	2.34476021	0.855445375	0	1.068380548	3.840758535	0	0	0
Mtm1	68.67006201	78.20631817	74.35061148	106.3295047	34.92041083	45.52808005	29.47619638	48.93043122	31.06179755	26.90390326	25.68960956	52.75451568	65.09989418	41.71540168	43.76896917	54.22613913	69.04445021	70.33881674	71.75547748	31.2834737	25.66049846	35.82050152	20.49464063	43.33347342	44.55420109	38.67853033	38.62064265	36.20001226	98.74910316	29.07902002	55.56458151	59.46974721	66.31730757	55.07616652	65.52529245	73.05777873	42.55397979	26.78136955	61.6002012	41.19418138	30.48188273	35.92870576	34.50788721	47.00874413	71.0540329	51.79979686	87.80760321	91.70263238
Col8a1	3.074778896	3.514890704	3.186454778	4.70484534	0	3.035205337	4.093916164	8.15507187	0.913582281	3.710883208	2.964185718	0	0	0	6.107298024	0	6.183085094	0.963545435	0	2.760306503	6.652721822	4.47756269	0	2.452838118	0	0.920917389	1.79630896	3.016667688	6.982259819	4.010899314	0	2.123919543	0	1.039172953	6.77847853	1.826444468	3.782575982	2.510753395	0	1.445409873	9.379040839	0.855445375	2.156742951	2.136761097	1.920379268	0	2.066061252	0.996767743
Piezo1	17.42374708	12.30211747	29.74024459	15.05550509	17.46020541	12.14082135	16.37566465	20.38767968	14.6173165	18.55441604	9.880619061	20.29019834	15.18997531	8.875617378	24.4291921	14.99871933	19.57976946	20.23445413	9.866378154	14.72163468	18.0573878	29.55191376	16.65189551	22.89315577	14.85140036	22.10201733	10.77785376	22.12222971	16.9569167	16.04359725	22.66450035	20.17723566	17.15102782	15.5875943	12.42721064	15.52477798	9.456439954	18.41219157	16.94005533	15.8995086	26.96474241	16.25346213	22.64580098	8.547044386	13.44265487	16.30734346	26.85879628	9.967677432
5730480H06Rik	44.07183084	48.32974718	48.85897326	46.10748433	50.6345957	34.39899381	29.47619638	39.75597537	28.32105071	26.90390326	29.64185718	22.99555812	42.31493122	28.40197561	34.60802214	49.61114856	36.06799638	34.68763565	39.46551261	37.72418887	38.01555327	18.8057633	37.14653614	38.42779718	31.98763155	34.07394339	41.31510609	37.20556816	45.88342167	47.12806694	36.55564573	23.36311497	35.44545749	38.44939927	44.06011044	44.74788947	41.6083358	25.94445175	40.04013078	28.90819746	26.96474241	56.45939476	44.21323049	36.32493864	48.96967133	23.02213194	38.22213316	50.83515491
Serinc5	77.89439869	57.11697395	67.97770193	74.33655637	48.01556489	45.52808005	78.60319034	60.14365504	42.93836721	81.63943058	40.51053815	47.34379612	69.43988713	52.36614253	55.98356522	69.22485846	78.31907785	96.35454348	88.79740338	32.20357587	44.66827509	53.73075228	79.41673243	89.93739766	53.69352439	47.88770422	74.54682185	73.40558041	50.87075011	54.14714073	67.26238815	73.27522424	60.60029829	71.70293377	71.17402456	66.66522309	38.77140381	55.2365747	53.90017605	55.64828012	55.10186493	84.68909214	75.48600327	66.239594	50.89005059	73.8626733	64.04789881	80.7381872
Rnf220	120.9413032	133.5658468	113.6502204	112.9162882	121.3484276	101.1735112	109.7169532	129.4617659	130.6422662	103.9047298	105.722624	124.4465498	108.4998236	111.832779	123.1638435	93.45355892	94.80730477	121.4067248	122.8812552	165.6183902	121.6497705	108.3570171	92.22588283	119.3714551	93.67806383	114.1937562	116.7600824	120.6667075	115.7060199	98.26703318	104.5491468	108.3198967	114.3401855	121.5832355	140.0885563	108.6734459	110.6403475	108.7993138	104.720342	90.33811707	71.51518639	98.37621815	94.89668983	86.53882441	100.8199116	112.2328932	107.4351851	103.6638453
Ring1	33.82256785	21.08934423	26.55378981	38.57973179	47.14255462	35.41072893	42.5767281	17.32952772	32.88896212	23.19302005	16.7970524	18.93751845	48.82492064	38.16515473	22.39342609	29.99743867	44.31210984	33.72409022	14.3510955	27.60306503	19.95816547	24.17883853	21.77555567	23.71076847	15.99381578	30.39027383	26.04647993	24.13334151	25.9341079	44.11989245	35.82453282	33.98271269	16.00762596	33.2535345	22.59492843	22.83055585	27.42367587	20.92294496	26.18008551	20.95844316	28.13712252	38.49504188	23.72417246	37.39331919	40.32796462	13.42957696	49.58547005	22.92565809
Rad51b	4.099705194	9.665949437	23.36733504	5.645814408	6.111071895	11.12908623	14.73809819	17.32952772	7.308658248	0.927720802	3.952247624	14.87947878	3.254994709	24.85172866	3.053649012	9.229981128	7.213599276	16.38027239	19.73275631	21.16234986	15.20622131	4.47756269	12.80915039	36.79257177	22.84830825	9.209173888	6.287081361	1.005555896	31.91890203	19.05177174	14.62225829	48.85014949	48.02287789	21.82263202	15.8164499	2.739666702	28.36931986	69.46417727	40.04013078	44.08500113	31.65426283	25.66336126	12.9404577	13.88894713	16.32322378	16.30734346	14.46242876	5.980606459
Gltp	21.52345227	14.93828549	4.24860637	15.99647416	6.984082166	13.15255646	16.37566465	23.44583163	17.35806334	24.12074085	26.67767146	22.99555812	15.18997531	14.20098781	11.19671304	20.76745754	11.335656	15.41672696	25.11441712	11.04122601	17.10699897	21.49230091	20.49464063	18.80509224	27.4179699	11.05100867	21.55570752	16.08889434	20.94677946	11.02997311	10.23558081	16.99135635	20.58123338	18.70511316	11.29746422	21.91733362	12.29337194	23.43369836	18.48006036	22.40385303	24.6199822	18.81979825	21.56742951	8.547044386	21.12417194	11.51106597	16.52849002	18.93858712
Cyth4	27.67301006	21.08934423	6.372909556	15.99647416	12.22214379	4.046940449	4.093916164	18.34891171	18.27164562	13.91581203	21.73736193	21.64287823	14.10497707	21.30148171	15.26824506	12.69122405	16.48822692	18.30736326	14.3510955	18.40204335	11.40466598	11.64166299	25.61830078	8.993739766	21.70589284	17.49743039	15.26862616	9.050003065	9.974656884	21.0572214	20.47116161	27.61095406	16.00762596	19.74428611	16.94619632	21.91733362	15.13030393	44.35664332	16.94005533	12.28598392	15.24094136	17.1089075	34.50788721	23.50437206	17.28341341	18.22585445	17.56152064	22.92565809
Gm47374	0	0.878722676	0	3.763876272	1.746020541	3.035205337	0	2.038767968	0	0.927720802	1.976123812	0	0	1.775123476	0	1.153747641	1.030514182	1.92709087	1.793886937	0.920102168	0	1.791025076	5.123660157	0.817612706	0	4.604586944	0.89815448	0	10.97212257	2.005449657	0	4.247839086	2.286803709	0	0	0.913222234	2.836931986	0	0	0.722704937	1.172380105	0	6.470228852	0	0	0.959255497	2.066061252	0
Tab1	15.37389448	6.151058733	8.497212741	10.35065975	15.71418487	5.058675561	8.187832327	2.038767968	5.481493686	12.06037043	7.904495249	1.352679889	22.78496296	6.212932165	19.33977708	8.076233487	9.27462764	8.671908913	8.072491217	11.96132818	6.652721822	4.47756269	10.24732031	14.71702871	12.56656954	23.02293472	17.06493512	14.07778255	17.95438239	11.02997311	18.27782287	8.495678173	8.003812982	18.70511316	6.77847853	7.305777873	9.456439954	9.206095783	10.78003521	14.45409873	4.689520419	9.409899127	10.78371475	5.341902742	12.48246524	10.55181047	13.42939814	10.96444518
Kcna2	13.32404188	20.21062155	6.372909556	12.23259788	13.96816433	18.21123202	18.83201435	17.32952772	9.13582281	10.20492882	4.94030953	1.352679889	10.84998236	4.437808689	9.160947036	4.614990564	7.213599276	13.48963609	19.73275631	6.440715173	22.80933196	16.11922568	19.21372559	22.89315577	4.56966165	8.288256499	8.981544802	12.06667075	3.989862754	15.04087243	10.23558081	18.05331612	19.43783153	14.54842135	18.07594275	14.61155575	10.40208395	29.29212294	12.32004024	21.6811481	8.206660734	10.2653445	17.25394361	16.02570822	7.681517071	12.47032147	8.264245008	10.96444518
Jak1	1096.671139	1267.118099	937.8798563	1132.926758	899.2005788	1173.61273	1012.834859	990.8412322	1064.323357	1007.504791	1085.880035	992.8670387	1057.87328	1057.08603	1182.780051	1128.365193	984.1410441	1276.697701	1198.316474	1214.534861	910.4725008	1290.433567	1261.701314	1023.651108	987.0469165	1257.052236	1257.416272	1279.0671	1167.034855	1150.125378	1326.96994	1207.44826	983.3255949	1085.935736	937.6895299	1233.763238	952.2635034	1021.876632	1045.663415	1074.662241	1139.553462	1469.655155	1156.014222	1134.620142	1201.197232	1508.908897	1222.075231	1292.807763
Wrn	79.94425129	79.08504085	69.03985352	75.27752544	64.60276003	81.95054409	69.59657478	68.29872691	90.44464582	101.1215674	100.7823144	71.69203413	66.18489242	62.12932165	64.12662925	46.14990564	95.83781895	81.90136195	78.93102523	38.64429104	104.5427715	64.47690274	70.45032716	66.22662919	115.3839567	58.93871288	56.58373225	35.19445636	78.79978939	53.14441591	54.10235568	63.71758629	116.6269892	78.97714445	94.89869942	56.61977852	81.3253836	68.62725947	77.0002515	56.37098505	93.79040839	51.32672251	74.4076318	59.82931071	107.541239	79.61820628	85.74154196	80.7381872
Ppp2r1b	76.86947239	77.3275955	71.1641567	50.81232967	61.98372922	65.76278229	59.77117599	57.08550309	43.85194949	50.09692331	56.31952865	85.21883302	60.75990123	54.14126601	52.92991621	53.07239149	78.31907785	84.79199826	41.25939955	66.24735607	42.76749743	61.79036513	55.07934669	67.8618546	50.26627816	60.78054766	67.36158601	47.26112712	70.82006388	63.17166419	38.01787156	88.14266104	68.60411128	56.11533948	50.83858897	48.40077841	34.98882783	77.83335525	50.82016599	57.81639492	51.58472461	60.73662164	70.0941459	45.94036358	72.01422254	67.14788482	57.84971506	60.80283234
Slc38a7	55.34602012	91.38715831	70.10200511	63.98589662	61.11071895	60.70410673	75.32805741	46.89166325	55.72851914	57.51868972	54.34340484	41.93307657	60.75990123	105.6198468	71.25181028	63.45612026	87.59370549	54.92208978	83.41574257	110.4122601	76.98149537	78.80510335	75.57398732	72.76753084	60.54801687	69.06880416	59.27819569	78.4333599	72.81499526	98.26703318	92.12022725	76.46110355	76.60792426	92.48639284	70.04427814	52.05366734	105.9121275	67.79034167	63.14020623	77.32942821	52.75710472	60.73662164	72.25088885	81.19692167	63.37251583	60.43309633	70.24608257	67.78020654
5430405H02Rik	49.19646233	57.99569662	55.23188281	36.69779365	37.53944164	47.55155027	54.85847659	44.85289529	36.54329124	36.18111128	49.4030953	51.40183579	33.63494533	78.10543293	47.84050119	44.996158	53.58673748	42.39599913	64.57992973	75.44837774	52.27138574	59.99934005	65.326667	49.87437507	71.972171	42.36219989	39.51879713	56.31113018	57.85300993	41.11171796	65.80016232	54.15994835	45.73607418	46.7627829	55.35757466	39.26855607	47.28219977	49.37815011	56.98018611	41.19418138	65.65328587	75.27919302	62.54554557	30.9830359	50.89005059	73.8626733	42.35425567	27.90949681
Ctrc	0	3.514890704	0	4.70484534	0.873010271	3.035205337	13.10053172	10.19383984	1.827164562	3.710883208	0	1.352679889	1.084998236	0	1.017883004	0	1.030514182	0	0.896943469	4.600510838	5.70233299	8.059612842	1.280915039	0	3.427246238	0.920917389	3.592617921	2.011111792	3.989862754	2.005449657	2.193338744	6.371758629	0	9.352556579	1.129746422	4.566111171	1.891287991	5.858424589	0	4.336229619	1.172380105	3.421781501	0	3.205141645	0.960189634	1.918510995	2.066061252	0
Zfp512b	33.82256785	46.57230183	33.98885096	41.40263899	43.65051354	48.56328539	60.58995922	42.81412732	56.64210142	77.00082657	43.47472387	32.46431734	41.22993298	59.46663643	49.8762672	35.76617687	47.40365238	37.57827196	64.57992973	74.52827558	30.41244261	44.7756269	32.02287598	65.40901648	53.69352439	65.38513461	33.23171577	48.26668301	28.92650496	45.12261728	41.67343614	37.16859201	41.16246677	74.82045263	47.44934971	55.70655628	50.11913176	37.66130093	20.02006539	56.37098505	29.30950262	35.07326038	15.09720065	19.23084987	26.88530975	47.00351937	36.15607191	45.85131619
Pcnt	166.0380604	136.2020148	123.2095847	149.6140818	99.52317086	104.2087166	94.97885499	131.5005339	112.3706206	90.9166386	95.84200489	106.8617112	180.1097072	149.9979337	139.4499715	139.6034646	110.2650175	115.6254522	153.3773331	140.7756316	119.7489928	137.9089309	125.5296738	105.4720391	131.3777725	96.69632582	126.6397817	130.7222665	135.6553336	103.2806573	150.6092604	185.84296	136.0648207	103.9172953	124.2721064	130.5907795	109.6947035	78.67027305	124.7404074	80.22024796	157.098934	116.340571	118.6208623	131.4108074	144.0284451	117.9884262	134.2939814	117.6185937
Rxrg	18.44867337	18.4531762	33.98885096	27.28810297	18.33321569	31.36378848	11.46296526	24.46521561	26.49388615	17.62669524	20.74930003	16.23215867	15.18997531	13.31342607	13.23247905	4.614990564	20.61028365	22.161545	8.969434685	39.56439321	13.30544364	13.43268807	14.09006543	24.52838118	10.28173871	21.18109994	24.25017096	21.11667382	23.93917652	35.09536899	20.47116161	22.3011552	40.01906491	24.94015088	18.07594275	25.57022256	38.77140381	21.75986276	13.86004527	36.13524683	15.24094136	8.554453752	17.25394361	7.478663838	24.00474085	18.22585445	26.85879628	19.93535486
Cyp1a2	3387.381417	2783.793438	2055.263332	2880.306317	3116.646666	3396.394772	3378.299618	3770.701356	2931.68554	2833.259329	2091.727055	2724.297297	3019.550092	1973.937305	2946.771297	2778.22432	2188.812123	2847.27676	2564.361376	2138.317438	2570.80179	2964.146501	1972.60916	2795.417842	2958.855919	2708.41804	2680.092969	2684.834243	1984.95672	2518.844769	2627.619815	2591.181843	1707.098969	2627.029226	2128.442258	1244.721905	2453.946168	2048.774771	2648.808652	2351.681864	2884.055058	2423.476748	2825.333265	2119.667008	1799.395374	1699.800741	1644.584757	2381.278139
Gm38077	11.27418928	7.908504085	13.8079707	10.35065975	12.22214379	6.070410673	4.093916164	15.29075976	14.6173165	12.98809123	14.82092859	13.52679889	6.509989418	13.31342607	6.107298024	14.99871933	18.54925528	11.56254522	6.27860428	1.840204335	14.25583248	7.164100304	7.685490235	3.270450824	19.42106201	3.683669555	9.879699282	3.016667688	13.96451964	4.010899314	3.655564573	12.74351726	19.43783153	8.313383626	4.518985686	8.219000107	10.40208395	15.90143817	4.62001509	7.227049366	11.72380105	8.554453752	6.470228852	5.341902742	15.36303414	11.51106597	8.264245008	11.96121292
Nudt16l1	162.9632815	207.3785516	159.3227389	207.013195	164.9989412	125.4551539	169.4881292	123.345462	134.2965953	115.9651003	109.6748716	97.39295202	86.79985891	111.832779	121.1280775	104.9910353	167.9738117	153.2037241	152.4803896	170.218901	136.8559918	162.0877694	114.0014385	174.9691191	108.5294642	130.7702692	140.1120989	139.7722696	92.76430902	189.5149926	159.3826154	127.4351726	172.65368	184.9727857	167.2024704	178.0783357	175.8897831	222.6201344	140.1404577	176.3400045	87.92850786	106.9306719	84.11297508	94.01748825	125.784842	137.1735361	158.0536858	121.6056647
Elovl5	6119.834929	5652.822975	8597.05499	8466.839674	4359.813292	3223.388067	3091.725487	4807.414867	2014.44893	5016.186376	1694.526169	1776.068695	3226.784755	5023.599436	4286.30533	3745.064843	5836.832328	4361.006638	3198.500409	1859.526481	3581.065118	2042.664099	2383.782888	5392.973409	3565.478503	3296.884252	2885.770345	2427.411933	4145.467401	4640.610506	4244.841582	5917.239847	2716.722807	2533.50366	2491.09086	2377.117475	3397.698875	1540.765667	2003.546544	2306.874158	4505.456743	4390.145665	4288.683357	4822.669795	3841.718725	3758.363039	3927.58244	2394.236119
Gm48766	7.17448409	0	1.062151593	2.822907204	0.873010271	1.011735112	0	2.038767968	4.567911405	1.855441604	1.976123812	0	2.169996473	0.887561738	1.017883004	1.153747641	4.122056729	0.963545435	1.793886937	0.920102168	0.950388832	4.47756269	3.842745118	5.723288942	0	0.920917389	0	4.022223584	0.997465688	6.01634897	3.655564573	6.371758629	0	3.11751886	1.129746422	0.913222234	0	0	0	0.722704937	5.861900524	1.71089075	4.313485901	2.136761097	3.840758535	3.83702199	0	0
Pdcd4	1142.792823	1207.364957	1240.59306	1149.864201	1109.596054	1140.225471	1013.653642	1203.892485	769.2362806	888.7565283	757.843482	722.3310608	892.9535485	791.7050701	857.0574894	950.6880562	1117.077374	1019.43107	1051.217745	789.4476598	1149.970486	841.7817858	781.3581739	890.3802369	973.3379316	823.3001456	745.4682185	724.0002452	1038.361782	861.3406276	871.4865943	838.9482195	944.4499319	661.9531712	1085.686311	822.8132329	1016.567295	606.7654039	871.642847	829.6652672	864.0441373	758.7800478	655.649857	820.5162611	874.7327564	803.8561068	762.376602	747.5758074
Pbk	1.024926299	0	2.124303185	2.822907204	0.873010271	4.046940449	1.637566465	0	1.827164562	0	4.94030953	2.705359778	1.084998236	0	1.017883004	3.461242923	2.061028365	2.890636304	1.793886937	0.920102168	0.950388832	0	0	0.817612706	0	0	0.89815448	0	4.987328442	0	0	0	0	0	0	0	0.945643995	0	0	0	0	0	1.078371475	0	0	0	1.033030626	0
Kdm3b	73.7946935	58.8744193	38.23745733	81.86430891	39.28546218	63.73931207	39.30159517	36.69782342	45.67911405	44.5305985	42.48666196	54.10719557	59.674903	40.82783994	47.84050119	40.38116744	41.22056729	83.82845282	63.68298626	74.52827558	54.17216341	46.56665198	51.23660157	53.14482589	46.83903192	57.09687811	42.21326057	51.2833507	80.79472076	56.15259039	69.45572689	59.46974721	49.16627975	50.91947471	33.89239265	62.09911192	41.6083358	42.68280772	36.96012072	37.5806567	75.03232671	62.44751239	43.13485901	67.30797454	56.6511884	67.14788482	56.81668443	36.8804065
Faap100	45.09675714	16.69573085	28.678093	56.45814408	44.52352381	49.5750205	39.30159517	37.7172074	42.93836721	57.51868972	41.49860006	25.7009179	20.61496649	23.07660518	36.64378814	34.61242923	61.83085094	52.99499891	40.36245608	51.52572139	55.12255224	49.25318959	34.58470606	34.33973365	41.12695485	42.36219989	41.31510609	45.25001532	30.92143634	38.10354348	32.90008116	30.79683338	49.16627975	49.88030176	28.24366054	31.96277819	28.36931986	51.8889035	53.90017605	32.52172215	29.30950262	30.79603351	33.42951574	37.39331919	39.36777499	44.12575288	28.92485753	52.82869039
F630028O10Rik	2.049852597	10.54467211	6.372909556	6.586783476	3.492041083	2.023470224	0	6.116303903	5.481493686	0	6.916433343	10.82143911	2.169996473	1.775123476	3.053649012	11.53747641	2.061028365	4.817727174	2.690830406	0	2.851166495	1.791025076	0	7.358514354	1.142415413	3.683669555	0.89815448	1.005555896	4.987328442	2.005449657	4.386677488	5.309798858	3.430205564	1.039172953	0	0.913222234	0.945643995	3.347671194	0	3.613524683	3.517140315	3.421781501	3.235114426	5.341902742	3.840758535	0	3.099091878	0.996767743
Pcnx3	185.51166	194.1977114	182.6900739	187.2528445	128.3325098	194.2531415	175.2196118	162.0820534	146.173165	148.4353283	136.352543	105.5090314	145.3897637	181.9501563	199.5050688	132.6809787	143.2414713	171.5110874	165.9345417	217.1441116	119.7489928	138.8044434	161.3952949	152.0759633	149.6564191	196.1554038	187.7142864	187.0333967	126.6781424	205.5585898	198.1315999	178.4092416	120.0571947	175.6202291	187.537906	161.6403354	129.5532274	195.8387648	180.1805885	145.9863972	117.2380105	189.0534279	142.3450347	119.6586214	156.5109103	185.136311	217.9694621	187.3923357
Ikzf1	11.27418928	14.05956282	11.68366752	9.40969068	10.47612325	17.19949691	10.64418203	8.15507187	16.44448106	13.91581203	13.83286669	16.23215867	22.78496296	12.42586433	25.4470751	27.68994338	6.183085094	14.45318152	5.381660811	10.12112384	8.553499485	17.91025076	7.685490235	8.17612706	14.85140036	13.81376083	20.65755304	16.08889434	13.96451964	21.0572214	9.504467891	14.8674368	12.5774204	16.62676725	15.8164499	15.52477798	2.836931986	11.71684918	4.62001509	10.84057405	15.24094136	10.2653445	15.09720065	12.82056658	15.36303414	17.26659895	11.36333689	17.94181938
Appl2	69.6949883	102.8105531	89.22073378	64.92686569	96.03112978	89.03268987	97.43520469	91.74455854	54.81493686	71.43450175	69.16433343	43.28575646	54.24991182	94.96910595	64.12662925	56.53363441	59.76982257	64.55754413	68.16770361	84.64939942	62.72566289	74.32754066	53.79843165	68.67946731	100.5325563	58.01779549	84.42652114	78.4333599	58.85047562	48.13079176	54.8334686	67.96542538	64.03050386	66.50706901	62.13605319	69.40488979	84.16231559	91.22404003	60.06019617	86.72459239	58.61900524	57.31484014	59.31043114	58.76093016	66.25308473	60.43309633	50.61850067	48.84161942
Serpinf2	2283.535793	2449.000098	1903.375654	1740.792776	2030.62189	1815.052791	2209.077162	1742.127228	1456.250156	2379.603857	1458.379373	1446.014802	2183.016452	2091.983016	1819.974811	1827.536263	1994.044943	2067.768503	1785.814446	2859.677537	1640.371123	2022.962823	2023.845762	1873.968322	1360.616756	1740.533865	1830.438831	1518.389403	2046.799593	2802.615895	2312.510149	1997.54633	2174.750327	2712.241408	2131.831498	2677.56759	1667.170364	2138.324975	2082.086801	1762.67734	1566.29982	1677.528381	1642.359757	1523.510662	2319.818155	2136.261993	2471.009257	2479.958145
Mafk	112.7418928	97.53821704	173.1307096	126.0898551	94.28510924	112.3025975	117.0860023	132.5199179	138.8645067	244.9182917	166.9824621	159.6162269	169.2597249	146.4476867	161.8433976	148.8334457	139.1194146	115.6254522	140.8201246	111.3323623	83.63421719	116.4166299	212.6318965	127.5475821	102.8173871	150.1095344	151.7881072	195.0778438	105.731363	110.2997311	164.5004058	167.7896439	76.60792426	95.6039117	137.8290634	132.4172239	78.48845162	118.0054096	113.9603722	89.61541213	139.5132325	171.089075	112.1506334	102.5645326	137.3071176	161.1549236	208.6721865	190.382639
Irs2	126.0659347	103.6892758	75.41276307	63.98589662	91.66607843	73.85666319	102.3479041	127.422998	151.6546586	924.0099188	128.4480478	114.9777906	126.9447937	125.146205	76.3412253	119.9897547	49.46468075	84.79199826	85.20962951	108.5720558	76.03110653	169.2518697	133.2151641	74.40275625	167.9350657	99.45907799	83.52836666	126.7000429	58.85047562	111.302456	64.33793649	113.6296956	46.87947604	85.21218217	61.00630677	47.48755617	99.29261952	66.95342387	40.04013078	65.04344429	226.2693602	143.714823	129.404577	125.0005242	60.49194693	32.61468691	50.61850067	26.91272907
Sh3yl1	8.199410389	25.48295761	21.24303185	19.76035043	20.07923623	32.37552359	18.83201435	28.54275155	22.83955702	12.98809123	36.55829053	32.46431734	43.39992945	19.52635823	22.39342609	28.84369103	22.67131201	29.86990848	25.11441712	30.36337153	33.26360911	22.38781345	34.58470606	30.25167012	30.84521614	26.70660428	57.48188673	21.11667382	33.91383341	47.12806694	32.16896824	19.11527589	28.58504636	24.94015088	24.85442128	26.48344479	16.07594792	30.12904074	35.42011569	33.24442708	30.48188273	38.49504188	22.64580098	35.25655809	26.88530975	38.3702199	30.99091878	27.90949681
Gm38375	4.099705194	1.757445352	2.124303185	2.822907204	1.746020541	11.12908623	0	0	0	0	2.964185718	1.352679889	0	1.775123476	4.071532016	2.307495282	1.030514182	2.890636304	6.27860428	2.760306503	0	0	0	0	2.284830825	3.683669555	3.592617921	1.005555896	2.992397065	0	5.117790403	8.495678173	2.286803709	0	0	0	2.836931986	0	0	0	3.517140315	0	3.235114426	2.136761097	4.800948169	0.959255497	3.099091878	0.996767743
Gatad2b	363.848836	305.7954913	262.3514434	312.4017306	342.2200261	383.4476075	306.224929	313.970267	318.8402161	226.3638757	318.1559338	284.0627767	287.5245326	263.6058361	304.3470182	303.4356296	294.7270561	276.5375398	321.1057617	385.5228082	315.5290921	314.3249009	343.2852305	354.8439144	341.5822084	327.8465904	361.058101	335.8556693	333.1535399	255.6948312	369.9431348	360.0043626	285.8504636	294.0859458	275.6581269	343.37156	311.1168745	325.5610236	297.2209708	278.9641055	310.6807278	381.5286373	277.1414692	379.2750946	284.2161316	295.4506932	274.7861465	287.0691101
Cela2a	0	3.514890704	0	4.70484534	0.873010271	3.035205337	13.10053172	10.19383984	1.827164562	3.710883208	0	1.352679889	1.084998236	0	1.017883004	0	1.030514182	0	0.896943469	4.600510838	5.70233299	8.059612842	1.280915039	0	3.427246238	0.920917389	3.592617921	2.011111792	3.989862754	2.005449657	2.193338744	6.371758629	0	9.352556579	1.129746422	4.566111171	1.891287991	5.858424589	0	4.336229619	1.172380105	3.421781501	0	3.205141645	0.960189634	1.918510995	3.099091878	0
Gpbp1l1	239.8327539	206.4998289	200.746651	252.1797102	227.8556807	260.0159238	253.8228021	237.5164682	274.9882666	238.4242461	184.7675764	250.2457795	216.9996473	202.3640762	212.7375478	191.5221084	228.7741485	241.8499041	252.9380581	227.2652354	212.8870983	205.0723712	216.4746416	255.912777	199.9226972	202.6018255	239.8072462	281.5556509	236.3993682	243.6621333	239.0739231	243.1887877	225.2501654	245.244817	187.537906	211.8675583	244.9217948	214.2509564	267.9608752	230.5428748	236.8207812	296.8395452	255.5740397	224.3599151	193.958306	190.891844	232.4318909	197.3600132
Gm37694	1.024926299	0	1.062151593	1.881938136	2.619030812	1.011735112	1.637566465	1.019383984	1.827164562	0.927720802	0	0	1.084998236	2.662685213	0	1.153747641	0	0	0	0.920102168	0	1.791025076	1.280915039	0	1.142415413	0	3.592617921	4.022223584	1.994931377	2.005449657	0	3.185879315	3.430205564	1.039172953	0	1.826444468	0	0	0	0	2.34476021	0	0	0	0	0	1.033030626	1.993535486
Rassf3	799.4425129	630.0441587	551.2566766	710.4316463	1026.660078	926.7493628	742.6363921	1001.035072	992.1503571	770.0082657	432.7711149	439.620964	685.7188854	482.8335854	305.3649012	479.9590187	575.0269137	493.3352626	553.4141201	264.0693221	541.7216341	644.7690274	529.0179112	572.3288942	404.4150561	485.3234639	587.39303	335.8556693	489.755653	418.1362534	585.6214446	337.7032074	415.0548732	701.4417434	525.3320861	365.2888936	347.9969903	375.7760915	502.0416398	473.3717334	478.3310828	461.0850572	485.2671639	455.1301136	342.7876993	284.8988827	443.1701386	398.7070973
Gm2792	4.099705194	7.908504085	2.124303185	5.645814408	4.365051354	11.12908623	4.093916164	7.135687886	7.308658248	8.349487218	5.928371437	1.352679889	0	4.437808689	8.143064032	2.307495282	4.122056729	7.708363478	3.587773874	1.840204335	13.30544364	4.47756269	3.842745118	6.540901648	6.854492476	3.683669555	5.388926881	13.07222665	6.982259819	0	8.773354976	5.309798858	3.430205564	15.5875943	3.389239265	2.739666702	7.565151963	8.369177984	1.54000503	2.890819746	4.689520419	1.71089075	1.078371475	2.136761097	1.920379268	3.83702199	4.132122504	0.996767743
2210039B01Rik	3.074778896	0.878722676	1.062151593	0	0.873010271	2.023470224	1.637566465	15.29075976	4.567911405	1.855441604	0	1.352679889	0	1.775123476	0	0	3.091542547	1.92709087	0.896943469	0	1.900777663	0	1.280915039	3.270450824	0	0.920917389	0	0	2.992397065	4.010899314	0	3.185879315	4.573607418	1.039172953	0	0	0	1.673835597	0	0.722704937	2.34476021	2.566336126	3.235114426	0	0	0	2.066061252	0
Frg1	303.3781844	196.8338794	195.435893	324.6343285	250.5539477	225.61693	165.394213	198.7798768	243.926469	186.4718812	205.5168765	170.437666	248.4645961	236.0914223	240.2203889	206.5208277	240.1098045	208.1258139	259.2166624	241.0667679	248.0514851	239.9973602	221.5983018	208.49124	217.0589284	211.8109994	224.53862	227.2556325	276.2979957	202.5504153	247.8472781	287.7910981	275.559847	215.1088013	189.7973988	220.9997807	300.7147905	162.3620529	251.0208199	194.4076279	242.6826817	183.0653103	198.4203515	226.4966762	278.4549938	254.2027068	204.5400639	223.2759745
2010320M18Rik	113.7668191	92.26588099	87.09643059	107.2704737	83.80898599	75.88013341	91.70372206	83.58948667	71.25941792	91.8443594	84.97332392	85.21883302	108.4998236	116.2705877	102.8061834	99.22229713	71.10547858	89.60972543	89.69434685	120.533384	91.23732784	92.23779142	71.7312422	76.85559437	66.26009393	53.41320855	98.79699282	85.47225117	92.76430902	101.2752077	90.65800142	112.5677358	56.02669087	68.58541491	77.95250309	86.75611224	64.30379169	82.01794424	60.06019617	96.11975656	86.75612776	79.55641989	83.0346036	92.9491077	52.81042986	68.10714031	82.64245008	75.75434849
Dennd1a	105.5674088	97.53821704	118.9609784	84.68721612	110.8723044	138.6077104	115.4484358	116.2097741	83.13598757	113.1819378	71.14045724	73.04471402	71.6098836	114.4954642	78.37699131	73.83984902	104.0819324	94.42745261	86.10657298	114.0926688	67.47760705	83.28266604	90.94496779	109.5601026	49.12386274	96.69632582	101.4914563	84.46669527	123.6857454	121.3297042	104.5491468	86.0187415	76.60792426	114.3090249	83.6012352	90.40900118	59.57557171	96.24554682	78.54025653	83.83377264	78.54946702	76.13463839	54.99694524	73.71825783	95.05877375	82.49597277	53.71759255	73.760813
Rad21	479.6655077	426.1804979	438.6686077	415.908328	391.9816116	406.7175151	398.7474343	373.0945381	377.309482	282.0271238	387.3202672	350.3440913	444.8492769	438.4554985	420.3856807	436.1166083	345.2222511	375.7827196	470.895321	437.0485296	358.2965895	394.0255167	422.701963	372.0137812	437.545103	411.6500728	388.9008899	416.300141	393.0014812	422.1471528	565.8813959	366.3761212	347.5941638	372.0239173	372.8163191	411.8632276	365.9642262	361.5484889	315.7010311	366.4114028	347.024511	492.7365361	352.6274724	376.069953	402.3194566	506.4869026	431.8068017	434.5907361
Cybb	114.7917454	93.14460366	91.34503696	83.74624705	101.2691914	78.91533875	112.9920861	86.64763862	102.3212155	150.2907699	97.8181287	117.6831504	124.7747972	126.0337668	127.2353755	113.0672688	99.95987568	113.6983613	84.31268604	89.24991026	133.0544364	156.7146942	87.10222267	85.84933413	124.52328	120.6401779	122.1490093	132.7333783	101.7415002	93.25340904	103.8180339	168.8516037	156.6460541	94.56473875	94.89869942	120.5453349	97.40133153	178.2634911	90.86029677	94.67434669	173.5122555	160.8237305	155.2854925	129.2740463	120.9838939	117.0291707	98.13790947	162.4731421
Serpinb6b	10.24926299	13.18084014	15.93227389	5.645814408	12.22214379	4.046940449	4.093916164	11.21322382	3.654329124	3.710883208	13.83286669	6.763399446	14.10497707	1.775123476	6.107298024	20.76745754	9.27462764	8.671908913	10.76332162	4.600510838	9.503888317	10.74615046	14.09006543	14.71702871	4.56966165	4.604586944	12.57416272	3.016667688	9.974656884	20.05449657	8.042242061	9.557637944	4.573607418	10.39172953	13.55695706	5.479333405	10.40208395	9.206095783	3.08001006	2.890819746	16.41332147	9.409899127	6.470228852	9.615424935	5.761137803	8.633299476	11.36333689	1.993535486
Hnrnpr	230.6084172	194.1977114	159.3227389	216.4228856	182.4591466	165.9245584	140.0119328	160.0432855	193.6794436	160.4956987	145.2451002	158.263547	193.1296861	168.6367302	156.7539826	219.2120518	225.6826059	180.1829963	208.0908847	206.1028855	152.0622131	160.2967443	206.2273213	147.9878998	189.6409585	144.58403	147.2973347	150.8333844	192.5108779	143.3896505	195.9382611	191.1527589	224.1067635	190.1686504	141.2183027	168.9461133	194.8026631	139.7652723	154.000503	127.9187738	181.7189162	166.8118482	177.9312934	157.0519406	241.0075981	193.7696105	213.8373396	233.2436519
Tada2a	57.39587272	44.81485648	36.11315415	66.80880383	62.85673949	52.61022583	55.67725982	49.9498152	49.33344317	43.60287769	38.53441434	50.0491559	55.33491005	39.05271646	48.85838419	44.996158	53.58673748	57.81272609	51.1257777	71.76796907	50.37060808	37.6115266	48.67477149	47.42153695	59.40560146	64.46421722	45.80587849	68.37780093	55.85807855	36.09809382	55.56458151	42.47839086	61.74370015	43.64526404	66.65503888	40.1817783	66.19507968	55.2365747	30.8001006	48.42123075	35.17140315	40.20593263	47.44834492	63.03445235	34.56682682	73.8626733	81.60941945	70.77050977
Fmnl2	78.91932499	86.99354493	72.2263083	78.10043264	49.76158543	58.68063651	52.40212689	56.06611911	52.07419002	168.845186	64.2240239	68.98667435	61.84489947	76.33030945	77.3591083	69.22485846	59.76982257	79.01072565	46.64106036	77.28858208	62.72566289	68.95446543	64.04575196	46.60392424	73.11458641	63.54329983	61.97265913	58.32224197	86.77951489	68.18528833	76.76685604	78.5850231	57.17009273	56.11533948	40.67087118	60.27266745	46.33655577	63.60575268	32.34010563	39.02606657	123.099911	84.68909214	65.78066	55.55578851	73.93460181	69.06639581	67.14699069	59.80606459
Zfp414	15.37389448	27.24040296	21.24303185	23.5242267	15.71418487	27.31684803	22.92593052	16.31014374	10.04940509	4.63860401	9.880619061	13.52679889	17.35997178	25.7392904	26.4649581	24.22870046	17.5187411	18.30736326	16.14498243	30.36337153	10.45427715	20.59678838	25.61830078	22.07554306	15.99381578	25.78568689	10.77785376	22.12222971	19.94931377	30.08174485	18.27782287	24.42507475	18.29442967	8.313383626	22.59492843	9.132222341	13.23901594	12.55376698	9.24003018	11.56327898	16.41332147	23.95247051	14.01882918	8.547044386	18.24360304	14.38883246	17.56152064	18.93858712
Birc3	20.49852597	23.72551225	21.24303185	40.46166992	19.20622596	15.17602668	22.92593052	25.48459959	22.83955702	36.18111128	43.47472387	21.64287823	29.29495238	31.95222256	33.59013913	24.22870046	19.57976946	29.86990848	24.21747365	14.72163468	32.31322028	32.23845137	28.18013086	19.62270494	46.83903192	11.97192605	22.453862	16.08889434	25.9341079	26.07084554	21.20227453	12.74351726	17.15102782	31.1751886	22.59492843	26.48344479	23.64109988	30.12904074	16.94005533	28.18549253	31.65426283	22.24157975	32.35114426	13.88894713	24.96493048	23.02213194	25.82576565	22.92565809
Vcp	2413.701433	2171.323733	2182.721523	2471.925742	2155.462358	2040.669721	2128.017622	1961.294785	1746.769321	1709.789438	1876.32956	2000.613556	2345.766187	2274.820734	2139.590074	2119.434417	2138.316928	2312.509043	2481.842577	2555.123719	2140.275649	2221.766607	2488.817921	2126.610648	2079.196051	1856.569456	1729.845529	1896.47842	2357.011422	1994.419684	2088.058484	1912.589549	2130.157655	1815.435149	2510.296549	2343.328253	2244.958845	1835.360732	1988.146494	2081.390217	1579.196001	1755.37391	1743.726676	1838.682924	2166.187814	2222.594987	2319.153755	2287.581971
Dennd6b	9.224336687	14.05956282	11.68366752	9.40969068	9.603112978	17.19949691	15.55688142	16.31014374	7.308658248	15.77125363	9.880619061	9.468759225	17.35997178	12.42586433	7.125181028	6.922485846	8.244113458	19.2709087	8.072491217	4.600510838	13.30544364	8.95512538	8.966405275	13.899416	5.712077063	11.05100867	21.55570752	7.038891273	12.96705395	11.02997311	8.773354976	4.247839086	14.86422411	15.5875943	6.77847853	9.132222341	5.673863972	12.55376698	13.86004527	6.504344429	19.93046178	2.566336126	6.470228852	6.41028329	1.920379268	11.51106597	9.297275634	5.980606459
Mfsd9	9.224336687	9.665949437	18.05657707	9.40969068	9.603112978	5.058675561	9.00661556	4.077535935	6.395075967	11.13264962	0.988061906	6.763399446	7.594987654	2.662685213	5.08941502	5.768738205	13.39668437	7.708363478	3.587773874	10.12112384	8.553499485	2.686537614	5.123660157	5.723288942	7.996907888	1.841834778	16.16678064	12.06667075	2.992397065	11.02997311	7.311129147	9.557637944	6.860411128	4.156691813	5.648732108	4.566111171	15.13030393	11.71684918	6.16002012	13.73139379	1.172380105	15.39801675	2.156742951	1.068380548	6.721327437	7.674043979	2.066061252	1.993535486
Igsf10	5.124631493	7.029781409	1.062151593	3.763876272	2.619030812	4.046940449	11.46296526	3.058151951	7.308658248	6.494045614	4.94030953	0	4.339992945	0.887561738	9.160947036	5.768738205	4.122056729	2.890636304	3.587773874	3.68040867	4.751944158	3.582050152	5.123660157	2.452838118	1.142415413	9.209173888	0.89815448	2.011111792	11.96958826	3.008174485	0.731112915	7.433718401	3.430205564	2.078345906	11.29746422	10.95866681	0	8.369177984	3.08001006	7.227049366	3.517140315	0.855445375	2.156742951	2.136761097	5.761137803	3.83702199	3.099091878	0.996767743
Plac8	25.62315746	42.17868845	37.17530574	72.45461823	54.12663678	44.51634494	46.67064426	48.93043122	45.67911405	100.1938466	71.14045724	93.33491236	65.09989418	17.75123476	32.57225613	74.99359667	41.22056729	58.77627152	48.4349473	7.360817341	61.77527406	84.17817858	79.41673243	59.68572754	26.27555449	27.62752166	34.12987025	38.21112405	56.85554424	92.25068421	51.90901694	59.46974721	91.47214837	90.40804693	45.18985686	73.97100096	13.23901594	76.99643745	55.44018108	55.64828012	105.5142094	85.54453752	103.5236616	67.30797454	62.4123262	49.88128586	34.09001066	61.79960008
Slc49a4	310.5526685	300.5231552	316.5211746	234.3012979	196.4273109	169.9714988	191.5952765	221.2063245	124.2471902	164.206582	192.6720717	248.8930996	352.6244268	301.7709909	352.1875194	361.1230116	263.8116307	234.1415406	183.873411	171.1390032	207.1847653	174.6249449	143.4624844	197.0446622	250.1889754	240.3594385	208.3718394	256.4167535	339.1383341	340.9264417	328.2696987	320.711851	150.9290448	213.0304554	186.4081596	137.8965574	159.8138352	155.6667105	143.2204678	151.7680367	191.0979571	259.1999487	215.6742951	240.3856234	297.6587865	245.5694073	247.9273502	295.043252
Hmg20a	88.14366168	98.41693972	76.47491467	94.0969068	96.90414005	56.65716628	92.5225053	88.68640659	70.34583563	89.06119699	82.99720011	89.27687269	77.03487478	99.40691464	70.23392728	70.3786061	100.9903899	67.44818043	94.17906419	80.04888858	119.7489928	74.32754066	58.92209181	76.85559437	108.5294642	56.17596072	58.38004121	75.41669221	79.79725508	79.21526144	65.0690494	89.20462081	108.6231762	57.15451243	71.17402456	78.53711213	64.30379169	70.30109507	52.36017102	80.94295289	53.92948482	71.85741152	63.62391705	59.82931071	85.45687741	68.10714031	51.6515313	96.68647109
Unc93a	3.074778896	4.39361338	3.186454778	4.70484534	7.857092436	9.10561601	6.550265862	3.058151951	4.567911405	0.927720802	2.964185718	1.352679889	1.084998236	2.662685213	1.017883004	1.153747641	2.061028365	0.963545435	2.690830406	5.520613006	0.950388832	0.895512538	1.280915039	0.817612706	0	0	3.592617921	0	0	4.010899314	4.386677488	3.185879315	5.717009273	1.039172953	4.518985686	0	1.891287991	5.021506791	0	5.058934556	0	3.421781501	0	1.068380548	0	1.918510995	1.033030626	0.996767743
Pcmtd2	142.4647555	181.0168713	129.5824943	160.9057106	159.7608795	213.4761087	195.6891926	163.1014374	160.7904815	109.4710546	155.1257193	112.2724308	134.5397813	193.4884588	141.4857376	125.7584929	157.6686699	193.6726324	184.7703545	126.053997	155.8637684	172.8339198	130.653334	140.6293854	167.9350657	163.0023778	177.8345871	181.0000613	157.5995788	159.4332477	168.1559704	186.9049198	128.0610077	134.053311	91.50946015	128.764335	143.7378873	117.1684918	154.000503	177.7854144	130.1341916	152.2692768	140.1882918	131.4108074	139.2274969	139.0920471	84.70851133	125.5927356
Il6st	537.0613805	623.0143773	520.4542804	494.0087607	633.8054565	658.639558	573.1482629	540.2735114	790.248673	936.0702892	770.6882868	853.5410101	746.4787866	709.1618285	744.0724759	794.9321247	649.2239348	731.330985	572.2499329	650.5122325	698.5357913	848.0503735	886.3932072	633.6498472	822.5390971	775.4124414	731.0977469	786.3447107	820.9142616	891.4223725	666.0438653	714.6989263	575.1311329	500.8813635	595.3763642	661.1728975	551.3104493	708.0324575	599.0619567	595.5088677	912.1117216	1045.354248	1070.822875	1055.559982	840.1659296	889.2298461	691.0974888	825.3236914
Mprip	262.3811324	324.2486675	213.4924701	247.4748649	251.426958	285.3093016	234.1720046	226.3032444	243.0128867	262.544987	239.1109813	206.9600231	252.8045891	269.8187683	267.7032301	220.3657994	273.0862583	286.1729941	269.0830406	289.8321828	212.8870983	251.6390232	221.5983018	211.7616909	207.9196051	291.0098949	257.7703358	242.338971	232.4095054	330.8991934	258.8139718	254.8703452	205.8123338	258.7540654	213.5220737	314.1484485	217.4981189	205.0448606	241.7807897	237.7699241	201.649378	254.0672764	249.1038108	222.223154	215.082478	316.5543141	276.8522078	233.2436519
Enc1	19.47359967	28.99784831	23.36733504	17.87841229	28.80933893	27.31684803	27.83862991	28.54275155	31.97537983	71.43450175	40.51053815	22.99555812	24.95495944	28.40197561	33.59013913	46.14990564	23.70182619	34.68763565	21.52664324	31.2834737	24.71010962	19.70127584	29.4610459	40.8806353	12.56656954	20.26018255	19.75939856	24.13334151	25.9341079	30.08174485	24.8578391	14.8674368	26.29824266	29.09684269	14.68670348	24.65700032	21.74981189	20.92294496	16.94005533	30.35360734	32.82664294	28.22969738	26.95928688	17.09408877	16.32322378	22.06287644	18.59455127	9.967677432
S1pr3	7.17448409	5.272336056	5.310757963	4.70484534	6.111071895	3.035205337	6.550265862	3.058151951	4.567911405	23.19302005	9.880619061	2.705359778	4.339992945	1.775123476	11.19671304	6.922485846	3.091542547	15.41672696	2.690830406	7.360817341	3.801555327	3.582050152	5.123660157	8.993739766	4.56966165	3.683669555	4.490772401	4.022223584	2.992397065	4.010899314	7.311129147	21.23919543	10.29061669	4.156691813	6.77847853	12.78511128	4.728219977	0	1.54000503	1.445409873	5.861900524	3.421781501	5.391857377	8.547044386	5.761137803	0.959255497	4.132122504	1.993535486
Sptan1	207.0351123	231.9827865	237.9219567	184.4299373	207.7764444	292.3914474	216.9775567	209.9931007	205.5560132	274.6053574	233.1826098	206.9600231	210.4896578	214.7899406	244.291921	148.8334457	231.865691	252.4489039	251.1441712	299.9533066	246.1507074	249.8479981	224.1601319	233.8372339	219.3437592	257.8568689	238.9090917	229.2667443	201.4880691	244.6648581	238.3428102	233.6311497	198.9519227	233.8139145	188.6676524	242.003892	207.096035	229.3154768	221.7607243	226.2066451	249.7169623	227.5484698	188.7150082	211.5393486	205.4805816	243.6508963	151.855502	202.3438519
Sco2	388.4470672	491.2059759	454.6008816	343.4537098	274.9982353	264.0628643	292.3056141	242.6133881	204.6424309	284.8102862	177.8511431	201.5493035	334.1794568	334.6107752	342.0086893	258.4394716	419.4192722	376.746265	295.0944011	407.6052603	202.4328211	197.0127584	197.260916	280.4411582	202.207528	228.3875124	211.0663028	242.338971	413.9482607	404.0981059	407.2298935	297.348736	268.6994358	336.6920369	341.1834193	251.1361144	246.8130828	224.29397	186.3406086	204.525497	270.8198042	253.2118311	313.8060993	316.2406423	277.4948042	337.6579351	336.7679841	313.9818391
Vldlr	77.89439869	30.75529366	77.53706626	101.6246593	44.52352381	48.56328539	26.20106345	27.52336756	28.32105071	135.4472371	24.70154765	17.58483856	27.12495591	58.5790747	30.53649012	39.22741979	55.64776584	76.12008935	73.54936442	39.56439321	35.16438677	25.9698636	32.02287598	49.05676236	55.97835522	21.18109994	13.4723172	43.23890353	46.88088736	27.07357037	35.82453282	105.1340174	65.17390571	41.56691813	72.30377098	93.14866788	26.47803187	32.63979414	49.28016096	42.63959126	33.99902304	54.74850401	22.64580098	26.70951371	19.20379268	51.79979686	63.01486819	23.92242584
Tbc1d10a	27.67301006	33.39146169	43.5482153	28.22907204	39.28546218	45.52808005	48.30821073	48.93043122	42.93836721	51.95236491	44.46278577	32.46431734	28.20995414	32.8397843	31.55437312	39.22741979	48.43416657	42.39599913	43.95022996	30.36337153	32.31322028	38.50703914	33.30379102	46.60392424	44.55420109	38.67853033	35.92617921	40.22223584	31.91890203	32.08719451	32.16896824	36.10663223	24.01143895	32.21436155	29.37340696	47.48755617	32.15189584	14.22760257	47.74015593	13.00868886	44.55044398	35.92870576	31.27277279	47.00874413	24.00474085	45.08500838	32.02394941	77.74788397
Mtr	75.8445461	78.20631817	46.73467007	64.92686569	39.28546218	45.52808005	71.23414125	34.65905545	54.81493686	42.67515689	41.49860006	59.51791513	42.31493122	58.5790747	46.82261818	43.84241036	48.43416657	39.50536283	51.1257777	57.04633439	51.32099691	74.32754066	52.51751661	58.05050213	43.41178568	51.57137377	54.78742329	75.41669221	43.88849029	62.16893936	89.9268885	49.91210926	51.45308346	54.03699357	29.37340696	58.44622298	56.73863972	75.32260186	30.8001006	49.86664062	29.30950262	47.04949563	42.05648754	40.59846084	26.88530975	44.12575288	59.91577631	52.82869039
Hunk	1.024926299	0.878722676	2.124303185	4.70484534	3.492041083	4.046940449	1.637566465	6.116303903	0.913582281	6.494045614	1.976123812	2.705359778	0	5.325370427	1.017883004	0	1.030514182	1.92709087	2.690830406	0.920102168	3.801555327	5.373075228	5.123660157	5.723288942	1.142415413	2.762752166	3.592617921	1.005555896	3.989862754	6.01634897	2.924451659	0	0	10.39172953	6.77847853	7.305777873	2.836931986	0.836917798	4.62001509	2.890819746	3.517140315	0.855445375	3.235114426	5.341902742	6.721327437	0	0	0.996767743
Maged2	13.32404188	21.08934423	16.99442548	21.64228856	18.33321569	17.19949691	10.64418203	15.29075976	4.567911405	11.13264962	5.928371437	12.174119	17.35997178	7.98805564	15.26824506	1.153747641	9.27462764	19.2709087	18.83581284	11.96132818	11.40466598	11.64166299	7.685490235	7.358514354	9.139323301	11.05100867	8.083390322	8.044447169	7.979725508	3.008174485	5.848903317	5.309798858	17.15102782	27.01849678	15.8164499	21.91733362	17.02159192	9.206095783	13.86004527	17.34491848	14.06856126	5.132672251	3.235114426	5.341902742	15.36303414	6.714788482	12.39636751	16.94505164
Tmsb15b2	8.199410389	13.18084014	7.435061148	6.586783476	2.619030812	7.082145785	3.275132931	9.174455854	4.567911405	4.63860401	10.86868097	5.410719557	3.254994709	3.550246951	9.160947036	4.614990564	6.183085094	8.671908913	8.072491217	0.920102168	8.553499485	2.686537614	6.404575196	4.905676236	7.996907888	11.05100867	8.981544802	2.011111792	9.974656884	5.013624142	9.504467891	4.247839086	19.43783153	1.039172953	11.29746422	6.392555639	7.565151963	5.021506791	9.24003018	2.890819746	2.34476021	5.132672251	7.548600327	6.41028329	5.761137803	9.592554974	9.297275634	5.980606459
Sod3	152.7140185	200.3487701	227.3004408	148.6731127	121.3484276	142.6546508	194.0516262	136.5974538	142.5188358	269.0390326	141.2928526	117.6831504	139.9647725	132.2466989	162.8612806	169.6009032	160.7602124	141.6411789	130.9537464	202.4224769	148.2606577	223.8781345	180.6090205	224.0258814	119.9536183	204.4436603	103.2877652	186.0278408	104.7338973	199.5422409	138.1803409	149.7363278	118.9137929	152.7584241	83.6012352	188.1237802	149.4117513	187.4695868	100.1003269	102.624101	160.6160744	123.184134	125.0910911	138.8894713	128.6654109	95.92554974	92.97275634	93.69616787
Lgals8	1000.328067	1077.314001	950.6256754	1161.15583	923.6448664	1239.375512	899.8427727	898.0772897	1008.594838	662.3926526	968.300668	814.3132933	1001.453372	947.0283743	952.7384917	972.6092614	1083.070406	988.5976161	942.6875854	852.9347094	805.9297293	899.0945882	1061.878568	866.6694684	899.0809297	931.9683975	1011.321945	906.0058624	1183.991772	898.4414463	1198.294067	955.7637944	838.1135594	902.0021234	593.1168714	773.4992323	935.2419114	636.8944446	642.1820975	698.1329687	737.4270859	759.6354932	786.1328055	793.8067474	1070.611442	1058.058814	1206.579771	1217.053415
Fam129b	9.224336687	21.9680669	19.11872867	16.93744322	20.9522465	23.26990758	16.37566465	19.36829569	18.27164562	16.69897444	13.83286669	16.23215867	6.509989418	7.100493903	12.21459605	13.84497169	9.27462764	20.23445413	17.93886937	18.40204335	7.603110653	11.64166299	10.24732031	26.16360659	7.996907888	4.604586944	7.185235841	12.06667075	8.977191196	13.03542277	32.16896824	7.433718401	12.5774204	15.5875943	12.42721064	18.26444468	9.456439954	10.87993138	12.32004024	7.949754302	12.89618115	14.54257138	16.17557213	5.341902742	12.48246524	12.47032147	21.69364315	15.94828389
Agtr1a	99.41785096	174.8658125	123.2095847	137.3814839	114.3643455	114.3260677	150.6561148	153.9269815	82.22240529	206.8817388	92.87781917	101.4509917	123.6897989	100.2944764	112.9850134	95.7610542	95.83781895	152.2401787	159.6559374	147.2163468	105.4931603	110.1480422	75.57398732	113.6481661	70.82975558	113.2728388	102.3896107	83.46113938	130.6680052	133.3624022	119.902518	128.4971324	176.0838856	165.2284996	153.6455133	142.4626685	93.61875554	136.4176011	129.3604225	140.9274626	126.6170513	100.9425543	107.8371475	107.9064354	96.01896338	158.2771571	127.062767	107.6509163
Epg5	129.1407136	102.8105531	101.9665529	133.6176077	103.8882222	68.79798763	70.41535801	57.08550309	74.91374704	43.60287769	81.0210763	94.68759225	122.6048007	78.10543293	117.0565455	122.2972499	130.8753011	80.93781652	95.07600766	47.84531272	74.13032887	94.92432903	134.4960791	103.019201	89.10840218	93.01265627	124.8434727	120.6667075	106.7288287	109.2970063	145.49147	113.6296956	94.90235393	72.74210673	99.4176851	130.5907795	42.55397979	60.25808149	81.62026659	71.54778872	99.65230891	119.7623525	105.6804046	121.7953825	102.7402908	83.45522827	161.1527777	121.6056647
Adprm	113.7668191	94.90204902	93.46934015	111.03435	92.5390887	84.98574942	92.5225053	96.84147846	73.08658248	89.06119699	85.96138583	66.28131457	87.88485714	91.418859	93.64523637	109.6060259	84.50216295	79.01072565	93.28212072	103.0514428	74.13032887	94.02881649	117.8441836	86.66694684	85.68115595	75.51522588	101.4914563	82.45558348	90.76937765	84.22888559	84.07798519	79.64698287	109.766578	109.1131601	91.50946015	80.3635566	74.70587564	88.71328663	72.38023641	101.1786911	77.37708692	98.37621815	120.7776052	95.0858688	96.01896338	91.12927225	94.00578697	55.81899362
Gm24950	1.024926299	3.514890704	0	0.940969068	5.238061624	5.058675561	1.637566465	4.077535935	0.913582281	0.927720802	6.916433343	2.705359778	9.764984127	7.98805564	5.08941502	16.15246697	4.122056729	0.963545435	9.866378154	10.12112384	0	1.791025076	8.966405275	0	7.996907888	5.525504333	3.592617921	4.022223584	5.984794131	6.01634897	2.924451659	4.247839086	3.430205564	2.078345906	2.259492843	2.739666702	0.945643995	0.836917798	1.54000503	5.058934556	10.55142094	2.566336126	2.156742951	1.068380548	1.920379268	5.755532984	0	0.996767743
1700037H04Rik	25.62315746	37.78507507	23.36733504	25.40616484	35.7934211	39.45766938	13.91931496	29.56213553	12.79015193	28.75934486	18.77317622	8.116079335	18.44497002	17.75123476	17.30401107	11.53747641	22.67131201	31.79699935	11.66026509	13.80153251	19.00777663	20.59678838	19.21372559	31.06928283	11.42415413	8.288256499	24.25017096	8.044447169	6.982259819	12.03269794	16.08448412	15.92939657	18.29442967	16.62676725	21.46518201	22.83055585	16.07594792	18.41219157	21.56007042	23.12655797	15.24094136	13.687126	20.48905803	14.95732768	14.40284451	23.02213194	26.85879628	24.91919358
Bcl2a1d	2.049852597	0	0	0.940969068	4.365051354	0	0	0	7.308658248	6.494045614	23.71348575	17.58483856	16.27497355	5.325370427	11.19671304	12.69122405	2.061028365	1.92709087	1.793886937	0.920102168	0.950388832	8.95512538	1.280915039	0	14.85140036	4.604586944	5.388926881	11.06111486	5.984794131	9.024523456	1.462225829	4.247839086	5.717009273	2.078345906	2.259492843	10.95866681	1.891287991	1.673835597	0	2.890819746	10.55142094	2.566336126	10.78371475	10.68380548	8.641706705	0	9.297275634	1.993535486
Taok3	1032.100783	873.45034	713.7658702	670.9109455	971.6604313	1138.202001	1058.68672	962.2984807	1076.199927	577.9700596	772.6644106	661.4604658	733.4588078	784.6045762	801.0739241	668.0198841	788.3433494	954.8735258	928.3364899	1143.686994	948.488054	865.9606243	871.0222267	946.7955136	739.142772	1004.720871	839.774439	1033.711461	632.3932465	814.2125607	867.0999168	842.1340989	891.8534466	844.847611	822.4553949	727.8381206	1062.903851	836.0808806	814.6626608	966.2565002	711.6347236	943.5562488	664.2768288	910.2602272	575.1535907	746.300777	673.5359682	538.2545814
Acad8	258.2814272	297.0082645	303.7753555	252.1797102	270.6331839	226.6286651	271.01725	292.5632033	232.9634816	235.6410837	197.6123812	224.5448616	227.8496296	260.0555892	215.7911968	235.3645188	297.8185987	250.521813	252.9380581	253.9481983	256.6049846	293.7281125	239.5311123	260.8184532	266.1827911	199.8390734	181.427205	239.3223033	243.381628	259.7057306	196.669374	234.6931095	241.2577913	283.6942162	307.2910267	225.5658918	304.4973665	236.847737	190.9606237	244.9969735	215.7179393	211.2950077	209.2040662	213.6761097	243.888167	216.7917424	238.6300746	162.4731421
Dazap2	554.4851275	594.016529	603.3021046	601.2792344	533.4092754	568.5951331	610.8122916	581.0488707	494.248014	646.621399	485.1383959	630.3488284	541.4141199	652.3578773	560.8535352	597.641278	594.6066832	591.6168969	504.0822293	650.5122325	530.3169681	544.4716231	628.9292843	528.9954208	498.0931199	524.9229116	634.097063	551.0446311	611.446467	580.5776757	587.0836705	592.5735525	559.1235069	647.4047499	601.0250963	537.8878959	486.0610136	575.7994453	486.6415895	520.3475543	586.1900524	556.8949392	571.5368819	521.3697076	591.4768144	551.571911	554.7374462	603.0444847
Pars2	7.17448409	10.54467211	4.24860637	15.99647416	6.111071895	7.082145785	8.187832327	6.116303903	6.395075967	7.421766416	10.86868097	14.87947878	8.679985891	9.763179116	6.107298024	4.614990564	6.183085094	7.708363478	6.27860428	13.80153251	3.801555327	1.791025076	12.80915039	3.270450824	7.996907888	12.89284344	0.89815448	8.044447169	6.982259819	7.019073799	6.580016232	12.74351726	5.717009273	4.156691813	12.42721064	7.305777873	10.40208395	6.695342387	10.78003521	7.227049366	9.379040839	9.409899127	11.86208623	6.41028329	13.44265487	7.674043979	6.198183756	14.95151615
Ncapg2	10.24926299	4.39361338	1.062151593	4.70484534	0.873010271	2.023470224	1.637566465	0	0.913582281	1.855441604	0	2.705359778	6.509989418	0	2.035766008	0	5.152570911	1.92709087	6.27860428	3.68040867	0	0.895512538	3.842745118	2.452838118	1.142415413	2.762752166	0.89815448	2.011111792	3.989862754	3.008174485	2.924451659	3.185879315	4.573607418	0	3.389239265	1.826444468	0.945643995	1.673835597	0	4.336229619	5.861900524	1.71089075	3.235114426	3.205141645	0.960189634	2.877766492	4.132122504	2.99030323
Rfx4	30.74778896	22.84678958	11.68366752	15.05550509	4.365051354	10.11735112	12.28174849	7.135687886	0	1.855441604	0.988061906	0	6.509989418	10.65074085	4.071532016	11.53747641	24.73234037	34.68763565	13.45415203	2.760306503	5.70233299	1.791025076	10.24732031	8.993739766	13.70898495	10.13009128	17.9630896	3.016667688	25.9341079	15.04087243	8.042242061	13.80547703	3.430205564	15.5875943	14.68670348	4.566111171	5.673863972	7.532260186	3.08001006	9.395164175	2.34476021	3.421781501	2.156742951	1.068380548	15.36303414	13.42957696	7.231214382	1.993535486
Sgms2	269.5556165	327.7635582	257.0406854	279.4678132	297.6965023	324.766971	283.2989985	356.7843943	241.1857222	351.606184	218.3616812	152.8528275	243.0396049	270.70633	246.327687	176.5233891	285.4524285	300.6261756	319.3118748	388.2831147	229.9940973	275.8178617	257.4639229	285.3468344	206.7771897	245.8849428	331.4190032	251.388974	210.4652603	227.6185361	297.5629563	305.8444142	259.552221	274.3416597	353.61063	324.1938931	229.7914909	211.740203	167.8605483	300.6452536	173.5122555	301.9722174	304.100756	236.1121012	260.2113908	211.9954649	227.2667377	283.0820391
Btc	59.44572532	77.3275955	49.92112485	78.10043264	24.44428758	33.3872587	37.6640287	16.31014374	21.92597474	17.62669524	33.59410481	28.40627767	44.48492769	35.50246951	63.10874625	19.6137099	94.80730477	44.32309	106.7362728	73.60817341	25.66049846	22.38781345	51.23660157	47.42153695	17.13623119	41.4412825	35.02802473	33.18334457	58.85047562	47.12806694	44.59788779	39.29251155	35.44545749	25.97932383	42.93036402	50.22722288	35.93447182	29.29212294	13.86004527	21.6811481	28.13712252	19.67524363	26.95928688	18.16246932	36.48720609	52.75905236	45.45334754	51.83192265
Cyld	319.7770052	311.94655	332.4534485	312.4017306	378.0134472	273.1684803	332.4259925	314.989651	381.8773934	385.9318536	425.8546815	396.3352075	360.2194145	346.1490778	439.7254577	377.2754786	369.9545914	330.4960841	376.7162568	355.1594367	386.8082545	337.6082268	398.3645772	354.0263017	400.9878098	290.0889775	362.85441	374.0667933	431.9026431	299.8147237	299.0251821	339.8271269	294.9976785	307.5951942	361.5188549	382.6401161	365.0185822	264.4660243	363.4411871	359.1843535	433.7806388	508.9899982	528.4020229	503.2072383	385.9962328	332.8616576	410.1131585	379.7685102
Cdc20	8.199410389	2.636168028	3.186454778	3.763876272	0.873010271	3.035205337	0	3.058151951	0.913582281	3.710883208	4.94030953	1.352679889	0	0	10.17883004	2.307495282	4.122056729	6.744818043	1.793886937	0.920102168	3.801555327	2.686537614	10.24732031	11.44657788	3.427246238	0.920917389	2.694463441	1.005555896	0	4.010899314	0	1.061959772	2.286803709	2.078345906	1.129746422	0.913222234	0	1.673835597	0	1.445409873	1.172380105	5.132672251	2.156742951	0	0	4.796277487	0	2.99030323
Rec114	9.224336687	3.514890704	1.062151593	33.87488645	10.47612325	4.046940449	4.093916164	7.135687886	19.1852279	8.349487218	8.892557155	0	14.10497707	5.325370427	5.08941502	0	3.091542547	2.890636304	0.896943469	0.920102168	19.95816547	17.01473822	8.966405275	7.358514354	6.854492476	8.288256499	26.04647993	9.050003065	4.987328442	10.02724828	5.117790403	12.74351726	13.72082226	10.39172953	11.29746422	1.826444468	10.40208395	4.184588992	0	7.949754302	0	0.855445375	7.548600327	4.273522193	5.761137803	9.592554974	0	7.974141946
Bank1	15.37389448	14.93828549	10.62151593	7.527752544	5.238061624	15.17602668	6.550265862	9.174455854	12.79015193	4.63860401	8.892557155	6.763399446	5.424991182	13.31342607	14.25036206	5.768738205	15.45771273	5.781272609	14.3510955	11.96132818	19.95816547	14.32820061	5.123660157	8.17612706	7.996907888	4.604586944	7.185235841	11.06111486	6.982259819	13.03542277	10.23558081	8.495678173	18.29442967	22.86180497	20.33543559	16.43800021	20.8041679	20.08602716	12.32004024	9.395164175	1.172380105	10.2653445	7.548600327	3.205141645	5.761137803	9.592554974	6.198183756	7.974141946
Xrcc1	39.97212565	50.96591521	76.47491467	36.69779365	48.01556489	36.42246404	39.30159517	37.7172074	31.06179755	33.39794887	28.65379528	35.16967712	31.46494885	29.28953735	32.57225613	42.68866272	35.0374822	39.50536283	40.36245608	69.92776474	60.82488523	39.40255167	35.8656211	24.52838118	22.84830825	34.99486077	49.39849641	39.21667995	31.91890203	60.1634897	49.7156782	45.66427018	35.44545749	39.48857222	36.15188549	38.35533383	39.71704781	41.84588992	15.4000503	44.08500113	22.27522199	20.530689	28.03765836	28.8462748	47.04929206	39.32947539	42.35425567	39.87070973
Raet1d	101.4677036	92.26588099	112.5880688	132.6766386	92.5390887	85.99748454	63.04630892	109.0740863	52.07419002	41.74743609	49.4030953	36.52235701	10.84998236	41.71540168	26.4649581	29.99743867	50.49519493	64.55754413	49.33189077	21.16234986	27.56127612	20.59678838	85.82130763	87.48455954	18.2786466	16.576513	4.490772401	26.1444533	29.92397065	19.05177174	22.66450035	37.16859201	48.02287789	32.21436155	31.63289981	21.00411138	28.36931986	25.10753395	55.44018108	31.79901721	29.30950262	31.65147888	14.01882918	27.77789426	13.44265487	22.06287644	43.38728629	20.93212261
Ints4	112.7418928	108.0828892	99.8422497	113.8572572	118.7293968	108.255657	117.9047855	109.0740863	97.75330406	72.36222256	106.7106859	77.10275369	106.3298272	89.64373552	104.8419494	109.6060259	100.9903899	129.1150883	129.1598595	138.9354273	94.08849434	129.849318	134.4960791	104.6544264	89.10840218	111.431004	136.519481	139.7722696	108.72376	98.26703318	122.0958567	121.063414	80.03812982	109.1131601	127.6613456	94.06189011	133.3358034	89.55020443	120.1203923	109.8511504	92.61802828	72.71285689	90.58320393	97.2226299	134.4265487	142.9290691	127.062767	150.5119292
Rapgef6	181.4119549	156.4126363	124.2717363	170.3154013	156.2688385	123.4316837	116.267219	146.7912937	184.5436208	108.5433338	125.4838621	137.9733487	125.8597954	119.8208346	145.5572696	128.0659882	132.9363295	142.6047243	159.6559374	184.0204335	144.4591024	144.1775186	129.372419	147.1702871	138.2322649	145.5049474	170.6493512	178.9889495	172.5615641	118.3215298	193.7449224	156.1080864	163.5064652	144.4450405	115.234135	161.6403354	162.6507672	138.9283545	154.000503	126.4733639	146.5475131	138.5821508	108.915519	159.1887017	156.5109103	158.2771571	144.6242876	121.6056647
Naip2	65.59528311	83.47865423	79.66136944	109.1524119	24.44428758	29.34031825	40.1203784	26.50398358	40.19762036	34.32566967	41.49860006	54.10719557	73.77988007	72.7800625	55.98356522	70.3786061	61.83085094	50.10436261	59.19826892	51.52572139	37.06516444	42.08908929	43.55111133	53.14482589	68.54492476	55.25504333	41.31510609	71.39446862	79.79725508	85.23161042	67.26238815	74.33718401	67.46070942	50.91947471	47.44934971	74.8842232	53.90170774	45.19356111	55.44018108	52.03475543	36.34378325	55.60394939	45.29160196	56.62416906	67.21327437	60.43309633	84.70851133	105.6573808
Bin3	38.94719935	49.20846986	29.74024459	34.81585552	34.04740056	40.46940449	36.84524547	41.79474333	21.92597474	64.01273534	22.72542384	28.40627767	30.37995062	41.71540168	57.00144822	39.22741979	38.12902474	23.12509043	31.3930214	29.44326936	20.9085543	24.17883853	20.49464063	26.16360659	28.56038532	27.62752166	51.19480537	31.17223278	31.91890203	67.1825635	24.12672618	45.66427018	43.44927047	42.60609108	32.76264623	34.7024449	18.91287991	26.78136955	41.58013581	40.47147645	41.03330367	38.49504188	30.19440131	26.70951371	37.44739572	22.06287644	22.72667377	40.86747747
Acpp	13.32404188	25.48295761	32.92669937	51.75329874	18.33321569	13.15255646	10.64418203	22.42644764	13.70373421	3.710883208	13.83286669	22.99555812	10.84998236	15.97611128	16.28612806	18.45996226	9.27462764	14.45318152	14.3510955	6.440715173	24.71010962	18.8057633	52.51751661	13.899416	17.13623119	18.41834778	16.16678064	10.05555896	6.982259819	33.08991934	16.81559704	8.495678173	20.58123338	28.05766974	9.037971373	10.04544458	27.42367587	19.24910936	23.10007545	18.06762341	72.6875665	31.65147888	51.76183082	50.21388577	19.20379268	22.06287644	26.85879628	33.89010327
Snapin	55.34602012	62.38931	45.67251848	68.69074196	50.6345957	87.00921965	55.67725982	78.49256675	48.41986089	46.3860401	36.55829053	37.8750369	27.12495591	53.25370427	38.67955415	51.91864385	71.10547858	72.26590761	66.37381667	69.92776474	59.8744964	57.31280243	65.326667	61.32095295	44.55420109	67.22696938	37.72248817	55.30557429	76.80485801	40.10899314	62.87571066	43.54035063	45.73607418	72.74210673	54.22782824	51.14044511	40.6626918	46.03047891	47.74015593	57.81639492	48.0675843	26.51880663	57.15368819	37.39331919	45.12891279	81.53671728	40.28819441	63.79313557
Ap4m1	48.17153603	51.84463789	42.4860637	60.22202035	60.23770868	37.43419915	73.69049094	74.41503081	51.16060773	74.21766416	48.4150334	37.8750369	62.92989771	53.25370427	47.84050119	62.30237261	64.92239348	48.17727174	38.56856915	55.20613006	50.37060808	64.47690274	34.58470606	39.24540989	43.41178568	43.28311727	39.51879713	63.35002145	66.83020113	52.14169108	37.28675865	37.16859201	41.16246677	36.37105336	58.74681392	40.1817783	49.17348776	62.76883488	53.90017605	51.3120505	86.75612776	52.18216789	73.32926032	50.21388577	68.173464	42.20724188	60.94880693	49.83838716
Stambp	102.4926299	111.5977799	103.0287045	126.0898551	111.7453147	110.2791272	106.4418203	82.57010269	91.3582281	69.57906015	101.7703763	91.98223247	87.88485714	125.146205	84.48428933	102.6835401	93.77679059	98.28163435	93.28212072	120.533384	88.38616135	89.5512538	84.54039259	136.5413219	98.24772549	82.88256499	112.26931	101.5611455	100.7440345	156.4250732	116.9780663	99.82421853	92.61555022	98.72143056	76.82275667	97.71477905	121.0424314	88.71328663	73.92024144	81.66565783	99.65230891	99.23166352	89.50483245	71.58149674	114.2625664	116.0699152	129.1288283	107.6509163
Mcrip1	92.24336687	88.75099028	82.84782422	105.3885356	86.4280168	73.85666319	84.33467297	88.68640659	72.1730002	93.699801	67.18820961	83.86615313	85.71486067	96.74422942	68.19816127	77.30109195	111.2955317	68.41172587	81.62185563	128.8143035	78.88227303	95.81984157	92.22588283	107.1072645	51.40869357	105.9054997	78.13943978	92.51114244	71.81752957	113.3079056	99.43135639	54.15994835	85.75513909	138.2100028	61.00630677	98.62800129	112.5316355	94.57171122	86.24028168	79.49754302	79.72184713	89.82176439	47.44834492	79.06016057	114.2625664	82.49597277	101.2370013	94.69293561
Gm37760	11.27418928	10.54467211	14.8701223	18.81938136	7.857092436	28.32858314	8.187832327	36.69782342	12.79015193	34.32566967	27.66573337	20.29019834	21.69996473	21.30148171	13.23247905	17.30621462	14.42719855	19.2709087	17.93886937	11.96132818	14.25583248	15.22371315	25.61830078	20.44031765	27.4179699	9.209173888	11.67600824	11.06111486	30.92143634	16.04359725	16.81559704	16.99135635	30.87185007	16.62676725	16.94619632	9.132222341	19.8585239	12.55376698	12.32004024	12.28598392	15.24094136	12.83168063	15.09720065	10.68380548	14.40284451	6.714788482	11.36333689	2.99030323
Pan2	138.3650503	120.3850066	139.1418586	127.0308242	115.2373557	95.10310055	114.6296526	87.6670226	112.3706206	114.1096586	83.98526202	100.0983118	156.239746	149.9979337	108.9134814	108.4522783	141.180443	130.0786337	92.38517726	34.0437802	104.5427715	127.1627804	102.4732031	112.8305534	138.2322649	134.4539388	145.5010258	113.6278163	86.77951489	155.4223484	126.4825342	122.1253737	85.75513909	113.2698519	82.47148878	90.40900118	65.24943568	98.75630021	97.02031689	110.5738553	105.5142094	104.3643358	125.0910911	117.5218603	82.57630851	124.7032147	149.7894408	150.5119292
Elac1	23.57330487	44.81485648	28.678093	37.63876272	27.06331839	50.58675561	23.74471375	24.46521561	30.14821527	31.54250727	22.72542384	22.99555812	27.12495591	28.40197561	31.55437312	25.3824481	32.97645383	31.79699935	25.11441712	19.32214552	35.16438677	18.8057633	24.33738575	20.44031765	19.42106201	31.31119122	39.51879713	37.20556816	29.92397065	34.09264417	57.75792026	39.29251155	30.87185007	24.94015088	15.8164499	24.65700032	14.18465993	13.39068477	26.18008551	26.74008265	38.68854346	32.50692426	40.97811606	29.91465535	23.04455121	24.94064293	29.95788815	39.87070973
Zfp608	48.17153603	56.23825127	71.1641567	140.2043911	17.46020541	43.50460982	19.65079759	8.15507187	31.06179755	12.06037043	50.39115721	48.69647601	68.35488889	60.35419817	73.28757629	62.30237261	97.89884732	33.72409022	42.15634302	31.2834737	13.30544364	25.07435107	76.85490235	70.31469272	41.12695485	65.38513461	63.76896809	78.4333599	114.7085542	49.13351659	96.50690473	43.54035063	30.87185007	56.11533948	38.41137834	43.83466724	40.6626918	35.15054753	26.18008551	36.13524683	38.68854346	46.19405026	49.60508787	71.58149674	76.81517071	66.18862932	122.9306445	105.6573808
Rbm22	154.7638711	137.0807375	134.8932523	126.0898551	134.4435817	167.9480286	103.1666873	86.64763862	119.6792788	102.0492882	143.2689764	142.0313884	115.0098131	120.7083963	115.0207795	118.836007	109.2345033	109.8441796	135.4384637	151.8168577	95.989272	153.132644	133.2151641	114.4657788	114.2415413	139.9794431	117.6582369	150.8333844	118.6984169	118.3215298	149.1470346	155.0461266	121.2005966	135.0924839	89.24996731	140.6362241	86.99924758	120.516163	110.8803622	146.7091021	118.4103906	127.4613609	128.3262056	122.8637631	88.33744631	134.2957696	162.1858083	136.5571808
Lilr4b	2.049852597	6.151058733	12.74581911	10.35065975	3.492041083	2.023470224	4.912699396	6.116303903	4.567911405	17.62669524	8.892557155	5.410719557	5.424991182	0.887561738	13.23247905	5.768738205	7.213599276	3.854181739	1.793886937	5.520613006	3.801555327	8.059612842	3.842745118	2.452838118	5.712077063	7.36733911	12.57416272	4.022223584	10.97212257	12.03269794	8.773354976	23.36311497	9.147214837	6.235037719	4.518985686	2.739666702	0.945643995	10.04301358	4.62001509	4.336229619	11.72380105	1.71089075	2.156742951	3.205141645	5.761137803	4.796277487	3.099091878	7.974141946
Rwdd3	16.39882078	32.51273901	32.92669937	28.22907204	28.80933893	10.11735112	19.65079759	14.27137577	31.06179755	18.55441604	8.892557155	22.99555812	24.95495944	23.96416692	13.23247905	17.30621462	22.67131201	16.38027239	24.21747365	11.04122601	21.85894313	25.07435107	19.21372559	25.34599389	14.85140036	23.02293472	26.04647993	8.044447169	27.92903928	19.05177174	13.89114538	13.80547703	33.15865378	27.01849678	13.55695706	10.04544458	11.34772794	12.55376698	12.32004024	20.23573822	15.24094136	16.25346213	16.17557213	28.8462748	28.80568902	21.10362094	11.36333689	6.977374203
Fign	67.64513571	79.96376352	48.85897326	44.22554619	80.31694491	142.6546508	98.25398793	121.3066941	66.69150651	27.83162406	55.33146674	36.52235701	35.8049418	66.56713034	50.8941502	44.996158	64.92239348	76.12008935	115.7057074	106.7318514	87.43577251	52.83523974	46.11294141	94.02546119	74.25700182	35.91577816	57.48188673	71.39446862	77.8023237	31.08446968	69.45572689	53.09798858	97.18915764	68.58541491	124.2721064	42.921445	109.6947035	105.4516426	61.6002012	115.6327898	38.68854346	52.18216789	37.74300164	55.55578851	44.16872316	80.57746178	79.5433582	32.89333553
Copb1	757.4205347	767.1248962	749.8790244	999.3091502	586.6629019	939.9019192	686.9591322	686.0454211	815.8289769	615.0788917	754.8792963	814.3132933	677.0388995	797.0304406	774.608966	782.2409006	684.261417	840.2116191	713.0700575	873.1769571	696.6350136	745.0664317	886.3932072	784.9081978	775.7000652	727.5247372	728.4032834	818.5224994	803.9573449	663.8038364	937.2867566	800.7176678	775.2264574	643.2480581	596.5061106	805.4620105	834.0580039	600.0700615	743.8224295	709.6962477	675.2909404	723.7067874	718.1954026	813.0375973	831.5242229	893.0668681	1070.219729	922.0101625
Tacc2	102.4926299	79.96376352	193.3115899	79.04140171	102.1422017	92.06789521	62.22752569	109.0740863	95.01255722	194.8213684	165.9944002	188.0225046	170.3447231	139.3471928	196.4514198	198.4445943	139.1194146	103.0993615	93.28212072	88.32980809	97.89004966	93.13330396	128.0915039	129.1828076	106.2446334	98.5381606	116.7600824	81.45002758	146.6274562	369.0027369	103.086921	130.6210519	65.17390571	80.0163174	82.47148878	92.23544565	49.17348776	46.86739671	100.1003269	52.75746037	323.5769089	207.8732262	99.21017573	128.2056658	133.4663591	182.2585445	87.80760321	79.74141946
Lrrk1	34.84749415	41.29996578	42.4860637	46.10748433	42.77750327	45.52808005	51.58334366	51.98858317	33.8025444	37.10883208	32.6060429	24.34823801	28.20995414	22.18904345	34.60802214	18.45996226	47.40365238	43.35954456	39.46551261	34.0437802	48.46983042	41.19357675	44.83202637	44.96869883	45.6966165	42.36219989	51.19480537	42.23334764	34.9112991	27.07357037	48.98456528	31.85879315	52.59648531	51.95864766	45.18985686	43.83466724	49.17348776	41.00897212	44.66014587	26.01737772	38.68854346	47.04949563	54.99694524	43.80360248	27.84549938	31.65543141	46.48637817	42.86101296
Chd6	95.31814577	78.20631817	80.72352104	111.9753191	81.18995518	109.2673921	76.96562387	82.57010269	81.30882301	103.9047298	101.7703763	79.80811346	95.4798448	80.76811814	67.18027826	70.3786061	100.9903899	105.0264524	121.9843117	126.9740991	93.1381055	79.70061589	84.54039259	73.58514354	90.2508176	84.72439977	68.25974049	67.37224504	107.7262944	83.22616076	84.07798519	77.52306332	99.47596135	61.31120424	71.17402456	84.01644554	110.6403475	56.91041029	58.52019114	62.87532948	103.1694492	53.03761326	76.56437475	70.51311619	77.77536034	82.49597277	66.11396006	59.80606459
Gm42759	0	0	0	0	0	0	0	0	0.913582281	2.783162406	0	0	0	0	0	1.153747641	0	0	0	0	0	0	0	0	1.142415413	3.683669555	0.89815448	1.005555896	0	0	0	1.061959772	1.143401855	0	0	0	0	4.184588992	0	0	2.34476021	0.855445375	2.156742951	1.068380548	0	0	2.066061252	5.980606459
Intu	4.099705194	8.787226761	13.8079707	7.527752544	8.730102707	4.046940449	4.093916164	4.077535935	9.13582281	7.421766416	6.916433343	9.468759225	16.27497355	14.20098781	8.143064032	9.229981128	9.27462764	13.48963609	6.27860428	13.80153251	7.603110653	6.268587766	11.52823535	12.26419059	12.56656954	17.49743039	4.490772401	5.02777948	5.984794131	2.005449657	10.96669372	13.80547703	6.860411128	4.156691813	4.518985686	9.132222341	0.945643995	11.71684918	4.62001509	6.504344429	8.206660734	5.988117626	7.548600327	5.341902742	4.800948169	9.592554974	13.42939814	13.95474841
Fgb	48702.44786	75671.20325	59220.26205	44882.3426	49641.11001	42106.3919	52560.97084	44966.04691	66248.4191	64619.46474	66594.38441	85320.28401	79987.15498	72754.32321	72688.0432	80762.33487	48891.71486	57901.37227	48382.92458	65606.96496	46112.86611	54204.47842	72630.44456	38776.91781	58428.83628	66904.6483	69163.2839	50605.60603	67318.95931	92786.13927	71973.67977	59382.66651	101702.1648	71789.18513	80615.31541	105512.7837	45576.258	56963.97303	71426.97329	44982.60066	97053.14222	102036.6689	103414.7461	89498.23853	94505.70452	89585.83016	111822.4662	145637.735
Myzap	10.24926299	1.757445352	3.186454778	5.645814408	13.96816433	8.093880898	2.456349698	3.058151951	5.481493686	12.06037043	3.952247624	6.763399446	5.424991182	2.662685213	5.08941502	4.614990564	8.244113458	4.817727174	19.73275631	7.360817341	3.801555327	2.686537614	6.404575196	14.71702871	5.712077063	0.920917389	9.879699282	11.06111486	0.997465688	3.008174485	1.462225829	4.247839086	4.573607418	7.274210673	4.518985686	10.04544458	6.619507968	5.858424589	4.62001509	5.058934556	7.034280629	2.566336126	1.078371475	6.41028329	1.920379268	2.877766492	19.62758189	3.987070973
Ptp4a3	27.67301006	12.30211747	12.74581911	20.7013195	13.09515406	25.2933778	18.01323112	18.34891171	12.79015193	5.566324812	7.904495249	13.52679889	7.594987654	15.97611128	5.08941502	16.15246697	16.48822692	14.45318152	10.76332162	25.76286069	17.10699897	15.22371315	23.05647071	10.62896518	15.99381578	16.576513	16.16678064	6.033335377	20.94677946	15.04087243	16.81559704	9.557637944	9.147214837	19.74428611	9.037971373	9.132222341	8.510795959	35.15054753	30.8001006	13.73139379	15.24094136	9.409899127	11.86208623	7.478663838	21.12417194	23.98138743	11.36333689	21.92889035
Il18	83.01903019	129.1722334	80.72352104	111.03435	99.52317086	95.10310055	113.8108693	103.9771663	85.87673441	125.2423083	78.05689058	58.16523524	80.28986949	54.14126601	81.43064032	69.22485846	65.95290767	98.28163435	97.76683807	97.53082977	97.89004966	118.207655	98.63045802	97.29591202	71.972171	76.43614327	90.7136025	71.39446862	58.85047562	90.24523456	73.11129147	70.08934492	99.47596135	93.52556579	59.87656035	87.66933448	90.78182356	97.91938241	93.94030683	83.83377264	87.92850786	95.80988202	62.54554557	47.00874413	64.33270547	68.10714031	64.04789881	65.78667105
4833411C07Rik	91.21844057	65.90420071	47.79682167	62.10395849	75.07888328	71.83319297	69.59657478	84.60887065	79.48165844	242.1351293	65.2120858	74.39739391	131.2847866	88.75617378	81.43064032	58.84112969	58.73930839	30.83345391	67.27076014	45.08500621	95.03888317	104.774967	32.02287598	76.03798166	55.97835522	69.06880416	64.66712257	50.2777948	70.82006388	49.13351659	46.06011362	88.14266104	33.15865378	37.41022632	40.67087118	38.35533383	79.43409561	73.64876626	66.22021629	78.05213315	121.9275309	56.45939476	80.87786065	72.64987728	46.08910242	66.18862932	28.92485753	50.83515491
Rbl2	229.5834909	242.5274586	178.4414676	133.6176077	198.1733315	253.9455132	257.0979351	256.8847639	216.5190006	247.7014541	193.6601336	166.3796264	149.7297566	194.3760206	188.3083557	149.9871933	167.9738117	235.1050861	209.8847716	184.0204335	232.8452638	238.2063351	183.1708506	223.2082687	139.3746803	188.7880647	232.6220104	216.1945177	188.5210151	197.5367912	226.6450035	207.0821555	172.65368	150.6800782	154.7752598	158.9006687	170.2159192	186.632669	150.9204929	166.9448403	187.5808168	249.7900496	230.7714957	195.5136403	156.5109103	176.5030115	150.8224714	138.5507163
Rbms1	634.4293788	640.5888309	609.6750141	741.4836256	591.9009635	749.6957181	617.3625575	891.9609858	493.3344317	1093.782826	463.401034	583.0050323	511.0341693	455.3191715	427.5108617	479.9590187	623.4610803	551.1479887	704.9975662	422.3268949	498.9541366	580.2921247	498.2759503	601.7629516	428.4057797	407.0454859	567.6336315	508.8112834	529.6542806	444.207099	486.9212012	647.7954607	713.4827573	601.6811399	641.6959675	836.5115665	426.4854419	582.4947877	539.0017605	594.7861628	709.2899634	609.0771071	713.8819167	603.6350098	482.9753858	470.9944492	595.0256406	566.1640782
Samd9l	40.99705194	34.27018437	33.98885096	35.75682458	22.69826704	60.70410673	27.83862991	21.40706366	25.58030387	25.97618246	29.64185718	14.87947878	20.61496649	26.62685213	30.53649012	14.99871933	31.94593965	49.14081717	26.90830406	19.32214552	26.61088729	23.28332599	21.77555567	44.96869883	27.4179699	28.54843905	9.879699282	17.09445023	21.94424515	24.06539588	29.24451659	37.16859201	34.30205564	35.33188041	13.55695706	38.35533383	26.47803187	28.45520515	35.42011569	27.46278759	21.10284189	16.25346213	23.72417246	20.29923042	24.96493048	25.89989843	18.59455127	17.94181938
Icam2	16.39882078	32.51273901	11.68366752	19.76035043	23.57127731	20.23470224	17.19444789	14.27137577	21.01239246	17.62669524	8.892557155	18.93751845	11.9349806	19.52635823	18.32189407	14.99871933	17.5187411	15.41672696	17.93886937	21.16234986	19.00777663	18.8057633	16.65189551	27.798832	19.42106201	11.97192605	16.16678064	11.06111486	10.97212257	10.02724828	17.54670995	21.23919543	10.29061669	27.01849678	7.908224951	11.87188904	23.64109988	26.78136955	15.4000503	19.51303329	28.13712252	19.67524363	14.01882918	13.88894713	14.40284451	9.592554974	12.39636751	14.95151615
Adamts9	4.099705194	7.029781409	5.310757963	3.763876272	4.365051354	4.046940449	1.637566465	4.077535935	5.481493686	21.33757845	3.952247624	4.058039668	4.339992945	6.212932165	4.071532016	3.461242923	1.030514182	6.744818043	3.587773874	0	5.70233299	1.791025076	1.280915039	4.905676236	3.427246238	1.841834778	0.89815448	1.005555896	10.97212257	8.021798627	2.193338744	6.371758629	6.860411128	4.156691813	3.389239265	6.392555639	0	0	1.54000503	2.890819746	5.861900524	3.421781501	2.156742951	3.205141645	0.960189634	2.877766492	3.099091878	3.987070973
Nat14	1.024926299	0.878722676	4.24860637	4.70484534	1.746020541	0	1.637566465	8.15507187	10.04940509	4.63860401	3.952247624	1.352679889	0	4.437808689	4.071532016	8.076233487	2.061028365	1.92709087	5.381660811	2.760306503	5.70233299	0	3.842745118	8.17612706	1.142415413	3.683669555	3.592617921	5.02777948	1.994931377	0	3.655564573	3.185879315	2.286803709	0	1.129746422	0.913222234	4.728219977	3.347671194	7.70002515	0	7.034280629	1.71089075	1.078371475	6.41028329	3.840758535	7.674043979	2.066061252	0
Prob1	43.04690454	49.20846986	36.11315415	22.58325763	30.55535948	32.37552359	29.47619638	21.40706366	43.85194949	33.39794887	61.25983818	48.69647601	45.56992593	63.01688339	36.64378814	49.61114856	47.40365238	46.25018087	34.0838518	47.84531272	35.16438677	38.50703914	40.98928126	38.42779718	21.70589284	46.04586944	38.62064265	68.37780093	37.90369616	40.10899314	29.24451659	32.92075292	16.00762596	31.1751886	15.8164499	26.48344479	43.49962379	22.59678056	38.50012575	33.24442708	28.13712252	42.77226876	25.88091541	48.07712467	43.20853352	47.96277487	25.82576565	28.90626455
Trex1	22.54837857	33.39146169	21.24303185	28.22907204	36.66643137	49.5750205	44.21429457	48.93043122	43.85194949	49.16920251	46.43890959	45.99111623	30.37995062	36.39003125	31.55437312	31.15118631	30.91542547	50.10436261	34.98079527	43.24480188	49.42021925	51.93972721	46.11294141	35.15734636	34.27246238	48.80862161	23.35201648	30.16667688	30.92143634	46.12534211	26.32006493	40.35447132	30.87185007	44.68443699	27.11391412	38.35533383	30.26060785	25.94445175	46.2001509	29.6309024	43.37806388	47.04949563	36.66463016	24.57275261	31.68625792	20.14436544	19.62758189	39.87070973
Gm37311	2.049852597	0	0	0.940969068	0	2.023470224	0.818783233	2.038767968	0	0.927720802	0	0	0	0	1.017883004	0	0	1.92709087	1.793886937	1.840204335	0	0	0	0.817612706	0	0.920917389	2.694463441	0	0.997465688	0	0	0	0	0	0	0	2.836931986	0	0	0	0	0	2.156742951	0	0.960189634	0	1.033030626	0.996767743
Csnk2a2	413.0452983	398.9400949	396.182544	406.4986374	475.7905975	419.8700716	419.2170151	426.1025052	446.7417354	425.8238481	446.6039816	468.0272417	396.0243563	426.0296342	432.6002767	436.1166083	397.7784744	443.2309	386.5826349	438.888734	401.064087	394.9210293	376.5890215	385.9131972	386.1364095	438.3566771	411.3547519	411.2723615	441.8773	403.095381	462.794475	449.2089834	389.9000324	366.8280525	381.8542905	487.660673	406.626918	387.4929407	423.5013832	431.4548471	416.1949372	393.5048726	456.1511341	428.4205999	487.776334	441.2575288	418.3774035	438.577807
Tbk1	78.91932499	74.69142747	86.034279	52.69426781	80.31694491	93.07963032	63.86509215	82.57010269	84.96315213	83.49487218	64.2240239	131.2099493	101.9898342	86.09348857	86.52005534	94.60730656	85.53267713	85.75554369	60.99215586	43.24480188	80.78305069	95.81984157	89.66405275	67.04424189	68.54492476	73.6733911	73.64866737	91.50558654	84.78458352	126.3433284	97.23801765	90.26658058	96.04575579	52.99782062	80.21199594	72.1445565	66.19507968	103.777807	100.1003269	63.59803442	119.5827707	144.5702684	109.9938905	108.9748159	84.49668778	94.96629424	82.64245008	81.73495495
Gm15853	0	0	0	2.822907204	1.746020541	0	0.818783233	0	0.913582281	1.855441604	6.916433343	0	0	0	0	0	0	0.963545435	0.896943469	0	0	0.895512538	1.280915039	2.452838118	2.284830825	0	5.388926881	2.011111792	0.997465688	0	0.731112915	1.061959772	1.143401855	2.078345906	3.389239265	1.826444468	1.891287991	4.184588992	0	0	4.689520419	5.132672251	1.078371475	3.205141645	0.960189634	0	0	0.996767743
Scand1	81.99410389	100.1743851	130.6446459	110.093381	123.9674584	103.1969814	94.16007176	117.2291581	89.53106354	108.5433338	105.722624	101.4509917	84.62986243	91.418859	99.75253439	80.76233487	81.4106204	108.8806341	83.41574257	143.5359381	82.68382836	106.565992	105.0350332	126.7299694	82.25390971	108.6682519	102.3896107	106.588925	74.80992663	92.25068421	108.2047114	61.59366675	109.766578	133.014138	119.7531207	110.4998903	100.2382635	123.8638342	100.1003269	86.00188745	78.54946702	133.4494785	95.97506131	98.29101044	72.97441217	128.5402366	82.64245008	86.71879366
Lpl	180.3870286	143.2317962	86.034279	92.21496866	92.5390887	124.4434188	99.89155439	106.0159343	50.24702545	148.4353283	89.91363345	73.04471402	136.7097778	118.0457111	135.3784395	99.22229713	89.65473386	183.0736326	134.5415203	67.16745824	64.62644055	113.7300923	101.1922881	69.49708001	99.3901409	85.64531716	53.88926881	49.27223891	77.8023237	95.2588587	101.6246951	187.9668796	120.0571947	140.2883487	96.02844584	289.4914482	51.06477575	114.6577384	67.76022132	79.49754302	84.41136755	102.653445	80.87786065	112.1799576	118.103325	145.8068356	113.6333689	124.5959679
Cdk5rap2	35.87242045	29.87657099	20.18088026	31.05197924	20.07923623	40.46940449	40.93916164	11.21322382	19.1852279	19.48213684	13.83286669	24.34823801	22.78496296	22.18904345	11.19671304	5.768738205	18.54925528	20.23445413	24.21747365	37.72418887	19.00777663	14.32820061	20.49464063	27.798832	17.13623119	21.18109994	22.453862	23.12778561	22.94171083	30.08174485	26.32006493	42.47839086	37.7322612	25.97932383	12.42721064	20.09088915	33.09753984	26.78136955	15.4000503	24.57196784	18.75808168	13.687126	6.470228852	6.41028329	15.36303414	34.53319791	27.8918269	28.90626455
Apbb2	77.89439869	105.4467211	67.97770193	89.39206146	80.31694491	89.03268987	108.0793867	120.2873101	89.53106354	128.0254707	105.722624	64.92863468	85.71486067	86.09348857	91.60947036	80.76233487	106.1429608	94.42745261	104.9423858	80.96899075	89.33655018	94.02881649	78.13581739	71.13230542	77.68424806	69.06880416	71.85235841	75.41669221	103.7364316	61.16621453	66.53127523	58.40778744	88.0419428	143.4058675	118.6233743	86.75611224	86.05360358	108.7993138	101.640332	102.624101	90.27326807	45.33860488	74.4076318	81.19692167	86.41706705	105.5181047	79.5433582	106.6541485
Slc25a53	12.29911558	24.60423493	15.93227389	7.527752544	2.619030812	14.16429157	11.46296526	16.31014374	14.6173165	11.13264962	6.916433343	10.82143911	16.27497355	24.85172866	8.143064032	13.84497169	15.45771273	22.161545	4.484717343	10.12112384	9.503888317	6.268587766	6.404575196	13.0818033	7.996907888	11.05100867	13.4723172	21.11667382	7.979725508	2.005449657	10.23558081	20.17723566	8.003812982	8.313383626	11.29746422	8.219000107	6.619507968	13.39068477	7.70002515	13.00868886	7.034280629	6.843563001	7.548600327	9.615424935	13.44265487	10.55181047	4.132122504	10.96444518
Hnrnpl	408.9455931	359.3975745	384.4988765	330.2801429	389.3625807	367.2598457	356.9894895	317.028419	332.5439503	494.4751875	248.9916003	277.2993773	369.9843986	409.1659611	283.9893581	260.7469669	375.1071623	396.0171737	343.5293484	518.9376225	359.2469784	327.7575889	306.1386944	313.9632791	284.4614377	433.7520901	287.4094337	255.4111976	326.1712801	402.0926562	339.9675053	358.9424028	392.1868361	465.5494831	420.2656688	352.5037824	390.5509701	464.4893781	292.6009557	341.1167301	294.2674063	213.0058984	240.476839	253.2061899	334.1459926	283.9396272	379.1222397	275.1078971
Zfp280d	154.7638711	150.2615776	140.2040102	154.3189271	98.65016059	200.3235522	140.830716	146.7912937	136.1237599	149.3630491	161.0540907	119.0358303	166.0047302	133.1342607	175.0758767	154.6021839	162.8212408	154.1672696	178.4917502	155.4972663	178.6731004	152.2371315	129.372419	102.2015883	221.62859	142.7421953	159.8714975	150.8333844	207.4728632	125.3406036	186.4337932	195.400598	160.0762596	150.6800782	122.0126135	156.161002	157.9225472	120.516163	120.1203923	132.9777083	168.8227351	193.3306548	172.5394361	141.0262324	173.7943237	157.3179016	167.3509614	153.5022325
Scpep1	495.0394022	572.9271848	682.963474	599.3972963	453.9653408	364.2246404	331.6072092	515.8082958	476.8899507	641.982795	498.9712626	504.5495987	469.8042363	433.1301281	422.4214467	482.2665139	479.1890948	475.9914448	481.6586426	302.7136131	466.6409164	386.8614164	472.6576495	511.0079413	575.777368	409.808238	529.9111433	428.3668117	396.991344	430.1689514	424.7766034	527.7940065	373.8924065	333.574518	382.9840369	368.9417826	276.1280467	318.0287634	323.4010563	353.402714	576.8110116	468.7840656	593.1043114	501.0704772	368.7128194	359.7208115	345.0322291	379.7685102
Pcf11	207.0351123	179.2594259	219.8653797	118.5621026	247.0619066	247.8751025	275.9299494	275.2336756	224.7412411	494.4751875	286.5379528	267.8306181	226.7646314	212.1272553	279.9178261	233.0570235	178.2789535	189.8184506	233.2053018	183.1003314	259.456151	261.4896611	233.1265371	181.5100207	308.4521614	202.6018255	208.3718394	258.4278653	200.4906034	213.5803885	198.8627128	302.6585349	197.8085208	176.6594021	157.0347526	232.8716697	198.585239	166.5466419	234.0807646	211.0298415	280.1988451	230.9702513	276.0630977	219.0180124	175.714703	182.2585445	179.7473289	150.5119292
Defb1	10.24926299	7.029781409	12.74581911	4.70484534	10.47612325	2.023470224	2.456349698	5.096919919	3.654329124	14.84353283	0	1.352679889	9.764984127	0.887561738	6.107298024	2.307495282	10.30514182	8.671908913	3.587773874	3.68040867	8.553499485	4.47756269	7.685490235	6.540901648	2.284830825	7.36733911	2.694463441	5.02777948	8.977191196	4.010899314	19.00893578	16.99135635	13.72082226	6.235037719	3.389239265	4.566111171	3.782575982	5.021506791	7.70002515	11.56327898	10.55142094	5.132672251	0	5.341902742	5.761137803	2.877766492	8.264245008	0
Zc3h6	20.49852597	20.21062155	22.30518344	22.58325763	17.46020541	22.25817247	13.10053172	23.44583163	13.70373421	25.04846165	4.94030953	27.05359778	28.20995414	9.763179116	19.33977708	6.922485846	30.91542547	15.41672696	30.49607793	15.64173685	19.00777663	23.28332599	19.21372559	10.62896518	28.56038532	13.81376083	31.43540681	16.08889434	37.90369616	16.04359725	17.54670995	33.98271269	32.01525193	22.86180497	22.59492843	15.52477798	10.40208395	9.206095783	15.4000503	19.51303329	22.27522199	30.79603351	21.56742951	10.68380548	28.80568902	18.22585445	10.33030626	14.95151615
Cmip	76.86947239	97.53821704	76.47491467	127.9717932	115.2373557	108.255657	117.0860023	99.89963041	190.9386967	265.3281494	170.9347098	100.0983118	108.4998236	122.4835198	92.62735336	72.68610138	82.44113458	96.35454348	103.1484989	157.3374707	96.93966083	165.6698195	144.7433994	157.7992523	129.0929416	104.0636649	124.8434727	138.7667137	130.6680052	91.24795939	121.3647438	141.2406496	148.6422411	109.1131601	162.6834847	112.3263348	132.3901594	227.6416412	133.9804376	153.2134466	112.5484901	94.09899127	77.64274623	119.6586214	117.1431353	133.3365141	116.7324607	100.6735421
Ctdnep1	247.007238	237.2551225	211.3681669	208.8951331	257.5380299	278.2271559	272.6548165	207.9543327	222.9140766	167.9174652	187.7317622	227.2502214	247.3795979	259.1680274	202.5587178	219.2120518	252.4759747	187.8913598	176.6978633	354.2393345	195.7800993	215.8185217	210.0700664	233.8372339	233.0527442	245.8849428	224.53862	277.5334273	176.5514269	327.8910189	315.1096662	224.0735118	182.9442967	241.0881252	173.9809489	214.607225	228.8458469	249.4015039	189.4206187	164.7767255	132.4789518	197.6078817	163.9124643	153.846799	265.9725286	210.0769539	196.2758189	216.2986003
Fam13a	132.2154925	117.7488386	111.5259172	220.1867619	102.1422017	154.7954722	72.87170771	145.7719097	48.41986089	45.4583193	57.30759055	70.33935424	82.45986596	102.9571616	138.4320885	146.5259504	144.2719855	178.2559054	155.1712201	92.01021676	120.6993816	87.76022873	73.01215724	174.9691191	148.5140036	217.3365038	331.4190032	215.1889618	167.5742357	251.6839319	230.3005681	133.8069312	106.3363725	85.21218217	92.63920657	185.3841135	125.7706514	55.2365747	135.5204426	153.9361515	43.37806388	185.6316464	107.8371475	117.5218603	234.2862707	215.8324869	197.3088496	118.6153614
Ccna2	5.124631493	0.878722676	0	2.822907204	1.746020541	0	0.818783233	2.038767968	0.913582281	5.566324812	0.988061906	2.705359778	4.339992945	4.437808689	1.017883004	0	2.061028365	0.963545435	1.793886937	0	2.851166495	2.686537614	0	3.270450824	1.142415413	0	0.89815448	5.02777948	0.997465688	1.002724828	0.731112915	0	0	0	0	0	1.891287991	0	0	0	2.34476021	0	0	0	0.960189634	0.959255497	1.033030626	1.993535486
BC023105	1.024926299	1.757445352	3.186454778	7.527752544	0.873010271	5.058675561	0.818783233	0	0.913582281	0.927720802	1.976123812	2.705359778	3.254994709	4.437808689	3.053649012	6.922485846	4.122056729	0.963545435	6.27860428	2.760306503	2.851166495	3.582050152	0	4.905676236	0	0	0	0	2.992397065	0	1.462225829	7.433718401	8.003812982	2.078345906	0	0.913222234	3.782575982	4.184588992	0	0	4.689520419	0	0	0	0.960189634	2.877766492	0	0
Cby1	26.64808376	24.60423493	11.68366752	23.5242267	17.46020541	24.28164269	18.01323112	18.34891171	26.49388615	25.97618246	11.85674287	14.87947878	7.594987654	28.40197561	27.48284111	10.38372877	19.57976946	18.30736326	19.73275631	26.68296286	7.603110653	25.9698636	16.65189551	20.44031765	11.42415413	38.67853033	17.9630896	26.1444533	11.96958826	25.06812071	26.32006493	14.8674368	12.5774204	29.09684269	12.42721064	21.91733362	12.29337194	15.06452037	21.56007042	17.34491848	8.206660734	11.12078988	6.470228852	10.68380548	22.08436158	25.89989843	12.39636751	31.89656778
Clcf1	4.099705194	6.151058733	0	4.70484534	5.238061624	1.011735112	0.818783233	0	2.740746843	10.20492882	1.976123812	0	3.254994709	5.325370427	2.035766008	5.768738205	1.030514182	0	0.896943469	3.68040867	2.851166495	1.791025076	2.561830078	3.270450824	2.284830825	1.841834778	3.592617921	4.022223584	3.989862754	6.01634897	0	6.371758629	1.143401855	2.078345906	1.129746422	12.78511128	4.728219977	5.021506791	0	0	14.06856126	1.71089075	7.548600327	4.273522193	2.880568902	6.714788482	9.297275634	10.96444518
Prdm2	163.9882078	137.9594601	127.4581911	134.5585767	185.9511877	222.5817247	149.0185484	172.2758933	183.6300385	202.2431348	204.5288146	128.5045895	138.8797743	162.423798	148.6109186	130.3734834	146.3330139	142.6047243	148.8926158	298.1131023	174.871545	167.4608446	203.6654912	131.6356457	188.4985431	169.4487995	127.5379362	194.0722879	151.6147846	119.3242546	187.8960191	155.0461266	152.0724467	127.8182732	109.5854029	139.7230018	158.8681912	183.2849979	141.6804628	130.0868886	116.0656304	140.2930415	106.7587761	144.231374	110.4218079	141.0105581	158.0536858	134.5636453
Smap2	248.0321643	282.9487017	265.5378981	291.7004111	236.5857834	263.0511292	254.6415854	258.9235319	251.2351273	272.7499158	275.6692718	240.7770203	269.0795626	253.842657	224.9521439	241.133257	252.4759747	275.5739943	240.3808496	246.5873809	216.6886536	191.6396831	235.6883672	227.2963323	249.04656	239.4385211	257.7703358	243.3445269	259.341079	238.6485092	259.5450847	247.4366268	253.8352117	206.7954177	244.0252271	214.607225	306.3886545	228.478559	221.7607243	211.0298415	208.6836587	266.8989571	258.8091541	264.958376	222.7639951	248.4471738	300.6119122	249.1919358
Bcl11b	1.024926299	2.636168028	1.062151593	6.586783476	2.619030812	5.058675561	2.456349698	3.058151951	0.913582281	1.855441604	0	0	3.254994709	2.662685213	3.053649012	1.153747641	1.030514182	0	5.381660811	4.600510838	0.950388832	6.268587766	0	1.635225412	3.427246238	3.683669555	2.694463441	1.005555896	2.992397065	0	0	8.495678173	2.286803709	1.039172953	0	5.479333405	5.673863972	1.673835597	0	0	0	0	1.078371475	1.068380548	1.920379268	0.959255497	0	0
Cnp	30.74778896	39.54252042	49.92112485	54.57620594	30.55535948	40.46940449	30.29497961	41.79474333	30.14821527	28.75934486	19.76123812	40.58039668	39.05993651	37.27759299	18.32189407	40.38116744	28.8543971	51.06790804	59.19826892	40.48449538	36.1147756	33.13396391	23.05647071	34.33973365	20.56347743	31.31119122	20.65755304	24.13334151	27.92903928	34.09264417	24.12672618	43.54035063	65.17390571	46.7627829	67.7847853	23.74377809	34.04318383	31.80287634	43.12014084	36.13524683	23.4476021	24.80791588	12.9404577	8.547044386	42.24834389	42.20724188	50.61850067	33.89010327
Rgs3	5.124631493	6.151058733	1.062151593	2.822907204	7.857092436	4.046940449	2.456349698	7.135687886	5.481493686	15.77125363	3.952247624	4.058039668	1.084998236	7.98805564	2.035766008	2.307495282	13.39668437	8.671908913	8.072491217	6.440715173	2.851166495	8.95512538	3.842745118	6.540901648	2.284830825	3.683669555	8.083390322	8.044447169	8.977191196	7.019073799	2.193338744	4.247839086	5.717009273	5.195864766	4.518985686	2.739666702	3.782575982	0	7.70002515	7.949754302	0	5.132672251	8.626971803	3.205141645	4.800948169	3.83702199	2.066061252	4.983838716
Cirbp	81.99410389	127.414788	117.8988268	146.7911746	68.09480112	67.78625252	76.96562387	56.06611911	47.50627861	161.4234195	27.66573337	58.16523524	62.92989771	46.15321037	67.18027826	42.68866272	110.2650175	118.5160885	98.66378154	157.3374707	52.27138574	54.62626482	56.36026173	87.48455954	35.41487779	51.57137377	73.64866737	85.47225117	68.8251325	46.12534211	75.30463021	66.90346561	155.5026522	174.5810561	112.9746422	100.4544458	80.37973961	92.89787562	80.08026156	114.9100849	51.58472461	44.48315951	64.70228852	58.76093016	84.49668778	74.8219288	72.31214382	100.6735421
Soat1	25.62315746	33.39146169	18.05657707	38.57973179	26.19030812	38.44593426	32.75132931	32.62028748	19.1852279	31.54250727	26.67767146	39.22771679	16.27497355	18.63879649	20.35766008	18.45996226	35.0374822	25.0521813	27.80524752	26.68296286	33.26360911	32.23845137	19.21372559	42.51586071	22.84830825	34.07394339	20.65755304	19.10556203	39.89862754	19.05177174	24.12672618	43.54035063	27.44164451	25.97932383	27.11391412	21.00411138	28.36931986	33.47671194	46.2001509	29.6309024	23.4476021	17.96435288	45.29160196	25.64113316	21.12417194	48.92203037	28.92485753	21.92889035
1700056E22Rik	5.124631493	12.30211747	12.74581911	14.11453602	6.111071895	8.093880898	2.456349698	4.077535935	5.481493686	7.421766416	3.952247624	9.468759225	2.169996473	8.875617378	7.125181028	5.768738205	10.30514182	6.744818043	6.27860428	4.600510838	20.9085543	5.373075228	3.842745118	8.17612706	7.996907888	5.525504333	9.879699282	13.07222665	16.9569167	12.03269794	4.386677488	6.371758629	5.717009273	8.313383626	5.648732108	9.132222341	2.836931986	5.021506791	1.54000503	5.058934556	8.206660734	5.132672251	10.78371475	6.41028329	4.800948169	5.755532984	6.198183756	7.974141946
Ncapd3	31.77271526	28.11912563	32.92669937	36.69779365	31.42836975	38.44593426	29.47619638	36.69782342	21.01239246	32.47022807	23.71348575	27.05359778	13.01997884	37.27759299	21.37554308	23.07495282	28.8543971	20.23445413	28.70219099	22.08245202	22.80933196	22.38781345	34.58470606	23.71076847	20.56347743	15.65559561	26.94463441	12.06667075	40.89609323	17.04632208	29.24451659	21.23919543	29.72844822	25.97932383	14.68670348	33.78922266	28.36931986	13.39068477	12.32004024	33.24442708	26.96474241	20.530689	37.74300164	28.8462748	8.641706705	13.42957696	21.69364315	19.93535486
Hic2	35.87242045	18.4531762	12.74581911	7.527752544	45.39653408	29.34031825	31.93254608	51.98858317	51.16060773	95.55524261	47.42697149	58.16523524	34.71994356	17.75123476	28.50072411	31.15118631	23.70182619	26.97927217	22.42358671	11.96132818	36.1147756	40.29806421	42.2701963	42.51586071	46.83903192	29.46935644	20.65755304	34.18890047	26.93157359	28.0762952	22.66450035	24.42507475	54.88328902	28.05766974	15.8164499	17.35122245	34.04318383	25.94445175	16.94005533	43.36229619	49.2399644	33.36236963	35.58625869	34.18817755	19.20379268	16.30734346	14.46242876	18.93858712
Ddias	10.24926299	3.514890704	4.24860637	1.881938136	4.365051354	6.070410673	4.093916164	1.019383984	3.654329124	2.783162406	0	1.352679889	4.339992945	1.775123476	2.035766008	0	1.030514182	0.963545435	0.896943469	0	0	3.582050152	2.561830078	6.540901648	4.56966165	2.762752166	4.490772401	0	1.994931377	3.008174485	0	6.371758629	0	0	0	1.826444468	0	0	1.54000503	0	4.689520419	0.855445375	2.156742951	1.068380548	2.880568902	1.918510995	1.033030626	1.993535486
Adrb1	17.42374708	26.36168028	11.68366752	18.81938136	23.57127731	12.14082135	15.55688142	22.42644764	12.79015193	9.27720802	18.77317622	37.8750369	19.52996825	18.63879649	15.26824506	17.30621462	21.64079783	24.08863587	31.3930214	13.80153251	15.20622131	29.55191376	12.80915039	16.35225412	6.854492476	9.209173888	8.083390322	8.044447169	9.974656884	5.013624142	3.655564573	32.92075292	9.147214837	14.54842135	15.8164499	11.87188904	12.29337194	20.92294496	30.8001006	11.56327898	25.79236231	14.54257138	16.17557213	14.95732768	7.681517071	3.83702199	11.36333689	11.96121292
Cyp2j9	24.59823117	27.24040296	27.61594141	37.63876272	17.46020541	12.14082135	31.93254608	33.63967146	19.1852279	46.3860401	30.62991909	31.11163745	22.78496296	30.17709909	41.73320316	39.22741979	52.5562233	21.19799956	52.91966464	26.68296286	31.36283145	53.73075228	30.74196094	22.07554306	38.84212403	27.62752166	29.63909785	16.08889434	30.92143634	23.06267105	9.504467891	14.8674368	34.30205564	38.44939927	56.48732108	25.57022256	20.8041679	26.78136955	53.90017605	46.97582088	50.41234451	24.80791588	47.44834492	24.57275261	16.32322378	43.16649738	10.33030626	16.94505164
Wdfy3	165.0131341	157.291359	164.6334969	139.2634221	118.7293968	203.3587576	142.4682825	178.3921972	152.5682409	271.822195	154.1376574	190.7278644	142.134769	176.6247858	155.7360996	122.2972499	146.3330139	178.2559054	112.1179336	187.7008422	154.9133796	130.7448306	133.2151641	167.6106047	119.9536183	159.3187083	156.2788796	167.9278346	154.6071817	131.3569525	141.8359054	203.8962761	144.0686337	160.0326348	140.0885563	135.1568906	190.0744431	171.5681487	124.7404074	165.4994305	140.6856126	130.8831424	169.3043216	177.351171	135.3867384	109.3551267	113.6333689	123.5992002
Kdm5d	49.19646233	58.8744193	40.36176052	49.8713606	34.92041083	57.6689014	38.48281194	22.42644764	41.11120264	41.74743609	34.58216671	36.52235701	43.39992945	32.8397843	22.39342609	29.99743867	43.28159566	45.28663543	46.64106036	33.12367803	31.36283145	36.71601406	29.4610459	40.06302259	31.98763155	58.01779549	33.23171577	23.12778561	67.82766681	30.08174485	36.55564573	43.54035063	49.16627975	42.60609108	36.15188549	52.05366734	42.55397979	35.98746533	33.88011066	31.07631227	24.6199822	29.08514276	32.35114426	44.87198303	38.40758535	43.16649738	45.45334754	49.83838716
Fopnl	96.34307207	148.5041323	108.3394624	145.8502055	161.5069001	150.7485317	158.0251639	136.5974538	121.5064434	119.6759835	110.6629335	100.0983118	93.30984833	110.0576555	127.2353755	113.0672688	132.9363295	142.6047243	122.8812552	184.0204335	135.9056029	134.3268807	139.6197393	138.1765473	107.3870488	135.3748562	132.9268631	108.6000368	113.7110885	131.3569525	151.3403733	150.7982876	136.0648207	146.5233864	134.4398242	143.3758908	144.6835313	120.516163	133.9804376	143.8182824	125.4446712	90.67720977	98.13180426	103.6329132	137.3071176	147.7253466	112.6003382	140.5442518
Kif23	4.099705194	9.665949437	4.24860637	2.822907204	2.619030812	2.023470224	6.550265862	7.135687886	1.827164562	10.20492882	2.964185718	9.468759225	8.679985891	0.887561738	10.17883004	3.461242923	11.335656	8.671908913	8.072491217	3.68040867	0.950388832	2.686537614	6.404575196	11.44657788	9.139323301	4.604586944	6.287081361	0	3.989862754	0	1.462225829	7.433718401	2.286803709	0	0	4.566111171	1.891287991	0.836917798	12.32004024	1.445409873	8.206660734	6.843563001	8.626971803	5.341902742	2.880568902	0.959255497	3.099091878	8.970909689
Lcp1	363.848836	404.212431	301.6510523	341.5717717	343.0930364	354.1072893	344.707741	321.1059549	256.716621	454.583193	241.0871051	242.1297002	326.5844691	372.7759299	344.0444554	243.4407523	386.4428184	404.6890826	358.7773874	369.8810714	349.7430901	426.2639681	361.2180411	376.1018448	311.8794076	329.6884252	396.0861258	245.3556386	331.1586086	368.000012	315.1096662	423.7219489	343.0205564	398.0032411	467.7150186	399.9913385	382.9858181	387.4929407	301.8409859	407.6055842	269.6474241	244.6573773	232.9282387	290.5995091	337.0265615	309.8395257	286.1494834	275.1078971
Vps35l	86.09380908	97.53821704	97.71794652	64.92686569	88.17403734	87.00921965	81.05954004	94.80271049	75.82732932	101.1215674	55.33146674	62.2232749	70.52488536	73.66762424	69.21604427	93.45355892	74.19702112	101.1722706	68.16770361	127.8942013	72.22955121	96.71535411	78.13581739	91.57262307	52.55110898	70.91063894	83.52836666	76.4222481	75.80739232	94.25613387	96.50690473	81.77090241	81.18153168	84.17300921	64.39554603	85.84289001	54.84735173	116.331574	66.22021629	70.82508378	64.48090577	58.17028551	80.87786065	74.78663838	95.05877375	63.31086283	68.18002132	79.74141946
Tnfaip8l1	129.1407136	125.6573427	148.701223	70.5726801	131.8245509	144.678121	158.0251639	148.8300616	126.9879371	57.51868972	110.6629335	106.8617112	93.30984833	119.8208346	65.14451226	65.76361554	119.5396451	108.8806341	104.9423858	196.9018639	105.4931603	76.11856573	65.326667	165.9753793	76.54183265	68.14788677	70.95420393	91.50558654	137.650265	98.26703318	74.57351729	140.1786898	129.2044096	121.5832355	106.1961636	47.48755617	107.8034155	75.32260186	63.14020623	103.3468059	79.72184713	43.62771413	66.85903147	72.64987728	78.73554997	82.49597277	69.21305194	64.78990331
Tnrc6a	405.8708142	448.1485648	411.0526663	358.5092149	336.9819645	419.8700716	411.0291828	377.172074	438.5194949	506.5355579	436.7233625	427.446845	463.2942469	438.4554985	353.2054024	384.1979645	348.3137936	319.8970843	356.9835005	369.8810714	336.4376464	402.0851296	356.0943809	296.7934123	429.5481951	407.9664032	423.0307602	424.3445882	433.8975745	378.0272603	431.3566196	357.880443	354.4545749	339.8095557	341.1834193	396.3384496	295.0409266	347.3208863	344.9611267	350.5118942	377.5063938	360.142503	478.7969351	413.4632722	357.1905438	326.1468691	424.5755873	383.7555811
Copg2	107.6172614	99.2956624	78.59921785	95.97884493	106.507253	105.2204517	79.42197357	124.364846	99.58046863	76.07310576	83.98526202	50.0491559	73.77988007	69.22981555	60.05509724	65.76361554	96.86833313	103.0993615	90.59129032	86.48960376	79.83266186	94.02881649	97.34954298	91.57262307	78.82666347	84.72439977	92.50991146	80.44447169	95.75670609	83.22616076	90.65800142	65.84150584	93.75895208	90.40804693	75.69301025	97.71477905	109.6947035	64.44267048	75.46024647	91.78352694	51.58472461	61.59206701	42.05648754	53.41902742	62.4123262	104.5588492	80.57638883	93.69616787
Pold2	70.7199146	54.48080592	53.10757963	75.27752544	69.84082166	47.55155027	74.50927418	70.33749488	45.67911405	22.26529925	58.29565246	48.69647601	59.674903	49.70345732	41.73320316	51.91864385	58.73930839	57.81272609	51.1257777	78.20868425	48.46983042	41.19357675	57.64117677	64.59140378	49.12386274	53.41320855	77.2412853	66.36668914	52.86568149	85.23161042	77.49796895	48.85014949	49.16627975	49.88030176	61.00630677	43.83466724	41.6083358	42.68280772	35.42011569	42.63959126	38.68854346	70.14652076	76.56437475	72.64987728	73.93460181	61.39235183	76.44426632	90.70586464
Gm10146	19.47359967	18.4531762	24.42948663	21.64228856	20.9522465	17.19949691	23.74471375	19.36829569	17.35806334	14.84353283	15.8089905	14.87947878	14.10497707	19.52635823	8.143064032	13.84497169	14.42719855	19.2709087	10.76332162	18.40204335	10.45427715	11.64166299	8.966405275	18.80509224	25.13313908	8.288256499	17.06493512	15.08333844	12.96705395	29.07902002	7.311129147	25.48703452	25.1548408	10.39172953	10.16771779	12.78511128	17.96723591	17.57527377	10.78003521	18.06762341	10.55142094	9.409899127	10.78371475	16.02570822	14.40284451	19.18510995	12.39636751	12.95798066
2810459M11Rik	145.5395344	142.3530735	110.4637656	102.5656284	163.2529206	185.1475255	205.5145914	165.1402054	196.4201904	93.699801	159.0779669	144.7367481	168.1747266	223.6655579	132.3247905	139.6034646	145.3024997	176.3288146	151.5834462	308.2342262	162.5164902	145.0730312	139.6197393	170.0634429	145.0867574	150.1095344	181.427205	159.8833875	169.569167	143.3896505	146.2225829	161.4178853	209.2425394	184.9727857	209.003088	154.3345576	201.422171	227.6416412	160.1605231	166.9448403	127.7894314	147.9920499	179.0096649	160.2570822	204.520392	148.6846021	161.1527777	119.6121292
Hsbp1l1	15.37389448	17.57445352	20.18088026	52.69426781	14.8411746	27.31684803	18.83201435	28.54275155	23.75313931	5.566324812	21.73736193	10.82143911	14.10497707	6.212932165	13.23247905	6.922485846	7.213599276	20.23445413	24.21747365	22.08245202	24.71010962	20.59678838	11.52823535	17.98747953	20.56347743	12.89284344	35.02802473	8.044447169	13.96451964	16.04359725	13.16003246	6.371758629	32.01525193	23.90097792	30.50315338	20.09088915	17.02159192	8.369177984	15.4000503	19.51303329	16.41332147	5.132672251	10.78371475	17.09408877	18.24360304	26.85915393	18.59455127	16.94505164
C920006O11Rik	18.44867337	7.908504085	8.497212741	18.81938136	13.09515406	13.15255646	22.10714728	8.15507187	18.27164562	18.55441604	22.72542384	9.468759225	9.764984127	4.437808689	10.17883004	12.69122405	14.42719855	21.19799956	14.3510955	18.40204335	16.15661014	17.01473822	10.24732031	20.44031765	5.712077063	23.94385211	19.75939856	21.11667382	9.974656884	7.019073799	20.47116161	7.433718401	9.147214837	12.47007544	1.129746422	10.95866681	7.565151963	9.206095783	1.54000503	26.01737772	10.55142094	12.83168063	6.470228852	11.75218603	4.800948169	7.674043979	8.264245008	13.95474841
Anapc7	60.47065162	72.05525944	80.72352104	64.92686569	63.72974976	76.89186853	75.32805741	66.25995894	63.03717739	75.14538496	68.17627152	48.69647601	48.82492064	74.55518598	57.00144822	46.14990564	59.76982257	69.3752713	60.99215586	69.00766257	46.56905275	59.10382751	66.60758204	78.49081978	71.972171	87.48715194	33.23171577	55.30557429	51.8682158	68.18528833	66.53127523	56.28386789	61.74370015	55.07616652	70.04427814	66.66522309	61.4668597	75.32260186	52.36017102	78.05213315	50.41234451	81.26731064	62.54554557	74.78663838	49.92986096	80.57746178	79.5433582	43.8577807
Grpel2	130.1656399	125.6573427	236.8598051	96.919814	127.4594995	142.6546508	144.9246322	191.6441889	168.0991397	207.8094596	131.4122335	166.3796264	162.7497355	147.3352485	184.2368237	190.3683608	143.2414713	123.3338156	141.717068	103.9715449	158.7149349	108.3570171	128.0915039	205.2207892	172.5047273	104.9845823	154.4825706	137.7611578	135.6553336	134.365127	141.8359054	164.6037646	89.18534466	69.62458787	211.2625808	74.8842232	97.40133153	96.24554682	146.3004778	142.3728725	225.0969801	165.9564028	197.34198	210.470968	120.0237042	99.76257173	133.2609508	115.6250582
Bnip1	93.26829317	101.9318304	100.9044013	127.9717932	81.18995518	149.7367966	102.3479041	85.62825464	88.61748125	86.27803459	76.08076677	79.80811346	104.1598307	78.10543293	71.25181028	88.83856836	44.31210984	82.86490739	95.07600766	140.7756316	95.03888317	104.774967	97.34954298	105.4720391	52.55110898	97.61724321	50.29665089	123.6833752	97.75163747	107.2915566	123.5580826	94.51441967	99.47596135	100.7997765	101.6771779	89.49577894	100.2382635	100.4301358	110.8803622	83.83377264	80.89422723	84.68909214	77.64274623	83.33368277	98.89953229	79.61820628	66.11396006	88.71232915
Natd1	14.34896818	23.72551225	39.29960893	11.29162882	20.07923623	11.12908623	18.01323112	12.23260781	17.35806334	12.98809123	15.8089905	31.11163745	14.10497707	10.65074085	23.41130909	23.07495282	10.30514182	16.38027239	17.0419259	19.32214552	11.40466598	20.59678838	5.123660157	22.89315577	17.13623119	33.153026	16.16678064	23.12778561	10.97212257	21.0572214	15.35337121	23.36311497	12.5774204	12.47007544	21.46518201	10.04544458	20.8041679	16.73835597	12.32004024	13.00868886	36.34378325	28.22969738	21.56742951	17.09408877	8.641706705	14.38883246	14.46242876	3.987070973
Rpap3	35.87242045	45.69357916	48.85897326	35.75682458	41.90449299	26.30511292	40.1203784	23.44583163	28.32105071	53.80780652	41.49860006	27.05359778	34.71994356	45.26564863	25.4470751	35.76617687	37.09851056	48.17727174	41.25939955	39.56439321	23.75972079	42.08908929	70.45032716	32.70450824	26.27555449	37.75761294	52.09295985	39.21667995	38.90116185	65.17711385	49.7156782	39.29251155	48.02287789	59.23285834	33.89239265	95.88833458	38.77140381	46.03047891	46.2001509	51.3120505	70.34280629	46.19405026	72.25088885	35.25655809	69.13365364	44.12575288	55.7836538	92.69940012
Gm8883	188.5864389	218.8019463	230.4868956	229.5964526	240.9508347	169.9714988	194.8704094	127.422998	221.086912	84.42259298	180.8153288	220.4868219	273.4195556	228.9909284	278.8999431	301.1281343	211.2554074	265.93854	201.8122804	266.8296286	141.6079359	202.3858336	286.9249688	197.8622749	194.2106201	317.7164991	212.8626118	217.2000736	235.4019025	381.0354348	356.0519894	192.2147187	241.2577913	273.3024867	193.1866381	237.4377809	215.6068309	238.5215725	221.7607243	180.6762341	263.7855236	331.0573602	279.2982121	269.2318982	293.818028	367.3948555	301.6449428	336.9074972
Hnrnpk	1156.116865	1223.181965	1136.502204	1346.526736	1278.960047	1299.067884	1238.000248	1181.466037	1046.965294	1285.821032	1137.259254	1280.987855	1316.102861	1152.942697	1108.474591	1232.202481	1280.929129	1231.411066	1242.266704	1304.704874	1239.307037	1280.582929	1234.802098	1174.909459	1218.957245	1122.598297	1095.748466	1150.355945	1163.044993	1195.247995	1223.151906	1111.871881	1453.263757	1199.205588	1309.376103	1325.998684	1208.533026	1320.656286	1292.06422	1288.582902	1206.379128	1116.356215	1227.186739	1295.945605	1178.152681	1255.665446	1295.420405	1360.58797
Gm43133	12.29911558	14.05956282	7.435061148	7.527752544	1.746020541	21.24643736	4.093916164	14.27137577	18.27164562	12.06037043	16.7970524	4.058039668	10.84998236	7.98805564	14.25036206	5.768738205	7.213599276	9.635454348	11.66026509	4.600510838	7.603110653	14.32820061	2.561830078	4.08806353	17.13623119	5.525504333	22.453862	4.022223584	16.9569167	9.024523456	5.848903317	14.8674368	9.147214837	4.156691813	5.648732108	11.87188904	16.07594792	9.206095783	9.24003018	8.672459239	16.41332147	6.843563001	6.470228852	10.68380548	2.880568902	4.796277487	16.52849002	3.987070973
6330562C20Rik	8.199410389	7.029781409	10.62151593	16.93744322	18.33321569	6.070410673	10.64418203	15.29075976	9.13582281	8.349487218	7.904495249	6.763399446	11.9349806	7.100493903	11.19671304	14.99871933	8.244113458	7.708363478	8.969434685	5.520613006	10.45427715	8.059612842	12.80915039	14.71702871	2.284830825	14.73467822	10.77785376	12.06667075	22.94171083	26.07084554	10.23558081	4.247839086	8.003812982	6.235037719	3.389239265	6.392555639	3.782575982	10.04301358	7.70002515	11.56327898	9.379040839	5.132672251	9.705343278	7.478663838	15.36303414	7.674043979	6.198183756	11.96121292
Mettl27	64.57035681	56.23825127	66.91555033	67.74977289	72.45985247	43.50460982	75.32805741	94.80271049	42.02478492	51.02464411	43.47472387	67.63399446	74.86487831	57.69151296	51.9120332	43.84241036	109.2345033	62.63045326	101.3546119	57.96643656	56.07294107	34.02947645	58.92209181	51.50960048	61.69043228	49.729539	72.75051289	43.23890353	64.83526975	50.13624142	45.32900071	56.28386789	94.90235393	63.38955015	54.22782824	43.83466724	73.76023164	48.54123231	49.28016096	44.08500113	82.06660734	36.78415113	37.74300164	43.80360248	53.77061949	38.3702199	38.22213316	48.84161942
Zbtb43	197.8107756	199.4700475	175.2550128	211.7180403	135.316592	119.3847432	120.3611352	114.1710062	125.1607725	128.0254707	155.1257193	144.7367481	162.7497355	173.0745389	184.2368237	161.5246697	183.4315244	120.4431793	169.5223155	166.5384923	118.798604	113.7300923	178.0471905	152.0759633	166.7926502	139.0585257	202.9829125	210.1611823	206.4753975	182.4959188	216.4094227	194.3386382	112.0533817	164.1893266	119.7531207	176.2518912	146.5748193	106.2885604	150.9204929	129.3641836	150.0646534	170.2336297	157.4422354	161.3254628	173.7943237	198.565888	221.068554	191.3794067
Sp5	4.099705194	11.42339479	7.435061148	26.3471339	13.96816433	20.23470224	16.37566465	16.31014374	14.6173165	1.855441604	13.83286669	4.058039668	11.9349806	6.212932165	7.125181028	9.229981128	11.335656	17.34381783	10.76332162	16.56183902	18.0573878	5.373075228	8.966405275	11.44657788	9.139323301	15.65559561	17.06493512	16.08889434	5.984794131	10.02724828	8.042242061	12.74351726	5.717009273	8.313383626	13.55695706	11.87188904	10.40208395	20.08602716	18.48006036	11.56327898	9.379040839	12.83168063	17.25394361	10.68380548	15.36303414	23.98138743	27.8918269	19.93535486
Klhl24	404.8458879	459.5719596	417.4255759	273.8219988	334.3629337	564.5481926	401.203784	602.4559344	398.3218745	510.2464411	395.2247624	344.9333718	418.8093192	474.8455297	440.7433407	362.2767593	356.5579071	347.8399019	310.3424401	256.7085048	483.7479153	489.8453583	301.0150342	394.906937	422.6937027	417.1755771	412.2529064	422.3334764	413.9482607	396.0763072	329.7319245	472.5720984	410.4812658	352.2796312	337.7941801	317.8013375	347.0513463	307.148832	381.9212474	350.5118942	631.9128765	539.7860317	642.7093993	594.0195849	272.693856	246.5286628	229.332799	248.1951681
Lgals3bp	170.1377656	261.8593575	190.1251351	176.9021848	171.9830233	167.9480286	206.3333746	149.8494456	160.7904815	210.5926221	210.457186	204.2546633	180.1097072	183.7252797	193.3977708	168.4471556	183.4315244	226.4331772	164.1406547	171.1390032	163.466879	222.0871094	244.6547725	224.8434942	126.8081108	219.1783385	160.769652	162.9000552	173.5590298	207.5640395	198.8627128	176.2853221	189.8047079	183.9336127	170.5917097	190.8634469	159.8138352	205.0448606	143.2204678	158.995086	137.1684723	174.5108565	152.050378	141.0262324	182.4360304	215.8324869	215.9034008	247.1984003
Aaas	37.92227305	32.51273901	30.80239619	31.05197924	56.7456676	51.59849072	50.76456043	55.04673512	44.76553177	18.55441604	37.54635243	47.34379612	30.37995062	34.61490778	32.57225613	32.30493395	50.49519493	44.32309	26.90830406	61.64684523	33.26360911	34.02947645	21.77555567	40.8806353	35.41487779	37.75761294	35.02802473	27.15000919	55.85807855	39.10626831	48.25345237	37.16859201	30.87185007	27.01849678	47.44934971	32.87600043	43.49962379	26.78136955	35.42011569	31.07631227	38.68854346	32.50692426	25.88091541	42.73522193	39.36777499	53.71830785	46.48637817	58.80929685
Sdc4	2186.167795	1767.111302	2158.292036	1008.718841	2169.430523	2055.845748	1916.771548	2294.633347	1730.32484	2696.884371	1703.418726	2647.194543	2172.166469	2098.195948	2086.660158	2525.553586	1800.308276	1674.641966	1530.185557	1950.616595	2090.85543	2112.514077	1626.7621	2064.472083	1711.338288	1737.771113	2330.710876	1922.622873	2109.639931	2630.147225	2650.284316	1930.642865	1821.439154	1480.821458	1231.4236	1936.031136	1387.259741	1673.835597	2117.506916	1486.604055	1814.844402	1856.316464	1855.877309	1526.715804	1311.61904	1041.75147	1408.020743	1236.988769
Med15	175.2623971	133.5658468	117.8988268	92.21496866	120.4754174	142.6546508	96.61642146	96.84147846	115.1113674	116.8928211	120.5435525	112.2724308	125.8597954	88.75617378	123.1638435	85.37732544	109.2345033	129.1150883	142.6140115	149.0565512	91.23732784	110.1480422	139.6197393	121.8242932	110.814295	128.9284344	126.6397817	143.7944931	164.5818386	154.4196236	139.6425667	133.8069312	116.6269892	139.2491757	94.89869942	117.8056682	127.6619394	152.3190393	112.4203672	114.9100849	141.8579927	131.7385878	129.404577	113.2483381	142.1080658	143.8883246	107.4351851	116.621826
Gm24233	13.32404188	3.514890704	3.186454778	13.17356695	4.365051354	12.14082135	4.093916164	4.077535935	8.222240529	9.27720802	1.976123812	8.116079335	5.424991182	3.550246951	9.160947036	1.153747641	7.213599276	6.744818043	2.690830406	8.280919509	7.603110653	8.95512538	2.561830078	5.723288942	1.142415413	11.05100867	8.083390322	4.022223584	1.994931377	3.008174485	1.462225829	0	6.860411128	3.11751886	1.129746422	2.739666702	3.782575982	0.836917798	7.70002515	3.613524683	1.172380105	5.132672251	1.078371475	4.273522193	4.800948169	5.755532984	4.132122504	4.983838716
Zfp385b	126.0659347	99.2956624	159.3227389	72.45461823	185.0781774	183.1240553	159.6627304	295.6213553	211.9510892	327.4854431	189.707886	125.7992297	138.8797743	129.5840137	229.0236759	164.9859127	137.0583862	145.4953606	180.2856372	110.4122601	227.1429308	179.9980201	140.9006543	250.189488	111.9567104	136.2957735	122.1490093	121.6722634	127.6756081	122.3324291	151.3403733	167.7896439	96.04575579	86.25135512	103.9366708	94.06189011	131.4445154	143.9498613	118.5803873	192.9622181	157.098934	141.1484869	126.1694626	138.8894713	70.09384327	82.49597277	54.75062318	66.7834388
Xpa	224.4588594	166.0785858	185.8765287	201.3673805	236.5857834	185.1475255	180.9510944	218.1481725	260.3709501	275.5330782	233.1826098	202.9019834	239.7846102	197.9262675	162.8612806	211.1358183	297.8185987	179.2194509	260.1136059	178.4998205	242.3491521	166.5653321	192.1372559	171.6986683	209.0620205	170.3697169	201.1866036	174.9667259	243.381628	155.4223484	168.1559704	200.7103968	272.1296414	211.9912825	227.0790307	189.0370025	209.932967	212.5771208	255.640835	221.8704155	298.9569267	226.6930244	255.5740397	282.0524648	288.0568902	213.9139759	259.2906871	236.2339551
Klb	69.6949883	196.8338794	97.71794652	113.8572572	77.69791409	127.4786241	82.6971065	72.37626285	101.4076332	115.0373794	106.7106859	67.63399446	75.94987654	120.7083963	95.68100238	78.45483959	123.6617019	132.96927	154.2742766	190.4611487	101.691605	102.0884293	115.2823535	111.195328	131.3777725	128.9284344	91.61175698	153.8500521	114.7085542	81.2207111	174.0048737	100.8861783	145.2120355	146.5233864	173.9809489	121.4585571	117.2598554	106.2885604	97.02031689	101.1786911	48.0675843	118.0514618	61.4671741	107.9064354	89.29763595	100.7218272	83.67548071	73.760813
Xab2	39.97212565	28.11912563	60.54264078	22.58325763	40.15847245	46.53981516	37.6640287	26.50398358	38.3704558	42.67515689	36.55829053	45.99111623	31.46494885	47.0407721	25.4470751	50.7648962	49.46468075	37.57827196	37.67162568	28.5231672	56.07294107	34.02947645	48.67477149	25.34599389	50.26627816	38.67853033	27.84278889	43.23890353	25.9341079	51.13896625	44.59788779	44.60231041	41.16246677	42.60609108	29.37340696	29.22311149	32.15189584	28.45520515	33.88011066	26.01737772	43.37806388	36.78415113	51.76183082	45.94036358	44.16872316	31.65543141	35.12304128	31.89656778
Tmem163	0	0.878722676	1.062151593	1.881938136	3.492041083	2.023470224	1.637566465	9.174455854	1.827164562	1.855441604	1.976123812	0	1.084998236	2.662685213	3.053649012	2.307495282	7.213599276	3.854181739	6.27860428	1.840204335	0.950388832	3.582050152	1.280915039	6.540901648	1.142415413	0	1.79630896	3.016667688	3.989862754	1.002724828	2.193338744	0	3.430205564	4.156691813	5.648732108	0	3.782575982	0.836917798	1.54000503	3.613524683	2.34476021	1.71089075	0	0	0	0	0	0.996767743
Fam172a	100.4427773	114.2339479	110.4637656	104.4475665	96.90414005	130.5138295	91.70372206	74.41503081	72.1730002	89.98891779	67.18820961	52.75451568	50.99491711	78.99299467	77.3591083	84.22357779	104.0819324	116.5889976	85.20962951	81.88909292	65.57682939	89.5512538	92.22588283	104.6544264	44.55420109	103.1427475	88.91729354	64.35557735	96.75417178	73.19891247	95.77579182	99.82421853	94.90235393	73.78127968	88.12022089	92.23544565	94.56439954	80.34410865	69.30022635	86.72459239	52.75710472	75.27919302	72.25088885	50.21388577	90.25782558	77.69969529	109.5012464	83.72849043
Slc4a4	652.8780522	620.3782093	792.3650881	533.5294615	458.3303921	788.1416524	505.1892546	478.0910884	540.8407103	694.8628807	611.6103199	622.232749	850.6386173	809.4563049	893.7012775	726.8610138	702.8106723	838.2845282	512.1547205	800.4888858	449.5339174	342.0857895	514.9278458	483.2091093	514.0869357	639.1166678	743.6719096	553.0557429	1121.151434	890.4196476	948.9845632	889.9222886	662.0296738	607.9161776	552.4460002	641.9952306	539.9627214	651.1220472	378.8412374	407.6055842	1166.518204	1216.443324	1048.177074	1082.269495	1216.560266	1365.979828	1209.678863	1097.441285
Mtg2	97.36799837	64.14675535	100.9044013	60.22202035	58.49168814	88.02095476	106.4418203	80.53133472	84.96315213	80.71170977	66.20014771	60.87059502	93.30984833	60.35419817	66.16239526	70.3786061	69.04445021	60.70336239	67.27076014	124.2137926	61.77527406	73.43202812	75.57398732	90.75501037	55.97835522	82.88256499	110.4730011	92.51114244	62.84033837	92.25068421	116.2469534	74.33718401	58.31349458	80.0163174	54.22782824	100.4544458	86.05360358	63.60575268	43.12014084	46.97582088	63.30852566	86.39998289	65.78066	85.47044386	81.61611888	103.5995937	84.70851133	82.73172269
Scarb1	739.9967876	883.1162895	735.0089021	529.7655853	724.5985247	627.2757696	824.5147153	855.2631624	637.6804321	1454.666218	827.9958773	876.5365682	907.0585256	892.8871083	783.7699131	665.7123889	975.8969306	845.0293463	957.0386809	1260.53997	782.1700085	985.9593044	822.3474552	1016.292594	525.5110898	650.1676765	572.1244039	624.4502115	832.8838498	800.1744131	603.8992675	882.4885702	659.7428701	1041.251299	925.2623193	634.6894527	664.7877288	759.921361	500.5016347	931.5666632	712.8071037	673.2355103	587.7124541	461.5403969	520.4227815	504.5683916	525.8125886	410.6683102
Dctn4	198.8357019	163.4424178	184.8143771	193.839628	194.6812904	195.2648767	144.9246322	197.7604929	150.7410764	147.5076075	165.9944002	124.4465498	171.4297213	179.287471	151.6645676	244.5944999	147.3635281	180.1829963	168.6253721	222.6647246	164.4172679	143.2820061	206.2273213	177.4219572	163.365404	175.8952213	179.630896	171.9500582	178.5463582	182.4959188	173.2737608	181.5951209	169.2234745	189.1294775	160.4239919	166.2064466	156.9769032	167.3835597	109.3403571	150.3226268	148.8922733	159.1128398	160.6773498	158.1203211	216.0426676	210.0769539	161.1527777	192.3761744
1810046K07Rik	3.074778896	5.272336056	9.559364333	6.586783476	10.47612325	24.28164269	5.731482629	9.174455854	1.827164562	6.494045614	0	0	0	3.550246951	0	0	0	0	1.793886937	0.920102168	2.851166495	2.686537614	5.123660157	7.358514354	0	4.604586944	1.79630896	1.005555896	2.992397065	2.005449657	2.924451659	3.185879315	3.430205564	2.078345906	1.129746422	3.652888936	8.510795959	4.184588992	6.16002012	4.336229619	0	0	2.156742951	0	1.920379268	0.959255497	3.099091878	1.993535486
Gpr12	0	2.636168028	0	0	2.619030812	0	2.456349698	0	0.913582281	0.927720802	0	0	1.084998236	0	0	1.153747641	1.030514182	1.92709087	2.690830406	0	1.900777663	0.895512538	1.280915039	2.452838118	0	0	0	0	0	0	2.193338744	1.061959772	1.143401855	2.078345906	1.129746422	1.826444468	1.891287991	4.184588992	0	0	0	0	3.235114426	0	0	0	0	0
Smpd3	7.17448409	0.878722676	5.310757963	5.645814408	1.746020541	9.10561601	1.637566465	7.135687886	0.913582281	4.63860401	0.988061906	5.410719557	1.084998236	5.325370427	0	3.461242923	8.244113458	4.817727174	0	0	5.70233299	3.582050152	10.24732031	4.905676236	2.284830825	1.841834778	3.592617921	7.038891273	0.997465688	4.010899314	6.580016232	0	5.717009273	10.39172953	2.259492843	4.566111171	6.619507968	0.836917798	4.62001509	12.28598392	4.689520419	0.855445375	3.235114426	0	6.721327437	5.755532984	9.297275634	5.980606459
Phldb2	280.8298058	266.2529709	220.9275313	226.7735454	299.4425229	335.8960572	320.144244	274.2142916	188.1979499	166.9897444	228.2423003	165.0269465	187.7046949	232.5411753	200.5229518	192.675856	335.9476234	332.423175	299.5791185	308.2342262	258.5057622	231.0422348	268.9921582	264.9065168	182.786466	155.6350387	167.9548878	178.9889495	322.1814174	196.5340664	179.853777	213.4539141	418.4850788	315.9085778	271.1391412	270.3137813	307.3342985	246.0538327	224.8407344	284.0230401	185.2360566	199.3187724	132.6396915	165.598985	222.7639951	235.9768524	209.7052171	237.2307229
Atm	72.7697672	50.96591521	24.42948663	52.69426781	50.6345957	47.55155027	40.93916164	40.77535935	39.28403808	62.15729373	32.6060429	32.46431734	40.14493474	39.05271646	63.10874625	44.996158	50.49519493	41.43245369	56.50743852	57.96643656	47.51944158	46.56665198	38.42745118	25.34599389	58.26318604	31.31119122	50.29665089	49.27223891	51.8682158	33.08991934	43.86677488	47.78818972	50.3096816	22.86180497	45.18985686	44.74788947	47.28219977	42.68280772	47.74015593	50.58934556	58.61900524	58.17028551	53.91857377	44.87198303	41.28815425	21.10362094	27.8918269	25.91596132
Rad50	102.4926299	101.9318304	96.65579493	86.56915425	99.52317086	111.2908623	76.96562387	136.5974538	63.03717739	56.59096892	103.7465001	55.45987546	82.45986596	51.47858079	87.53793834	66.91736318	86.56319131	93.46390717	110.3240466	104.8916471	79.83266186	88.65574127	83.25947755	51.50960048	81.1114943	84.72439977	82.63021218	85.47225117	48.87581873	47.12806694	84.07798519	91.32854036	126.9176059	60.27203129	75.69301025	69.40488979	109.6947035	77.83335525	110.8803622	110.5738553	85.58374765	67.58018464	78.7211177	66.239594	47.04929206	68.10714031	56.81668443	78.74465172
Puf60	528.8619701	484.1761945	504.5220065	506.2413586	464.441464	409.7527204	506.826821	372.0751541	409.2848619	415.6189193	383.3680196	365.2235701	448.1042716	473.957968	515.0488	433.809113	420.4497864	466.3559904	433.2236953	765.5250035	435.2780849	479.0992079	435.5111133	511.0079413	498.0931199	503.7418117	475.12372	536.9668485	414.9457264	536.4577832	541.7546698	463.0144604	420.7718825	492.5679798	438.3416116	504.0986732	537.1257894	479.5538985	460.461504	425.6732076	431.4358786	482.4711916	398.9974459	534.1902742	497.3782303	463.3204052	504.1189455	443.5616457
Gm11632	6.149557792	11.42339479	11.68366752	7.527752544	10.47612325	23.26990758	4.912699396	7.135687886	10.04940509	7.421766416	2.964185718	0	6.509989418	7.100493903	4.071532016	1.153747641	2.061028365	8.671908913	15.24803896	19.32214552	9.503888317	14.32820061	14.09006543	20.44031765	10.28173871	2.762752166	5.388926881	8.044447169	4.987328442	2.005449657	8.773354976	2.123919543	9.147214837	6.235037719	10.16771779	7.305777873	3.782575982	7.532260186	3.08001006	2.890819746	9.379040839	5.132672251	10.78371475	18.16246932	5.761137803	1.918510995	9.297275634	4.983838716
Zfp277	94.29321947	83.47865423	49.92112485	71.51364917	85.55500653	103.1969814	71.23414125	81.5507187	55.72851914	81.63943058	90.90169536	70.33935424	84.62986243	55.91638948	73.28757629	62.30237261	98.9293615	82.86490739	77.13713829	62.5669474	92.18771667	73.43202812	75.57398732	81.7612706	52.55110898	53.41320855	69.15789497	54.30001839	86.77951489	84.22888559	62.87571066	83.89482195	102.9061669	63.38955015	68.91453172	72.1445565	61.4668597	72.81184846	84.70027665	75.88401834	45.72282409	79.55641989	63.62391705	65.17121345	79.69573961	70.98490681	75.4112357	73.760813
Olfm2	2.049852597	2.636168028	1.062151593	8.468721612	6.111071895	5.058675561	4.912699396	3.058151951	7.308658248	5.566324812	3.952247624	5.410719557	0	1.775123476	3.053649012	5.768738205	0	0.963545435	3.587773874	0	1.900777663	0.895512538	0	5.723288942	0	6.446421722	0.89815448	0	0.997465688	3.008174485	1.462225829	1.061959772	3.430205564	13.50924839	0	5.479333405	1.891287991	4.184588992	0	3.613524683	1.172380105	0	3.235114426	1.068380548	2.880568902	4.796277487	3.099091878	0.996767743
Retreg1	516.5628545	342.7018437	652.1610779	426.2589878	631.1864257	403.6823098	443.7805121	804.2939632	391.0132163	3537.399418	288.5140766	560.0094741	436.169291	371.0008064	603.6046214	581.4888111	399.8395027	376.746265	451.1625647	375.4016844	608.2488523	337.6082268	292.0486289	470.9449187	660.3161085	418.0964945	663.7361609	494.7335009	338.1408684	414.1253541	592.2014609	455.580742	371.6056027	273.3024867	370.5568263	582.6357854	290.3127066	271.1613667	351.1211468	382.3109114	1532.300797	1282.312617	1329.632029	1113.252531	241.9677877	177.462267	221.068554	212.3115293
Pias3	20.49852597	31.63401634	23.36733504	18.81938136	27.06331839	37.43419915	36.02646224	30.58151951	11.87656965	17.62669524	29.64185718	10.82143911	14.10497707	26.62685213	20.35766008	24.22870046	20.61028365	27.94281761	31.3930214	27.60306503	23.75972079	25.07435107	14.09006543	17.98747953	21.70589284	34.07394339	22.453862	31.17223278	17.95438239	39.10626831	32.90008116	32.92075292	44.59267233	21.82263202	25.9841677	21.91733362	12.29337194	35.98746533	26.18008551	28.18549253	16.41332147	12.83168063	29.11602983	27.77789426	6.721327437	16.30734346	17.56152064	19.93535486
Rsbn1l	91.21844057	68.54036873	70.10200511	86.56915425	83.80898599	97.12657077	78.60319034	45.87227927	67.60508879	77.00082657	82.00913821	40.58039668	64.01489594	74.55518598	69.21604427	70.3786061	59.76982257	65.52108956	69.06464707	46.92521055	66.52721822	68.95446543	56.36026173	67.04424189	69.68734017	61.70146505	55.68557777	76.4222481	75.80739232	51.13896625	67.26238815	84.95678173	81.18153168	70.66376082	50.83858897	73.97100096	99.29261952	67.79034167	58.52019114	90.33811707	96.1351686	76.13463839	88.42646098	63.03445235	64.33270547	51.79979686	78.51032758	68.77697428
Hnrnpa1	161.9383552	160.8062497	204.9952574	159.0237725	146.6657255	181.1005851	162.9378633	160.0432855	143.4324181	232.8579213	163.0302145	198.8439437	175.7697143	235.2038605	160.8255146	214.5970612	138.0889004	160.9120876	132.7476333	156.4173685	166.3180455	196.1172458	185.7326807	159.4344777	201.0651126	225.6247603	198.4921401	195.0778438	161.5894415	269.7329788	176.1982124	130.6210519	137.2082226	202.6387259	166.072724	189.9502247	148.4661073	169.8943131	147.8404829	187.9032835	191.0979571	201.8851085	205.9689518	222.223154	134.4265487	169.788223	147.7233795	168.4537486
Gm37531	4.099705194	9.665949437	7.435061148	13.17356695	6.111071895	10.11735112	5.731482629	7.135687886	10.96298737	9.27720802	24.70154765	4.058039668	4.339992945	6.212932165	11.19671304	6.922485846	11.335656	5.781272609	13.45415203	12.88143035	9.503888317	3.582050152	7.685490235	12.26419059	5.712077063	8.288256499	8.083390322	14.07778255	15.95945102	8.021798627	8.773354976	3.185879315	10.29061669	13.50924839	9.037971373	2.739666702	5.673863972	8.369177984	6.16002012	2.890819746	7.034280629	5.132672251	9.705343278	4.273522193	4.800948169	8.633299476	10.33030626	9.967677432
Kmt5c	35.87242045	28.99784831	23.36733504	75.27752544	18.33321569	29.34031825	33.57011254	27.52336756	20.09881018	12.06037043	25.68960956	17.58483856	19.52996825	23.96416692	15.26824506	16.15246697	25.76285456	34.68763565	33.18690833	49.68551705	47.51944158	30.44742629	20.49464063	17.98747953	35.41487779	33.153026	44.90772401	29.16112099	31.91890203	18.04904691	28.51340367	31.85879315	24.01143895	49.88030176	44.06011044	34.7024449	34.98882783	32.63979414	29.26009557	28.18549253	22.27522199	31.65147888	26.95928688	18.16246932	31.68625792	39.32947539	35.12304128	29.9030323
Gm37472	16.39882078	11.42339479	12.74581911	19.76035043	11.34913352	16.1877618	22.92593052	9.174455854	17.35806334	20.40985764	21.73736193	14.87947878	14.10497707	13.31342607	12.21459605	14.99871933	14.42719855	26.01572674	12.55720856	15.64173685	12.35505481	13.43268807	12.80915039	13.0818033	14.85140036	14.73467822	15.26862616	12.06667075	33.91383341	7.019073799	21.93338744	24.42507475	18.29442967	16.62676725	3.389239265	29.22311149	15.13030393	10.04301358	13.86004527	13.00868886	10.55142094	17.96435288	16.17557213	12.82056658	12.48246524	27.81840942	17.56152064	15.94828389
Nr1d1	33.82256785	97.53821704	120.02313	73.3955873	83.80898599	129.5020944	103.9854706	93.78332651	49.33344317	11.13264962	25.68960956	10.82143911	3.254994709	1.775123476	12.21459605	11.53747641	174.1568968	185.9642689	209.8847716	138.0153251	50.37060808	59.99934005	55.07934669	64.59140378	14.85140036	11.97192605	9.879699282	11.06111486	10.97212257	4.010899314	8.042242061	8.495678173	140.6384281	166.2676725	213.5220737	168.9461133	53.90170774	54.3996569	36.96012072	46.97582088	10.55142094	10.2653445	10.78371475	9.615424935	3.840758535	1.918510995	18.59455127	6.977374203
Add1	122.9911558	102.8105531	109.401614	88.45109239	92.5390887	106.2321868	95.79763823	89.70579057	59.38284826	115.9651003	72.12851914	70.33935424	70.52488536	70.11737729	80.41275732	86.53107308	68.01393603	100.2087252	83.41574257	87.40970592	96.93966083	87.76022873	69.16941212	94.02546119	59.40560146	78.27797805	86.2228301	63.35002145	79.79725508	130.3542277	88.46466267	79.64698287	77.75132611	93.52556579	110.7151493	71.23133426	65.24943568	80.34410865	50.82016599	88.17000226	69.17042619	66.72473926	70.0941459	52.35064687	78.73554997	60.43309633	90.90669509	68.77697428
Pcbp4	33.82256785	74.69142747	90.28288537	37.63876272	82.06296545	116.3495379	109.7169532	115.1903902	95.01255722	182.760998	57.30759055	41.93307657	47.7399224	48.81589558	36.64378814	59.99487733	68.01393603	80.93781652	78.93102523	174.8194118	54.17216341	66.26792782	78.13581739	84.21410872	43.41178568	43.28311727	67.36158601	69.38335683	69.82259819	40.10899314	41.67343614	59.46974721	74.32112055	52.99782062	108.4556565	88.58255671	53.90170774	95.40862902	52.36017102	70.82508378	56.27424503	60.73662164	67.93740295	55.55578851	31.68625792	44.12575288	25.82576565	40.86747747
Gm6493	0	14.05956282	4.24860637	6.586783476	6.984082166	8.093880898	2.456349698	9.174455854	1.827164562	7.421766416	3.952247624	1.352679889	1.084998236	2.662685213	5.08941502	3.461242923	11.335656	0.963545435	6.27860428	6.440715173	1.900777663	7.164100304	7.685490235	1.635225412	2.284830825	3.683669555	3.592617921	1.005555896	6.982259819	6.01634897	5.117790403	1.061959772	11.43401855	9.352556579	5.648732108	2.739666702	5.673863972	0.836917798	6.16002012	0.722704937	5.861900524	4.277226876	2.156742951	2.136761097	9.601896338	0.959255497	3.099091878	3.987070973
Zfp956	19.47359967	28.11912563	20.18088026	21.64228856	14.8411746	18.21123202	13.10053172	18.34891171	14.6173165	13.91581203	11.85674287	8.116079335	27.12495591	19.52635823	44.78685218	23.07495282	18.54925528	14.45318152	8.969434685	10.12112384	21.85894313	8.059612842	16.65189551	16.35225412	28.56038532	22.10201733	38.62064265	23.12778561	16.9569167	20.05449657	25.58895201	26.54899429	10.29061669	8.313383626	12.42721064	17.35122245	19.8585239	13.39068477	9.24003018	11.56327898	15.24094136	19.67524363	19.41068656	13.88894713	30.72606828	14.38883246	23.7597044	26.91272907
Cul3	355.6494256	365.5486332	323.9562357	334.0440191	373.6483959	438.0813036	370.0900212	417.9474333	410.1984442	378.5100872	445.6159196	376.0450092	388.4293686	390.5271646	380.6882435	419.9641413	342.1307085	403.7255372	368.6437656	325.7161673	403.9152535	416.4133302	427.8256231	317.2337299	361.0032704	473.3515378	381.7156541	397.194579	375.0470989	429.1662266	414.5410226	463.0144604	340.7337527	323.1827885	333.2751944	412.7764498	383.9314621	395.8621187	420.4213732	338.9486152	400.9539959	446.5424858	434.5837046	415.6000333	343.7478889	451.8093393	334.7019228	374.7846715
Cnppd1	640.5789366	739.8844933	596.929195	540.116245	759.5189355	753.7426586	812.2329668	748.2278441	775.6313565	813.6111434	633.3476818	680.3979843	628.2139788	721.5876929	687.0710277	643.7911837	692.5055305	562.7105339	685.2648099	894.3393069	668.1233487	836.4087105	659.6712452	804.5309027	710.5823867	833.4302369	864.9227644	840.6447291	664.3121485	794.1580641	849.5532068	635.0519434	577.4179366	590.2502374	614.5820534	589.9415632	591.9731411	744.0199228	797.7226055	678.6199354	764.3918284	912.7602153	718.1954026	824.7897833	545.387712	603.3717078	616.7192837	619.9895363
Pde1c	3.074778896	1.757445352	2.124303185	3.763876272	1.746020541	0	0	2.038767968	2.740746843	2.783162406	0.988061906	0	1.084998236	2.662685213	1.017883004	4.614990564	0	4.817727174	0.896943469	0	1.900777663	1.791025076	0	0.817612706	0	2.762752166	3.592617921	0	0	0	2.193338744	3.185879315	3.430205564	0	0	0	0.945643995	0.836917798	0	1.445409873	1.172380105	1.71089075	2.156742951	1.068380548	4.800948169	2.877766492	1.033030626	0
Fermt3	25.62315746	28.11912563	18.05657707	21.64228856	26.19030812	19.22296713	32.75132931	15.29075976	28.32105071	40.81971529	34.58216671	17.58483856	36.88994004	20.41391997	27.48284111	25.3824481	41.22056729	25.0521813	36.77468221	11.96132818	21.85894313	29.55191376	26.89921582	25.34599389	19.42106201	27.62752166	26.94463441	23.12778561	20.94677946	17.04632208	21.20227453	31.85879315	56.02669087	35.33188041	21.46518201	26.48344479	13.23901594	38.49821873	15.4000503	20.95844316	29.30950262	35.07326038	24.80254393	20.29923042	24.00474085	37.4109644	21.69364315	32.89333553
Mtnr1a	4.099705194	0.878722676	1.062151593	2.822907204	0	3.035205337	3.275132931	2.038767968	0.913582281	2.783162406	0	0	0	0.887561738	0	0	2.061028365	0	0	0	0	0	0	2.452838118	0	0	2.694463441	0	0.997465688	0	1.462225829	1.061959772	1.143401855	2.078345906	3.389239265	1.826444468	0	2.510753395	0	0.722704937	2.34476021	0	0	1.068380548	0	1.918510995	0	0
Bmf	1.024926299	0	2.124303185	4.70484534	0.873010271	6.070410673	0.818783233	7.135687886	2.740746843	11.13264962	0.988061906	2.705359778	3.254994709	0	2.035766008	5.768738205	1.030514182	2.890636304	3.587773874	0.920102168	0.950388832	5.373075228	5.123660157	4.905676236	3.427246238	5.525504333	8.083390322	1.005555896	3.989862754	5.013624142	3.655564573	9.557637944	5.717009273	5.195864766	3.389239265	2.739666702	0	6.695342387	0	2.890819746	7.034280629	2.566336126	1.078371475	4.273522193	2.880568902	2.877766492	1.033030626	5.980606459
Iigp1	1479.993575	2073.785516	925.1340371	891.0977074	1318.245509	1601.576683	1406.669594	1218.163861	1242.471902	1126.253054	1389.21504	1285.045895	2103.81158	1496.42909	1808.778098	1273.737396	1508.672763	1902.038688	1987.626726	1595.457159	1489.259299	1639.683457	1482.0187	1590.256713	921.929238	1227.582879	679.9029415	749.1391426	1638.836126	1516.119941	1423.476845	1743.737945	1934.635938	1387.295893	965.9331905	649.3010085	1238.793634	1271.278136	1062.603471	1259.674704	1531.128417	1698.05907	877.7943809	1037.397512	1286.654109	1357.346529	1010.303952	879.1491495
Olfml1	17.42374708	20.21062155	13.8079707	38.57973179	27.06331839	17.19949691	23.74471375	22.42644764	29.23463299	18.55441604	16.7970524	17.58483856	18.44497002	25.7392904	12.21459605	5.768738205	19.57976946	23.12509043	23.32053018	35.88398454	26.61088729	26.86537614	25.61830078	37.61018448	18.2786466	16.576513	16.16678064	13.07222665	15.95945102	18.04904691	16.08448412	14.8674368	25.1548408	12.47007544	29.37340696	14.61155575	49.17348776	25.10753395	15.4000503	31.07631227	22.27522199	13.687126	3.235114426	10.68380548	6.721327437	23.98138743	15.49545939	12.95798066
Arpin	12.29911558	20.21062155	13.8079707	19.76035043	15.71418487	26.30511292	9.00661556	12.23260781	21.92597474	25.04846165	7.904495249	17.58483856	10.84998236	7.98805564	5.08941502	12.69122405	21.64079783	26.97927217	19.73275631	1.840204335	7.603110653	15.22371315	21.77555567	15.53464141	15.99381578	23.02293472	11.67600824	19.10556203	10.97212257	21.0572214	13.16003246	14.8674368	16.00762596	23.90097792	11.29746422	17.35122245	8.510795959	12.55376698	7.70002515	12.28598392	19.93046178	15.39801675	16.17557213	5.341902742	25.92512011	13.42957696	21.69364315	27.90949681
Map3k8	1.024926299	1.757445352	2.124303185	1.881938136	3.492041083	4.046940449	4.093916164	4.077535935	4.567911405	21.33757845	3.952247624	13.52679889	7.594987654	7.98805564	7.125181028	8.076233487	7.213599276	6.744818043	4.484717343	1.840204335	0.950388832	6.268587766	6.404575196	5.723288942	2.284830825	10.13009128	5.388926881	2.011111792	5.984794131	2.005449657	2.924451659	2.123919543	0	6.235037719	3.389239265	3.652888936	0.945643995	3.347671194	7.70002515	3.613524683	7.034280629	4.277226876	10.78371475	3.205141645	4.800948169	1.918510995	4.132122504	3.987070973
Gm13205	1.024926299	3.514890704	0	1.881938136	0	5.058675561	0.818783233	3.058151951	7.308658248	2.783162406	2.964185718	0	1.084998236	1.775123476	0	1.153747641	2.061028365	0.963545435	1.793886937	1.840204335	0.950388832	2.686537614	1.280915039	0	0	0	0	1.005555896	1.994931377	0	0	4.247839086	2.286803709	12.47007544	6.77847853	1.826444468	0.945643995	1.673835597	0	0.722704937	1.172380105	0	3.235114426	1.068380548	0.960189634	0.959255497	2.066061252	0
Arsa	67.64513571	48.32974718	76.47491467	90.33303053	137.9356228	114.3260677	69.59657478	153.9269815	74.91374704	90.9166386	46.43890959	78.45543358	84.62986243	28.40197561	33.59013913	72.68610138	91.71576222	66.484635	85.20962951	39.56439321	56.07294107	55.52177736	97.34954298	98.93113743	47.98144733	47.88770422	61.97265913	50.2777948	74.80992663	56.15259039	69.45572689	46.72622995	90.32874651	60.27203129	82.47148878	80.3635566	35.93447182	32.63979414	117.0403823	93.95164175	59.79138535	49.61583176	102.4452902	59.82931071	35.52701645	33.57394241	52.68456193	53.82545814
Macf1	487.8649181	415.6358258	405.7419084	459.1929052	341.3470158	453.2573303	358.6270559	329.2610268	456.7911405	555.7047604	449.5681673	366.57625	433.9992945	461.5321037	474.3334799	373.8142357	395.717446	416.2516278	416.1817694	445.3294491	345.9415347	404.7716672	367.6226163	314.7808918	454.6813342	392.3108076	370.9378003	406.244582	505.715104	407.1062803	483.2656366	494.8732536	415.0548732	314.8694048	300.5125482	363.4624492	403.789986	360.7115711	314.1610261	361.3524683	422.0568377	396.0712087	339.6870147	458.3352552	423.4436285	423.0316743	442.1371079	525.2966007
Gm16638	0	3.514890704	0	0	3.492041083	2.023470224	3.275132931	0	0	5.566324812	0.988061906	0	0	1.775123476	1.017883004	0	1.030514182	1.92709087	3.587773874	1.840204335	0.950388832	1.791025076	1.280915039	0	0	0	2.694463441	0	3.989862754	1.002724828	0	0	0	1.039172953	1.129746422	0	2.836931986	0	1.54000503	1.445409873	0	2.566336126	2.156742951	0	0.960189634	0.959255497	1.033030626	0.996767743
Cenpj	39.97212565	51.84463789	38.23745733	54.57620594	25.31729785	60.70410673	45.0330778	17.32952772	29.23463299	21.33757845	36.55829053	27.05359778	40.14493474	31.06466082	36.64378814	47.30365328	37.09851056	54.92208978	32.28996487	29.44326936	38.9659421	33.13396391	51.23660157	58.86811483	54.83593981	52.49229116	42.21326057	40.22223584	34.9112991	47.12806694	48.98456528	44.60231041	43.44927047	47.80195585	28.24366054	42.921445	52.01041975	25.94445175	24.64008048	21.6811481	41.03330367	39.35048726	38.82137311	30.9830359	35.52701645	27.81840942	44.42031692	56.81576137
Gm37420	11.27418928	16.69573085	9.559364333	6.586783476	4.365051354	17.19949691	10.64418203	13.25199179	12.79015193	8.349487218	7.904495249	13.52679889	13.01997884	16.86367302	12.21459605	4.614990564	26.79336874	9.635454348	8.969434685	8.280919509	12.35505481	8.95512538	12.80915039	6.540901648	22.84830825	11.05100867	13.4723172	18.10000613	21.94424515	13.03542277	16.08448412	15.92939657	21.72463524	8.313383626	2.259492843	13.69833351	22.69545589	10.04301358	3.08001006	5.058934556	15.24094136	23.95247051	9.705343278	10.68380548	11.52227561	14.38883246	16.52849002	16.94505164
Chst15	70.7199146	72.93398211	100.9044013	99.74272121	82.93597572	72.84492808	89.24737237	71.35687886	105.0619623	116.8928211	89.91363345	81.16079335	108.4998236	89.64373552	96.69888538	106.144783	78.31907785	75.15654391	82.5187991	116.8529753	89.33655018	77.90959081	64.04575196	93.20784849	89.10840218	101.3009128	66.46343153	80.44447169	126.6781424	74.2016373	77.49796895	96.63833921	91.47214837	57.15451243	88.12022089	84.92966777	68.08636767	79.50719085	41.58013581	52.75746037	91.44564818	84.68909214	80.87786065	57.69254961	103.7004805	66.18862932	66.11396006	57.81252911
2310033P09Rik	124.0160821	123.8998973	97.71794652	97.86078307	130.9515406	92.06789521	165.394213	73.39564683	93.18539266	67.72361855	110.6629335	110.9197509	88.96985538	97.63179116	93.64523637	77.30109195	113.35656	127.1879974	113.014877	165.6183902	99.79082733	112.8345798	106.3159483	99.74875013	101.6749717	111.431004	143.7047168	115.6389281	114.7085542	115.3133553	106.7424855	140.1786898	117.770391	100.7997765	133.3100778	127.8511128	117.2598554	150.6452037	113.9603722	132.2550034	119.5827707	134.3049239	108.915519	122.8637631	138.2673073	145.8068356	105.3691239	120.6088969
Gm49797	28.69793636	28.99784831	23.36733504	19.76035043	26.19030812	22.25817247	33.57011254	26.50398358	34.71612668	62.15729373	18.77317622	16.23215867	23.8699612	23.07660518	8.143064032	24.22870046	14.42719855	24.08863587	37.67162568	28.5231672	17.10699897	38.50703914	26.89921582	29.43405742	23.99072367	13.81376083	26.04647993	30.16667688	23.93917652	32.08719451	35.0934199	14.8674368	37.7322612	15.5875943	12.42721064	30.13633373	17.96723591	19.24910936	18.48006036	19.51303329	25.79236231	17.1089075	25.88091541	9.615424935	16.32322378	19.18510995	16.52849002	10.96444518
Nrde2	98.39292466	118.6275613	123.2095847	103.5065975	106.507253	84.98574942	82.6971065	83.58948667	76.7409116	75.14538496	72.12851914	63.57595479	110.6698201	87.86861204	101.7883004	103.8372877	112.3260459	70.33881674	102.2515554	133.4148143	65.57682939	73.43202812	93.50679786	102.2015883	98.24772549	103.1427475	91.61175698	120.6667075	128.6730738	117.3188049	115.5158405	77.52306332	75.4645224	110.152333	106.1961636	77.6238899	92.67311155	66.11650608	69.30022635	71.54778872	97.3075487	112.9187895	99.21017573	108.9748159	107.541239	101.6810827	80.57638883	82.73172269
Fbxo21	184.4867337	129.1722334	116.8366752	104.4475665	213.0145061	291.3797123	283.2989985	321.1059549	124.2471902	128.0254707	101.7703763	89.27687269	106.3298272	124.2586433	53.94779921	64.6098679	175.187411	148.385997	189.2550719	218.9843159	156.8141572	141.490981	74.29307228	125.094744	108.5294642	86.56623455	134.723172	140.7778255	103.7364316	94.25613387	106.7424855	100.8861783	142.9252318	146.5233864	224.8195379	79.45033437	106.8577715	155.6667105	92.4003018	126.4733639	97.3075487	76.99008377	61.4671741	99.35939099	97.93934265	66.18862932	101.2370013	83.72849043
Cutc	101.4677036	136.2020148	81.78567263	94.0969068	116.9833763	134.5607699	135.9180166	126.403614	126.0743548	131.7363539	119.5554906	94.68759225	67.26989065	84.31836509	92.62735336	93.45355892	103.0514182	96.35454348	100.4576685	121.4534861	120.6993816	94.92432903	108.8777783	102.2015883	106.2446334	90.2499041	86.2228301	122.6778193	97.75163747	84.22888559	87.00243684	110.4438162	114.3401855	137.1708298	109.5854029	105.0205569	111.5859915	116.331574	98.56032192	89.61541213	107.8589696	103.5088904	88.42646098	96.15424935	96.97915302	117.9884262	98.13790947	72.76404526
Nosip	103.5175562	96.65949437	95.59364333	95.97884493	71.5868422	80.93880898	85.97223943	76.45379878	74.91374704	72.36222256	82.00913821	94.68759225	107.4148254	72.7800625	73.28757629	79.60858723	112.3260459	91.5368163	116.6026509	130.6545078	91.23732784	83.28266604	97.34954298	80.9436579	89.10840218	72.75247372	74.54682185	88.48891886	103.7364316	85.23161042	73.11129147	99.82421853	88.0419428	123.6615814	88.12022089	85.84289001	88.89053557	75.32260186	107.8003521	79.49754302	79.72184713	82.12275602	93.81831836	87.60720496	89.29763595	109.3551267	114.6663995	89.70909689
Tulp2	1.024926299	0	3.186454778	3.763876272	2.619030812	1.011735112	0	3.058151951	0	3.710883208	0	1.352679889	4.339992945	0	2.035766008	0	1.030514182	1.92709087	1.793886937	2.760306503	0.950388832	2.686537614	2.561830078	3.270450824	1.142415413	3.683669555	0	0	1.994931377	0	2.924451659	0	0	4.156691813	1.129746422	0	0	0	7.70002515	2.16811481	0	0	0	0	0.960189634	0	0	0
Tle1	570.8839483	416.5145485	425.9227886	495.8906988	625.9483641	605.0175971	710.703846	632.0180699	468.6677101	571.476014	492.0548292	542.4246356	557.6890935	481.0584619	490.6196079	545.7226342	502.8909209	455.7569906	505.8761162	415.8861798	501.8053031	548.0536733	543.1079766	629.5617836	548.3593981	454.9331901	529.9111433	568.1390813	468.8088736	512.3923873	502.2745724	543.723403	524.8214513	452.0402347	458.6770472	600.9002301	424.5941539	447.7510222	462.001509	459.6403397	362.2654524	475.6276286	427.0351042	490.3866717	477.214248	389.4577319	455.5665061	441.5681103
Smoc1	269.5556165	276.797643	348.3857224	390.5021632	382.3784986	438.0813036	381.5529864	409.7923615	470.4948747	427.6792897	322.1081814	350.3440913	237.6146138	342.5988308	282.9714751	280.3606768	335.9476234	328.5689933	336.3538007	459.1309816	327.8841469	353.7274525	280.5203936	326.2274697	324.4459772	433.7520901	388.0027354	405.2390261	278.2929271	372.0109113	364.8253444	322.8357706	383.0396213	421.904219	376.2055584	321.4542264	354.6164983	456.1202001	280.2809155	383.0336164	315.3702482	436.2771413	295.4737842	331.19797	312.061631	433.5834848	410.1131585	421.6327554
Tln2	71.7448409	70.29781409	61.60479237	60.22202035	44.52352381	52.61022583	45.85186103	56.06611911	43.85194949	46.3860401	41.49860006	29.75895756	30.37995062	41.71540168	45.80473518	51.91864385	75.22753531	69.3752713	65.4768732	42.32469971	63.67605172	54.62626482	34.58470606	42.51586071	50.26627816	28.54843905	50.29665089	32.17778868	60.84540699	54.14714073	53.37124277	54.15994835	69.74751313	48.8411288	58.74681392	46.57433394	53.90170774	38.49821873	53.90017605	49.14393569	59.79138535	43.62771413	47.44834492	57.69254961	48.00948169	51.79979686	47.5194088	62.79636782
Rabggtb	470.4411711	517.5676562	432.2956982	554.230781	441.743197	373.3302564	414.3043158	411.8311294	515.2604065	443.4505434	454.5084768	577.5943127	448.1042716	436.680375	479.4228949	554.9526153	497.73835	470.2101722	451.1625647	484.8938423	473.2936382	377.9062911	530.2988262	409.6239657	445.5420109	376.655212	374.5304182	490.7112773	417.9381235	467.26977	448.1722167	473.6340581	426.4888918	387.6115116	636.0472354	470.3094506	338.5405504	425.9911594	462.001509	458.1949298	481.8482231	398.6375448	425.9567328	496.796955	504.0995578	562.1237215	622.9174675	529.2836717
Gm4759	0	4.39361338	1.062151593	0	0	2.023470224	0	1.019383984	1.827164562	6.494045614	0	2.705359778	0	2.662685213	2.035766008	1.153747641	0	1.92709087	1.793886937	0	1.900777663	6.268587766	0	0	0	0	0.89815448	0	0	0	0.731112915	4.247839086	2.286803709	1.039172953	0	4.566111171	0	0	3.08001006	1.445409873	7.034280629	0.855445375	0	3.205141645	2.880568902	0.959255497	0	0
Dop1a	70.7199146	92.26588099	86.034279	100.6836903	86.4280168	131.5255646	81.05954004	91.74455854	96.83972178	102.0492882	76.08076677	79.80811346	92.22485009	94.08154421	102.8061834	93.45355892	76.25804949	84.79199826	92.38517726	122.3735883	92.18771667	96.71535411	108.8777783	105.4720391	94.82047925	121.5610953	123.9453183	82.45558348	104.7338973	128.348778	131.6003246	87.08070127	140.6384281	101.8389494	73.43351741	85.84289001	88.89053557	102.1039714	73.92024144	85.27918251	126.6170513	87.25542827	114.3073764	111.111577	103.7004805	100.7218272	107.4351851	95.68970335
Knl1	5.124631493	1.757445352	2.124303185	0	0.873010271	3.035205337	0	2.038767968	0	9.27720802	3.952247624	0	1.084998236	2.662685213	1.017883004	2.307495282	1.030514182	3.854181739	0	0	3.801555327	0	0	0.817612706	1.142415413	0	0.89815448	1.005555896	1.994931377	0	0	4.247839086	0	2.078345906	0	0	0	3.347671194	4.62001509	0	1.172380105	2.566336126	0	0	1.920379268	1.918510995	1.033030626	2.99030323
Rhebl1	1.024926299	0.878722676	3.186454778	2.822907204	3.492041083	4.046940449	9.00661556	17.32952772	10.04940509	1.855441604	7.904495249	4.058039668	1.084998236	9.763179116	0	9.229981128	5.152570911	2.890636304	0	5.520613006	15.20622131	8.059612842	5.123660157	10.62896518	2.284830825	7.36733911	13.4723172	6.033335377	2.992397065	4.010899314	2.193338744	5.309798858	12.5774204	3.11751886	3.389239265	4.566111171	5.673863972	1.673835597	4.62001509	0.722704937	4.689520419	6.843563001	8.626971803	3.205141645	9.601896338	4.796277487	3.099091878	3.987070973
Rcl1	2909.765762	3007.86772	3280.98627	2376.887866	3786.245544	3205.176835	4628.581615	3541.33996	3002.944958	14088.3681	2241.912465	3491.266794	3004.360116	2776.293116	2544.70751	2922.442775	2885.43971	3386.862203	3610.197461	4136.779346	3369.128408	3365.336118	3245.838709	3774.917864	2578.431586	2862.211244	2417.831861	2588.300877	2538.550177	3156.57776	2830.869206	2374.542049	2491.472641	3014.640737	3059.35331	2932.356594	2715.889555	3094.085101	2556.40835	2440.574571	4503.111983	3478.240895	3113.258449	2744.669629	2067.288282	2082.543685	2170.397345	2066.299532
Lrba	48.17153603	83.47865423	67.97770193	54.57620594	69.84082166	67.78625252	67.95900832	61.16303903	55.72851914	115.9651003	52.36728102	47.34379612	62.92989771	72.7800625	52.92991621	48.45740092	47.40365238	64.55754413	55.61049505	52.44582355	58.92410756	59.99934005	75.57398732	71.94991813	68.54492476	31.31119122	48.50034193	45.25001532	59.84794131	44.11989245	61.41348483	62.65562652	51.45308346	76.89879854	46.31960329	62.09911192	66.19507968	65.27958828	47.74015593	67.2115591	59.79138535	46.19405026	38.82137311	38.46169974	53.77061949	48.92203037	49.58547005	51.83192265
Shld1	9.224336687	25.48295761	30.80239619	19.76035043	34.92041083	49.5750205	40.1203784	42.81412732	23.75313931	90.9166386	17.78511431	17.58483856	23.8699612	20.41391997	15.26824506	16.15246697	34.00696801	25.0521813	19.73275631	25.76286069	26.61088729	24.17883853	16.65189551	44.15108613	27.4179699	35.91577816	40.41695161	33.18334457	18.95184808	30.08174485	29.9756295	19.11527589	22.86803709	35.33188041	22.59492843	23.74377809	17.96723591	30.12904074	32.34010563	33.24442708	31.65426283	32.50692426	38.82137311	22.43599151	29.76587865	28.77766492	19.62758189	18.93858712
Zmat1	59.44572532	37.78507507	49.92112485	49.8713606	109.9992941	65.76278229	63.86509215	102.9577824	65.77792423	27.83162406	64.2240239	54.10719557	70.52488536	45.26564863	53.94779921	55.37988677	88.62421967	52.03145348	65.4768732	34.96388237	84.58460602	52.83523974	55.07934669	54.7800513	74.25700182	54.33412594	70.95420393	48.26668301	80.79472076	57.15531522	73.11129147	90.26658058	69.74751313	38.44939927	47.44934971	52.96688958	47.28219977	51.0519857	50.82016599	64.32073935	118.4103906	71.00196614	63.62391705	69.44473564	57.61137803	37.4109644	54.75062318	47.84485168
Gabarapl1	2352.205855	2007.002592	2626.700888	1533.779581	1862.130907	1830.228818	1964.260975	2049.981191	1310.990573	1695.873626	1685.633612	1604.278349	1896.576917	2275.708296	2166.055033	1909.452346	2407.28113	2033.080867	2070.145525	2920.40428	1829.498501	1643.265507	1812.494781	2020.320997	1606.23607	1457.812226	1876.244709	1718.495026	2130.586711	2091.683992	1655.970752	2324.62994	1306.90832	1378.982509	1869.730328	1337.870573	1358.890421	1609.392926	1253.564094	1677.398158	1398.649465	1817.821422	1569.030497	1673.083939	1166.630405	1163.576918	1116.706107	1106.412195
Fkbpl	27.67301006	19.33189887	18.05657707	17.87841229	42.77750327	24.28164269	21.28836405	41.79474333	27.40746843	25.97618246	26.67767146	43.28575646	23.8699612	23.07660518	12.21459605	38.07367215	28.8543971	24.08863587	39.46551261	23.92265636	34.21399794	26.86537614	28.18013086	13.899416	15.99381578	21.18109994	19.75939856	13.07222665	33.91383341	15.04087243	27.78229076	29.7348736	24.01143895	35.33188041	27.11391412	25.57022256	32.15189584	19.24910936	30.8001006	30.35360734	21.10284189	30.79603351	33.42951574	27.77789426	41.28815425	37.4109644	56.81668443	30.89980004
Nup98	46.12168344	65.02547803	39.29960893	62.10395849	26.19030812	42.49287471	27.01984668	31.6009035	31.97537983	27.83162406	44.46278577	43.28575646	45.56992593	50.59101906	65.14451226	49.61114856	36.06799638	35.65118109	39.46551261	42.32469971	25.66049846	32.23845137	60.20300684	32.70450824	52.55110898	36.83669555	64.66712257	65.36113325	55.85807855	50.13624142	57.75792026	67.96542538	43.44927047	31.1751886	46.31960329	43.83466724	31.20625185	30.12904074	33.88011066	30.35360734	28.13712252	47.90494101	57.15368819	37.39331919	41.28815425	60.43309633	82.64245008	70.77050977
Mtx3	27.67301006	30.75529366	16.99442548	21.64228856	26.19030812	29.34031825	36.02646224	31.6009035	14.6173165	39.89199449	21.73736193	10.82143911	15.18997531	23.07660518	9.160947036	17.30621462	18.54925528	17.34381783	37.67162568	21.16234986	19.95816547	33.13396391	10.24732031	26.9812193	10.28173871	21.18109994	15.26862616	18.10000613	19.94931377	37.10081865	20.47116161	18.05331612	9.147214837	16.62676725	22.59492843	16.43800021	27.42367587	10.04301358	13.86004527	18.06762341	9.379040839	15.39801675	8.626971803	14.95732768	19.20379268	24.94064293	20.66061252	26.91272907
Tubgcp6	13.32404188	20.21062155	22.30518344	26.3471339	27.93632866	29.34031825	35.20767901	19.36829569	19.1852279	26.90390326	17.78511431	10.82143911	17.35997178	14.20098781	20.35766008	34.61242923	27.82388292	30.83345391	23.32053018	29.44326936	19.00777663	17.91025076	14.09006543	22.07554306	25.13313908	19.33926516	33.23171577	26.1444533	34.9112991	19.05177174	35.82453282	27.61095406	25.1548408	40.52774518	31.63289981	19.17766692	30.26060785	34.31362974	33.88011066	19.51303329	41.03330367	23.95247051	30.19440131	16.02570822	28.80568902	21.10362094	19.62758189	19.93535486
Slc25a30	645.7035681	840.937601	351.5721771	274.7629678	1320.86454	623.2288291	1231.449982	392.4628338	1839.041132	694.8628807	975.2171013	1949.21172	1345.397813	660.3459329	637.1947605	972.6092614	734.756612	1307.531155	786.6194219	1201.653431	1015.015272	711.0369552	926.1015734	1236.230412	379.281917	330.6093426	281.1223523	404.2334702	963.551855	778.1144668	586.3525576	549.0332019	834.6833539	705.5984353	555.8352394	227.3923363	418.92029	513.8675282	244.8607998	508.0615704	1386.925664	513.2672251	695.5496016	737.1825783	430.164956	464.2796607	383.2543622	338.9010327
Ro60	66.62020941	47.45102451	31.86454778	46.10748433	45.39653408	32.37552359	45.85186103	44.85289529	33.8025444	30.61478647	38.53441434	45.99111623	46.65492416	32.8397843	37.66167115	33.45868159	20.61028365	50.10436261	38.56856915	27.60306503	19.00777663	33.13396391	42.2701963	32.70450824	38.84212403	44.20403466	46.70403297	46.25557122	49.87328442	41.11171796	42.40454905	71.1513047	36.58885935	22.86180497	28.24366054	23.74377809	40.6626918	36.82438313	35.42011569	45.530411	50.41234451	68.43563001	58.23205967	59.82931071	41.28815425	42.20724188	37.18910254	32.89333553
Zup1	65.59528311	77.3275955	60.54264078	58.34008221	48.88857516	75.88013341	42.5767281	60.14365504	42.93836721	64.94045614	39.52247624	43.28575646	58.58990476	45.26564863	89.57370435	62.30237261	59.76982257	35.65118109	59.19826892	56.12623222	63.67605172	56.4172899	46.11294141	35.97495906	44.55420109	51.57137377	42.21326057	48.26668301	62.84033837	51.13896625	65.0690494	65.84150584	53.73988717	50.91947471	32.76264623	55.70655628	43.49962379	56.91041029	44.66014587	49.86664062	91.44564818	69.29107539	80.87786065	54.48740796	55.69099876	54.67756335	59.91577631	56.81576137
Hgf	25.62315746	36.9063524	31.86454778	14.11453602	12.22214379	40.46940449	28.65741314	16.31014374	25.58030387	66.79589774	35.57022862	36.52235701	28.20995414	26.62685213	34.60802214	25.3824481	22.67131201	22.161545	10.76332162	34.0437802	20.9085543	24.17883853	20.49464063	28.61644471	20.56347743	30.39027383	17.9630896	26.1444533	24.93664221	28.0762952	31.43785533	26.54899429	22.86803709	12.47007544	14.68670348	21.91733362	24.58674388	30.12904074	35.42011569	28.90819746	32.82664294	32.50692426	44.21323049	21.36761097	23.04455121	21.10362094	17.56152064	29.9030323
Hdac1-ps	2.049852597	0	0	0	0.873010271	0	0	0	0	2.783162406	0	1.352679889	0	0.887561738	0	0	1.030514182	0.963545435	0.896943469	0.920102168	0	0	0	0	0	0.920917389	0	0	0	0	0	0	1.143401855	0	0	0	2.836931986	0	0	0.722704937	1.172380105	0.855445375	3.235114426	0	0	0	0	0
Tinf2	44.07183084	50.08719254	45.67251848	59.28105128	41.90449299	48.56328539	58.95239276	62.18242301	50.24702545	39.89199449	56.31952865	54.10719557	44.48492769	36.39003125	49.8762672	34.61242923	57.70879421	52.03145348	60.09521239	82.80919509	42.76749743	72.53651558	60.20300684	49.05676236	41.12695485	32.23210861	29.63909785	39.21667995	49.87328442	46.12534211	52.64012986	43.54035063	76.60792426	52.99782062	55.35757466	63.01233415	59.57557171	70.30109507	58.52019114	63.59803442	63.30852566	47.04949563	46.36997344	37.39331919	63.37251583	64.27011832	69.21305194	57.81252911
Ighg2b	0	0	1.062151593	0	0	2.023470224	3.275132931	3.058151951	0	2.783162406	0.988061906	1.352679889	5.424991182	0.887561738	2.035766008	1.153747641	5.152570911	1.92709087	0	0.920102168	2.851166495	8.059612842	1.280915039	1.635225412	0	0.920917389	0	0	2.992397065	2.005449657	3.655564573	10.61959772	0	1.039172953	0	0	0	5.021506791	3.08001006	0	1.172380105	0.855445375	1.078371475	0	0	2.877766492	0	0.996767743
Mcph1	26.64808376	30.75529366	27.61594141	44.22554619	32.30138002	53.62196095	44.21429457	39.75597537	38.3704558	13.91581203	24.70154765	24.34823801	19.52996825	27.51441387	41.73320316	35.76617687	19.57976946	50.10436261	45.74411689	36.8040867	30.41244261	25.9698636	37.14653614	23.71076847	42.26937027	27.62752166	27.84278889	31.17223278	33.91383341	17.04632208	27.78229076	28.67291383	35.44545749	44.68443699	29.37340696	22.83055585	39.71704781	27.61828735	27.72009054	38.30336164	12.89618115	23.09702513	33.42951574	36.32493864	31.68625792	39.32947539	49.58547005	38.87394199
Megf8	6.149557792	9.665949437	6.372909556	5.645814408	3.492041083	6.070410673	9.00661556	11.21322382	4.567911405	13.91581203	10.86868097	16.23215867	13.01997884	17.75123476	14.25036206	5.768738205	12.36617019	8.671908913	3.587773874	11.04122601	11.40466598	5.373075228	7.685490235	12.26419059	15.99381578	19.33926516	21.55570752	24.13334151	13.96451964	18.04904691	5.117790403	15.92939657	17.15102782	12.47007544	4.518985686	19.17766692	16.07594792	23.43369836	10.78003521	10.84057405	17.58570157	21.38613438	10.78371475	12.82056658	13.44265487	4.796277487	14.46242876	6.977374203
Gpatch1	98.39292466	79.08504085	100.9044013	100.6836903	83.80898599	45.52808005	65.50265862	75.4344148	70.34583563	64.94045614	72.12851914	56.81255535	84.62986243	68.34225381	75.3233423	47.30365328	88.62421967	89.60972543	83.41574257	62.5669474	75.0807177	64.47690274	56.36026173	68.67946731	51.40869357	107.7473345	72.75051289	85.47225117	78.79978939	63.17166419	71.64906564	113.6296956	58.31349458	67.54624196	72.30377098	68.49166756	77.54280762	76.99643745	69.30022635	68.65696897	89.10088797	117.1960164	89.50483245	122.8637631	125.784842	98.80331623	97.10487884	99.67677432
Tnfrsf1b	476.5907288	235.4976772	313.3347198	261.5894009	395.4736526	372.3185213	606.7183754	643.2312938	219.2597474	785.7795193	374.4754624	442.3263238	321.159478	279.5819474	247.34557	314.973106	366.8630489	328.5689933	342.632405	218.0642137	314.5787033	514.9197094	395.8027471	513.4607794	193.0682047	172.2115517	229.0293924	166.9222788	243.381628	263.7166299	144.7603571	370.6239603	349.8809675	251.4798547	247.4144663	194.5163359	226.0089149	411.7635568	414.2613531	386.6471411	221.5798398	272.8870747	183.3231508	151.7100379	203.5602024	169.788223	165.2849002	175.4311228
Ly6a	46.12168344	32.51273901	37.17530574	41.40263899	45.39653408	37.43419915	27.01984668	29.56213553	32.88896212	40.81971529	58.29565246	52.75451568	30.37995062	23.96416692	42.75108617	41.53491508	45.34262402	42.39599913	55.61049505	38.64429104	47.51944158	41.19357675	30.74196094	44.15108613	27.4179699	38.67853033	29.63909785	29.16112099	28.92650496	23.06267105	40.21121031	67.96542538	66.31730757	58.19368538	44.06011044	14.61155575	33.09753984	31.80287634	36.96012072	33.24442708	28.13712252	34.21781501	23.72417246	21.36761097	29.76587865	21.10362094	37.18910254	31.89656778
Fan1	12.29911558	7.029781409	4.24860637	10.35065975	1.746020541	8.093880898	8.187832327	4.077535935	11.87656965	20.40985764	6.916433343	5.410719557	7.594987654	13.31342607	9.160947036	11.53747641	5.152570911	5.781272609	5.381660811	11.96132818	5.70233299	5.373075228	8.966405275	7.358514354	14.85140036	18.41834778	3.592617921	3.016667688	7.979725508	7.019073799	7.311129147	8.495678173	4.573607418	5.195864766	6.77847853	13.69833351	14.18465993	3.347671194	4.62001509	10.11786911	10.55142094	7.699008377	2.156742951	4.273522193	15.36303414	10.55181047	15.49545939	9.967677432
Pskh1	128.1157873	152.8977456	155.0741325	143.9682674	163.2529206	142.6546508	176.8571783	111.1128542	121.5064434	133.5917955	103.7465001	114.9777906	99.81983774	140.2347546	121.1280775	122.2972499	133.9668437	162.8391785	155.1712201	261.3090156	118.798604	148.6550813	144.7433994	179.0571826	158.7957424	153.7932039	145.5010258	136.7556019	116.7034855	174.4741201	157.9203896	121.063414	125.774204	188.0903045	136.699317	121.4585571	124.8250074	179.1004089	181.7205935	158.2723811	125.4446712	130.8831424	108.915519	143.1629935	135.3867384	115.1106597	147.7233795	133.5668776
Fendrr	11.27418928	6.151058733	4.24860637	9.40969068	6.984082166	12.14082135	11.46296526	5.096919919	7.308658248	23.19302005	15.8089905	8.116079335	4.339992945	15.97611128	4.071532016	10.38372877	5.152570911	13.48963609	11.66026509	13.80153251	5.70233299	8.059612842	1.280915039	20.44031765	5.712077063	7.36733911	7.185235841	17.09445023	14.96198533	6.01634897	7.311129147	4.247839086	14.86422411	8.313383626	6.77847853	8.219000107	8.510795959	4.184588992	3.08001006	5.781639492	2.34476021	11.97623525	5.391857377	7.478663838	2.880568902	11.51106597	8.264245008	8.970909689
Xylt2	30.74778896	28.11912563	52.04542804	35.75682458	53.25362651	53.62196095	64.68387538	53.00796716	35.62970896	55.66324812	32.6060429	31.11163745	39.05993651	45.26564863	35.62590514	28.84369103	49.46468075	39.50536283	41.25939955	30.36337153	54.17216341	45.67113944	38.42745118	35.97495906	31.98763155	34.99486077	40.41695161	40.22223584	48.87581873	45.12261728	29.24451659	47.78818972	36.58885935	36.37105336	33.89239265	28.30988926	25.53238788	72.81184846	43.12014084	39.74877151	38.68854346	42.77226876	37.74300164	25.64113316	37.44739572	47.96277487	44.42031692	40.86747747
Terf2	98.39292466	101.9318304	96.65579493	90.33303053	128.3325098	98.13830588	132.6428837	122.3260781	84.04956985	115.0373794	118.5674287	93.33491236	75.94987654	89.64373552	95.68100238	88.83856836	83.47164876	103.0993615	81.62185563	111.3323623	109.2947156	99.40189172	70.45032716	134.9060965	91.39323301	124.3238475	84.42652114	97.53892192	60.84540699	122.3324291	111.8602759	90.26658058	92.61555022	111.191506	83.6012352	63.92555639	80.37973961	116.331574	106.2603471	73.71590353	85.58374765	74.42374764	89.50483245	116.4534798	66.25308473	75.78118429	77.47729695	67.78020654
Klhl5	126.0659347	119.5062839	129.5824943	158.0828034	112.6183249	156.8189424	114.6296526	125.38423	122.4200257	77.00082657	85.96138583	89.27687269	79.20487125	87.86861204	75.3233423	84.22357779	111.2955317	117.552543	104.0454423	122.3735883	81.73343952	82.3871535	105.0350332	118.5538424	81.1114943	93.93357366	103.2877652	80.44447169	105.731363	93.25340904	126.4825342	94.51441967	105.1929706	149.6409053	108.4556565	96.80155682	128.6075834	124.700752	101.640332	100.4559862	64.48090577	50.47127714	66.85903147	61.9660718	111.3819975	139.0920471	101.2370013	91.70263238
Il1rn	30.74778896	16.69573085	64.79124715	21.64228856	33.17439029	36.42246404	16.37566465	13.25199179	25.58030387	71.43450175	28.65379528	40.58039668	39.05993651	21.30148171	31.55437312	48.45740092	36.06799638	43.35954456	25.11441712	24.84275853	25.66049846	25.07435107	23.05647071	21.25793036	18.2786466	23.02293472	26.94463441	22.12222971	41.89355891	62.16893936	40.21121031	50.97406904	29.72844822	36.37105336	39.54112476	88.58255671	27.42367587	73.64876626	53.90017605	28.18549253	199.3046178	93.24354589	83.0346036	75.85501893	83.53649814	41.24798639	16.52849002	51.83192265
Ehbp1l1	39.97212565	23.72551225	39.29960893	20.7013195	24.44428758	24.28164269	22.92593052	23.44583163	15.53089878	30.61478647	25.68960956	27.05359778	36.88994004	29.28953735	27.48284111	12.69122405	39.15953893	21.19799956	26.90830406	41.40459754	23.75972079	32.23845137	29.4610459	23.71076847	28.56038532	23.02293472	24.25017096	23.12778561	16.9569167	16.04359725	12.42891955	42.47839086	30.87185007	37.41022632	35.02213907	21.00411138	36.88011582	34.31362974	27.72009054	17.34491848	31.65426283	25.66336126	19.41068656	20.29923042	28.80568902	33.57394241	35.12304128	37.87717424
Akr1c6	4582.445481	4776.736467	3118.477076	4369.860352	3809.816821	4119.785377	5342.560593	5442.491089	3218.550376	2989.116424	3252.699795	3633.298182	2813.400427	2498.486292	3363.085445	3266.259572	3743.858024	4351.371183	4844.391673	3371.254342	4048.656423	5302.329738	4118.141851	4955.550611	3070.812629	3278.465904	3325.86604	3531.512307	2900.630222	2991.128163	2789.195769	3619.158902	4005.336697	4830.075887	4685.05841	3786.219383	4811.436649	5162.945898	4733.975462	4977.991603	3549.966957	3195.088476	3215.70374	3039.54266	2610.755614	3043.717693	2277.83253	2460.02279
Fam83g	6.149557792	9.665949437	25.49163822	11.29162882	6.111071895	9.10561601	18.83201435	8.15507187	15.53089878	10.20492882	17.78511431	17.58483856	18.44497002	15.08854954	16.28612806	10.38372877	14.42719855	6.744818043	9.866378154	9.201021676	7.603110653	8.95512538	16.65189551	8.17612706	15.99381578	20.26018255	15.26862616	14.07778255	9.974656884	10.02724828	11.69780663	12.74351726	3.430205564	11.43090249	15.8164499	12.78511128	7.565151963	9.206095783	0	0.722704937	15.24094136	20.530689	14.01882918	18.16246932	9.601896338	13.42957696	13.42939814	16.94505164
Trib3	3816.825536	3431.41205	3345.777517	3588.856025	2252.366498	2206.59428	2452.255782	1843.046243	2177.980158	306.1478647	2904.902004	2181.872661	3424.254434	3641.66581	3501.517534	2950.132718	2662.848647	3339.648477	2875.60076	4126.658222	2164.03537	2451.913329	2297.96158	2286.862739	2755.505975	3000.348853	2860.622019	3264.034439	2806.868447	2929.961949	3918.03411	3481.104131	2259.362065	2740.299078	3055.96407	2803.592259	2068.123418	1877.206622	1958.886398	1746.777832	1580.368381	2751.112327	2067.238118	3207.278406	2944.901607	2975.610553	3754.033295	3366.084669
U2surp	377.1728779	385.7592548	343.0749644	315.2246378	309.0456358	300.4853283	243.1786201	293.5825873	296.9142413	323.7745599	281.5976432	363.8708902	341.7744444	322.1849108	355.2411684	314.973106	304.0016838	299.6626302	379.4070872	295.3527958	300.3228708	269.549274	372.7462764	258.3656151	323.3035618	227.466595	260.4647993	243.3445269	291.259981	252.6866568	269.0495526	284.6052188	373.8924065	346.0445934	316.3289981	286.7517815	315.8450945	242.7061615	278.7409104	344.0075498	341.1626105	266.8989571	292.2386698	314.1038812	422.4834389	345.3319791	385.3204235	359.8331553
Gm3734	58.42079902	37.78507507	32.92669937	34.81585552	47.14255462	22.25817247	59.77117599	43.8335113	9.13582281	32.47022807	15.8089905	37.8750369	16.27497355	27.51441387	43.76896917	33.45868159	47.40365238	48.17727174	46.64106036	26.68296286	24.71010962	22.38781345	15.37098047	14.71702871	10.28173871	17.49743039	8.981544802	22.12222971	41.89355891	29.07902002	29.24451659	37.16859201	42.30586862	69.62458787	35.02213907	28.30988926	10.40208395	35.15054753	13.86004527	9.395164175	17.58570157	9.409899127	17.25394361	18.16246932	16.32322378	10.55181047	4.132122504	17.94181938
Hykk	192.6861441	233.7402318	250.6677759	167.4924941	302.9345639	436.0578334	283.2989985	383.2883779	238.4449753	253.2677789	158.089905	165.0269465	214.8296508	176.6247858	174.0579937	176.5233891	284.4219143	264.0114491	198.2245065	245.6672788	369.7012555	220.2960844	192.1372559	371.1961685	198.7802818	176.8161387	266.7518806	236.3056356	260.3385447	242.6594085	278.5540205	209.206075	189.8047079	138.2100028	230.46827	146.1155575	291.2583506	179.9373267	200.2006539	213.9206612	227.4417403	161.6791759	136.9531774	212.6077291	174.7545134	162.1141791	154.9545939	72.76404526
Ms4a7	2.049852597	2.636168028	5.310757963	4.70484534	1.746020541	1.011735112	3.275132931	0	3.654329124	0	6.916433343	5.410719557	7.594987654	14.20098781	5.08941502	3.461242923	6.183085094	2.890636304	5.381660811	2.760306503	6.652721822	2.686537614	3.842745118	4.08806353	9.139323301	5.525504333	5.388926881	7.038891273	0.997465688	3.008174485	2.924451659	3.185879315	2.286803709	3.11751886	1.129746422	10.95866681	0	7.532260186	4.62001509	0.722704937	1.172380105	0.855445375	1.078371475	6.41028329	1.920379268	2.877766492	2.066061252	1.993535486
Klf9	6733.765782	6470.035064	6570.469752	3910.667447	6270.832775	6492.304215	6598.574072	6275.327804	4748.800696	6918.941741	5803.875636	6311.604363	6806.193937	7362.324615	7500.779856	7267.456391	5720.384226	6216.795145	5772.728163	5805.844678	6448.388223	5541.431585	5744.903951	5494.357384	4875.828981	4438.821814	5361.084092	4719.07382	6527.415465	7234.659637	5236.961808	7528.232821	5651.835367	4737.589494	5333.532856	4916.788509	3848.771061	3684.112149	4290.454013	3512.345992	5580.529299	5485.971191	4778.264007	4985.063638	4482.165211	3822.633157	3781.925122	3903.342483
Gm7535	2.049852597	3.514890704	4.24860637	0.940969068	9.603112978	7.082145785	2.456349698	4.077535935	7.308658248	16.69897444	1.976123812	4.058039668	1.084998236	7.100493903	2.035766008	2.307495282	1.030514182	8.671908913	2.690830406	1.840204335	4.751944158	9.850637919	2.561830078	8.993739766	6.854492476	7.36733911	3.592617921	5.02777948	1.994931377	5.013624142	1.462225829	5.309798858	3.430205564	8.313383626	1.129746422	2.739666702	8.510795959	1.673835597	3.08001006	2.890819746	2.34476021	2.566336126	4.313485901	3.205141645	3.840758535	5.755532984	3.099091878	4.983838716
Trpm7	235.7330487	246.921072	204.9952574	189.1347827	272.3792045	350.0603488	266.1045506	301.7376592	309.7043932	408.1971529	311.2395004	285.4154566	198.5546772	292.0078117	236.1488569	252.6707334	252.4759747	225.4696317	319.3118748	271.4301394	252.8034292	262.3851736	234.4074522	262.4536786	237.6224058	248.647695	204.7792215	310.7167719	320.186486	223.6076367	206.1738419	248.4985865	285.8504636	214.0696284	193.1866381	196.3427803	278.9649786	260.2814353	267.9608752	272.4597611	290.750266	255.7781672	232.9282387	230.7701984	231.4057018	234.0583414	211.7712783	207.3276906
Trim11	128.1157873	104.5679985	110.4637656	119.5030716	139.6816433	134.5607699	149.0185484	139.6556058	148.0003295	166.9897444	125.4838621	140.6787085	132.3697848	129.5840137	124.1817265	134.988474	84.50216295	109.8441796	140.8201246	150.8967555	136.8559918	117.3121425	125.5296738	140.6293854	110.814295	162.0814604	126.6397817	111.6167045	132.6629366	134.365127	138.1803409	100.8861783	130.3478114	128.8574462	120.8828671	117.8056682	104.9664835	153.1559571	175.5605734	126.4733639	192.2703372	206.1623354	156.3638639	155.9835601	148.8293932	130.4587476	115.6994301	100.6735421
Socs2	12.29911558	147.6254096	18.05657707	31.05197924	142.3006741	55.64543117	112.1733029	32.62028748	307.8772287	890.6119699	100.7823144	262.4198985	143.2197672	45.26564863	79.39487431	115.3747641	35.0374822	74.19299848	84.31268604	291.6723871	191.0281552	128.9538055	64.04575196	71.94991813	205.6347743	232.071182	63.76896809	125.694487	51.8682158	76.20708696	115.5158405	79.64698287	144.0686337	30.13601564	40.67087118	35.61566713	27.42367587	137.2545189	41.58013581	106.9603306	581.500532	552.6177124	326.746557	606.8401514	38.40758535	50.84054136	35.12304128	83.72849043
Cd5l	525.7871912	576.4420755	428.0470918	584.3417912	429.5210532	453.2573303	528.9339683	361.8813142	317.0130515	593.7413133	493.0428911	472.0852813	400.3643492	468.6325976	454.9937028	299.9743867	522.4706904	422.0329004	527.4027595	574.1437526	618.7031294	663.5747907	516.2087608	451.3222137	446.6844263	445.7240162	334.1134666	258.4278653	448.8595598	403.095381	316.571892	559.6527996	892.9968484	789.7714445	509.5156362	599.0737856	522.9411295	1220.22615	771.54252	516.0113247	585.0176723	512.4117797	554.2829383	403.8478473	446.4881797	533.3460565	489.6565167	755.5499494
Fubp3	66.62020941	66.78292338	69.03985352	73.3955873	63.72974976	71.83319297	61.40874245	71.35687886	71.25941792	87.20575539	57.30759055	73.04471402	52.07991534	70.11737729	53.94779921	51.91864385	45.34262402	60.70336239	59.19826892	90.17001243	65.57682939	77.01407827	73.01215724	57.23288942	57.12077063	58.93871288	52.99111433	53.29446249	64.83526975	82.22343593	62.14459775	65.84150584	86.89854095	63.38955015	47.44934971	80.3635566	73.76023164	87.03945104	47.74015593	70.82508378	52.75710472	59.88117626	53.91857377	45.94036358	80.65592924	65.22937382	79.5433582	81.73495495
Flcn	132.2154925	179.2594259	224.113986	56.45814408	101.2691914	114.3260677	114.6296526	110.0934702	106.8891269	169.7729068	89.91363345	102.8036716	67.26989065	107.3949703	100.7704174	129.2197358	151.4855848	148.385997	135.4384637	123.2936905	117.8482151	110.1480422	93.50679786	137.3589346	111.9567104	118.7983432	114.9637735	125.694487	79.79725508	100.2724828	70.18683981	128.4971324	78.89472797	96.64308465	150.2562741	121.4585571	74.70587564	92.89787562	83.16027162	89.61541213	98.47992881	71.85741152	98.13180426	83.33368277	44.16872316	68.10714031	73.34517445	38.87394199
Tsen2	34.84749415	45.69357916	37.17530574	37.63876272	45.39653408	43.50460982	40.93916164	39.75597537	33.8025444	18.55441604	35.57022862	43.28575646	42.31493122	15.97611128	24.4291921	18.45996226	31.94593965	33.72409022	34.0838518	34.0437802	31.36283145	39.40255167	42.2701963	27.798832	29.70280073	33.153026	38.62064265	51.2833507	33.91383341	31.08446968	69.45572689	25.48703452	33.15865378	36.37105336	22.59492843	33.78922266	33.09753984	29.29212294	38.50012575	28.90819746	25.79236231	24.80791588	31.27277279	25.64113316	39.36777499	37.4109644	38.22213316	50.83515491
Egr1	218.3093016	103.6892758	210.3060153	151.4960199	93.41209897	99.150041	94.16007176	100.9190144	112.3706206	1204.181601	134.3764192	116.3304705	117.1798095	69.22981555	98.73465139	87.68482072	147.3635281	141.6411789	130.9537464	144.4560403	105.4931603	68.05895289	105.0350332	103.8368137	81.1114943	41.4412825	100.5933018	60.33335377	119.6958826	134.365127	60.68237192	96.63833921	82.32493353	115.3481978	106.1961636	83.10322331	66.19507968	114.6577384	67.76022132	91.06082201	158.2713142	154.8356129	168.2259502	113.2483381	53.77061949	52.75905236	53.71759255	54.82222588
Ank3	185.51166	202.9849382	248.5434727	261.5894009	239.2048142	272.1567452	209.6085076	271.1561397	93.18539266	476.8484922	136.352543	82.51347324	141.0497707	110.9452172	130.2890245	116.5285117	212.2859215	177.29236	272.6708144	200.5822725	172.0203785	156.7146942	152.4288897	236.290072	142.8019266	157.4768735	172.4456602	104.5778132	147.6249219	104.2833822	129.4069859	91.32854036	226.3935672	163.1501537	183.0189203	260.2683367	130.4988714	125.5376698	106.2603471	156.1042663	116.0656304	100.9425543	121.8559767	92.9491077	86.41706705	104.5588492	74.37820507	146.5248583
Marchf7	240.8576802	296.1295418	252.792079	248.4158339	233.9667526	270.133275	279.2050824	298.6795072	211.0375069	412.8357569	316.1798099	331.4065729	256.0595838	276.9192622	239.2025059	269.976948	248.3539179	251.4853585	295.9913446	324.7960652	283.2158718	325.0710513	268.9921582	268.1769676	253.6162216	266.1451254	234.4183193	247.3667504	313.2042262	260.7084554	250.7717297	263.3660234	332.7299397	284.7333892	333.2751944	326.9335598	265.7259627	319.702599	295.6809658	341.839435	309.5083477	250.6454949	374.1949019	360.0442448	288.0568902	302.1654817	272.7200853	302.0206262
Tgoln1	1127.418928	1110.705463	1518.876777	846.8721612	1173.325804	1200.929578	1023.479041	1053.023655	1338.398042	1441.678126	1232.113197	1482.537159	1536.357503	1550.570356	1342.587682	1457.183271	1189.213366	1204.431793	977.6683807	1005.671669	1066.336269	928.646502	1227.116608	1250.94744	1153.839567	1028.664723	1080.47984	1063.878138	1391.464635	1430.88833	1199.02518	1413.468456	1033.635277	898.8846046	1171.547039	881.2594559	1219.880754	1077.950124	927.083028	1047.199453	1723.398754	1337.061121	1519.425409	1463.681351	1105.178269	1105.062333	1290.255252	874.1653108
D130017N08Rik	9.224336687	3.514890704	10.62151593	10.35065975	9.603112978	14.16429157	1.637566465	6.116303903	7.308658248	7.421766416	2.964185718	4.058039668	6.509989418	8.875617378	3.053649012	11.53747641	4.122056729	2.890636304	13.45415203	8.280919509	1.900777663	6.268587766	10.24732031	13.899416	5.712077063	6.446421722	10.77785376	16.08889434	8.977191196	7.019073799	9.504467891	18.05331612	12.5774204	2.078345906	3.389239265	6.392555639	6.619507968	10.87993138	4.62001509	6.504344429	2.34476021	4.277226876	5.391857377	8.547044386	18.24360304	2.877766492	7.231214382	0.996767743
Ksr2	5.124631493	0.878722676	2.124303185	1.881938136	2.619030812	3.035205337	1.637566465	3.058151951	0	1.855441604	0.988061906	0	1.084998236	0	0	1.153747641	5.152570911	4.817727174	1.793886937	0	10.45427715	0	0	3.270450824	3.427246238	0.920917389	0.89815448	1.005555896	0.997465688	1.002724828	1.462225829	1.061959772	3.430205564	4.156691813	9.037971373	3.652888936	1.891287991	4.184588992	1.54000503	7.227049366	3.517140315	0.855445375	0	4.273522193	0	1.918510995	0	0.996767743
Gm37529	17.42374708	16.69573085	2.124303185	22.58325763	8.730102707	28.32858314	18.83201435	19.36829569	12.79015193	47.3137609	10.86868097	9.468759225	5.424991182	9.763179116	11.19671304	0	12.36617019	9.635454348	11.66026509	14.72163468	16.15661014	19.70127584	8.966405275	9.811352472	10.28173871	6.446421722	13.4723172	8.044447169	17.95438239	6.01634897	8.042242061	13.80547703	18.29442967	20.78345906	15.8164499	7.305777873	7.565151963	3.347671194	13.86004527	7.949754302	11.72380105	11.12078988	10.78371475	16.02570822	6.721327437	10.55181047	3.099091878	0.996767743
Dclre1a	37.92227305	32.51273901	32.92669937	40.46166992	61.11071895	73.85666319	48.30821073	57.08550309	56.64210142	35.25339048	41.49860006	14.87947878	23.8699612	22.18904345	33.59013913	25.3824481	27.82388292	25.0521813	34.0838518	22.08245202	34.21399794	42.08908929	39.70836622	44.96869883	22.84830825	31.31119122	35.02802473	38.21112405	34.9112991	20.05449657	37.28675865	27.61095406	22.86803709	33.2535345	35.02213907	25.57022256	37.82575982	40.17205432	32.34010563	40.47147645	30.48188273	23.95247051	20.48905803	22.43599151	13.44265487	33.57394241	41.32122504	16.94505164
Gm31583	93.26829317	48.32974718	19.11872867	61.16298942	112.6183249	103.1969814	136.7367999	228.3420124	115.1113674	14.84353283	89.91363345	89.27687269	91.13985185	59.46663643	73.28757629	48.45740092	25.76285456	51.06790804	26.01136059	49.68551705	61.77527406	50.14870213	30.74196094	31.88689553	33.13004697	40.52036511	24.25017096	21.11667382	74.80992663	77.20981179	67.99350106	55.22190812	65.17390571	64.4287231	20.33543559	0	17.02159192	25.94445175	7.70002515	20.95844316	22.27522199	11.12078988	11.86208623	24.57275261	24.96493048	26.85915393	29.95788815	18.93858712
Xbp1	1230.936485	1355.869089	1226.785089	1140.45451	1352.292909	1243.422453	1170.04124	1029.577824	1528.423156	966.6850757	1492.96154	1704.37666	1666.557291	1364.182391	1265.228574	1678.702818	1169.633597	1444.354607	1170.511226	691.91683	1152.821653	1497.296964	1484.58053	1187.173649	1209.817922	1537.932039	1199.934386	1535.483853	1381.489978	1898.1581	1508.285943	1321.077956	1134.25464	1385.217547	1400.885563	1297.688795	830.275428	1389.283545	1449.144733	1445.409873	1622.574065	1820.387758	1662.848815	1787.400657	1479.652226	1704.597019	1705.533564	1557.947983
Pip5k1c	57.39587272	41.29996578	39.29960893	55.51717501	32.30138002	29.34031825	43.39551133	38.73659138	47.50627861	26.90390326	25.68960956	29.75895756	35.8049418	17.75123476	42.75108617	29.99743867	42.25108147	47.2137263	23.32053018	32.20357587	50.37060808	47.46216452	46.11294141	23.71076847	19.42106201	50.65045638	36.82433369	33.18334457	21.94424515	27.07357037	63.60682358	28.67291383	40.01906491	63.38955015	47.44934971	32.87600043	42.55397979	50.21506791	56.98018611	41.91688632	22.27522199	42.77226876	39.89974459	14.95732768	35.52701645	36.4517089	39.25516379	43.8577807
Cyp4f15	620.0804106	754.8227788	593.7427403	465.7796886	759.5189355	851.8809645	867.0914434	735.9952363	564.5938496	1076.15613	606.6700103	549.188035	568.5390758	533.4246044	718.6254008	584.950054	589.4541123	689.8985313	576.7346502	407.6052603	761.2614542	797.9016714	648.1430099	881.3864971	582.6318604	712.7900589	718.5235841	636.5168822	646.3577661	740.0109234	721.6084468	692.3977711	441.3531159	632.8563285	546.7972681	568.0242296	547.5278733	636.0575268	542.0817705	595.5088677	656.5328587	689.4889724	634.0824275	604.7033903	492.5772822	623.5160733	542.3410787	377.7749747
Casp6	108.6421877	113.3552252	124.2717363	89.39206146	164.1259309	169.9714988	153.1124645	174.3146612	71.25941792	115.9651003	77.06882868	79.80811346	73.77988007	106.5074085	97.71676838	88.83856836	125.7227302	87.68263456	113.014877	124.2137926	93.1381055	56.4172899	73.01215724	78.49081978	76.54183265	73.6733911	61.97265913	83.46113938	134.6578679	84.22888559	72.38017855	86.0187415	121.2005966	118.4657167	153.6455133	99.54122352	66.19507968	127.2115054	90.86029677	99.73328125	84.41136755	79.55641989	77.64274623	73.71825783	66.25308473	33.57394241	92.97275634	64.78990331
B930025P03Rik	0	0	2.124303185	0	0.873010271	4.046940449	0.818783233	9.174455854	0	20.40985764	0	1.352679889	2.169996473	0.887561738	0	1.153747641	1.030514182	0	0.896943469	0	1.900777663	1.791025076	0	0.817612706	0	3.683669555	0	0	3.989862754	2.005449657	0	3.185879315	0	1.039172953	2.259492843	0	0	0	4.62001509	2.16811481	1.172380105	1.71089075	0	0	0	0	0	0
Tgtp2	40.99705194	53.60208324	28.678093	17.87841229	15.71418487	20.23470224	18.83201435	11.21322382	15.53089878	28.75934486	28.65379528	21.64287823	49.90991887	15.08854954	14.25036206	18.45996226	39.15953893	23.12509043	69.96159054	32.20357587	36.1147756	31.34293883	32.02287598	28.61644471	28.56038532	14.73467822	13.4723172	17.09445023	36.90623047	16.04359725	15.35337121	111.505776	75.4645224	22.86180497	9.037971373	20.09088915	18.91287991	32.63979414	21.56007042	23.12655797	26.96474241	11.12078988	18.33231508	23.50437206	30.72606828	15.34808796	10.33030626	21.92889035
Tbl1xr1	228.5585646	292.6146511	281.470172	227.7145144	342.2200261	299.4735932	350.4392236	293.5825873	364.5193301	359.0279504	361.6306576	492.3754797	440.509284	390.5271646	463.1367668	385.3517121	359.6494496	298.6990848	327.384366	215.3039072	483.7479153	329.548614	470.0958194	363.0200415	356.4336087	371.1297077	312.5577591	311.7223278	386.0192214	452.2288976	381.6409415	245.3127072	393.330238	292.0075999	320.8479837	252.0493366	349.8882783	285.3889693	440.4414386	307.149598	604.9481341	483.326637	483.110421	451.9249719	371.5933883	329.0246356	322.3055553	253.1790068
Trim56	252.1318695	192.4402661	159.3227389	251.2387411	232.220732	237.7577514	177.6759615	195.7217249	237.5313931	163.2788612	208.4810622	216.4287823	292.9495238	176.6247858	158.7897486	191.5221084	200.9502655	277.5010852	248.4533408	256.7085048	192.9289328	205.0723712	163.957125	177.4219572	204.4923589	169.4487995	151.7881072	202.1167351	230.414574	164.4468719	243.4606006	267.6138624	316.7223137	236.9314333	170.5917097	215.5204473	269.5085387	201.6971894	289.5209456	212.4752513	201.649378	214.7167892	239.3984675	252.1378094	215.082478	203.3621654	180.7803596	245.2048648
Dlgap1	26.64808376	14.05956282	6.372909556	18.81938136	35.7934211	20.23470224	38.48281194	32.62028748	29.23463299	54.73552732	27.66573337	18.93751845	5.424991182	8.875617378	10.17883004	10.38372877	11.335656	18.30736326	24.21747365	11.96132818	24.71010962	12.53717553	11.52823535	18.80509224	6.854492476	11.97192605	16.16678064	12.06667075	16.9569167	29.07902002	16.81559704	25.48703452	17.15102782	33.2535345	14.68670348	25.57022256	25.53238788	13.39068477	16.94005533	18.06762341	9.379040839	10.2653445	14.01882918	8.547044386	26.88530975	18.22585445	30.99091878	7.974141946
Arfgap1	197.8107756	208.2572742	196.4980446	168.4334632	223.4906293	232.6990758	205.5145914	129.4617659	180.8892916	87.20575539	189.707886	197.4912638	211.5746561	206.8018849	207.6481328	227.2882853	198.8892372	204.2716322	196.4306196	295.3527958	161.5661014	163.8787945	208.7891514	219.9378179	202.207528	238.5176037	196.6958312	219.2111853	263.3309417	221.6021871	226.6450035	220.8876325	176.0838856	227.5788768	173.9809489	166.2064466	189.1287991	181.6111623	197.1206438	160.4404959	148.8922733	191.619764	180.0880364	153.846799	245.8085463	189.9325885	265.4888709	256.16931
Abcd2	25.62315746	28.99784831	42.4860637	40.46166992	43.65051354	32.37552359	55.67725982	30.58151951	23.75313931	128.0254707	41.49860006	25.7009179	6.509989418	40.82783994	14.25036206	13.84497169	28.8543971	43.35954456	57.40438198	56.12623222	62.72566289	23.28332599	34.58470606	101.3839755	42.26937027	16.576513	8.083390322	27.15000919	39.89862754	15.04087243	11.69780663	32.92075292	88.0419428	60.27203129	36.15188549	73.97100096	69.03201166	41.84588992	53.90017605	93.22893682	41.03330367	29.08514276	23.72417246	33.119797	21.12417194	22.06287644	10.33030626	4.983838716
Pspc1	56.37094642	72.93398211	71.1641567	99.74272121	68.09480112	62.72757696	63.86509215	49.9498152	72.1730002	64.94045614	97.8181287	89.27687269	61.84489947	94.08154421	76.3412253	103.8372877	78.31907785	84.79199826	92.38517726	62.5669474	68.42799588	93.13330396	99.91137306	66.22662919	71.972171	83.80348238	48.50034193	68.37780093	121.690814	61.16621453	78.96019478	73.27522424	61.74370015	43.64526404	58.74681392	51.14044511	73.76023164	30.96595854	70.84023138	62.15262454	86.75612776	114.6296803	90.58320393	74.78663838	83.53649814	75.78118429	78.51032758	96.68647109
Tex10	40.99705194	61.51058733	52.04542804	63.04492755	48.88857516	53.62196095	36.02646224	45.87227927	36.54329124	59.37413133	56.31952865	52.75451568	50.99491711	57.69151296	68.19816127	59.99487733	55.64776584	37.57827196	43.05328649	51.52572139	48.46983042	51.93972721	55.07934669	41.69824801	51.40869357	43.28311727	45.80587849	67.37224504	61.84287268	39.10626831	61.41348483	62.65562652	45.73607418	38.44939927	46.31960329	61.18588969	52.95606374	38.49821873	33.88011066	55.64828012	56.27424503	39.35048726	74.4076318	66.239594	27.84549938	35.4924534	50.61850067	55.81899362
Cd84	15.37389448	36.02762972	13.8079707	34.81585552	20.07923623	29.34031825	35.20767901	17.32952772	19.1852279	25.97618246	14.82092859	33.81699723	15.18997531	12.42586433	15.26824506	11.53747641	30.91542547	31.79699935	28.70219099	31.2834737	19.95816547	28.65640122	29.4610459	24.52838118	25.13313908	22.10201733	30.53725233	6.033335377	15.95945102	8.021798627	13.16003246	18.05331612	38.87566306	33.2535345	39.54112476	32.87600043	17.02159192	23.43369836	29.26009557	32.52172215	30.48188273	25.66336126	25.88091541	16.02570822	40.32796462	21.10362094	24.79273502	26.91272907
Rb1	53.29616753	62.38931	56.29403441	31.99294831	29.6823492	51.59849072	42.5767281	40.77535935	38.3704558	44.5305985	52.36728102	37.8750369	48.82492064	51.47858079	43.76896917	31.15118631	47.40365238	28.90636304	34.98079527	45.08500621	28.51166495	42.08908929	34.58470606	44.96869883	44.55420109	56.17596072	41.31510609	51.2833507	58.85047562	54.14714073	29.24451659	50.97406904	32.01525193	46.7627829	27.11391412	20.09088915	37.82575982	54.3996569	26.18008551	37.5806567	38.68854346	41.91682338	42.05648754	47.00874413	26.88530975	31.65543141	54.75062318	32.89333553
Elmo3	50.22138863	68.54036873	46.73467007	38.57973179	58.49168814	38.44593426	41.75794487	70.33749488	37.45687352	49.16920251	39.52247624	37.8750369	43.39992945	53.25370427	60.05509724	36.91992451	59.76982257	55.88563522	84.31268604	64.40715173	52.27138574	35.82050152	43.55111133	56.41527672	35.41487779	40.52036511	47.60218745	40.22223584	26.93157359	47.12806694	50.44679111	41.41643109	48.02287789	69.62458787	68.91453172	52.96688958	44.44526778	59.42116369	36.96012072	53.48016531	46.89520419	47.04949563	46.36997344	37.39331919	42.24834389	58.51458534	40.28819441	52.82869039
Rnf152	148.6143133	118.6275613	134.8932523	135.4995458	214.7605266	373.3302564	270.1984668	278.2918276	134.2965953	129.8809123	135.3644811	83.86615313	87.88485714	112.7203407	92.62735336	94.60730656	139.1194146	113.6983613	171.3162025	161.9379815	155.8637684	176.41597	158.8334649	168.4282174	97.10531007	92.09173888	114.065619	91.50558654	116.7034855	68.18528833	95.04467891	91.32854036	201.2387264	172.5027102	332.145448	142.4626685	236.4109988	243.5430793	158.6205181	359.9070584	106.6865895	82.12275602	102.4452902	97.2226299	77.77536034	128.5402366	137.3930733	139.5474841
Top2a	37.92227305	11.42339479	23.36733504	19.76035043	8.730102707	13.15255646	13.91931496	15.29075976	21.92597474	16.69897444	19.76123812	24.34823801	7.594987654	14.20098781	13.23247905	16.15246697	16.48822692	15.41672696	21.52664324	10.12112384	3.801555327	9.850637919	5.123660157	35.15734636	11.42415413	4.604586944	4.490772401	5.02777948	21.94424515	16.04359725	15.35337121	22.3011552	4.573607418	4.156691813	10.16771779	21.91733362	8.510795959	11.71684918	3.08001006	5.058934556	11.72380105	5.132672251	9.705343278	13.88894713	2.880568902	12.47032147	8.264245008	27.90949681
Cir1	95.31814577	112.4765025	109.401614	101.6246593	123.0944482	93.07963032	81.05954004	118.2485421	108.7162914	38.03655288	118.5674287	97.39295202	143.2197672	73.66762424	122.1459605	103.8372877	110.2650175	110.807725	109.4271032	109.4921579	116.8978263	92.23779142	135.7769942	98.93113743	65.11767852	91.17082149	110.4730011	141.7833813	86.77951489	70.19073799	125.0203084	93.4524599	107.4797743	100.7997765	123.14236	111.4131126	159.8138352	76.15951966	107.8003521	117.0781997	124.2722911	147.1366045	127.2478341	119.6586214	95.05877375	83.45522827	71.27911319	78.74465172
5930430L01Rik	13.32404188	29.87657099	28.678093	44.22554619	16.58719514	28.32858314	19.65079759	14.27137577	21.92597474	15.77125363	17.78511431	13.52679889	27.12495591	18.63879649	24.4291921	24.22870046	30.91542547	23.12509043	31.3930214	24.84275853	12.35505481	14.32820061	8.966405275	9.811352472	29.70280073	27.62752166	23.35201648	25.1388974	35.90876478	11.02997311	27.05117784	38.23055178	26.29824266	18.70511316	24.85442128	10.95866681	8.510795959	11.71684918	9.24003018	12.28598392	12.89618115	27.37425201	21.56742951	19.23084987	39.36777499	51.79979686	41.32122504	36.8804065
Zbtb42	11.27418928	6.151058733	2.124303185	0.940969068	4.365051354	3.035205337	10.64418203	18.34891171	18.27164562	12.06037043	13.83286669	12.174119	4.339992945	8.875617378	6.107298024	14.99871933	2.061028365	3.854181739	6.27860428	7.360817341	7.603110653	4.47756269	6.404575196	8.17612706	5.712077063	7.36733911	8.981544802	10.05555896	5.984794131	5.013624142	2.924451659	1.061959772	10.29061669	8.313383626	20.33543559	9.132222341	6.619507968	15.06452037	18.48006036	9.395164175	9.379040839	12.83168063	10.78371475	19.23084987	8.641706705	2.877766492	6.198183756	7.974141946
Glg1	391.5218461	359.3975745	342.0128128	446.0193382	367.537324	471.4685623	328.3320763	268.0979877	327.9760389	324.7022807	324.0843052	235.3663007	328.7544656	339.0485838	330.8119763	306.8968725	295.7575703	393.1265374	388.3765219	459.1309816	328.8345358	349.2498898	344.5661456	405.5359022	369.0001783	358.2368642	439.1975408	387.13902	355.0977851	343.9346161	465.7189266	440.7133052	376.1792102	321.1044426	279.0473661	319.6277819	409.46385	420.9696526	369.6012072	326.6626313	291.9226461	355.8652761	281.4549551	342.950156	301.499545	368.354111	338.8340453	320.9592133
Ifih1	132.2154925	186.2892073	101.9665529	154.3189271	118.7293968	179.0771149	157.2063807	122.3260781	101.4076332	183.6887188	148.2092859	83.86615313	112.8398166	137.5720694	134.3605565	130.3734834	140.1499288	186.9278143	120.1904248	96.6107276	146.3598801	194.3262208	142.1815694	144.717449	91.39323301	113.2728388	115.8619279	133.7389342	116.7034855	130.3542277	106.7424855	148.674368	154.3592504	168.3460184	81.34174236	119.6321127	148.4661073	141.4391079	110.8803622	119.2463145	91.44564818	119.7623525	117.5424908	96.15424935	110.4218079	126.6217257	122.9306445	117.6185937
Xpo6	83.01903019	83.47865423	101.9665529	79.98237078	90.79306815	123.4316837	93.34128853	63.20180699	80.39524073	102.0492882	107.6987478	82.51347324	100.904836	87.86861204	65.14451226	98.06854949	80.38010622	92.50036174	66.37381667	92.01021676	75.0807177	67.16344035	81.97856251	83.39649601	83.39632512	90.2499041	85.32467562	82.45558348	101.7415002	104.2833822	89.19577559	101.9481381	75.4645224	98.72143056	62.13605319	65.75200086	76.59716363	90.38712223	84.70027665	52.03475543	76.20470681	77.84552914	81.95623213	57.69254961	101.7801012	101.6810827	80.57638883	66.7834388
Txnrd3	65.59528311	60.63186465	76.47491467	55.51717501	96.03112978	77.90360364	58.13360952	74.41503081	48.41986089	79.78398897	67.18820961	55.45987546	50.99491711	48.81589558	52.92991621	56.53363441	60.80033675	54.92208978	51.1257777	48.76541488	73.17994004	49.25318959	65.326667	62.13856566	58.26318604	52.49229116	61.97265913	63.35002145	53.86314718	42.11444279	32.90008116	56.28386789	53.73988717	46.7627829	42.93036402	68.49166756	70.92329965	68.62725947	66.22021629	92.50623188	35.17140315	31.65147888	63.62391705	63.03445235	48.96967133	43.16649738	44.42031692	54.82222588
Gm35857	0	0	0	0	0	1.011735112	0	0	0	0	0	0	0	0	0	0	0	0	0	0	0.950388832	0	1.280915039	0	0	1.841834778	0	0	0	0	0	0	0	0	0	0	0	0	0	0	1.172380105	0.855445375	0	0	0	0	0	0
Fkbp15	131.1905662	127.414788	95.59364333	133.6176077	134.4435817	137.5959753	157.2063807	121.3066941	147.0867472	68.65133935	151.1734716	119.0358303	132.3697848	137.5720694	136.3963225	115.3747641	125.7227302	143.5682698	136.3354072	187.7008422	109.2947156	147.7595688	110.1586934	120.1890678	116.5263721	122.4820127	125.7416272	143.7944931	131.6654709	105.286107	135.9870021	118.9394944	109.766578	139.2491757	117.4936278	124.1982238	122.9337194	148.9713681	117.0403823	111.2965602	92.61802828	133.4494785	111.072262	153.846799	126.7450317	141.9698136	120.8645832	103.6638453
Lncpint	24.59823117	14.93828549	11.68366752	25.40616484	8.730102707	20.23470224	31.93254608	35.67843943	16.44448106	47.3137609	19.76123812	8.116079335	14.10497707	12.42586433	20.35766008	9.229981128	12.36617019	26.01572674	32.28996487	36.8040867	7.603110653	6.268587766	24.33738575	20.44031765	21.70589284	8.288256499	15.26862616	25.1388974	16.9569167	14.0381476	18.27782287	8.495678173	14.86422411	17.66594021	7.908224951	12.78511128	9.456439954	13.39068477	6.16002012	13.00868886	19.93046178	11.97623525	17.25394361	13.88894713	10.56208597	5.755532984	15.49545939	11.96121292
Ifit3	39.97212565	59.75314197	29.74024459	38.57973179	52.38061624	67.78625252	53.22091013	43.8335113	49.33344317	64.94045614	34.58216671	29.75895756	40.14493474	26.62685213	40.71532016	21.92120518	47.40365238	43.35954456	54.71355158	45.08500621	52.27138574	67.16344035	57.64117677	56.41527672	22.84830825	34.07394339	19.75939856	41.22779174	41.89355891	16.04359725	16.08448412	46.72622995	36.58885935	39.48857222	24.85442128	33.78922266	14.18465993	47.70431451	35.42011569	23.12655797	28.13712252	30.79603351	22.64580098	16.02570822	19.20379268	24.94064293	9.297275634	15.94828389
Ang	638.529084	978.0183385	722.263083	318.047545	941.9780821	1077.497894	1552.413009	904.1935936	669.655812	1741.331945	905.064706	968.5188007	1089.338229	768.628465	697.2498577	743.0134808	629.6441654	1097.47825	953.450907	2053.668038	925.6787221	1314.612406	1385.950072	838.8706364	769.9879881	728.4456545	844.2652114	739.0835836	664.3121485	778.1144668	631.6815583	865.4972138	1628.204241	1162.834535	1215.60715	1640.147132	919.1659635	1938.301621	1456.844758	1024.7956	812.4594127	1142.019576	1489.231007	923.0807937	973.6322887	1075.325413	1147.697025	2040.38357
Plekha6	190.6362915	164.3211404	135.9554039	175.9612157	214.7605266	187.1709958	172.7632621	196.7411089	173.5806334	87.20575539	181.8033907	185.3171448	182.2797037	129.5840137	160.8255146	145.3722028	178.2789535	130.0786337	189.2550719	196.9018639	190.0777663	163.8787945	171.6426153	180.692408	230.7679133	154.7141213	197.5939856	150.8333844	196.5007406	89.24250973	177.6604383	192.2147187	174.9404838	158.9934618	181.8891739	136.0701129	195.748307	107.1254782	163.2405332	174.1718897	147.7198932	207.0177808	169.3043216	176.2827905	169.9535652	169.788223	201.4409721	234.2404197
Flii	130.1656399	146.7466869	129.5824943	140.2043911	159.7608795	229.6638705	173.5820453	158.0045175	158.9633169	128.0254707	159.0779669	123.0938699	144.3047654	142.8974398	150.6466846	122.2972499	167.9738117	154.1672696	188.3581284	177.5797183	120.6993816	150.4461064	153.7098047	174.1515064	149.6564191	139.0585257	166.1585788	143.7944931	129.6705395	133.3624022	173.2737608	144.4265289	99.47596135	154.83677	149.1265277	145.2023352	158.8681912	156.5036283	143.2204678	148.154512	151.2370335	154.8356129	126.1694626	137.8210907	120.9838939	239.8138743	170.4500533	150.5119292
Mpped2	0	1.757445352	0	2.822907204	0	4.046940449	0	3.058151951	1.827164562	3.710883208	0.988061906	1.352679889	1.084998236	0	0	0	3.091542547	2.890636304	1.793886937	0.920102168	0	0	1.280915039	4.08806353	0	0	3.592617921	1.005555896	1.994931377	0	0	0	0	2.078345906	2.259492843	0	0.945643995	1.673835597	0	1.445409873	0	0	0	1.068380548	0	0.959255497	0	0
Snx4	121.9662295	130.9296787	137.0175554	131.7356695	131.8245509	120.3964784	118.7235687	131.5005339	99.58046863	143.7967243	130.4241716	117.6831504	139.9647725	117.1581494	130.2890245	116.5285117	134.9973579	136.8234517	119.2934813	104.8916471	121.6497705	143.2820061	117.8441836	125.094744	107.3870488	117.8774258	134.723172	111.6167045	126.6781424	108.2942815	111.129163	120.0014542	128.0610077	169.3851914	144.607542	102.2808902	136.1727353	133.9068477	144.7604728	132.2550034	117.2380105	93.24354589	111.072262	118.5902409	113.3023768	115.1106597	129.1288283	93.69616787
Itpripl2	29.72286266	25.48295761	18.05657707	30.11101018	18.33321569	35.41072893	22.92593052	20.38767968	36.54329124	51.02464411	19.76123812	14.87947878	9.764984127	26.62685213	24.4291921	28.84369103	18.54925528	39.50536283	25.11441712	17.48194118	15.20622131	19.70127584	16.65189551	22.07554306	13.70898495	27.62752166	30.53725233	31.17223278	24.93664221	25.06812071	27.78229076	22.3011552	29.72844822	27.01849678	28.24366054	40.1817783	16.07594792	28.45520515	18.48006036	26.01737772	19.93046178	20.530689	19.41068656	24.57275261	28.80568902	20.14436544	16.52849002	23.92242584
1810010H24Rik	9.224336687	12.30211747	12.74581911	15.05550509	11.34913352	17.19949691	24.56349698	13.25199179	7.308658248	28.75934486	6.916433343	5.410719557	7.594987654	15.08854954	10.17883004	6.922485846	25.76285456	18.30736326	12.55720856	27.60306503	13.30544364	11.64166299	16.65189551	14.71702871	7.996907888	20.26018255	28.74094337	8.044447169	18.95184808	9.024523456	33.63119407	9.557637944	18.29442967	11.43090249	9.037971373	11.87188904	17.02159192	10.04301358	16.94005533	25.29467278	7.034280629	10.2653445	11.86208623	20.29923042	7.681517071	15.34808796	19.62758189	17.94181938
Ube2i	42.02197824	33.39146169	43.5482153	35.75682458	39.28546218	50.58675561	31.93254608	33.63967146	37.45687352	40.81971529	31.61798099	21.64287823	28.20995414	39.9402782	52.92991621	41.53491508	42.25108147	28.90636304	35.87773874	64.40715173	24.71010962	26.86537614	47.39385645	48.23914966	53.69352439	46.04586944	47.60218745	28.15556509	43.88849029	29.07902002	48.98456528	49.91210926	28.58504636	32.21436155	23.72467485	25.57022256	30.26060785	53.5627391	49.28016096	20.95844316	56.27424503	51.32672251	45.29160196	28.8462748	42.24834389	37.4109644	28.92485753	23.92242584
Exoc3l	12.29911558	8.787226761	6.372909556	25.40616484	11.34913352	8.093880898	23.74471375	11.21322382	1.827164562	13.91581203	0.988061906	5.410719557	8.679985891	8.875617378	12.21459605	0	17.5187411	4.817727174	8.072491217	17.48194118	7.603110653	5.373075228	7.685490235	8.993739766	9.139323301	14.73467822	5.388926881	4.022223584	2.992397065	9.024523456	1.462225829	9.557637944	12.5774204	13.50924839	20.33543559	9.132222341	12.29337194	12.55376698	10.78003521	12.28598392	11.72380105	4.277226876	8.626971803	9.615424935	9.601896338	4.796277487	14.46242876	5.980606459
Rwdd2b	26.64808376	25.48295761	21.24303185	26.3471339	27.06331839	37.43419915	31.11376284	21.40706366	37.45687352	39.89199449	18.77317622	21.64287823	10.84998236	32.8397843	33.59013913	20.76745754	24.73234037	27.94281761	25.11441712	21.16234986	19.00777663	19.70127584	44.83202637	35.97495906	38.84212403	21.18109994	39.51879713	28.15556509	19.94931377	28.0762952	31.43785533	22.3011552	29.72844822	39.48857222	33.89239265	33.78922266	40.6626918	31.80287634	16.94005533	36.85795176	32.82664294	28.22969738	17.25394361	19.23084987	21.12417194	25.89989843	37.18910254	24.91919358
Atp11c	744.0964928	814.5759207	549.1323734	666.2061001	641.662549	967.2187673	784.3943369	613.6691582	691.5817867	674.4530231	710.4165105	500.491559	598.9190265	642.5946982	653.4808886	441.8853465	620.3695377	795.8885291	748.0508527	1034.194836	520.8130798	660.8882531	548.2316368	638.5555234	536.9352439	517.5555725	599.9671928	450.4890415	708.2006388	473.286119	671.8927686	607.4409893	878.1326243	896.8062587	585.2086464	805.4620105	874.7206957	800.9303331	762.3024898	685.1242799	634.2576367	530.3761326	515.4615652	538.4637963	553.0692291	627.3530953	632.2147431	529.2836717
Arhgap17	47.14660974	34.27018437	91.34503696	51.75329874	46.26954435	54.63369606	54.85847659	49.9498152	65.77792423	43.60287769	46.43890959	60.87059502	55.33491005	49.70345732	61.07298024	46.14990564	65.95290767	40.46890826	40.36245608	64.40715173	46.56905275	42.98460183	48.67477149	42.51586071	52.55110898	39.59944772	44.00956953	64.35557735	80.79472076	45.12261728	58.48903317	58.40778744	52.59648531	58.19368538	42.93036402	63.01233415	36.88011582	47.70431451	33.88011066	36.85795176	50.41234451	60.73662164	65.78066	61.9660718	66.25308473	51.79979686	59.91577631	48.84161942
Hdac6	29.72286266	21.9680669	20.18088026	33.87488645	32.30138002	36.42246404	32.75132931	32.62028748	29.23463299	28.75934486	28.65379528	20.29019834	29.29495238	24.85172866	21.37554308	16.15246697	43.28159566	42.39599913	26.01136059	32.20357587	28.51166495	34.92498898	28.18013086	19.62270494	12.56656954	26.70660428	25.14832544	27.15000919	42.8910246	28.0762952	27.78229076	31.85879315	46.87947604	41.56691813	36.15188549	34.7024449	41.6083358	41.84588992	29.26009557	26.74008265	29.30950262	19.67524363	25.88091541	24.57275261	41.28815425	33.57394241	28.92485753	31.89656778
Pld6	0	0	0	0.940969068	6.984082166	0	4.093916164	7.135687886	2.740746843	1.855441604	0.988061906	0	2.169996473	2.662685213	3.053649012	2.307495282	5.152570911	8.671908913	0.896943469	4.600510838	7.603110653	4.47756269	2.561830078	3.270450824	0	0.920917389	1.79630896	4.022223584	1.994931377	10.02724828	2.924451659	3.185879315	1.143401855	2.078345906	2.259492843	0	9.456439954	0.836917798	4.62001509	2.16811481	1.172380105	0	0	0	6.721327437	4.796277487	0	3.987070973
Ankhd1	1427.722334	1071.162942	1209.790664	1289.127623	998.7237497	1122.014239	984.996229	1001.035072	1318.299231	782.9963569	1285.46854	1098.37607	1124.058173	1154.717821	1204.155594	926.4593557	1189.213366	1083.025069	1461.12091	1045.236062	1209.844983	942.9747026	1127.205235	804.5309027	1471.431051	916.3128019	974.497611	1119.183712	1325.6319	725.9727758	1062.307065	1420.902174	1271.462862	864.5918971	898.1484052	1089.474125	1339.031897	782.5181415	1278.204175	974.9289594	1412.718026	1129.187895	1370.610145	1315.176455	1144.546044	1024.484871	1289.222221	1112.392801
Rfc1	203.9603334	245.1636266	284.6566268	177.8431538	273.2522147	253.9455132	246.453753	245.6715401	232.0498994	187.399602	243.0632289	206.9600231	200.7246737	158.8735511	198.4871858	198.4445943	211.2554074	242.8134496	259.2166624	241.9868701	210.0359318	208.6544214	192.1372559	218.3025925	191.9257893	158.3977909	218.2515387	179.9945054	147.6249219	151.4114491	168.1559704	246.374667	222.9633616	188.0903045	185.2784131	219.1733362	278.9649786	209.2294496	201.7406589	214.6433662	209.8560388	168.5227389	184.4015223	220.086393	237.1668396	220.6287644	220.0355233	226.2662777
Gm38042	23.57330487	20.21062155	25.49163822	22.58325763	14.8411746	26.30511292	4.912699396	25.48459959	25.58030387	18.55441604	15.8089905	14.87947878	5.424991182	11.53830259	25.4470751	11.53747641	19.57976946	19.2709087	18.83581284	32.20357587	17.10699897	25.9698636	17.93281055	23.71076847	36.5572932	36.83669555	32.33356129	19.10556203	30.92143634	4.010899314	28.51340367	35.04467246	24.01143895	15.5875943	20.33543559	12.78511128	26.47803187	24.27061615	20.02006539	8.672459239	29.30950262	23.95247051	40.97811606	25.64113316	41.28815425	27.81840942	13.42939814	27.90949681
Snrnp200	174.2374708	208.2572742	220.9275313	153.3779581	192.0622596	210.4409033	207.1521579	187.566653	180.8892916	237.4965253	165.9944002	167.7323063	187.7046949	180.1750328	200.5229518	188.0608655	182.4010103	158.0214513	226.9266975	199.6621704	215.7382648	156.7146942	201.1036612	167.6106047	166.7926502	208.1273299	190.4087498	199.1000674	197.4982063	217.5912878	225.1827777	180.5331612	177.2272875	228.6180497	163.8132311	199.9956693	166.4333432	195.8387648	166.3205432	175.6172996	172.3398754	190.7643187	172.5394361	207.2658264	215.082478	209.1176984	189.0446046	215.3018325
Idua	6.149557792	25.48295761	26.55378981	14.11453602	15.71418487	22.25817247	21.28836405	19.36829569	25.58030387	20.40985764	16.7970524	31.11163745	15.18997531	31.06466082	26.4649581	16.15246697	21.64079783	20.23445413	17.93886937	21.16234986	28.51166495	19.70127584	26.89921582	18.80509224	34.27246238	18.41834778	13.4723172	16.08889434	13.96451964	15.04087243	18.27782287	25.48703452	19.43783153	18.70511316	18.07594275	13.69833351	5.673863972	30.12904074	15.4000503	17.34491848	23.4476021	10.2653445	20.48905803	20.29923042	17.28341341	20.14436544	23.7597044	17.94181938
Yme1l1	436.6186032	515.8102109	440.7929109	560.8175645	396.3466629	477.538973	412.6667493	394.5016017	387.3588871	353.4616256	457.4726625	432.8575646	437.2542892	442.8933072	521.156098	410.7341602	400.8700169	501.0436261	393.7581827	399.3243407	379.2051438	433.4280684	503.3996104	429.2466707	424.9785335	425.4638336	411.3547519	386.1334641	443.8722314	392.0654079	482.5345237	406.7305925	417.3416769	407.3557977	388.632769	389.945894	478.4958617	398.372872	341.8811167	364.965993	432.6082587	447.3979312	434.5837046	417.7367944	482.9753858	525.6720126	420.4434648	521.3095297
Cyp2d36-ps	0	3.514890704	3.186454778	1.881938136	2.619030812	6.070410673	1.637566465	2.038767968	0	0	0	1.352679889	2.169996473	3.550246951	1.017883004	0	0	6.744818043	1.793886937	3.68040867	0	0.895512538	1.280915039	1.635225412	0	0.920917389	0	1.005555896	3.989862754	6.01634897	0.731112915	0	4.573607418	4.156691813	0	0	1.891287991	1.673835597	1.54000503	3.613524683	0	0	3.235114426	0	0	0.959255497	2.066061252	0
Rap1gap	4.099705194	7.029781409	4.24860637	3.763876272	13.09515406	9.10561601	17.19444789	7.135687886	21.01239246	13.91581203	11.85674287	13.52679889	4.339992945	4.437808689	8.143064032	4.614990564	8.244113458	14.45318152	9.866378154	2.760306503	12.35505481	10.74615046	0	14.71702871	5.712077063	7.36733911	4.490772401	4.022223584	3.989862754	7.019073799	6.580016232	8.495678173	14.86422411	9.352556579	9.037971373	3.652888936	11.34772794	9.206095783	6.16002012	10.11786911	7.034280629	1.71089075	1.078371475	5.341902742	2.880568902	8.633299476	22.72667377	8.970909689
Gm13414	1.024926299	2.636168028	0	1.881938136	2.619030812	6.070410673	5.731482629	6.116303903	8.222240529	13.91581203	11.85674287	2.705359778	3.254994709	1.775123476	1.017883004	8.076233487	0	2.890636304	0.896943469	0.920102168	3.801555327	1.791025076	2.561830078	0	4.56966165	0.920917389	2.694463441	4.022223584	6.982259819	5.013624142	1.462225829	3.185879315	6.860411128	8.313383626	1.129746422	1.826444468	10.40208395	2.510753395	4.62001509	5.781639492	7.034280629	4.277226876	2.156742951	2.136761097	2.880568902	1.918510995	2.066061252	0.996767743
Masp1	692.8501778	707.3717542	678.7148677	752.7752544	591.9009635	586.8063651	573.9670461	553.5255032	501.5566723	702.2846471	607.6580722	588.4157518	669.4439118	536.0872896	735.9294119	627.6387167	619.3390235	685.0808041	669.1198275	649.5921303	556.9278554	686.8581167	573.8499376	581.322634	627.1860615	614.2518983	578.4114852	619.422432	647.3552318	637.7329909	595.1259125	575.5821962	657.4560664	729.4994132	664.2908959	723.2720094	558.8756013	600.9069793	557.4818208	589.7272282	541.6396084	578.2810736	595.2610544	572.6519739	590.5166248	586.1051089	544.4071399	618.9927686
Tipin	27.67301006	44.81485648	24.42948663	53.63523687	26.19030812	42.49287471	28.65741314	25.48459959	31.97537983	20.40985764	25.68960956	24.34823801	24.95495944	23.96416692	27.48284111	19.6137099	37.09851056	30.83345391	32.28996487	36.8040867	19.95816547	18.8057633	23.05647071	29.43405742	12.56656954	31.31119122	38.62064265	30.16667688	31.91890203	40.10899314	33.63119407	24.42507475	22.86803709	24.94015088	24.85442128	27.39666702	23.64109988	21.75986276	18.48006036	34.68983695	43.37806388	43.62771413	32.35114426	21.36761097	28.80568902	33.57394241	26.85879628	37.87717424
B3glct	19.47359967	12.30211747	29.74024459	16.93744322	27.06331839	8.093880898	26.20106345	15.29075976	19.1852279	11.13264962	8.892557155	13.52679889	15.18997531	25.7392904	17.30401107	19.6137099	12.36617019	20.23445413	22.42358671	27.60306503	12.35505481	8.059612842	6.404575196	7.358514354	6.854492476	6.446421722	12.57416272	14.07778255	24.93664221	9.024523456	17.54670995	16.99135635	19.43783153	14.54842135	14.68670348	7.305777873	23.64109988	11.71684918	27.72009054	28.90819746	9.379040839	18.81979825	15.09720065	13.88894713	19.20379268	17.26659895	9.297275634	17.94181938
Scamp5	35.87242045	28.11912563	38.23745733	27.28810297	16.58719514	16.1877618	34.38889577	22.42644764	21.01239246	38.03655288	34.58216671	16.23215867	21.69996473	16.86367302	25.4470751	9.229981128	26.79336874	21.19799956	21.52664324	25.76286069	14.25583248	15.22371315	28.18013086	37.61018448	9.139323301	24.8647695	35.92617921	14.07778255	27.92903928	28.0762952	27.78229076	32.92075292	21.72463524	29.09684269	21.46518201	32.87600043	17.02159192	41.84588992	18.48006036	23.84926291	31.65426283	11.12078988	22.64580098	19.23084987	36.48720609	28.77766492	17.56152064	22.92565809
Slc7a2	2806.248206	2005.245147	2450.383724	1838.653559	5269.489994	3855.722513	5132.952086	5850.244683	2242.8445	10857.11655	2148.046584	2421.297002	2136.361527	1955.298508	2152.822553	1979.830952	2010.53317	2521.598403	2720.42954	2483.35575	3846.223602	3539.961063	2566.953739	4464.165375	1851.855384	1572.005983	3523.460026	1464.089385	1658.78544	1865.068181	1696.181962	2678.262544	2124.440646	1955.723498	2044.841023	3862.93005	2291.295401	2392.747986	2385.467791	2979.712453	3562.863139	2784.474696	3048.556161	2330.137976	1370.190607	937.1926209	1239.636751	1188.14715
Phf7	37.92227305	29.87657099	32.92669937	28.22907204	34.04740056	43.50460982	43.39551133	37.7172074	36.54329124	56.59096892	45.45084768	37.8750369	43.39992945	45.26564863	42.75108617	41.53491508	32.97645383	47.2137263	36.77468221	34.0437802	27.56127612	36.71601406	34.58470606	28.61644471	49.12386274	41.4412825	36.82433369	33.18334457	33.91383341	37.10081865	35.0934199	49.91210926	32.01525193	38.44939927	36.15188549	23.74377809	33.09753984	56.07349249	41.58013581	28.18549253	24.6199822	37.63959651	39.89974459	32.05141645	14.40284451	60.43309633	25.82576565	25.91596132
Pnpla8	720.5231879	856.7546092	722.263083	709.4906773	685.3130625	896.3973094	758.1932735	773.7124437	671.4829765	718.0559008	730.1777486	695.2774631	657.5089312	763.3030945	734.9115289	717.6310327	706.932729	718.8048943	591.9826892	657.8730498	695.6846248	692.2311919	757.0207882	759.5622039	756.2790032	716.4737285	652.9583071	747.1280308	831.8863842	846.2997552	638.2615745	705.1412883	668.8900849	710.7943	571.6516893	658.4332308	805.6886841	670.3711565	702.2422937	710.4189526	842.9412954	791.286972	772.1139764	772.4391364	603.9592797	710.8083236	720.0223463	596.0671105
Plpp3	744.0964928	765.3674509	705.2686575	588.1056675	1513.799809	1961.754383	1550.775443	1377.187762	1087.162914	768.1528241	855.6616107	754.7953782	739.9687972	872.4731883	741.0188269	776.4721624	827.5028884	850.8106189	752.5355701	931.1433936	1191.787595	971.6311038	763.4253634	1217.425319	655.7464468	664.9023547	551.4668508	576.1835285	744.1094036	891.4223725	810.0731094	701.955409	1021.057856	942.5298686	584.0789	504.0986732	1027.915023	958.2708792	806.9626357	978.5424841	735.0823257	658.6929389	441.0539334	521.3697076	591.4768144	606.2494743	533.043803	407.678007
Nudt12	154.7638711	167.8360311	115.7745236	171.2563704	138.808633	191.2179362	176.8571783	208.9737167	116.938532	119.6759835	161.0540907	142.0313884	120.4348042	149.110372	143.5215036	140.7572122	187.5535812	211.0164502	174.9039764	133.4148143	142.5583248	169.2518697	212.6318965	167.6106047	166.7926502	124.3238475	160.769652	146.8111608	214.455123	190.5177174	141.8359054	133.8069312	161.2196615	151.7192512	145.7372884	175.338669	156.9769032	150.6452037	160.1605231	157.5496762	158.2713142	178.7880834	148.8152636	155.9835601	191.0777371	167.869712	176.648237	199.3535486
2810414N06Rik	5.124631493	22.84678958	10.62151593	11.29162882	7.857092436	11.12908623	10.64418203	15.29075976	6.395075967	12.98809123	15.8089905	13.52679889	13.01997884	4.437808689	20.35766008	4.614990564	15.45771273	11.56254522	5.381660811	11.96132818	4.751944158	9.850637919	6.404575196	16.35225412	11.42415413	22.10201733	17.06493512	15.08333844	7.979725508	17.04632208	14.62225829	15.92939657	9.147214837	11.43090249	9.037971373	13.69833351	11.34772794	6.695342387	18.48006036	6.504344429	11.72380105	14.54257138	9.705343278	11.75218603	12.48246524	2.877766492	10.33030626	14.95151615
Fam76a	75.8445461	72.93398211	76.47491467	63.98589662	116.9833763	134.5607699	106.4418203	96.84147846	115.1113674	178.122394	76.08076677	127.1519096	80.28986949	59.46663643	79.39487431	74.99359667	76.25804949	61.66690782	63.68298626	58.88653873	97.89004966	117.3121425	108.8777783	85.84933413	82.25390971	93.93357366	100.5933018	103.5722573	82.78965214	76.20708696	77.49796895	72.21326447	70.89091498	67.54624196	63.26579961	73.97100096	86.05360358	123.8638342	117.0403823	122.1371343	94.96278849	69.29107539	98.13180426	91.88072715	61.45213657	67.14788482	79.5433582	59.80606459
Lurap1l	485.8150655	349.7316251	464.160246	317.1065759	455.7113613	354.1072893	497.0014223	476.0523204	374.5687352	531.5840195	439.6875482	738.5632195	478.4842222	407.3908377	596.4794403	641.4836884	445.1821267	395.0536283	440.399243	426.9274058	427.6749743	462.9799822	432.9492833	452.1398264	366.7153475	353.6322773	417.6418333	349.9334518	429.9077117	620.6866688	345.8164086	425.8458684	290.4240711	298.2426376	370.5568263	376.2475605	199.530883	303.8011608	391.1612776	337.5032054	422.0568377	372.9741836	387.1353597	284.1892258	309.1810621	260.9174953	303.711004	308.9980004
Gm2814	19.47359967	20.21062155	14.8701223	10.35065975	12.22214379	18.21123202	22.92593052	25.48459959	16.44448106	20.40985764	21.73736193	18.93751845	32.54994709	20.41391997	28.50072411	14.99871933	18.54925528	5.781272609	9.866378154	17.48194118	11.40466598	32.23845137	3.842745118	8.993739766	5.712077063	8.288256499	10.77785376	8.044447169	11.96958826	5.013624142	13.16003246	12.74351726	19.43783153	10.39172953	19.20568917	10.04544458	8.510795959	30.96595854	21.56007042	11.56327898	36.34378325	33.36236963	24.80254393	29.91465535	10.56208597	17.26659895	21.69364315	25.91596132
Ift81	24.59823117	29.87657099	35.05100256	24.46519577	6.984082166	16.1877618	10.64418203	13.25199179	20.09881018	12.06037043	15.8089905	5.410719557	29.29495238	15.97611128	17.30401107	20.76745754	13.39668437	7.708363478	8.072491217	4.600510838	1.900777663	16.11922568	8.966405275	4.905676236	7.996907888	20.26018255	9.879699282	14.07778255	27.92903928	4.010899314	14.62225829	22.3011552	9.147214837	14.54842135	7.908224951	15.52477798	14.18465993	6.695342387	16.94005533	10.84057405	16.41332147	16.25346213	20.48905803	14.95732768	14.40284451	20.14436544	11.36333689	15.94828389
Gm45838	27.67301006	34.27018437	9.559364333	43.28457713	38.41245191	49.5750205	24.56349698	32.62028748	35.62970896	41.74743609	21.73736193	22.99555812	32.54994709	23.07660518	33.59013913	29.99743867	15.45771273	30.83345391	26.90830406	16.56183902	25.66049846	34.02947645	19.21372559	21.25793036	42.26937027	41.4412825	45.80587849	20.11111792	26.93157359	16.04359725	35.82453282	35.04467246	36.58885935	37.41022632	13.55695706	23.74377809	17.02159192	23.43369836	16.94005533	39.02606657	60.96376545	26.51880663	38.82137311	40.59846084	38.40758535	22.06287644	21.69364315	17.94181938
Tns2	162.9632815	175.7445352	298.4645975	124.207917	238.3318039	227.6404002	288.2116979	240.5746202	207.3831778	226.3638757	172.9108336	173.1430258	146.4747619	158.8735511	131.3069075	155.7559315	228.7741485	218.7248137	239.4839061	176.6596162	243.2995409	203.2813461	229.283792	224.0258814	180.5016352	129.8493518	198.4921401	109.6055927	155.6046474	193.5258919	101.6246951	136.9928105	228.6803709	223.4221849	314.0695052	234.6981142	156.9769032	137.2545189	178.6405835	196.5757427	199.3046178	166.8118482	197.34198	136.7527102	90.25782558	104.5588492	144.6242876	134.5636453
Jade1	504.2637389	432.3315566	429.1092434	441.3144929	665.2338263	819.5054409	664.851985	868.5151542	422.9885961	391.4981784	475.2577768	477.4960009	420.9793157	379.8764238	340.9908063	445.3465894	558.5386868	608.9607148	897.840412	699.2776474	552.1759112	558.7998237	575.1308526	577.2345704	413.5543794	409.808238	487.6978827	466.5779358	404.9710695	315.858321	523.4768469	509.7406904	743.2112055	656.7573065	848.4395626	695.8753424	624.125037	449.4248578	506.6616549	692.3513292	302.474067	520.9662335	408.7027892	559.8314073	424.4038182	424.9501853	580.5632118	454.5260909
[truncated: 15,198 more rows]
