# Supplementary material for: mTOR signaling contributes to system-driven rhythmic gene expression in mouse liver
Source: Sci Adv. 2026 Jul 23;12(30):eaec0131. doi: 10.1126/sciadv.aec0131 (PMC13394481; doi:10.1126/sciadv.aec0131)
Supplement: Supplementary file 2 — Tables S1 to S11 [file sciadv.aec0131_tables_s1_to_s11.zip › aec0131_table_s9.txt]

	JTK_pvalue_WT_NF_TM	F24_pvalue_WT_NF_TM	RAIN_pvalue_WT_NF_TM	HaRe_pvalue_WT_NF_TM	hmp_WT_NF_TM	BH_WT_NF_TM	meta2d_rAMP_WT_NF_TM	F24_WT_NF_TM	HaRe_phi_WT_NF_TM	HaRe_amp_WT_NF_TM	JTK_pvalue_WT_AF_TM	F24_pvalue_WT_AF_TM	RAIN_pvalue_WT_AF_TM	HaRe_pvalue_WT_AF_TM	hmp_WT_AF_TM	BH_WT_AF_TM	meta2d_rAMP_WT_AF_TM	F24_WT_AF_TM	HaRe_phi_WT_AF_TM	HaRe_amp_WT_AF_TM	JTK_pvalue_WT_AF_AZDnight_TM	F24_pvalue_WT_AF_AZDnight_TM	RAIN_pvalue_WT_AF_AZDnight_TM	HaRe_pvalue_WT_AF_AZDnight_TM	hmp_WT_AF_AZDnight_TM	BH_WT_AF_AZDnight_TM	meta2d_rAMP_WT_AF_AZDnight_TM	F24_WT_AF_AZDnight_TM	HaRe_phi_WT_AF_AZDnight_TM	HaRe_amp_WT_AF_AZDnight_TM
Ptprj	0.779666933	0.7887	0.918020446	0.747096112	0.803483195	0.869210178	0.03603066	0.041122939	21.05589571	6.930237971	0.060621375	0.0425	0.596699732	0.044578719	0.06237004	0.316430374	0.198753538	0.356541981	17.29322398	17.6010006	0.315282714	0.3519	0.919539171	0.357393245	0.40408071	0.595511041	0.119653605	0.13725207	15.26893693	9.685501818
Wsb1	0.661101874	0.1661	0.873961999	0.309225893	0.335818611	0.538489397	0.722572447	0.154877775	16.06696524	43.02013711	0.779666933	0.2418	0.190844392	0.241186485	0.270191977	0.563727746	0.220339304	0.184233496	19.47481464	9.058022435	0.779666933	0.0783	0.307554279	0.082381849	0.135850896	0.332182208	0.347500366	0.298977614	15.16564842	18.24209416
Dusp23	0.004570472	0.0005	0.80500256	0.000531401	0.000975168	0.022255958	0.274634329	0.643606432	1.276263331	50.16085299	0.004570472	0.0121	0.164016878	0.011394198	0.010118864	0.133392013	0.148591642	0.466523162	23.50741472	34.47414776	0.045922388	0.0228	0.104868674	0.018407826	0.030888991	0.147516755	0.129067043	0.430452572	22.29340139	35.23160394
Cyp4b1	1	0.8843	0.22202343	0.881912349	0.514882244	0.678959022	0.023831549	0.017950341	15.39288217	2.414687952	1	0.862	0.18702096	0.862820876	0.461569909	0.697048773	0.039671877	0.021041267	10.64172765	3.752183265	1	0.7425	0.879026061	0.746240984	0.829105975	0.882438977	0.036989884	0.041280861	5.646489543	7.123423802
Clpx	6.50749E-05	0	0.850316621	3.19801E-09	0	0	0.639113375	0.891258724	0.218236443	513.7138825	1.8898E-05	0	0.585774411	1.70423E-05	0	0	0.677237088	0.764374798	21.54137417	472.3120629	9.64091E-06	0	0.892182611	3.61454E-07	0	0	0.688837603	0.841802072	21.20044717	438.9944432
Cyb5r1	0.130502854	0.1024	0.66656701	0.104822656	0.140506473	0.343503514	0.233221771	0.274868511	0.878579206	245.9013764	0.779666933	0.4296	0.569135435	0.443573466	0.524809399	0.736038796	0.035131731	0.110209027	3.410364059	111.1417678	0.165047104	0.0951	0.18702096	0.090110324	0.121143748	0.31106487	0.154823015	0.290107951	23.34063424	247.9517053
Hars	0.025421137	0.0546	0.210330298	0.05590068	0.049815894	0.197669945	0.098582589	0.335957643	23.37083856	16.85186529	1	0.592	0.038558565	0.598919384	0.132041798	0.425673397	0.050364204	0.071096384	4.069479843	8.537148834	0.661101874	0.1333	0.887400682	0.126588572	0.221717254	0.428437575	0.112274804	0.255352766	22.8487005	20.42001025
Tfpi2	0.002059706	0.0013	0.86435525	0.001085799	0.001837497	0.031564492	0.274199506	0.609455504	2.078780722	45.15913431	0.006637403	0.0592	0.892964755	0.061847601	0.021640119	0.194601867	0.187156093	0.326528507	19.63571382	27.25063724	0.079122527	0.0914	0.874776826	0.088990217	0.111235065	0.297300652	0.133531098	0.291352564	21.86352864	18.67552435
Tpra1	0.060621375	0.0407	0.900257523	0.044533323	0.061889092	0.222685492	0.100299949	0.356633037	6.967401124	10.0745981	1	0.4721	0.161212242	0.450831308	0.346640794	0.622701739	0.068128513	0.108140791	21.00947829	6.814747941	0.130502854	0.079	0.073017292	0.078917328	0.085675542	0.257065344	0.119926011	0.303184261	19.40569043	9.654556226
Zfp384	0.912534635	0.7574	0.760629156	0.759098278	0.792360265	0.862639482	0.091844213	0.038922406	2.2178779	2.003748093	0.25645373	0.3048	0.433268556	0.300072175	0.311994285	0.595357566	0.148713865	0.158487431	21.7247665	3.414372831	0.130502854	0.0453	0.919539171	0.053385856	0.080715499	0.249314652	0.209601864	0.340202505	23.13869224	6.824749086
Mplkip	0.079122527	0.0394	0.23024652	0.041404197	0.060137129	0.219035438	0.15562297	0.363107355	1.296344736	17.8064305	0.079122527	0.0159	0.410042194	0.015825636	0.028336821	0.223685522	0.125980015	0.442106938	19.40403553	20.88439219	0.000330648	0.0024	0.901610108	0.003273432	0.00106734	0.022214388	0.288178399	0.548755642	21.51720667	31.64489011
Cldn1	0.000197643	0	0.782258747	2.98182E-05	0	0	0.787064691	0.74881489	2.757758319	131.9378333	9.76775E-07	0	0.88618479	8.70625E-07	0	0	0.560865959	0.827943641	22.99146148	80.01623622	0.013363847	0.0003	0.782004638	0.000124416	0.000349438	0.011354665	0.463672531	0.702437544	1.490063311	84.87787681
Cadm3	0.25645373	0.0672	0.788871473	0.067506648	0.114740478	0.309310577	0.198293673	0.318243256	9.290866935	4.134612033	1	0.645	0.144014246	0.655016918	0.362949293	0.633695667	0.098177032	0.05907956	2.936933103	1.577927845	1	0.756	0.917839634	0.75791368	0.84536611	0.892077745	0.069114448	0.039138281	15.88769232	1.621082128
Kif22	1	0.9729	0.868611346	0.973371989	0.950915138	0.95998917	0.018306036	0.003884568	18.492119	0.181162977	1	0.7289	0.2176709	0.680843015	0.474226444	0.706036873	0.303702058	0.053837964	14.62964468	0.946726251	0.661101874	0.1837	0.969200519	0.198618655	0.30715275	0.511298919	0.766468294	0.206404082	16.1829575	2.231030028
Zmym6	0.045922388	0.0111	0.86593249	0.014537824	0.022001369	0.128686946	0.366999169	0.448533757	0.433871114	8.505504341	0.165047104	0.0893	0.614846658	0.10444401	0.140557944	0.436564843	0.189715944	0.27523732	20.15551746	6.525983114	0.661101874	0.2015	0.854366669	0.201372412	0.317163631	0.520379956	0.192193665	0.204853719	15.12596976	5.30438471
Gm44550	0.720384404	0.1728	0.674734409	0.169897503	0.275043556	0.485374576	0.38782015	0.223762514	20.36521845	1.078197301	1	0.7211	0.867371856	0.629897106	0.780146954	0.871461167	0.356970845	0.064348351	4.731441327	1.869656328	1	0.1904	0.962917141	0.195136747	0.322185106	0.524558038	0.381679579	0.208390645	15.53554559	1.389252229
Srp54c	1	0.7067	0.083983325	0.720316842	0.254607907	0.466766497	0.048075531	0.0461427	1.448873002	1.971273738	0.025421137	0.0149	0.920087182	0.024073775	0.026831723	0.217212772	0.165550663	0.409081426	17.60015085	3.168644939	0.25645373	0.1178	0.913910959	0.117578374	0.181921819	0.385800557	0.206543889	0.263057809	18.67551634	3.650358585
Rfx1	0.03437867	0.0396	0.852792932	0.036670574	0.048319235	0.194822175	0.159418475	0.373736341	21.17240499	12.19268669	1	0.6902	0.578934005	0.703709318	0.714641849	0.836929526	0.04018634	0.049335679	19.19531902	5.362365698	0.009488656	0.0016	0.80266514	0.005760431	0.004418752	0.049116484	0.205453708	0.513441388	16.67498694	18.21233605
Slc35d2	0.006637403	0.0019	0.127232143	0.00500409	0.004521443	0.053682843	0.247295267	0.522525617	5.191411599	90.76569217	0.25645373	0.0182	0.695261742	0.01333166	0.029565655	0.226955683	0.141802945	0.455005987	6.937890945	67.28356019	0.00086121	0.0003	0.885742813	0.000128751	0.000326197	0.011058248	0.258438881	0.701195733	6.606008787	103.4149843
Ralgds	0.165047104	0.0586	0.814886762	0.060539835	0.097873845	0.284193731	0.333635087	0.328534058	18.17488986	3.998951057	0.384198835	0.3277	0.563581193	0.327591184	0.381630487	0.646608926	0.210847875	0.147900253	20.14406724	2.649935304	0.165047104	0.092	0.535137277	0.088846366	0.133100384	0.327848105	0.258628147	0.291513365	21.05014684	4.299440708
C1qa	0.556199852	0.2927	0.194765304	0.295649072	0.291308334	0.499343377	0.089074271	0.160265125	22.93050524	31.06669037	1	0.8251	0.398414264	0.828885904	0.674722486	0.816864023	0.032012193	0.026681155	15.6476249	12.76539665	1	0.9305	0.377843656	0.93077814	0.690171824	0.797808694	0.017524929	0.010289416	7.453790402	12.8768525
Lrrc4c	0.661101874	0.9015	0.881223341	0.906223683	0.823019029	0.880732927	0.054221453	0.014095241	12.70958012	0.546128876	0.045922388	0.0399	0.841697206	0.052447286	0.059618412	0.311035538	0.658712091	0.341830193	3.249172102	4.168968449	1	0.3875	0.739981272	0.343779481	0.510147331	0.678374232	0.374690858	0.142019147	4.88152656	2.794316195
Pigyl	0.315282714	0.0667	0.910035412	0.087374568	0.130258807	0.330557732	0.128712669	0.293171359	1.850873375	22.53477438	0.779666933	0.1474	0.062872231	0.185069463	0.136167853	0.431238309	0.158793727	0.214308109	3.111347153	25.82612274	0.009488656	0.0034	0.912753012	0.004145374	0.006232131	0.059134514	0.254433956	0.534372317	7.506183394	43.83473933
Prpf31	1	0.9664	0.34783923	0.967318645	0.67301034	0.787031418	0.01595373	0.004780173	21.42022609	0.908652917	1	0.9922	0.415867071	0.99210381	0.73794817	0.851187287	0.004548593	0.001142697	11.78312824	0.388855144	0.384198835	0.2938	0.644715163	0.298677166	0.366781884	0.563749015	0.134800159	0.159045693	3.765875114	4.779373112
Selenos	0.060621375	0.0731	0.438121536	0.076461313	0.087841229	0.269495127	0.141119628	0.306262074	23.89680178	421.9216683	0.018556578	0.0247	0.069464321	0.018535378	0.024581827	0.207407432	0.078758961	0.429913618	18.10930441	269.2839985	0.004570472	0.0065	0.938631216	0.006525782	0.007590916	0.066395432	0.193237127	0.505224224	22.46690878	709.5226163
Acat3	0.004570472	0.0002	0.932542682	0.000707893	0.00060309	0.016238449	0.246913307	0.630349731	3.60685272	137.028548	0.002059706	0	0.868563539	5.34295E-07	0	0	0.326357614	0.835871734	3.726851224	200.9820114	0.002059706	0	0.826055671	2.74645E-06	0	0	0.237057798	0.80676322	3.691951813	189.6999555
Map4k4	0.006637403	0.0001	0.879189646	0.000127177	0.000222039	0.008645384	0.426562732	0.701642464	0.732847331	61.03135356	0.001345187	0.0002	0.821302314	7.33231E-05	0.000206368	0.018147746	0.382540358	0.720802234	21.61703545	55.77907725	0.079122527	0.011	0.699710474	0.007936072	0.017317232	0.107113285	0.254705355	0.492014391	20.66421201	34.92334545
Tpgs1	1	0.7104	0.369168882	0.716003855	0.614148237	0.749014432	0.020264924	0.046965882	1.472149242	2.712555334	1	0.6105	0.740326662	0.614617241	0.712277905	0.835630603	0.087196276	0.067640865	3.76335239	5.741035315	1	0.8912	0.483556039	0.890324836	0.752830532	0.838070435	0.02943359	0.016606293	1.98237019	2.228383528
Rnu3b4.1	0.025421137	0.0358	0.912661194	0.031726877	0.040046045	0.176263666	0.392784671	0.386157294	21.12187055	28.43801492	1	0.7489	0.855798416	0.736175442	0.822679109	0.894296558	0.082257155	0.043151331	22.94649269	9.256488059	1	0.6874	0.868247611	0.657940548	0.780275205	0.852816447	0.124544784	0.058477499	1.544695732	6.146022874
Dhrs9	2.7286E-05	0	0.941415944	1.33968E-07	0	0	0.960115598	0.85535393	0.453990438	16.60118489	0.03437867	0.0061	0.062872231	0.007040602	0.011397284	0.14194144	0.585854025	0.500144771	21.56625091	12.92051428	0.130502854	0.0497	0.791513969	0.056737913	0.085705055	0.257080214	0.240169448	0.334580286	22.06167687	6.657313169
Rnu3b4	0.045922388	0.0422	0.898563462	0.040171484	0.05596071	0.211262321	0.392298305	0.365772067	20.79545041	26.61715802	1	0.6781	0.855798416	0.662741676	0.776383689	0.870009648	0.098574207	0.0574937	23.14037204	10.15614657	1	0.6037	0.912753012	0.584696491	0.732288564	0.824415022	0.134408063	0.074294044	1.007699545	6.520012861
Gm7504	0.424194284	0.3928	0.322357582	0.401903023	0.381186802	0.575402274	0.450383497	0.122670288	18.84870465	0.605924903	0.779666933	0.4263	0.845617599	0.427688683	0.559512412	0.757489327	0.29669206	0.1148375	9.587863152	0.46963903	1	0.5578	0.185636263	0.549811547	0.400062378	0.59184044	0.258442293	0.082425062	12.63277965	0.437943504
Cep170	0.025421137	0.0056	0.380906906	0.004119541	0.008634095	0.075905495	0.201468994	0.534759844	16.43511785	14.93272001	1	0.3094	0.864632379	0.293261325	0.454620315	0.692782485	0.169102571	0.16123416	16.74218899	7.999405664	0.102150163	0.0126	0.75267635	0.040525024	0.034734496	0.156750687	0.290051445	0.365000834	16.61815963	15.78636096
Rph3al	0.130502854	0.0648	0.855798416	0.065453707	0.101160208	0.289294521	0.417993801	0.321178505	14.12496762	3.875067791	0.102150163	0.0183	0.158263375	0.014397457	0.028528715	0.224083681	0.467311045	0.449263066	3.24989202	4.932168588	0.03437867	0.0355	0.745487027	0.05133733	0.051231329	0.193383657	0.328973633	0.343787222	8.779982283	4.954816788
Mmp9	0.349740774	0.0781	0.868563539	0.077335658	0.134474891	0.33629768	0.541606235	0.305156904	14.40423695	1.231192205	0.510194792	0.1051	0.913910959	0.117308856	0.189631988	0.487739121	0.792354183	0.263295885	17.19873597	3.265898294	0.102150163	0.3829	0.48124161	0.390751243	0.234765361	0.442455267	0.34141679	0.126190208	23.90297442	1.969146998
Il4i1	1	0.4601	0.990664434	0.46644565	0.63223748	0.761819884	0.382991741	0.103785046	18.0735293	0.843298468	1	0.8182	0.527544584	0.821954065	0.749852498	0.856990084	0.164604656	0.027857173	3.308293069	0.463833685	0.846100784	0.663	0.975374106	0.673903703	0.769330324	0.846125521	0.309861489	0.05522959	1.202715704	0.659241217
Gm43653	0.349740774	0.0794	0.967170274	0.084019455	0.140896327	0.344033054	0.888717536	0.297041115	18.68220478	1.38778456	1	0.9645	0.978509495	0.969410879	0.977917769	0.980524093	0.183071389	0.004470088	8.42486031	0.166749672	1	0.3903	0.99927763	0.371853761	0.551565606	0.707978561	0.55654696	0.13235391	17.10950695	0.985205172
Fbxl18	0.779666933	0.137	0.569135435	0.131484827	0.222911261	0.438285499	0.153987443	0.251358509	16.25631394	6.984459912	0.130502854	0.0731	0.920046782	0.070173034	0.10905141	0.397893662	0.092121823	0.314541655	16.64762281	5.600376955	1	0.8275	0.579907838	0.822334672	0.776861784	0.850659905	0.036352322	0.027792384	13.40429544	1.851087726
Nrarp	0.013363847	0.004	0.814972301	0.006320564	0.008259863	0.074314226	0.556683816	0.507343966	21.24902936	6.206177036	0.002059706	0.0021	0.204304634	0.002323241	0.002863228	0.070767922	0.363874518	0.568730484	16.6826453	3.797259297	0.384198835	0.3086	0.916843839	0.314630036	0.395558119	0.588011078	0.304478414	0.152788955	23.00920748	1.738076739
Top3b	0.009488656	0.0046	0.145884221	0.002732099	0.005749985	0.061192789	0.205559408	0.559417904	3.608218139	33.94189529	0.384198835	0.3755	0.518689589	0.359868959	0.401096622	0.65851179	0.101826934	0.136401723	23.66341706	17.73751552	0.315282714	0.19	0.569135435	0.189915678	0.258774725	0.46629356	0.059363633	0.211426422	20.15880606	10.77361523
Fam45a	0.556199852	0.2473	0.134413296	0.243463568	0.230034217	0.443956318	0.140107013	0.18314373	23.04875273	10.80149976	0.661101874	0.2727	0.071608764	0.279843063	0.176072907	0.47505587	0.08090487	0.166807369	22.11416796	6.0785497	0.556199852	0.2693	0.385127606	0.268569326	0.338088516	0.539014151	0.136226955	0.171667486	1.405443717	10.86931567
Sipa1l3	1	0.9949	0.914439887	0.994176651	0.974528458	0.976865161	0.016143103	0.000841983	14.07110288	0.130782164	0.206707582	0.2354	0.351239491	0.236493599	0.247504156	0.543883616	0.143987096	0.186507157	11.36563872	2.038566592	1	0.6906	0.836072749	0.703149568	0.789537536	0.858855925	0.071076366	0.049444404	19.0594041	1.039748041
Tcf20	0.130502854	0.0377	0.254979882	0.032186929	0.057821636	0.214866551	0.149946978	0.384934822	7.121184257	11.10358146	0.045922388	0.0648	0.825610025	0.064649679	0.074229163	0.341232893	0.153014097	0.322349349	21.19570362	9.501294944	1	0.1344	0.888537362	0.134394059	0.235201056	0.442969683	0.162392893	0.249044454	8.22164795	8.546432766
Ethe1	4.71739E-06	0	0.782258747	6.66095E-06	0	0	0.594569412	0.787672245	4.285949467	350.6506428	0.004570472	0.0017	0.196801122	0.000507914	0.001438359	0.047715069	0.306488324	0.64564319	1.455866824	132.2546571	0.003095324	0.0001	0.824905749	5.26601E-05	0.000136454	0.006891449	0.469081536	0.731561415	3.215153786	175.8893433
Cdh2	0.464189732	0.3574	0.904547647	0.359567521	0.452543938	0.632458928	0.017005033	0.136504995	13.59861772	41.07744987	0.464189732	0.1956	0.497646406	0.198129736	0.279262859	0.570882824	0.106969729	0.206681242	6.490730985	76.99326113	0.661101874	0.0619	0.010032338	0.079214354	0.030776487	0.147307836	0.171866104	0.30281755	5.401980021	90.11112421
Snrnp48	0.079122527	0.1036	0.104197392	0.095680026	0.094473743	0.279225784	0.098410081	0.284106889	18.326434	48.16753883	0.661101874	0.3279	0.013434086	0.326030508	0.048740632	0.284837074	0.099300333	0.148480151	23.85873239	57.74831471	0.003095324	0.0022	0.121362354	0.003487266	0.003729219	0.043894645	0.190849944	0.544952638	19.81988824	85.2794611
E130317F20Rik	1	0.62	0.010450352	0.632847544	0.040046607	0.176263666	0.191759758	0.063720388	8.570162831	0.719326245	1	0.7975	0.685971604	0.816430392	0.810282657	0.887713143	0.096223121	0.028800313	6.87186783	0.34421662	1	0.7829	0.000414181	0.725243565	0.001654217	0.027880799	0.275257066	0.045207467	16.0705342	0.798084336
Gm49187	0.25645373	0.3086	0.887547333	0.310500154	0.348216987	0.549534981	0.238616593	0.154382478	21.82784392	1.850319772	0.060621375	0.0488	0.913964818	0.043952318	0.065753031	0.322907213	0.480472281	0.357805416	21.79530357	3.161218563	0.25645373	0.0718	0.946486272	0.065596691	0.11720538	0.306138985	0.473216447	0.320971564	20.35413529	4.071595643
Pde4b	0.25645373	0.2274	0.589530773	0.220885698	0.275475095	0.485644363	0.227303569	0.194354275	1.759349675	181.4385428	1	0.5918	0.169855215	0.579211501	0.38821337	0.65063922	0.09411979	0.075544812	21.69767073	106.1432673	0.315282714	0.1047	0.825555194	0.105139133	0.170609398	0.372964447	0.194210733	0.274561119	19.75161295	201.9585753
Abhd17c	0.002059706	0.0007	0.939337941	0.000151532	0.000469792	0.014054823	0.217152755	0.695198262	23.73583394	192.1950743	0.013363847	0.0506	0.608732478	0.054111783	0.03486914	0.246582389	0.112683161	0.338960112	20.67239318	111.0484812	0.060621375	0.0087	0.853703152	0.007240206	0.014775012	0.097526602	0.197887182	0.498259695	20.35578703	179.3280092
Clec14a	1	0.9495	0.798798227	0.937899102	0.915063936	0.93718688	0.028287583	0.009201599	0.390426681	2.49331379	1	0.6791	0.86801767	0.682151764	0.785771731	0.875385832	0.050059957	0.05357685	7.821922116	4.516640722	0.079122527	0.161	0.905841436	0.163612619	0.153458084	0.352498655	0.10499899	0.22788953	2.167873007	6.238589307
Selenok	0.018556578	0.0033	0.83186572	0.002521854	0.005300433	0.058882989	0.17361407	0.564047066	1.257709378	211.1576307	0.779666933	0.4033	0.880688259	0.395171443	0.538490962	0.745155569	0.060169093	0.124784983	15.77574542	79.27529875	0.006637403	0.001	0.926061395	0.001382287	0.002133129	0.032085808	0.148523145	0.597042188	21.49847562	200.9412902
Ccng2	0.00011505	0	0.875362493	8.81904E-07	0	0	0.462366909	0.827726463	22.52579915	95.05270261	3.5674E-05	0	0.884423875	9.63205E-06	0	0	0.656969308	0.778924652	19.55840029	72.72771306	6.50749E-05	0.0003	0.827076102	7.68234E-05	0.00012611	0.006589253	0.604490945	0.719241929	19.12159831	75.85381428
Slc39a7	0.009488656	0.0062	0.814001616	0.011357168	0.011237282	0.087807692	0.1362052	0.466758973	1.873859195	121.648987	0.556199852	0.1412	0.011704394	0.13648929	0.039352786	0.260332622	0.045858863	0.247403986	1.006726063	31.56061474	0.000539749	0.0004	0.845716796	0.000340523	0.000548655	0.015343017	0.190876828	0.663055017	0.535051777	151.3323829
Zmynd8	0.102150163	0.0071	0.25369578	0.005532081	0.011928189	0.090339407	0.274396897	0.516072023	2.696154635	36.46959097	0.03437867	0.0059	0.814652422	0.004982631	0.009987415	0.132692333	0.184054853	0.522799881	2.905082527	25.10249113	0.384198835	0.2323	0.300593148	0.223960643	0.27211952	0.479036513	0.115413559	0.192771983	3.62295053	14.87440693
Ccdc85c	1	0.6131	0.145060912	0.617318637	0.358917573	0.558642352	0.095845608	0.067053764	22.78095628	5.613531799	0.25645373	0.5253	0.802705916	0.526414253	0.447005096	0.688399979	0.076558774	0.088126699	4.437399563	5.653600562	0.004570472	0.0023	0.886347356	0.002681039	0.003892201	0.045158654	0.26989098	0.560513661	3.697767851	19.24591438
Mfap3	0.779666933	0.4881	0.377371546	0.495451433	0.500023183	0.667678262	0.084582928	0.096011148	15.01099692	5.712902847	1	0.8745	0.457642558	0.877093816	0.731428447	0.846944484	0.04970007	0.018725083	3.803059993	2.796226142	1	0.9236	0.772922294	0.92534092	0.897425662	0.924122007	0.046876149	0.011124772	9.651376683	1.870474624
Idi1	0.165047104	0.0208	0.554059778	0.025519211	0.042049128	0.18051192	0.570212743	0.404319903	4.190255251	3.765355025	0.661101874	0.4479	0.938710497	0.45162311	0.569411697	0.76141193	0.161132433	0.107916862	12.07292952	1.270514169	1	0.4651	0.739981272	0.469238635	0.603084237	0.742300661	0.261881307	0.103018966	1.704872529	1.980038516
Iqck	0.720384404	0.3775	0.995375299	0.364530497	0.513804958	0.678157657	0.702709819	0.134813946	8.474504258	0.515845763	1	0.4994	0.999975989	0.54796464	0.686416922	0.822856538	0.156346623	0.08286759	14.25797201	0.256607592	0.349740774	0.2486	0.998790511	0.251412096	0.337253028	0.538162377	0.676583816	0.179406113	2.52317206	0.927617701
Shkbp1	0.004570472	0.0158	0.282063299	0.018041997	0.011728195	0.089619439	0.357392239	0.43201605	4.785006991	9.083561638	1	1	0.824515801	0.99998315	0.949476034	0.959786263	0.02630637	2.43038E-06	12.37025814	0.020860478	0.384198835	0.3596	0.896572343	0.364169118	0.432665255	0.618805593	0.178925799	0.13493642	1.288601781	4.162710072
St6galnac4	0.384198835	0.3854	0.807644209	0.382744056	0.442066777	0.624095781	0.212548451	0.128770386	5.499479819	1.322219292	1	0.8707	0.866397155	0.875983211	0.900033164	0.934862529	0.156610657	0.018904161	8.672014728	0.510562396	1	0.8489	0.030214052	0.847183008	0.10972263	0.294995643	0.240480211	0.023616469	5.442470399	0.63035769
Asap2	0.003095324	0.0002	0.936403482	5.03178E-05	0.000158744	0.006939538	0.487334749	0.732997956	1.182969317	26.32395619	1.8898E-05	0	0.798940123	7.3731E-09	0	0	0.796770684	0.884917584	21.39805904	24.49888477	0.004570472	0.0002	0.898004064	0.000215508	0.000405675	0.012463708	0.684538526	0.681707033	19.90741979	22.0483818
Dcps	0.009488656	0.0179	0.86921416	0.021706717	0.019187037	0.118187388	0.121842428	0.417428945	2.606361818	25.24872094	0.165047104	0.1519	0.207741553	0.152803644	0.166665452	0.465024414	0.099887817	0.235312028	4.459981453	14.94041773	0.556199852	0.2587	0.561694161	0.262383413	0.355399466	0.5535561	0.058312625	0.174408049	15.75317991	9.426232883
Vps26c	0.912534635	0.446	0.788618766	0.452300237	0.586771653	0.730865387	0.068772259	0.107725628	14.45647251	5.204256565	0.045922388	0.0865	0.900861713	0.084749669	0.086493838	0.361269229	0.182906242	0.296187903	19.01366029	14.41256512	0.661101874	0.3634	0.91610228	0.369874507	0.496301579	0.667732872	0.093064571	0.133014711	21.37501272	8.297524896
Rnf141	0.001345187	0.0003	0.897448141	0.0003602	0.000583595	0.015956947	0.249686347	0.66067275	3.84807387	159.0430632	0.009488656	0.0036	0.93120847	0.002245436	0.004821668	0.092886189	0.145115494	0.570657976	23.85433293	93.53331036	0.006637403	0.0081	0.454010298	0.007302176	0.009678991	0.077101856	0.134392379	0.497683389	1.176096833	84.52242304
Atat1	0.25645373	0.1235	0.121821653	0.125458217	0.141964755	0.345464128	0.122954092	0.256293424	22.92916309	13.63744559	0.384198835	0.2029	0.064745812	0.198447621	0.142778194	0.438235561	0.120833765	0.206500973	23.93190071	11.06363509	0.206707582	0.0978	0.899645879	0.096350768	0.150642148	0.348957252	0.104976761	0.283404284	21.96223216	11.51005922
Terf1	1	0.3086	0.919257387	0.317857703	0.472013317	0.646525569	0.159909361	0.151555828	4.466773131	5.951191049	1	0.9129	0.816226862	0.913849673	0.906036804	0.937201637	0.048353947	0.012904003	17.20199215	1.521594603	0.165047104	0.3022	0.788871473	0.305557371	0.28759837	0.493700693	0.080922857	0.156313411	4.23970104	5.578218215
Klc1	1	0.7343	0.23024652	0.729479892	0.495303785	0.664728894	0.040552536	0.04440758	3.033464634	6.082547853	1	0.5858	0.228602653	0.588039698	0.45547529	0.693373441	0.041529397	0.073536539	20.27226163	10.12826268	0.556199852	0.1568	0.807644209	0.153469411	0.251104998	0.459294365	0.081906012	0.23484221	18.95567358	14.43892831
Palb2	1	0.9688	0.885599583	0.965299272	0.952986454	0.961310947	0.022171765	0.005079999	19.56232804	0.150257557	0.464189732	0.1821	0.143844483	0.17100625	0.195642345	0.493819053	0.4670902	0.223047895	1.640128743	0.566707377	1	0.1283	0.999476753	0.124695887	0.224539136	0.431998502	0.902208852	0.256931876	20.64185474	1.347277342
Hdac5	1	0.7158	0.806065656	0.709245687	0.792458857	0.862673981	0.021235109	0.048264232	9.332665564	4.654110817	0.060621375	0.0938	0.645263868	0.098613754	0.102967684	0.387347657	0.132313236	0.281063942	21.85788487	16.24173383	0.165047104	0.1765	0.819993204	0.176260221	0.21485103	0.420706196	0.095630749	0.219713945	19.49615982	11.74153328
Sema3f	0.661101874	0.3074	0.009811025	0.30013611	0.036355806	0.168923176	0.28709868	0.158461897	13.8811186	2.851042785	0.464189732	0.5269	0.785866148	0.468416552	0.536227665	0.744292243	0.255078217	0.103244051	11.51458724	2.735959712	0.079122527	0.0093	0.959551866	0.010429911	0.018425898	0.110471073	0.228550383	0.472886988	13.36971775	4.220305529
1810008I18Rik	0.000330648	0	0.759716659	1.63142E-05	0	0	0.501771772	0.765533901	3.114526231	509.989018	1	0.2783	0.846036722	0.267091672	0.420200758	0.671499496	0.109688161	0.172317241	19.04562558	89.75289632	1	0.659	0.369990636	0.665497015	0.594985038	0.737302414	0.098210349	0.056931824	8.56750345	60.0801348
Galnt18	1	0.4979	0.932612224	0.499334269	0.657531481	0.777371817	0.402314415	0.094999923	3.785954923	2.188871124	0.069871951	0.1067	0.765554292	0.10209755	0.114992877	0.404599791	0.536514646	0.277548387	22.57073786	2.764292594	0.779666933	0.3712	0.856928902	0.374192374	0.511774353	0.679536844	0.187408792	0.131576956	23.00278694	1.257753462
Slc44a1	0.001345187	0	0.868611346	8.52885E-05	0	0	0.361408502	0.715703626	2.430139235	56.85807113	0.001345187	0.0001	0.898882543	5.14762E-05	0.000132578	0.013679616	0.310709885	0.732280612	20.63119717	41.21075828	0.315282714	0.1238	0.925741389	0.124799184	0.196633738	0.401714506	0.127460268	0.256845171	22.60560188	14.90448964
Nod1	0.000539749	0.0067	0.853373179	0.005271632	0.001824123	0.03146365	0.192362284	0.519187075	17.73180782	7.087076163	0.060621375	0.0117	0.855798416	0.011626381	0.021147717	0.192249824	0.167804509	0.465059241	16.11197326	9.356525938	1	0.3884	0.552521207	0.391083086	0.503679887	0.672872272	0.093310549	0.126084246	12.8132808	5.771018135
Elmsan1	0.000197643	0.0001	0.916843839	9.11447E-06	3.20574E-05	0.001708937	0.614416767	0.780266398	23.87712964	86.14843414	0.00011505	0.0001	0.591600455	0.000130176	0.000151656	0.01478414	0.367539377	0.700795292	21.59228394	60.96754469	0.03437867	0.0032	0.735166321	0.000849271	0.002630838	0.035808249	0.41387926	0.621623823	20.96403008	65.17294795
Sumf2	0.25645373	0.1544	0.013909128	0.146314892	0.04489044	0.187419062	0.225963784	0.239984075	6.91983242	2.561244566	0.102150163	0.0339	0.848596273	0.03120709	0.055164462	0.301017615	0.502145853	0.387556676	3.214549357	4.251698646	0.384198835	0.1467	0.578934005	0.147172507	0.222946657	0.430185216	0.358174767	0.239356638	6.135158423	3.092001703
Arl8a	1	0.9125	0.000184185	0.914226747	0.000736307	0.018391457	0.024366561	0.01284532	5.429909148	2.146669804	0.060621375	0.0592	0.806065656	0.056929717	0.076637402	0.344683929	0.313931053	0.334267165	18.98980072	12.3360223	0.779666933	0.4727	0.524782855	0.461328668	0.535381513	0.696592395	0.107278983	0.105198695	2.697926219	6.817988164
Poc1b	0.556199852	0.2367	0.912753012	0.235450344	0.351944182	0.552845603	0.116753207	0.187017786	4.300760409	6.786583308	0.079122527	0.0901	0.888325971	0.09655798	0.113573158	0.40265004	0.138572182	0.283188066	9.445800628	8.317219855	0.060621375	0.0862	0.756599197	0.087885949	0.098046793	0.277211688	0.153579071	0.292592623	23.59281542	7.709858181
Coq8a	0.00011505	0	0.874776826	6.82569E-08	0	0	0.660212612	0.863448764	3.061571631	453.8036386	3.5674E-05	0	0.892182611	1.49663E-06	0	0	0.408029542	0.818421045	23.86510306	277.6831595	0.025421137	0.0013	0.792532986	0.002023512	0.003067437	0.039198046	0.242735002	0.576484367	1.484356135	209.2190045
Atg101	0.03437867	0.0183	0.928265647	0.02044529	0.029913048	0.152160959	0.120571609	0.422197146	3.525709343	33.00001175	0.206707582	0.0612	0.919733486	0.061711171	0.103978708	0.389215943	0.102200205	0.326736046	20.95051041	25.5640977	1	0.2716	0.626362602	0.26863561	0.399963238	0.591821579	0.049478484	0.17163841	7.034927002	15.01201961
Elk3	0.206707582	0.1659	0.825357549	0.165978567	0.220970671	0.436338107	0.136331055	0.22632042	1.41745084	6.359354874	0.018556578	0.0409	0.836307055	0.044252103	0.039164751	0.259927253	0.194455456	0.35719887	6.208795027	7.421121622	1	0.8958	0.644715163	0.898005813	0.836650004	0.886766422	0.046769652	0.015388469	12.51137885	1.586292315
Tab2	0.001345187	0	0.86801767	4.89248E-05	0	0	0.238680856	0.733879336	0.265577604	143.5474349	9.76775E-07	0	0.492445887	1.04434E-06	0	0	0.313119355	0.824833975	21.06458383	188.6363677	4.71739E-06	0	0.897907474	9.02877E-07	0	0	0.324762283	0.827328828	20.47653042	208.8072538
Ttc21b	0.009488656	0.0236	0.079113651	0.022679049	0.019560333	0.119790075	0.37561184	0.413911039	4.891078358	3.935821115	0.315282714	0.1657	0.88429616	0.156684252	0.239236386	0.53799408	0.354529344	0.232597546	17.98922453	2.12688175	0.912534635	0.1643	0.140563446	0.183835949	0.202673941	0.407760973	0.5727925	0.215051774	2.420596229	3.585588634
Acox2	0.003095324	0	0.825610025	9.01961E-06	0	0	0.17516076	0.780519276	1.340914495	224.3111017	0.206707582	0.0768	0.880553334	0.073054996	0.122389461	0.412989708	0.109748085	0.31067229	23.5513766	98.98575976	0.000539749	0	0.916742886	3.13316E-07	0	0	0.221128381	0.843883314	1.660585335	301.4649792
9330162012Rik	0.079122527	0.2438	0.023445488	0.230213866	0.062758618	0.223917913	0.261619605	0.189610118	4.797500812	5.270635217	1	0.8484	0.899645879	0.859364172	0.898091575	0.933761377	0.078868419	0.021607087	0.629336181	1.480694705	1	0.7699	0.885059647	0.729750133	0.833494929	0.884916346	0.069173294	0.044356688	6.287453566	2.02781921
Acacb	0.003095324	0	0.861248578	0.000687172	0	0	0.511358251	0.631750387	2.981377733	133.462874	0.025421137	0.0056	0.86801767	0.005278696	0.009791885	0.131080916	0.426601845	0.519100879	16.81855845	144.8572953	0.004570472	0.0007	0.490718168	0.000497753	0.001093364	0.022437969	0.56696143	0.646549229	15.26846349	120.0579786
Camkk1	1	0.73	0.999999628	0.667664764	0.821756661	0.879672943	0.370596027	0.056491153	5.558875538	0.728920131	0.661101874	0.2663	0.998230063	0.279950534	0.40643706	0.662106499	0.5702498	0.166761841	21.70793247	0.650817732	0.384198835	0.508	0.871257344	0.467049927	0.508893674	0.677160687	0.443018239	0.103618972	18.6343907	1.088101042
Mcc	0.00086121	0.0036	0.922947529	0.005237263	0.002452546	0.037994547	0.226637015	0.519607809	2.580922435	18.21875737	0.25645373	0.1953	0.928770203	0.200380886	0.265131465	0.559161266	0.134127975	0.205409869	16.7991896	9.606380759	1	0.9943	0.869608001	0.994936589	0.961361608	0.966594999	0.014814442	0.000731869	4.580324818	0.257394455
Aspdh	0.045922388	0.0702	0.949524818	0.068340856	0.077359595	0.251110446	0.135216049	0.317072071	7.312855953	63.13827408	0.556199852	0.2659	2.11964E-05	0.266422157	8.47688E-05	0.009691633	0.112494835	0.172612643	6.334150713	44.99357032	0.001345187	0.0033	0.898004064	0.00157564	0.002377842	0.034149767	0.224066837	0.590115191	5.881031765	92.74186145
Dmpk	1	0.9881	0.204199735	0.988447158	0.504993299	0.671436521	0.029277462	0.001674478	16.43879681	0.757396352	1	0.9301	0.013434086	0.924868379	0.051550439	0.29211149	0.028599245	0.011197568	11.42303836	1.219248393	0.060621375	0.0552	0.875789949	0.069686427	0.079834588	0.247623234	0.212723576	0.315208203	5.971724505	10.7216042
Gm45776	1	0.995	0.205752409	0.99497058	0.50824046	0.673667747	0.059407402	0.000726945	17.99918566	0.272806234	1	0.4677	0.896572343	0.482120464	0.632146005	0.794557825	0.21637762	0.099534808	20.30943007	3.530365237	0.25645373	0.1155	0.275973569	0.119433659	0.162908026	0.363746427	0.477235349	0.261431386	17.67394646	4.284328943
Ssbp3	0.912534635	0.5809	0.877931352	0.594135426	0.709285922	0.810335575	0.040722086	0.072164696	10.43118611	36.4465389	0.779666933	0.4172	0.864651642	0.415661426	0.552343508	0.753432771	0.065679315	0.118439751	5.215964599	40.50400541	0.060621375	0.0145	0.878805294	0.011259405	0.02280321	0.123619862	0.169493246	0.467384661	2.62609545	84.15033021
Kdm5c	0.315282714	0.1604	0.004661068	0.150449615	0.017346352	0.110891007	0.103402369	0.236987228	0.200496461	21.65060005	0.315282714	0.0491	0.854540349	0.048751173	0.088454671	0.364603041	0.08359961	0.348489786	20.16389375	16.82710457	0.661101874	0.223	0.455151892	0.213767549	0.310752542	0.514809489	0.106210538	0.19808987	19.11079851	17.45752577
Art2b	0.029899904	0.0156	0.841697206	0.031596241	0.0306784	0.154408369	0.762181742	0.386507159	1.514965564	2.668553876	0.986359295	0.8272	0.866686598	0.81982172	0.870260699	0.91999838	0.213986661	0.028220623	2.039741646	0.695386597	0.231580656	0.645	0.688998862	0.63867423	0.450163409	0.632107107	0.335819865	0.062487494	6.10920351	0.746154308
Ube2u	0.013363847	0.0112	0.842814098	0.009385598	0.014714149	0.102007636	0.439544215	0.480367244	2.03149359	6.906636257	0.025421137	0.008	0.743840804	0.00582947	0.011861556	0.145033309	0.587655356	0.512663421	19.79257521	9.543757415	0.03437867	0.0064	0.143844483	0.007414509	0.012226417	0.087637366	0.622477352	0.496649187	17.45875498	10.24059143
2810013P06Rik	0.25645373	0.5747	0.362727543	0.564473064	0.393397568	0.586368339	0.120526236	0.078956032	18.529777	14.73529914	0.003095324	0.0023	0.956890669	0.00338635	0.003794351	0.082556513	0.147472105	0.546722076	16.95793278	25.28080641	0.004570472	0.0003	0.825610025	0.001340765	0.000930409	0.020583038	0.364482183	0.59863592	16.17964935	41.11184166
Lnpk	0.130502854	0.0988	0.285529008	0.088954919	0.122970807	0.320195744	0.176816125	0.291392001	5.397106955	4.940880282	1	0.8849	0.569135435	0.883210216	0.796915062	0.88090298	0.054846576	0.017742277	12.71931681	1.426575587	0.464189732	0.5163	0.248376212	0.515916519	0.397788358	0.589739619	0.129011755	0.090754831	16.7101473	3.284533614
Slc7a1	0.779666933	0.4166	0.369388407	0.423256063	0.456996799	0.635713761	0.084952862	0.116155009	0.40331424	27.44313134	0.102150163	0.1286	0.798798227	0.123981681	0.148792101	0.444920301	0.109962772	0.257533028	17.64577401	23.42585704	0.03437867	0.0166	0.838987645	0.01625101	0.026306216	0.134920226	0.263902265	0.440081306	21.2341296	64.96838677
Nfia	0.779666933	0.3771	0.644715163	0.364618408	0.486140067	0.657932579	0.046649781	0.134784168	17.15301692	70.08062826	0.006637403	0.0159	0.603266262	0.013094826	0.013718452	0.154350502	0.047860582	0.456334686	15.92307802	109.7139771	1	0.1833	0.022804695	0.185734607	0.071825945	0.234604833	0.039421266	0.213908843	6.047104516	86.92663936
Gm45718	0.779666933	0.2732	0.247444529	0.272579716	0.316133499	0.521451227	0.179198304	0.169919156	11.39666116	4.083726293	0.045922388	0.0098	0.893361484	0.013612091	0.020161275	0.187274927	0.20076678	0.453458285	0.775750571	4.364943829	0.206707582	0.0331	0.877371415	0.031625887	0.058989509	0.209567273	0.384154337	0.386427655	3.714328311	5.614047824
Samd4	0.556199852	0.692	0.013081172	0.678477794	0.049283761	0.196664615	0.098950375	0.054310937	1.655000382	4.053843831	1	0.6868	0.020226369	0.686351801	0.074971767	0.342229638	0.081182984	0.052741738	8.653803445	3.899061583	0.079122527	0.0979	0.664199687	0.121478138	0.122734643	0.313469199	0.319672438	0.259663682	1.034610488	15.13679414
Lmbrd2	1	0.5851	0.001486138	0.583389401	0.005905729	0.061684174	0.02155111	0.074591202	5.221247716	23.12133029	0.315282714	0.0657	0.772559007	0.060749952	0.110656881	0.399811102	0.091941644	0.328209372	5.078490704	36.09674456	0.079122527	0.0435	0.584758366	0.036725384	0.061951763	0.215326434	0.0853148	0.373606787	5.486356782	39.73505024
Rab8b	1	0.8934	0.006602858	0.899400936	0.025859717	0.140591192	0.039183158	0.015168218	1.384993842	1.180151944	1	0.5322	0.698327161	0.529264667	0.64511964	0.802442459	0.109047429	0.08742075	23.43281263	1.646110506	1	0.8201	0.738776815	0.815354297	0.833435262	0.884916346	0.087360283	0.028984679	3.799740024	1.390146278
Vps72	0.206707582	0.0565	0.928770203	0.054923305	0.095646262	0.281325035	0.070223283	0.33758781	4.26101928	39.46961138	1	0.5731	0.89218144	0.578572342	0.715034361	0.837280472	0.086763409	0.075691213	0.860835689	26.93131479	0.912534635	0.4156	0.88570801	0.417959852	0.569506638	0.721547693	0.071851362	0.117744599	0.734395602	25.11495199
Pmf1	0.000539749	0.0002	0.591600455	0.000691693	0.00048192	0.01430987	0.410867724	0.631441769	4.692085781	61.40295732	0.556199852	0.288	0.433117449	0.297234553	0.365519584	0.636226889	0.064329806	0.159625331	21.79027673	18.39093663	0.102150163	0.093	0.782291292	0.085819371	0.119499745	0.309237452	0.217684923	0.294949182	3.843801788	27.62953108
Rnf125	0.004570472	0	0.869517519	7.92566E-07	0	0	0.743535006	0.829515516	1.142341102	850.5749999	0.000330648	0.0002	0.559636205	0.001476661	0.000459593	0.026922075	0.599840745	0.593565278	21.12120644	562.6046188	6.50749E-05	0	0.916285669	0.000297459	0	0	0.426934211	0.668704716	20.36770583	426.2553589
Mapt	0.661101874	0.6199	0.942251578	0.599300535	0.683096367	0.793366639	0.085109444	0.071011579	3.497669861	2.653348749	1	0.7524	0.260648187	0.721318013	0.529659581	0.739153558	0.031116514	0.045952212	16.63623439	2.570171515	1	0.9025	0.885059647	0.90708034	0.921587048	0.939448638	0.035871917	0.013961003	19.70426818	1.206070161
Ndrg1	0.006637403	0.0004	0.913004633	0.000225637	0.000564681	0.015656707	0.457982004	0.679893048	0.826949899	48.18240336	0.000197643	0.0003	0.914311204	0.000328901	0.000349819	0.023454088	0.401577088	0.66451728	23.5988726	31.7213002	0.013363847	0.025	0.922947529	0.019103253	0.023772826	0.126884262	0.289615978	0.427551581	22.69365883	26.61387888
Sp2	0.03437867	0.0013	0.695261742	0.000603466	0.0016281	0.029558861	0.214257316	0.637799755	23.70453704	15.62133365	0.045922388	0.0465	0.26141538	0.045858479	0.058044373	0.307544212	0.174070904	0.354006749	22.50318969	12.72499528	1	0.5128	0.897887471	0.519285254	0.66783235	0.782520585	0.079243125	0.089906568	17.81536793	5.316233136
Ap2b1	0.25645373	0.3315	0.637148641	0.326726832	0.346437824	0.548157862	0.077044802	0.148221129	4.226344983	26.71069774	0.912534635	0.1237	0.606958825	0.122294054	0.210476535	0.509829663	0.128253732	0.258965243	0.420981905	33.30898342	0.025421137	0.0683	0.310583748	0.065688464	0.055232027	0.201772199	0.101687755	0.320838942	22.64451315	37.33452223
Maged1	1	0.3981	0.892964755	0.391911795	0.556840058	0.709779663	0.080770149	0.12581996	2.446456949	24.46052621	1	0.57	0.289128224	0.574175719	0.502848249	0.722834539	0.060042118	0.076702	3.023870032	17.80885854	0.004570472	0.0026	0.695764394	0.003821778	0.004616236	0.050498829	0.276480673	0.539381723	3.870026502	78.70845693
Glt28d2	0.03437867	0.1917	0.310583748	0.193469203	0.093692587	0.277945925	0.236733052	0.209352686	4.058055284	8.211619788	0.315282714	0.1739	0.560577577	0.181832819	0.24682796	0.543564584	0.276988725	0.216268473	0.721802638	9.760598198	0.03437867	0.006	0.240670629	0.007881283	0.012240186	0.087656949	0.348153878	0.492488942	2.56732018	13.50363929
Mvk	0.045922388	0.0186	0.885059647	0.020958325	0.032158757	0.158379881	0.255178542	0.420228632	5.997147934	15.61302336	0.002059706	0.0032	0.366584487	0.004390968	0.003889256	0.083740213	0.359366193	0.53078683	7.856400147	21.34549345	0.03437867	0.0239	0.887547333	0.021364077	0.033652173	0.15368922	0.251206989	0.418700435	6.36198904	13.0404921
Sell	0.004570472	0.0079	0.064806411	0.015159122	0.009372609	0.07950758	0.509116656	0.445375511	19.81807595	2.426553145	0.986359295	0.3962	0.88618479	0.398990695	0.557680623	0.756335434	0.213645347	0.123581476	3.977841576	1.140469955	0.147774979	0.0838	0.499004058	0.078169157	0.119413747	0.309116505	0.470426742	0.304113162	18.04099829	2.238089497
Zfp503	0.384198835	0.303	0.875789949	0.313651355	0.390883477	0.58432059	0.152445568	0.153164974	8.414375239	3.562684923	0.102150163	0.0051	0.490718168	0.004193829	0.00896155	0.126590905	0.517154689	0.533650936	18.11143445	10.17478732	0.384198835	0.0448	0.868894042	0.040529354	0.078819891	0.245871004	0.244730117	0.364991425	19.42913653	7.343451124
Zcchc4	0.556199852	0.3284	0.14869451	0.325201951	0.273164484	0.483790781	0.102259966	0.148788971	1.359372035	6.703943852	0.079122527	0.1674	0.752327946	0.175606695	0.156030019	0.454356589	0.153212254	0.220124029	21.44855416	9.545308545	0.206707582	0.1987	0.698327161	0.203736149	0.24674958	0.455158556	0.128777849	0.203537181	19.64741885	7.408158696
Fgf21	0.661101874	0.8466	0.498670491	0.846395485	0.680198705	0.791795563	0.031414068	0.023747216	5.993196236	89.17498125	1	0.5677	0.874422312	0.535117175	0.692777988	0.826692868	0.175796806	0.085981314	13.83756059	162.8375445	0.206707582	0.0638	0.799880411	0.090110359	0.121730682	0.312117862	0.313839364	0.290107913	4.600987907	511.3671473
Gm36930	1	0.5483	0.099257976	0.519286271	0.269827311	0.48043899	0.242800431	0.089906313	6.211472053	1.296034305	0.000539749	0.0116	0.916742886	0.017651373	0.002003341	0.058598011	0.604934801	0.433715395	4.679185929	3.198088984	1	0.5349	0.088377666	0.523564596	0.248531054	0.456694501	0.365291783	0.0888357	19.4691034	1.438962256
Gm44597	0.384198835	0.0826	0.35707546	0.085651115	0.137055974	0.3392445	0.160093672	0.295143154	0.38621997	21.40300072	0.004570472	0.0011	0.863666891	0.000470731	0.001229483	0.044514931	0.19216897	0.649036991	0.470104927	29.21102622	0.025421137	0.0693	0.702384723	0.062521138	0.056191085	0.204076389	0.129641642	0.325509555	21.26672629	19.37151858
Wnt4	1	0.8488	0.032656213	0.855195417	0.117752684	0.313875055	0.010486725	0.022292029	22.55919441	0.793800607	0.556199852	0.203	0.885059647	0.196446729	0.309015628	0.592707266	0.39331135	0.207639757	2.162741626	4.043612252	0.102150163	0.0174	0.237151347	0.052372379	0.044163991	0.179045644	0.481446181	0.341961158	4.485473232	4.815274911
Neo1	1	0.7321	0.840240355	0.732181664	0.812702453	0.874760564	0.038057169	0.043899492	7.188622301	4.525242037	0.384198835	0.2294	0.601138799	0.230601628	0.308594139	0.59264695	0.104193997	0.189416454	18.42795479	10.91704075	1	0.6208	0.842087957	0.634538492	0.744283299	0.832080231	0.054166099	0.063361607	18.40211883	4.603090893
Atoh8	1	0.9221	0.192287929	0.914092939	0.477384152	0.651131162	0.031283822	0.012866142	12.00652339	5.875941482	1	0.5663	0.23843841	0.566122293	0.458389339	0.6949534	0.089058734	0.078570597	19.8013346	25.32815207	1	0.3805	0.856928902	0.388943209	0.543024637	0.702072597	0.223889067	0.126768879	12.81977953	37.24773639
Ing4	0.25645373	0.088	0.575809626	0.088676513	0.141459705	0.344878588	0.15132104	0.291703514	0.399712816	21.47177566	0.006637403	0.0035	0.878805294	0.004528531	0.006075928	0.102997835	0.169555781	0.528852047	0.301599356	28.29133195	0.079122527	0.1235	0.123129469	0.120125765	0.10757913	0.291831535	0.092565001	0.260830128	21.03807477	15.06758469
Capn6	1	0.5916	0.98939468	0.596532158	0.743853096	0.832134318	0.200360161	0.071628572	23.46948707	0.872406417	1	0.5609	0.619690393	0.561860336	0.647630666	0.803972756	0.311368613	0.079568597	4.369744274	0.897548246	1	0.9288	0.990664434	0.926636846	0.960325817	0.96592042	0.15232953	0.010925294	2.46696972	0.317700318
4430402I18Rik	0.912534635	0.5709	0.831504761	0.592658405	0.697177403	0.802306731	0.216184458	0.072496003	5.450605554	1.08308169	0.510194792	0.1523	0.858236559	0.150501952	0.24486344	0.542358526	0.660035378	0.236949743	6.783539389	3.174563311	0.009488656	0.0003	0.806065656	0.000124803	0.000349266	0.011354665	0.931568837	0.702325282	5.848567061	4.116813031
Gm29571	0.315282714	0.3692	0.858236559	0.375803333	0.412096611	0.600272031	0.21337083	0.131044137	1.459890616	1.466582515	1	0.9374	0.684684194	0.935990544	0.87037984	0.91999838	0.020916694	0.009492468	14.88837283	0.348091826	1	0.5668	0.855798416	0.565784812	0.701724021	0.805638299	0.249260876	0.078649391	4.287495128	1.483255545
Zfp839	0.000197643	0.0007	0.872999073	0.005572796	0.000599808	0.016177507	0.360057186	0.515596334	23.34501098	60.99211247	0.009488656	0.0006	0.782258747	0.00287672	0.001885945	0.056436296	0.389805592	0.556405703	21.82822236	41.87112403	0.00086121	0.0001	0.59909867	9.49283E-05	0.000184357	0.008303553	0.3554174	0.712019437	20.81739367	44.95416907
Sipa1	0.315282714	0.0997	0.023887712	0.094842707	0.060968038	0.220432623	0.129185262	0.284989857	19.48254669	4.371300188	1	0.7034	0.707665736	0.707803541	0.762255524	0.862073669	0.075260627	0.048542646	13.98325331	3.258292745	0.384198835	0.4179	0.850882617	0.418650818	0.467310924	0.645233546	0.100279479	0.117536251	2.826865184	4.397314062
Metap1d	0.206707582	0.164	0.282063299	0.159313761	0.19270108	0.405447523	0.168063908	0.230790364	12.15169498	9.435469658	0.384198835	0.1547	0.361217662	0.153701766	0.21808511	0.519256504	0.164271724	0.234678649	19.73621713	8.087626845	0.556199852	0.2677	0.786198997	0.259817479	0.375437451	0.571013467	0.08751096	0.175560909	9.400841406	6.402735348
Hmmr	1	0.6908	0.945924426	0.694399808	0.808921358	0.872345712	0.335814502	0.051153526	6.635790728	0.530996651	1	0.5948	0.369990636	0.618187099	0.571294584	0.762333804	0.270512057	0.066865481	3.276338587	0.345239798	1	0.5748	0.999157023	0.546274959	0.717983429	0.81477808	0.637234748	0.083273552	17.9036984	0.686329735
Nudt18	0.315282714	0.0834	0.904574806	0.082933928	0.141215775	0.344495363	0.262956937	0.29832116	21.06401662	11.81654005	0.556199852	0.5266	0.888846591	0.511027865	0.590076381	0.771713061	0.173033709	0.091994189	19.00777831	6.074310024	0.206707582	0.1424	0.83180071	0.148153836	0.201896049	0.406865876	0.135348316	0.238642475	18.4088613	6.260619114
Eps8l2	0.018556578	0.0011	0.912940798	0.000539974	0.001420445	0.027653427	0.28926308	0.642881949	1.150437229	35.20020393	0.00086121	0.0002	0.852600847	0.000213834	0.000369043	0.024132059	0.513026596	0.682013613	23.95852509	48.7644783	0.779666933	0.1115	0.853703152	0.107667356	0.193139283	0.398522262	0.150463132	0.272133196	0.002079519	11.62865243
Fcmr	0.349740774	0.2837	0.995375299	0.279372775	0.364690525	0.563455164	0.775172337	0.167006769	20.97599015	0.832572651	0.779666933	0.113	0.999999035	0.103332497	0.192218467	0.490332078	0.476682565	0.276326531	7.707389473	0.654637698	0.720384404	0.2439	0.999975989	0.189780904	0.340209916	0.540466946	0.687264743	0.211505717	1.313281546	0.755797077
Kcnab3	1	0.8445	0.336655895	0.85174225	0.632052442	0.761704225	0.254157748	0.022861539	9.995241385	0.563752299	1	0.4843	0.927070808	0.482652375	0.643564145	0.801828673	0.420597745	0.099392643	7.878229626	1.254210278	0.231580656	0.3519	0.919733486	0.355323568	0.361615456	0.559507101	0.228740866	0.137966787	0.726961314	1.384780908
Rhno1	1	0.5642	0.675303697	0.571716574	0.666405125	0.782400392	0.053835546	0.077270219	18.32268337	2.549748952	1	0.6622	0.148474479	0.670185339	0.372529435	0.640127698	0.11423206	0.055980277	23.38386274	2.562930612	0.912534635	0.8823	0.930603792	0.879957536	0.900852248	0.926697566	0.071965735	0.01826421	2.34417967	1.860242769
Trp53inp1	0.25645373	0.119	0.953192812	0.119555928	0.184195203	0.395527764	0.180754665	0.261324953	22.95168969	356.0906559	0.018556578	0.0024	0.833752651	0.001157716	0.002995077	0.072108743	0.27737968	0.606202817	3.758085164	456.7889527	0.779666933	0.1433	0.58357924	0.155421635	0.243774011	0.452331082	0.131013713	0.233474441	4.7064845	210.7968451
Slc40a1	0.060621375	0.0379	0.881223341	0.038116906	0.056938756	0.212980711	0.185305634	0.370371225	11.95441264	64.5231774	0.464189732	0.1317	0.153821907	0.130454589	0.167267203	0.465740295	0.11441056	0.252188371	13.5243963	56.78696566	0.013363847	0.0002	0.665550512	0.000621531	0.000598331	0.016273789	0.370743747	0.636436643	8.47813711	111.503511
Anp32a	0.001345187	0	0.391837865	7.92449E-05	0	0	0.325669518	0.718197395	3.917062799	113.41238	0.079122527	0.0798	0.675469239	0.083287748	0.103474214	0.388346852	0.114238674	0.297902388	0.268344692	36.45552314	0.079122527	0.1049	0.334154184	0.101744029	0.114309454	0.302039547	0.145546888	0.277900462	2.856651225	31.8734619
Ago1	1	0.5981	0.829668589	0.613754221	0.726403889	0.820871052	0.08255708	0.067828888	8.24392419	3.529056354	0.079122527	0.1774	0.789106973	0.177231136	0.158823379	0.457247679	0.198533522	0.219107071	4.364494473	5.616064294	0.384198835	0.1504	0.908903283	0.148716637	0.234244435	0.441788009	0.164083794	0.2382347	6.177603547	7.001151545
Ttk	1	0.5215	0.999376249	0.464732491	0.658984532	0.778093896	0.571719741	0.104256866	2.459715581	0.786121135	1	0.7311	0.998603529	0.717824048	0.839930389	0.902705031	0.237542569	0.046617967	11.61012524	0.240909368	1	0.9548	0.999966891	0.955690845	0.977102495	0.979260271	0.243451791	0.006513919	19.60431498	0.171769416
Ifrd2	1	0.8136	0.61528147	0.818647898	0.788036968	0.859575104	0.01554038	0.028421038	13.28599356	1.805548964	0.165047104	0.0572	0.589530773	0.057141449	0.093593328	0.371799494	0.176611516	0.333922548	5.60438345	9.17763069	0.102150163	0.1938	0.336655895	0.185454154	0.171585239	0.374273543	0.021871026	0.214077043	7.851965916	5.251850572
Atad3aos	1	0.8331	0.86593249	0.832147012	0.87779526	0.913036127	0.140937883	0.026130769	10.67573454	0.549584006	1	0.9065	0.926294409	0.899059158	0.931318043	0.949056866	0.098654874	0.015222148	11.56980912	0.570152462	1	0.6566	0.227761243	0.673058081	0.476229269	0.652215765	0.110613807	0.055400001	1.755286723	0.99383471
Strn4	0.206707582	0.2188	0.229001812	0.221374635	0.218673123	0.434015562	0.051512729	0.194101439	0.844264066	8.048799474	1	0.7286	0.049777494	0.737766613	0.167944884	0.466057319	0.006803453	0.042854211	17.3648016	6.445565581	0.464189732	0.4417	0.216405894	0.440274932	0.353652875	0.551701264	0.087948166	0.111158474	19.16786144	11.2250463
Rab3gap2	0.912534635	0.4051	0.54987673	0.414405722	0.513079775	0.67755319	0.113743799	0.11882091	0.588057558	9.377433511	1	0.9754	0.533200206	0.979354391	0.812715849	0.889091556	0.020390124	0.003004077	12.3352259	1.195713969	0.206707582	0.214	0.885599583	0.206442631	0.258334712	0.465712015	0.102476985	0.202045521	21.64840884	7.675416469
Atxn7l1	0.079122527	0.0215	0.893361484	0.015839058	0.032413679	0.159025234	0.195002953	0.442042324	1.044122278	7.777181871	0.000539749	0.0009	0.639831094	0.000659494	0.000892518	0.037718382	0.24342873	0.633678082	23.47756587	10.31611179	0.556199852	0.2051	0.906018856	0.212401941	0.320374967	0.522952826	0.151463608	0.198818544	1.376246052	4.502665028
Dcaf7	0.464189732	0.3162	0.853614074	0.304415016	0.409277271	0.598467322	0.082128492	0.156763438	4.522486452	7.618218527	0.25645373	0.2281	0.378766875	0.214382439	0.25660619	0.55252407	0.108679038	0.197763057	12.67777204	11.61086004	1	0.4984	0.009273091	0.494558442	0.035439838	0.158492155	0.07775261	0.096244662	23.80276581	9.696309318
Gm38329	1	0.6844	0.699710474	0.710020563	0.754901249	0.839860021	0.234700711	0.048114836	18.49216941	0.860425294	1	0.5632	0.23024652	0.561267766	0.449416997	0.689788449	0.200330746	0.079707862	9.755571738	0.623339241	0.384198835	0.2147	0.52179461	0.218068112	0.290641345	0.496728014	0.342529257	0.195820586	21.90565378	1.098191505
Cr2	1	0.9205	0.999946019	0.812388778	0.926492583	0.944446944	0.125755398	0.029493825	11.89094711	0.361097491	0.116326509	0.0277	0.982415181	0.029614356	0.050325301	0.288924762	1.022891644	0.391971075	6.683044197	1.097641598	0.510194792	0.4077	0.959782249	0.382160259	0.495575388	0.66734318	0.582882304	0.128960285	1.954840507	0.824743863
Gm37289	1	0.977	0.930028953	0.97402247	0.969591864	0.972653218	0.086217434	0.003788609	0.400836815	0.241616484	1	0.7097	0.432850173	0.715137337	0.653846149	0.806283786	0.244983587	0.047131773	18.89439498	0.64528	1	0.9544	0.996835454	0.951828573	0.975238059	0.977576759	0.138412685	0.007093747	0.003850403	0.314085079
Syt9	0.079122527	0.0261	0.999984875	0.059168652	0.058094226	0.215476272	1.300731376	0.330676623	2.025561134	1.904906868	0.25645373	0.1584	0.292384911	0.148178166	0.196258798	0.494135608	0.544321799	0.23862482	4.437193727	1.303122366	1	0.6005	0.892964755	0.613791588	0.738775943	0.828488921	0.257687305	0.067820742	3.834236329	0.751193367
Pam	0.556199852	0.5118	0.141369048	0.516795989	0.313467663	0.519156306	0.083319447	0.090532925	22.21268338	7.331618651	1	0.983	0.906625439	0.983625202	0.966899939	0.97216148	0.007618087	0.002378278	15.87169626	1.14276956	1	0.6499	0.569879748	0.647256436	0.685114853	0.794597795	0.076953272	0.06068877	17.41584038	4.419567245
H1f0	0.013363847	0.0077	0.888537362	0.006179128	0.010879633	0.086087929	0.192136006	0.508839049	3.414494341	155.5790276	0.912534635	0.3626	0.290629879	0.368196437	0.399582328	0.657556254	0.086634701	0.133577305	18.106382	77.38494646	0.003095324	0.0015	0.689282828	0.000745059	0.001714266	0.028216988	0.247552527	0.627922172	19.53965046	235.26525
Cdc42ep5	0.102150163	0.1763	0.880688259	0.208837464	0.187042205	0.398853513	0.562527164	0.20073936	20.27300402	19.74820569	1	0.6575	0.036217329	0.659272535	0.126386989	0.41902921	0.223343414	0.058203954	2.998466666	5.137638992	0.079122527	0.0455	0.829668589	0.042927188	0.067662194	0.226500798	0.533716417	0.359906336	18.38862993	20.1366655
Lix1l	0.130502854	0.0815	0.80500256	0.079400724	0.118451196	0.314635524	0.190908412	0.30258805	5.502200064	5.231004814	0.464189732	0.1828	0.353422619	0.182176536	0.250887423	0.546633916	0.121519997	0.216058896	20.26169721	5.780170269	1	0.6261	0.190841273	0.63166687	0.424616795	0.612256098	0.091038651	0.063971382	17.94476687	2.917482301
Id4	1	0.5757	0.344323823	0.576484037	0.542305814	0.699672717	0.188181346	0.076170503	22.45754315	1.772460319	0.25645373	0.196	0.104596182	0.195500141	0.168940008	0.467232432	0.381757728	0.208181919	0.058078271	4.024107034	0.013363847	0.0057	0.047720181	0.003708313	0.007395257	0.065295309	0.463005109	0.541223411	23.50199754	5.08326862
Dgcr8	1	0.9344	0.898004064	0.938321121	0.941282909	0.954375618	0.016784544	0.00913735	2.740677556	1.978560037	0.779666933	0.4773	0.247959696	0.483012629	0.421897757	0.672476308	0.096236527	0.099296432	6.454182608	7.483413059	1	0.0999	0.807644209	0.096133424	0.176597414	0.37993679	0.097806517	0.283631499	6.437967844	6.834068584
Ncstn	0.384198835	0.0964	0.053925619	0.092804147	0.09457225	0.279272305	0.101934403	0.287167453	3.217603262	7.829055391	1	0.7688	0.169855215	0.788553209	0.423001076	0.672619544	0.065738689	0.033644254	23.44360088	3.578809352	1	0.9672	0.07610189	0.969292802	0.246824137	0.455243218	0.038323383	0.004487573	23.52695118	1.397297211
Enpp3	0.102150163	0.0332	0.864632379	0.02935911	0.053242799	0.206045091	0.209685613	0.392697099	2.393583861	66.05514213	0.000330648	0.0081	0.760629156	0.00751475	0.001218691	0.04449447	0.172566288	0.495737449	22.20209168	73.77202987	0.03437867	0.0039	0.896572343	0.003129621	0.006599126	0.061135761	0.140149926	0.551433321	1.529790166	56.61731157
Itpripl1	0.006637403	0.0296	0.665550512	0.02546197	0.017760263	0.112361426	0.307603372	0.40450407	8.210153143	6.433119736	0.661101874	0.1449	0.879189646	0.147388221	0.244855717	0.542358526	0.18533186	0.239199307	13.3452302	4.490533276	0.315282714	0.3157	0.344323823	0.312733457	0.321513048	0.523893441	0.149683885	0.153518542	9.22077418	3.80541663
Wdr5b	1	0.7975	0.002571396	0.794888755	0.010193529	0.08315995	0.087537435	0.032530813	2.360858489	1.354564292	0.661101874	0.2403	0.083983325	0.237366365	0.183535798	0.481817761	0.243157541	0.186081438	0.469165432	3.75273694	0.013363847	0.0777	0.782734943	0.103231083	0.040541908	0.170490004	0.294384601	0.276426403	22.90000221	4.726815958
AU022252	0.000330648	0.0002	0.918020446	6.07865E-05	0.000163422	0.007016551	0.235309545	0.726964092	2.923929909	75.58498768	0.045922388	0.0292	0.870226475	0.02136737	0.038471932	0.258438801	0.106745191	0.418688132	22.42615355	42.98197768	0.912534635	0.1513	0.880553334	0.153705827	0.260640351	0.467711445	0.075353007	0.234675791	21.92993553	23.01852728
Dbnl	0.165047104	0.0665	0.901818435	0.060868784	0.103535415	0.292975348	0.090495957	0.328026167	0.904086894	14.23135339	0.004570472	0.0015	0.52179461	0.00143051	0.002521384	0.066442444	0.105161494	0.595241299	1.285355647	19.99340107	0.001345187	0.0013	0.860549364	0.002985448	0.002163633	0.032360785	0.15814521	0.554224377	3.417320789	18.53993157
Crygn	1	0.3871	0.47581767	0.393324145	0.486180948	0.657932579	0.130510193	0.125370631	23.72326586	2.843674955	0.912534635	0.4246	0.899645879	0.420623243	0.576370573	0.764661473	0.204430889	0.116943099	11.41471812	2.73752543	0.079122527	0.0293	0.908960294	0.026758423	0.046926388	0.184865761	0.371488355	0.400416111	10.97046984	5.839199065
Tm2d2	0.464189732	0.2842	0.912661194	0.283601273	0.388548902	0.582058387	0.050833324	0.165224008	13.32641879	10.76156077	1	0.6527	0.099257976	0.673329494	0.28384876	0.573977097	0.030183324	0.055345286	14.24539009	6.425474211	1	0.7289	0.301009518	0.737884926	0.567431482	0.719885453	0.030854483	0.04283214	2.818508	6.466093015
Glyr1	0.912534635	0.3928	0.80266514	0.408130848	0.545128622	0.702060259	0.063211891	0.120740369	11.71344092	22.35584033	1	0.7155	0.738776815	0.599997666	0.738295348	0.851467055	0.069708123	0.070856589	14.09515032	20.70657569	0.102150163	0.1552	0.088714821	0.160259596	0.118536929	0.307966553	0.056872821	0.230146489	18.47520981	26.08996291
Gm50063	1	0.8708	0.999992326	0.812324909	0.913364728	0.935929309	0.05051863	0.029504808	1.038571205	0.290434006	0.556199852	0.2162	0.339352111	0.220805307	0.287791934	0.576381879	0.913318802	0.194395892	17.8375444	1.053510549	0.912534635	0.329	0.999999993	0.322416202	0.485617019	0.659671661	0.174120625	0.149832184	11.94263649	0.612858331
Sik3	1	0.2022	0.823753437	0.255016628	0.360982589	0.560361977	0.227720898	0.177744028	16.24504129	39.69759641	0.25645373	0.1068	0.468071877	0.111603962	0.164208236	0.462515159	0.100002355	0.268447115	14.51746739	22.90486182	0.013363847	0.0008	0.889653712	0.001046552	0.001753254	0.0285386	0.321823363	0.611308282	16.21117121	60.6316361
Camk1d	0.003095324	0	0.122369575	2.69948E-05	0	0	0.638909115	0.751680465	3.567945295	417.1357456	0.006637403	0.0048	0.890030352	0.005282533	0.007280387	0.112738931	0.206933216	0.519054102	22.06254188	172.0165693	0.556199852	0.1422	0.143786595	0.140893934	0.174805673	0.377920672	0.169296807	0.24402369	2.492765824	95.20804043
Mfsd14b	1	0.9689	0.72688617	0.969681916	0.901084469	0.928532293	0.033635911	0.00442996	2.748946886	1.868741548	0.206707582	0.4608	0.952264673	0.464642369	0.391764641	0.652530413	0.076546793	0.104281727	23.05961049	6.722528393	0.556199852	0.4503	0.165765456	0.463402491	0.327621045	0.530364113	0.062165681	0.104624177	21.85188785	7.89713585
Col5a1	1	0.5125	0.404493455	0.524529387	0.545708677	0.702579466	0.127524734	0.088595293	6.050069576	3.156658278	0.556199852	0.1667	0.167944001	0.163977878	0.201516772	0.499937784	0.218590242	0.227646041	23.64210242	4.204675701	0.000330648	0.001	0.874422312	0.001047666	0.000803211	0.018955529	0.442252662	0.611254881	3.524809176	9.683124542
Nsfl1c	0.002059706	0	0.038020638	0.001063471	0	0	0.151911549	0.610502481	3.704339264	53.98103354	1	0.4797	0.926948839	0.474911399	0.638050084	0.798693543	0.066667888	0.101474801	2.05360214	20.55946731	0.045922388	0.0228	0.853703152	0.020993111	0.034952337	0.157241984	0.12814781	0.42009664	1.599671158	48.25389874
Rbm45	0.25645373	0.0272	0.758136644	0.024720352	0.048522745	0.195147425	0.22506447	0.406922395	0.730197378	9.195033408	0.102150163	0.0228	0.250577794	0.026222712	0.041764633	0.26598798	0.263686727	0.402084539	23.22255343	13.30214735	0.03437867	0.0198	0.802705916	0.014884314	0.027022743	0.136827942	0.262920922	0.446758671	22.92342045	11.4480771
Plpp6	0.060621375	0.029	0.336655895	0.024971889	0.042555903	0.181757329	0.140943345	0.406095367	3.239646094	12.9555139	0.315282714	0.2228	0.642587066	0.224083469	0.292420768	0.580621515	0.1211981	0.192709162	18.74262798	11.03284334	0.060621375	0.0118	0.318159599	0.015720981	0.023810384	0.126956743	0.181302114	0.44261236	0.947790235	15.43195003
1810030O07Rik	0.079122527	0.0067	0.880170085	0.009582063	0.014959413	0.102842115	0.216258622	0.478907965	3.849622566	18.23845106	0.102150163	0.6026	0.527544584	0.532571001	0.262773356	0.55717489	0.102523426	0.086605906	3.405985498	7.84112232	0.384198835	0.1132	0.888537362	0.113670918	0.187270203	0.391816602	0.077713122	0.266555552	21.58699738	10.98823337
Naprt	0.060621375	0.0378	0.945924426	0.037707863	0.05671531	0.212619254	0.097394591	0.371311815	2.798605365	28.84215682	1	0.1352	0.846036722	0.15442519	0.249158173	0.544795029	0.114549474	0.234170744	3.431008423	33.2096628	0.002059706	0.0018	0.926294409	0.001006354	0.001964803	0.030507269	0.166744755	0.613267883	5.377957047	70.69882311
Ints12	0.779666933	0.4081	0.042721372	0.394413633	0.134789617	0.336412861	0.156172582	0.12502495	0.678727847	4.469318938	0.556199852	0.3132	0.427409811	0.317664409	0.38173716	0.646674144	0.156817256	0.151629376	20.61282282	4.413191059	0.206707582	0.0756	0.005810158	0.074324883	0.019643272	0.114382214	0.170375703	0.309008194	19.82906483	6.042040254
Cotl1	0.004570472	0.0065	0.888325971	0.006996439	0.007741473	0.071834724	0.145819229	0.500567955	23.9085864	14.9593981	0.25645373	0.3342	0.840665774	0.328782136	0.359627489	0.631124188	0.133335416	0.147459304	3.906230113	12.07918622	0.045922388	0.0433	0.904547647	0.0410223	0.056856084	0.205258293	0.208897695	0.363925626	5.692381359	19.94166516
Qrich1	0.165047104	0.3487	0.053094005	0.340965954	0.130318488	0.33060356	0.065313496	0.143024217	3.003045084	9.019264489	0.464189732	0.3051	0.036308257	0.295907694	0.110031331	0.399224207	0.044321551	0.160160564	22.9304031	9.644460521	0.03437867	0.0388	0.756599197	0.032155643	0.045828756	0.182644756	0.080761753	0.385017485	22.2370755	16.05571896
Lrig2	0.060621375	0.016	0.2176709	0.011632783	0.023591322	0.133615738	0.164955388	0.465019225	21.52349419	9.875391496	0.006637403	0.0162	0.079265767	0.018874179	0.014389113	0.157142959	0.166996479	0.428497155	14.76166822	8.575952093	0.206707582	0.3745	0.497329413	0.363903292	0.326086032	0.528867469	0.123804349	0.135026576	20.75218246	6.112299994
Dennd3	1	0.9237	0.126113972	0.896713813	0.359482022	0.559076499	0.003992663	0.015592698	18.33145021	0.711516495	0.510194792	0.3155	0.760629156	0.319746485	0.417894816	0.669727546	0.310076023	0.150839126	2.113692558	2.134949586	0.912534635	0.3913	0.194857251	0.390457404	0.352593968	0.550644242	0.211402954	0.126284098	2.926163174	1.576933617
Jrk	0.090636345	0.1372	0.928456608	0.134521549	0.149072726	0.354410256	0.416247131	0.248944019	0.198585528	1.418394703	1	0.8704	0.245359084	0.876988272	0.543122403	0.747657886	0.048702208	0.018742093	16.24611062	0.428677167	0.206707582	0.0432	0.881657232	0.045767428	0.078477955	0.245382644	0.498776906	0.354185132	22.96002806	2.949557041
Maf	1	0.9293	0.012754657	0.928625767	0.04904625	0.196282552	0.010541585	0.010619605	23.71503898	9.530266735	1	0.819	0.576810963	0.817389598	0.772487358	0.867478736	0.035527863	0.028636147	8.732644548	17.70765379	1	0.6717	0.024888747	0.68049525	0.090626751	0.265152941	0.019846116	0.053907419	5.706821293	18.70741878
Arl15	0.102150163	0.0554	0.842087957	0.053207487	0.083643646	0.262497622	0.206448354	0.340509962	23.93876941	16.67427544	0.025421137	0.0101	0.3515656	0.013830331	0.018735669	0.181309246	0.352985151	0.452272373	21.00031082	24.5446219	0.001345187	0.0004	0.83186572	0.000190935	0.000471589	0.013926184	0.292852773	0.68642701	19.50863929	23.59556452
Leng9	0.013363847	0.0149	0.571285935	0.045203585	0.024123209	0.135366052	0.364635686	0.355296521	18.55936939	30.0738687	0.464189732	0.42	0.963520179	0.413766932	0.500630519	0.722789292	0.08787144	0.119015184	3.656825131	5.43167651	0.045922388	0.0075	0.457676641	0.003691099	0.009341076	0.075393119	0.292825462	0.541506974	18.86813575	22.99317267
Cpeb2	0.315282714	0.8464	0.16965614	0.814277061	0.34856597	0.54982812	0.078898109	0.029169447	1.858612625	35.03056073	0.912534635	0.6688	0.572214682	0.673959651	0.686998582	0.822935979	0.077614401	0.055218322	3.118108949	28.51453189	0.002059706	0.0024	0.726563877	0.00279005	0.003169658	0.039957819	0.223741647	0.558195046	1.792223735	58.85905233
Ap1s3	1	0.3433	0.344323823	0.35125484	0.413903735	0.601910906	0.42849355	0.139382162	21.48743132	1.520303158	1	0.5861	0.032906086	0.585235642	0.114927923	0.404599791	0.336441764	0.074171635	18.61246631	0.935402023	1	0.4728	0.868894042	0.482388248	0.631017688	0.760303797	0.211424203	0.09946322	5.144599891	1.53325475
Cd79b	0.608650863	0.3763	0.887400682	0.375026298	0.49420553	0.66404035	0.353717766	0.131300897	9.796594746	0.878130079	0.424194284	0.4912	0.99278647	0.489709972	0.537451508	0.744608929	0.454035338	0.097518781	1.164946943	0.654305508	0.349740774	0.1353	0.994338159	0.180978889	0.238358511	0.446521877	0.96172163	0.2167906	9.023059151	1.408448692
Aasdh	1	0.7234	0.782734943	0.725502805	0.793920604	0.863141439	0.097248026	0.045158405	12.7917484	2.6095774	0.315282714	0.0861	0.811786141	0.08219509	0.141923556	0.437481707	0.169450378	0.299200523	18.96515978	5.778433661	1	0.7819	0.579907838	0.785122172	0.758001417	0.840210451	0.058810395	0.034250406	21.37134606	1.956209547
Tcf3	1	0.7462	0.338489228	0.750785291	0.603649139	0.74102235	0.011733664	0.040443383	10.95526028	3.011071147	0.661101874	0.0667	0.782734943	0.063019522	0.118867901	0.409010598	0.156405973	0.324761543	18.13377721	7.480020388	1	0.6383	0.05112756	0.63745959	0.168816894	0.371110688	0.082771922	0.062743718	2.391937335	4.659767352
Taok1	1	0.697	0.190684399	0.683713643	0.437560721	0.620245348	0.054969273	0.053265788	14.88648801	39.63800925	0.556199852	0.5045	0.093515526	0.497261765	0.242652186	0.540929186	0.044569231	0.095538844	21.1233597	45.74535487	0.165047104	0.1047	0.853744851	0.098300213	0.148399863	0.347462179	0.0718413	0.281385471	21.2288542	72.97388209
Fancg	1	0.5863	0.356044691	0.600574426	0.557155815	0.710066368	0.313871544	0.070728475	11.13790939	0.859795185	0.556199852	0.4144	0.584758366	0.418275125	0.481236511	0.709816036	0.164056482	0.117649498	0.734415044	1.108515562	1	0.6451	0.291578693	0.56117215	0.515348528	0.682035995	0.317975993	0.079730346	8.417815664	1.683624817
Gm18722	1	0.7614	0.922947529	0.760234404	0.848853362	0.895172897	0.195421043	0.038715632	8.807616524	1.682664024	1	0.5986	0.449437173	0.611438799	0.612458345	0.785059344	0.20241248	0.068334446	11.12288044	1.701036136	0.779666933	0.3262	0.238692996	0.324307117	0.344199074	0.543681194	0.235520106	0.149123243	22.08734102	2.287269316
Apobec3	1	0.5027	0.058073743	0.47262288	0.179174577	0.390555342	0.157386101	0.102095863	17.59965166	4.440732164	0.384198835	0.2114	0.877269054	0.214487492	0.304521406	0.590031112	0.200275836	0.197707301	4.425891239	4.677077481	1	0.4622	0.896572343	0.443569894	0.612242337	0.749100431	0.209094844	0.110210052	6.554158745	6.48815135
Gm31814	0.029899904	0.0128	0.584758366	0.01044492	0.019136892	0.118015788	0.416602209	0.47278419	5.301604213	4.101336774	0.185877343	0.1253	0.864651642	0.12610172	0.178194524	0.47713799	0.435650806	0.255757039	0.567024304	3.185775932	0.00086121	0.0024	0.478097116	0.000986029	0.00154197	0.027031384	0.45645024	0.614284057	3.760154863	3.553233167
Nudt1	9.64091E-06	0	0.604993251	4.91042E-05	0	0	0.216050114	0.733764613	5.045768607	45.30600935	0.004570472	0.0062	0.619207519	0.011020417	0.008466653	0.12320065	0.207966096	0.468933781	4.102524803	34.78408928	0.003095324	0.0014	0.723348058	0.000767368	0.00170802	0.028216988	0.20554577	0.626513848	4.534699479	42.17079123
Acss2	0.00086121	0	0.432850173	0.002581436	0	0	0.703006472	0.562702994	4.38505923	444.5699799	0.025421137	0.0068	0.833752651	0.005231811	0.010561504	0.136440889	0.316440202	0.519674757	17.18485013	233.0751923	0.000197643	0.0008	0.83186572	0.000536368	0.000489283	0.014306337	0.439124532	0.643185424	15.6033057	167.1496928
Rhog	0.556199852	0.4628	0.418996297	0.457196591	0.468791697	0.64391539	0.059315022	0.106349965	9.937226772	4.596712331	0.464189732	0.2295	0.001498175	0.232024004	0.005897095	0.102236624	0.104991493	0.188708413	0.383287536	6.626957225	1	0.6691	0.146349788	0.658323081	0.368782538	0.565801394	0.096180202	0.058398892	7.831595455	4.368733381
Tmem167b	1	0.7638	0.916285669	0.698633293	0.82781936	0.883782532	0.012212602	0.050324323	4.697278943	11.2198737	1	0.5358	0.286343639	0.530744908	0.485270833	0.712373864	0.044470905	0.087055415	19.46415663	15.17134017	0.079122527	0.0911	0.603266262	0.086559	0.10861882	0.293132015	0.108503453	0.294100305	21.79591857	33.15821061
Nmral1	0.206707582	0.0789	0.259132024	0.081400464	0.118849529	0.314913748	0.189543969	0.300153784	4.690318445	8.208567528	0.130502854	0.5429	0.305923937	0.533272075	0.273063092	0.565594054	0.096159982	0.086433676	1.056287404	4.7664168	0.045922388	0.057	0.850882617	0.051806619	0.066892391	0.225014557	0.226071485	0.342955464	0.310114308	11.06767418
Hnrnpa0	0.060621375	0.1292	0.719046111	0.120909948	0.118004128	0.314329704	0.087023843	0.260152411	22.90822456	79.4830574	0.079122527	0.0202	0.956890669	0.02227416	0.037008356	0.254242446	0.055313937	0.415360118	19.99892188	69.58250367	0.000539749	0.0047	0.772111563	0.003492696	0.001699895	0.028216988	0.103118612	0.54485867	20.08164445	108.0370201
Rhobtb3	0.018556578	0.0022	0.68232298	0.001785821	0.003738783	0.047596017	0.349037805	0.583358278	7.427093383	8.497231546	0.206707582	0.1286	0.906018856	0.128135453	0.185858295	0.484080623	0.237476248	0.254076936	19.07544969	6.360102457	1	0.9782	0.239177093	0.979914572	0.55372631	0.709648919	0.019324802	0.002921863	21.25629542	0.494709389
Bco2	0.079122527	0.0637	0.685543122	0.062579434	0.087382796	0.269023856	0.300178721	0.3254218	5.924349218	21.1973817	0.779666933	0.3628	0.457642558	0.369106856	0.447763238	0.688964753	0.11960932	0.133271807	1.725246207	8.264967066	0.003095324	0.0007	0.056546487	0.009694683	0.002136212	0.032087418	0.487574906	0.478082836	4.523645016	26.06352308
Taz	0.315282714	0.2511	0.971795228	0.249493978	0.32810095	0.531716504	0.109019554	0.180298812	6.597826992	14.63868732	1	0.4749	0.829481299	0.474905898	0.623348179	0.791324005	0.03982523	0.101476291	0.398766358	8.60411456	0.315282714	0.2197	0.935219118	0.219010383	0.299430792	0.504578686	0.088407506	0.195328441	23.29013877	10.70763866
Tmem179b	0.464189732	0.0721	0.584758366	0.091069257	0.139301574	0.342106384	0.124842588	0.289052785	3.864999251	41.14506719	0.060621375	0.0787	0.8041633	0.079382902	0.0929303	0.370443117	0.073176031	0.302609976	20.09752712	31.69224697	0.25645373	0.0515	0.134254851	0.055837958	0.082178892	0.25126651	0.128217617	0.33606153	23.69754528	48.22600554
Trmt9b	0.060621375	0.009	0.816226862	0.006698134	0.014381898	0.100937442	0.474054372	0.503487104	6.176793196	8.276069423	0.006637403	0.0116	0.789623085	0.013181534	0.01273892	0.14921281	0.574912369	0.455845892	2.257689081	6.584145348	1	0.4602	0.925001837	0.469478561	0.626559553	0.75724474	0.057636545	0.102953337	21.71021696	1.958808276
Ntn4	0.018556578	0.0027	0.389565156	0.001911066	0.004210107	0.051766062	0.151219219	0.579645898	4.502622591	11.46851477	0.025421137	0.0171	0.125288897	0.016303698	0.023932863	0.203747496	0.163478335	0.43983354	4.100520515	13.10970312	0.25645373	0.0728	0.909198124	0.102188434	0.140245982	0.338140131	0.291319451	0.277458041	3.397604727	16.16405985
Gm13710	0.206707582	0.1864	0.999883349	0.182134512	0.239619631	0.453274287	0.842144406	0.216084502	8.575330578	1.425821561	1	0.5169	0.466437644	0.510739894	0.568467404	0.760998993	0.07436755	0.092067507	10.46013934	0.557987812	0.130502854	0.0159	0.999688256	0.021295884	0.033751432	0.154053948	1.148466284	0.418955543	1.029565095	1.558610101
Abcb11	0.000197643	0	0.759716659	6.71831E-06	0	0	0.360246363	0.78747447	3.903038192	495.9555475	0.006637403	0.0004	0.66656701	1.41521E-05	5.45607E-05	0.006567952	0.270555418	0.769254315	0.828787961	341.8961879	0.013363847	0.0109	0.949477019	0.009398798	0.014597386	0.096933479	0.197749791	0.480268385	4.12729625	243.7128979
Pms1	0.018556578	0.0053	0.087093819	0.00403348	0.007968521	0.072877332	0.458975299	0.536065822	6.813231414	15.89300736	0.912534635	0.313	0.645263868	0.304426889	0.438339277	0.682930789	0.168308853	0.156758753	6.340865958	6.394992652	0.556199852	0.1153	0.888325971	0.112017976	0.194895745	0.400044161	0.231249005	0.268065873	6.230788386	8.4084992
Igfbp1	0.00086121	0.0001	0.855798416	0.000113173	0.000200016	0.008060479	0.441508793	0.705838128	23.04183795	14211.43612	0.102150163	0.0535	0.909198124	0.052091917	0.08200451	0.352925893	0.145334097	0.34245292	1.708989398	6048.993818	0.130502854	0.0325	0.909108925	0.029561131	0.054525566	0.200528848	0.269540322	0.39212203	19.16479251	8652.099237
Prex1	1	0.7378	0.885059647	0.746507229	0.829046477	0.884442437	0.120200019	0.041231675	20.42054788	2.061496037	0.25645373	0.3172	0.124665219	0.323280184	0.220183088	0.520951351	0.250262001	0.149507825	19.62142723	4.09779337	1	0.8982	0.001474707	0.902294288	0.005870936	0.057175061	0.098525186	0.014712358	5.616475492	1.299906732
Snord13	1	0.4039	0.011090724	0.388182738	0.041572518	0.179399401	0.112697119	0.127012951	3.45742871	334.1192839	1	0.7421	0.428391377	0.746138208	0.664222815	0.811187062	0.068692696	0.041299851	23.81265553	119.0535938	0.556199852	0.2974	0.521117379	0.30056943	0.384380267	0.578774876	0.189997285	0.158288967	4.349318418	301.5130098
Gm11832	0.185877343	0.2078	0.998607026	0.207384467	0.249756983	0.462143326	0.544767124	0.201530314	4.367227485	0.582601473	1	0.2728	0.999946019	0.317665129	0.453838282	0.692553527	0.386840677	0.151629102	2.463619568	0.371652631	0.185877343	0.0719	0.958981713	0.089852205	0.127144539	0.31939963	0.874256241	0.290393596	5.428311334	1.81370789
Foxp1	0.000330648	0	0.899645879	2.53306E-05	0	0	0.359078461	0.753490675	23.72924358	219.2964308	0.004570472	0.0005	0.218968573	0.000388974	0.000834337	0.036421998	0.214792466	0.657380289	20.70240102	112.2362012	0.018556578	0.0116	0.946164326	0.012780951	0.018231999	0.109918672	0.219404567	0.458127294	23.5046914	100.8207021
Fcgr4	0.165047104	0.1886	0.851331984	0.184404468	0.22273457	0.438187167	0.157719236	0.2147085	20.75073266	6.642481319	0.25645373	0.3314	0.841697206	0.339952118	0.362105421	0.63293853	0.192137336	0.143388108	1.149939714	7.995451123	0.384198835	0.2851	0.925481122	0.285384218	0.37400909	0.570021147	0.20661088	0.164479041	14.59752672	9.35029364
Cd44	1	0.4741	0.212049324	0.476509717	0.403073977	0.594029686	0.068681603	0.101042547	18.21371268	6.46039708	1	0.6221	0.946164326	0.626132726	0.76024483	0.861680839	0.107004527	0.065153175	14.8071979	4.950449338	1	0.5983	0.852792932	0.587588069	0.721254521	0.817264004	0.136827698	0.073638656	17.22118354	8.613310088
Msl3l2	0.231580656	0.0924	0.518841152	0.08829272	0.140874857	0.344033054	0.602843915	0.292134306	3.689082867	2.677396551	0.608650863	0.4666	0.968904157	0.438152679	0.563337069	0.759321804	0.432755434	0.111772529	20.13707514	2.337095842	0.285868222	0.0925	0.86404302	0.092589725	0.15228459	0.351073476	0.583583885	0.287398846	21.34574087	2.245731394
Nsg1	0.608650863	0.0751	0.833771226	0.074564167	0.13527592	0.337015057	0.753867715	0.308697326	21.03331408	3.75938777	1	0.8558	0.988292017	0.863482598	0.921989346	0.944395714	0.164425626	0.02093317	4.206085557	0.591712494	1	0.6843	0.877931352	0.693878297	0.793404664	0.860763588	0.204806203	0.051255969	8.517533661	0.883542246
Gm34294	0.779666933	0.1349	0.047720181	0.156831679	0.111027055	0.303736988	0.314406422	0.232495547	3.799943162	2.47692692	0.912534635	0.4209	0.916742886	0.428521224	0.580035035	0.766547121	0.258935273	0.114591334	1.07785055	1.715111224	0.464189732	0.1192	0.377515919	0.156904824	0.204438999	0.409755087	0.716929065	0.232444971	18.31206294	4.460971336
Irf1	0.045922388	0.0238	0.085546434	0.022260254	0.033221114	0.161096039	0.200010881	0.415410282	17.41337468	37.68898246	0.018556578	0.0046	0.367725418	0.002489076	0.005919301	0.102236624	0.207893579	0.564797963	16.72014241	63.98331926	1	0.852	0.209192364	0.856031717	0.492478672	0.664785521	0.046417131	0.022154395	12.21799819	12.84596964
Haghl	0.006637403	0.0041	0.750458673	0.004066928	0.006232645	0.062984605	0.561806644	0.535555466	7.65763079	4.554589505	1	0.8711	0.886071754	0.878487433	0.906028777	0.937201637	0.069155732	0.018500643	3.6566456	0.851985173	0.25645373	0.1651	0.41262319	0.184797937	0.224831409	0.432271473	0.351162404	0.214471447	3.34398279	2.927640744
Ap3s1-ps2	1	0.6634	0.999786121	0.675910912	0.802071746	0.868533383	0.34851816	0.054825818	7.12353563	0.74747991	1	0.6596	0.963341551	0.635616539	0.780122572	0.871461167	0.213299613	0.063133292	6.35761046	0.556774557	0.079122527	0.0448	0.928456608	0.036193239	0.062827311	0.217103202	0.772384545	0.374871596	22.70142435	1.381335743
Gm40264	0.102150163	0.0498	0.460511783	0.045033201	0.07373657	0.244904694	0.436255189	0.355634672	22.51289493	3.458661434	0.001103198	0.0034	0.603266262	0.006499415	0.002949655	0.071508077	0.899946605	0.50549339	23.27488172	4.61371257	0.384198835	0.1591	0.401477215	0.157402422	0.225579372	0.433078291	0.395277921	0.232101437	21.75110006	2.286187558
Col5a3	0.00086121	0.0014	0.884423875	0.001705301	0.001624049	0.02954138	0.398255818	0.585863036	5.096637277	37.53197856	0.001345187	0.0003	0.917839634	0.00061985	0.000702851	0.033314133	0.383126789	0.636562066	2.473826449	37.41840201	0.018556578	0.0035	0.208768152	0.002029918	0.004778834	0.051219302	0.391837061	0.576308759	3.362676177	41.83324325
Top2b	0.384198835	0.1842	0.615910353	0.181566921	0.26380135	0.475091893	0.043697381	0.216430831	2.497246639	25.42690328	0.912534635	0.7275	0.336655895	0.716313915	0.585064989	0.769169537	0.029276408	0.046906564	0.315605413	14.54728164	0.165047104	0.092	0.927642217	0.089426333	0.137038714	0.333546266	0.037400359	0.290866405	3.376686091	24.60718672
Lats1	1	0.5907	0.840665774	0.592545137	0.718123153	0.816556038	0.043682856	0.072521438	10.28798822	5.691742022	1	0.7623	0.601998855	0.766026953	0.757806929	0.860773999	0.036782229	0.037665441	16.48772728	4.800163127	0.315282714	0.2749	0.821984325	0.272404075	0.341967202	0.542054951	0.080416141	0.169995269	21.5251089	13.84579019
Zfp28	1	0.4113	0.847790016	0.399780371	0.562411813	0.713484859	0.22282326	0.123333853	14.64807203	0.972625272	0.315282714	0.1961	0.886009879	0.199568431	0.277572226	0.569553555	0.600185182	0.205867316	4.785219794	1.864689023	1	0.8423	0.587071063	0.835579969	0.786260831	0.856610443	0.214874378	0.025553348	0.144660277	0.544933552
Cyp2u1	0.045922388	0.0011	0.925869657	0.000681443	0.001667068	0.029756235	0.34380502	0.632143925	7.882297792	170.4780097	0.079122527	0.0248	0.495172013	0.020604455	0.038642154	0.258438801	0.267265049	0.421581998	4.451847285	116.9150195	4.71739E-06	0.0002	0.738381891	0.000727541	1.83186E-05	0.001212257	0.475117084	0.629053339	2.895300661	135.7710138
Mug2	0.006637403	0.3024	0.076588418	0.28992761	0.023463968	0.133309653	0.110808233	0.162598332	6.834696801	140.8073095	0.060621375	0.0104	0.18565731	0.008078492	0.016541131	0.169245701	0.103323205	0.490793689	4.673110969	107.481995	0.060621375	0.0156	0.933962926	0.01228167	0.024526147	0.129133737	0.21580585	0.461057077	7.146983537	258.3503093
Phc3	0.165047104	0.0552	0.524782855	0.074844716	0.101416368	0.289633592	0.126915219	0.308333922	15.89941165	29.63918569	0.165047104	0.0424	0.550829992	0.035728069	0.067285217	0.325738541	0.137866012	0.375990176	18.34811341	40.51367377	0.025421137	0.0077	0.77493919	0.009551826	0.014535416	0.096685622	0.134030693	0.479130894	16.41414964	38.00353987
Epb41l1	1	0.1775	0.344323823	0.173569492	0.261447703	0.472853198	0.395159713	0.221410702	2.390123111	4.420978973	0.661101874	0.3371	0.881223341	0.329910618	0.462694392	0.697553499	0.332037581	0.14704273	1.984362064	4.321815657	0.315282714	0.153	0.910035412	0.147489312	0.227444411	0.434953891	0.32095626	0.239125644	4.552452997	3.052111794
Npr1	1	0.986	0.67833468	0.987375602	0.888655243	0.920105403	0.01463174	0.001830628	22.4592105	0.492092475	1	0.8412	0.049403177	0.849016774	0.169432481	0.467491253	0.011863228	0.023312417	22.28460499	2.050063504	0.130502854	0.0765	0.308687222	0.075714354	0.107580026	0.291831535	0.186474691	0.307214731	5.374643122	9.612829637
Gm49602	1	0.9917	0.095735523	0.993473625	0.297168381	0.504259789	0.074779435	0.000943914	13.73112674	0.265216559	0.165047104	0.3804	0.135877998	0.363800745	0.212811363	0.512747924	0.21389801	0.13506137	22.89425583	3.634181621	1	0.8489	0.152869694	0.860823456	0.404809444	0.596142519	0.064261324	0.021367986	7.545572572	1.426798101
Ccnb1	0.510194792	0.465	0.97996204	0.429676746	0.536311508	0.695888046	0.522525008	0.114250338	13.17744262	1.133216099	1	0.5445	0.995199525	0.528997004	0.697868264	0.828783761	0.720805477	0.087486904	8.12753128	0.737750397	0.315282714	0.0495	0.997245817	0.071102144	0.104056075	0.28726539	0.943489574	0.313279762	16.60843811	1.310599549
Agrn	1	0.2229	0.139213771	0.22252168	0.233053266	0.446904944	0.099296609	0.193510135	4.930285183	8.19396124	1	0.8278	0.407581096	0.826988729	0.681346615	0.820508948	0.050200928	0.02700219	4.822364734	2.722204601	0.045922388	0.1793	0.88429616	0.185706945	0.118102842	0.307582481	0.157316431	0.213925424	2.545511169	10.65969493
Smg9	1	0.8024	0.003148636	0.809346717	0.012457968	0.09217852	0.004437172	0.03001775	15.64794688	1.387068766	0.079122527	0.0473	0.892964755	0.052870987	0.074329955	0.341359246	0.277462623	0.341092375	20.01367362	8.003810045	1	0.5189	0.907919036	0.526894405	0.674936109	0.787822249	0.115723354	0.088007556	18.34932703	4.085562161
Arhgap25	1	0.8091	0.93957511	0.796194113	0.877919353	0.913036127	0.122888343	0.032302336	2.106567792	1.126729728	0.060621375	0.0388	0.888537362	0.036644728	0.056590271	0.303995741	0.297975587	0.37379749	4.548208922	3.359390576	0.384198835	0.267	0.006858362	0.274009286	0.025673106	0.132800227	0.34865916	0.169301195	3.33015607	3.019530018
Ccdc3	0.661101874	0.4757	0.856928902	0.492124746	0.587047862	0.730865387	0.054141978	0.09688288	2.692428917	1.299488438	0.315282714	0.3901	0.126697646	0.404238707	0.248419522	0.544281046	0.215271594	0.121943544	9.995676493	1.805307088	0.079122527	0.0477	0.351239491	0.048034309	0.069846426	0.230844908	0.323683037	0.349830634	8.201119514	3.181333647
Lmo2	1	0.2499	0.572214682	0.246898117	0.370389228	0.568645412	0.245684829	0.181516228	22.78592005	2.240791481	0.661101874	0.3508	0.013761482	0.34389438	0.050038958	0.288295519	0.200106204	0.14197825	10.99146341	1.992671145	0.464189732	0.2429	0.024101022	0.246623853	0.077193274	0.243668116	0.302461641	0.181645485	5.477626947	2.793523321
Fgfbp3	0.510194792	0.1981	0.006202479	0.196619148	0.023078722	0.132052443	0.442441803	0.207541241	15.6464396	1.083508247	1	0.631	0.874776826	0.608016987	0.744514928	0.85437294	0.189852424	0.069084553	16.44931714	0.511585217	1	0.8769	0.721862415	0.763878992	0.82733613	0.881263887	0.245267581	0.038054081	22.00514223	0.419125516
Adh4	0.556199852	0.2126	0.702107816	0.219698408	0.320575477	0.524836725	0.121953603	0.194970217	4.838498021	33.99688107	0.00086121	0.0004	0.853614074	0.000146657	0.000381645	0.024752382	0.455028189	0.696414123	4.855404145	124.9795296	0.001345187	0.0001	0.702345082	0.000141718	0.000224705	0.009095064	0.414907461	0.697681434	4.620737558	190.1400232
Gtpbp10	1	0.794	0.384144098	0.801045677	0.654556937	0.775521981	0.087260319	0.031455936	14.56931181	1.901265844	1	0.3852	0.739981272	0.393554751	0.534160779	0.742698263	0.103583589	0.125297395	2.030845502	2.323173566	0.206707582	0.2779	0.569135435	0.265963207	0.286673861	0.49268543	0.142301256	0.172815503	16.76005128	3.282953733
Heyl	0.986359295	0.4336	0.874776826	0.435349507	0.591693557	0.733643907	0.378602893	0.11258747	2.028846836	1.403077977	0.015960213	0.0633	0.639831094	0.087299784	0.043729568	0.271984576	0.945362983	0.293256233	23.79268537	2.512908664	0.556199852	0.1222	0.458003624	0.126543177	0.199331732	0.404109283	0.626655597	0.255390405	4.254943137	2.759846692
Tbc1d12	1	0.7578	0.684684194	0.752515659	0.782930125	0.856585948	0.03726374	0.040125618	0.477781332	2.834006276	0.25645373	0.2119	0.86593249	0.211518024	0.275841144	0.568348921	0.131164716	0.199292309	23.81708373	11.23079712	0.102150163	0.0509	0.867371856	0.047434547	0.077413665	0.243901818	0.108971632	0.35096552	18.8989817	9.876621969
Tubgcp3	1	0.4901	0.577927018	0.479873488	0.583549326	0.728794386	0.08567885	0.100136832	23.36582124	5.40605384	0.384198835	0.1736	0.877931352	0.1743868	0.262525626	0.557062549	0.190713148	0.220892973	21.24952098	11.13764378	1	0.946	0.032555583	0.95034356	0.118252123	0.307678928	0.012554734	0.007317216	10.21067923	1.041838218
D830013O20Rik	1	0.5036	1	0.394492368	0.613439896	0.748414575	0.121890952	0.125	10	0.126466889	1	1	1	NA	NA	NA	NA	1	NA	0	1	1	1	NA	NA	NA	NA	1	NA	0
Slc36a1	0.912534635	0.268	0.228602653	0.276475015	0.312047582	0.518057584	0.133662168	0.168241715	5.983147382	14.89017426	1	0.23	0.134200822	0.222610077	0.231327465	0.531952738	0.092608147	0.193464673	5.156198676	10.02620663	0.004570472	0.0022	0.354854414	0.001419525	0.002897249	0.037814218	0.393995236	0.595646949	6.005783234	31.19084292
Ifi204	1	0.9765	0.616938885	0.977651371	0.856929027	0.899866111	0.027182985	0.003254263	18.40025151	0.899327962	0.102150163	0.0625	0.885491763	0.057551024	0.090304235	0.366650748	0.269927102	0.333258975	4.699338235	11.60808929	0.556199852	0.4347	0.919539171	0.438850001	0.535867188	0.696698394	0.120247479	0.111570488	11.80168069	5.58567516
Dgcr2	0.03437867	0.0749	0.898514006	0.071192616	0.069446509	0.236541005	0.076352162	0.313157632	11.1736437	19.20834864	0.060621375	0.0155	0.328962233	0.01198601	0.023883104	0.203547363	0.11395448	0.462839862	12.10158616	25.39805713	0.25645373	0.0711	0.871257344	0.077172351	0.124727891	0.316279985	0.104882242	0.305362517	11.9795636	20.50511574
Cops4	0.102150163	0.0974	0.646554767	0.113637665	0.131565927	0.33199748	0.098503323	0.266585752	7.14903959	14.91420428	1	0.7576	0.452469481	0.764648338	0.685184663	0.822325097	0.027281836	0.037914773	15.20402506	4.504518636	0.130502854	0.1034	0.913910959	0.108273012	0.14459247	0.343048064	0.051266936	0.271558737	2.230088703	7.435474278
Cd300a	0.556199852	0.4016	0.387563079	0.404481252	0.428243409	0.611922542	0.073767171	0.121868281	18.77507073	1.402058047	1	0.7629	0.925741389	0.760651305	0.850039098	0.909019535	0.11444067	0.038639822	19.66731855	1.201500955	0.060621375	0.0185	0.775865721	0.026930182	0.036706735	0.161330876	0.279707968	0.399887165	13.94629957	3.078704059
Wdr81	0.004570472	0.0007	0.167929418	0.000315948	0.000830151	0.019742177	0.300773763	0.666199526	22.40648863	40.70185411	0.006637403	0.0006	0.533253608	6.58829E-05	0.000235327	0.019475732	0.329705534	0.724340087	19.22987567	45.14260511	0.060621375	0.0182	0.874776826	0.014773819	0.02851616	0.141370378	0.242830507	0.447320909	18.47034585	27.04234536
Cbln3	0.053271881	0.0033	0.765554292	0.004398992	0.007267007	0.06925235	0.78067784	0.530672567	4.690545539	2.443499342	0.464189732	0.4828	0.99876832	0.434989423	0.531513275	0.74064013	0.839545966	0.112692475	1.070900371	0.794059662	0.116326509	0.0582	0.999998934	0.094818476	0.107166513	0.291397808	1.438453291	0.285015506	8.16010186	1.54639981
Psmc6	0.03437867	0.0146	0.928394628	0.013960664	0.023489629	0.133309653	0.100416035	0.451571681	2.661721225	61.71700104	0.045922388	0.0346	0.853744851	0.032828663	0.048596709	0.284573736	0.087675298	0.383254038	3.8413007	55.8226993	0.03437867	0.0445	0.759085357	0.041724983	0.052053819	0.195179044	0.040320686	0.36242494	3.397442224	40.24872161
Tceal9	0.384198835	0.7137	0.603266262	0.697901335	0.563818789	0.714488694	0.084845034	0.050467385	0.899460212	16.86745367	1	0.6468	0.461992211	0.652706486	0.640749025	0.800423327	0.034411178	0.059556956	22.28454834	12.20797054	0.556199852	0.1854	0.926061395	0.19492021	0.298467269	0.503621949	0.076541853	0.208515176	21.86739007	24.221724
Asxl1	1	0.9129	0.102788625	0.911838521	0.309578388	0.516308116	0.034870342	0.013217341	14.07733885	1.821267717	1	0.8222	0.082378048	0.82175291	0.256866092	0.552613349	0.031665972	0.027891425	20.36726346	2.275335175	0.556199852	0.4293	0.492445887	0.430623131	0.471687854	0.648564598	0.078498617	0.113971636	16.37197416	4.560848183
Pcdh1	0.060621375	0.0269	0.782258747	0.026682069	0.043277278	0.183398957	0.19710456	0.400652173	3.501573257	41.86807001	0.079122527	0.0314	0.304495488	0.039098987	0.054536042	0.299026123	0.20057141	0.368147339	21.01910917	43.27498819	0.25645373	0.0815	0.209192364	0.079882009	0.119517043	0.309237452	0.105108422	0.301997486	20.38716458	21.99228091
Sgk2	0.045922388	0.0075	0.661638863	0.009895364	0.015523248	0.104882914	0.18531427	0.476632413	1.53398187	198.7594969	0.004570472	0.0006	0.824905749	8.07595E-05	0.000280326	0.020718024	0.498476488	0.717557698	4.258590303	368.3354266	0.001345187	0.0038	0.818555878	0.004035809	0.003185849	0.040098274	0.368271443	0.536030174	2.942933493	238.8262992
Relch	0.661101874	0.407	0.913004633	0.410537882	0.533280564	0.693645515	0.058133915	0.120001134	1.871218895	8.258830424	0.165047104	0.1039	0.099257976	0.102213771	0.112543888	0.402260773	0.086539531	0.277432866	22.00777584	13.50064361	0.003095324	0.0008	0.934975369	0.004458745	0.00222418	0.032977455	0.204407237	0.529827247	21.96908468	19.28908587
Cp	0.002059706	0	0.931299157	5.13772E-05	0	0	0.141155468	0.732341364	0.863343452	998.5833159	0.018556578	0.0121	0.419834744	0.016717824	0.020127593	0.187274927	0.123344985	0.437909336	21.68525024	828.5112688	1	0.6223	0.045228226	0.526264606	0.150278692	0.34881779	0.075095092	0.08816385	8.791248577	741.2423325
Srsf5	0.060621375	0.08	0.880688259	0.07298412	0.091255617	0.274042132	0.163796338	0.310765886	23.60003727	184.6409999	0.000330648	0	0.896572343	0.000185643	0	0	0.166895357	0.687510469	22.70226717	238.7204787	0.130502854	0.0393	0.603266262	0.034716825	0.062922683	0.217170031	0.123802439	0.378465038	21.55209023	159.768234
Eml2	0.00011505	0.0001	0.018768917	0.00085544	0.000200862	0.008060479	0.25596155	0.621271926	4.740242165	40.40148089	1	0.9821	0.012960067	0.976345101	0.049873726	0.288074702	0.019947189	0.003446414	23.68056668	3.290063359	0.912534635	0.3247	0.859375327	0.319727867	0.47242734	0.649250378	0.105329127	0.150846174	2.304298035	15.62663426
Ubxn7	1	0.8104	0.90700888	0.814978853	0.876518432	0.912495977	0.011459944	0.029049052	17.9135444	4.143480464	1	0.6153	0.816226862	0.571570868	0.714293702	0.836929526	0.073951097	0.077303951	15.83745176	8.688253208	0.03437867	0.0464	0.743340081	0.052362696	0.056272742	0.204210557	0.119978383	0.341978098	17.36792595	17.89980885
Tceal1	0.102150163	0.169	0.568150313	0.166834674	0.170497717	0.37982425	0.47506607	0.225757307	6.505469489	1.695559442	0.608650863	0.1769	0.951448434	0.181103901	0.288421105	0.57682083	0.397284011	0.216714032	21.72673981	1.646845369	1	0.1937	0.635276228	0.195284832	0.311103282	0.515088341	0.412108283	0.208305549	7.665228235	1.677698384
Srd5a3	0.206707582	0.0166	0.229001812	0.029759868	0.03881694	0.174046262	0.16888358	0.391559547	5.93826568	10.22848658	0.165047104	0.0823	0.024101022	0.080027081	0.05540371	0.301671298	0.157149966	0.301820064	2.815028943	9.525866484	0.165047104	0.2072	0.701219087	0.198454617	0.230545498	0.438141265	0.158633873	0.206497008	8.379051602	8.246711342
Pot1b	1	0.5861	0.891414238	0.571052548	0.716953971	0.815763266	0.173262199	0.077424006	22.67306256	1.387169595	0.165047104	0.0582	0.301009518	0.058296616	0.091497973	0.368668034	0.374849372	0.332061196	20.23856447	2.779780561	1	0.8823	0.036217329	0.885743449	0.129561001	0.323220816	0.132238151	0.017336913	7.480426402	0.698719567
Fn1	0.384198835	0.265	0.307333135	0.255746097	0.295413772	0.502510246	0.070864286	0.177410084	0.274420848	127.5925516	1	0.8125	0.489673658	0.823293615	0.728918872	0.8452119	0.024950281	0.02762926	2.269325971	48.03661439	0.060621375	0.0326	0.89596616	0.0336063	0.051253719	0.193407475	0.116471958	0.381254169	22.95952548	315.1807419
Ptprc	0.464189732	0.2687	0.033865702	0.259755101	0.101900199	0.290278261	0.196120325	0.175589055	18.47576622	10.48852461	0.165047104	0.0373	0.901721872	0.038005665	0.066346672	0.32418069	0.216151969	0.370626174	14.58606357	13.58048382	0.206707582	0.4013	0.901567398	0.39096318	0.36374819	0.561494291	0.179584179	0.126122525	16.63986493	9.200276593
Fga	0.006637403	0.003	0.049777494	0.001824059	0.003801154	0.047991712	0.263387456	0.582202098	21.43024894	3811.467199	0.130502854	0.0394	0.243397376	0.076278083	0.079583283	0.348758895	0.331950348	0.306495031	21.44661592	4312.593628	0.00086121	0	0.379996182	0.000205592	0	0	0.438583703	0.683553985	20.62246379	8247.013208
Tmem139	1	0.3236	0.999899568	0.308999607	0.480388998	0.653363175	0.723380693	0.154965911	14.14591878	0.780119197	0.464189732	0.2289	0.998033555	0.22983694	0.336816791	0.616024265	0.677455322	0.189798635	23.47597428	0.616208324	1	0.9112	0.999999035	0.928711918	0.958264	0.964457317	0.05369568	0.010606376	0.761108412	0.172190336
Mre11a	0.03437867	0.0195	0.512759297	0.021689317	0.031146405	0.155824606	0.267683106	0.417493105	2.401824395	6.269865284	1	0.632	0.354854414	0.622811078	0.570942543	0.762056028	0.0468111	0.065866751	0.87654541	1.963034312	1	0.6202	0.84791835	0.570820594	0.72155202	0.817484471	0.045149302	0.077477761	23.1279664	2.290735446
Gadd45g	0.018556578	0.0182	0.661638863	0.221394513	0.034824239	0.165041128	0.771094728	0.19409117	14.98394067	293.491069	0.912534635	0.4273	0.454010298	0.438931198	0.505243188	0.723858468	0.198729328	0.11154698	7.921559897	39.75875515	0.661101874	0.1964	0.852903725	0.190325538	0.306962757	0.511167315	0.255270609	0.211185572	17.68889739	74.63327799
Ormdl1	0.130502854	0.0241	0.86921416	0.024855884	0.044179938	0.185318968	0.194038815	0.406475901	8.142591009	23.08915932	1	0.8902	0.887727133	0.888759872	0.914290176	0.941309953	0.060643224	0.016855508	4.00698453	2.604267303	0.045922388	0.0279	0.68232298	0.022191625	0.038407697	0.165779309	0.134463383	0.41565824	6.829402016	11.7816062
Kremen1	0.102150163	0.1327	0.368760573	0.124083918	0.142368244	0.345734887	0.225492955	0.257446795	9.928920437	4.30895533	1	0.9258	0.928265647	0.930910006	0.945259453	0.957125642	0.055367553	0.010269208	12.29033366	0.993735983	1	0.7093	0.454010298	0.717558497	0.665995288	0.78123249	0.076579276	0.046668679	23.6026489	1.407450392
Cep72	1	0.5931	0.999820008	0.578262965	0.738613345	0.828479049	0.387218066	0.075762126	2.216578858	0.393459171	1	0.629	0.999766237	0.623365595	0.770081712	0.865940019	0.569840466	0.065747402	18.95185799	0.816472423	0.510194792	0.2675	0.998607026	0.26440321	0.381611999	0.576245365	0.574931602	0.173507256	0.260923926	0.907717729
Gm11992	1	0.6325	0.975374106	0.637273317	0.77287805	0.849978588	0.241287805	0.062783048	9.291265707	0.865802782	1	0.8745	1	0.774650542	0.902035506	0.935310354	0.331331281	0.036114361	16.15182355	0.320713497	1	0.5969	0.999874055	0.607725446	0.751748517	0.837420117	0.283655567	0.069148628	10.12112052	0.343664035
Hsd3b7	0.00011505	0	0.853373179	1.99616E-08	0	0	0.579092861	0.876210538	4.965478746	607.9518825	0.00086121	0.0003	0.86921416	0.000845573	0.00070444	0.033314133	0.272444541	0.621835814	1.900829526	348.2463203	2.20339E-06	0	0.8041633	1.11745E-05	0	0	0.369986014	0.775259213	2.725933149	356.779504
Gm49388	6.50749E-05	0	0.853373179	3.07871E-08	0	0	0.51502771	0.871985747	4.96223628	615.670888	0.002059706	0.0003	0.794669957	0.000685058	0.0007576	0.034598092	0.261908509	0.631895281	1.858990923	350.0379595	9.76775E-07	0	0.738090008	1.27854E-05	0	0	0.352152362	0.771862619	2.71369612	356.6606611
Gprasp1	0.315282714	0.0487	0.286431596	0.056470444	0.089076443	0.271137837	0.214574538	0.335018425	5.200703232	10.02973526	0.003095324	0.02	0.861448898	0.017336167	0.009261154	0.128574539	0.145431973	0.435110008	2.316244044	8.188079534	0.013363847	0.0114	0.661638863	0.015533039	0.017510195	0.107799079	0.23633285	0.443527201	2.336708199	11.00774507
Adgb	1	0.8006	0.885259999	0.805239951	0.865699549	0.905202929	0.111335924	0.030727694	19.19720324	0.914285474	1	0.6692	0.854540349	0.673993905	0.776965418	0.870246186	0.256462094	0.055211423	2.896061134	1.461303091	0.986359295	0.2172	0.90700888	0.216959773	0.35305887	0.551017561	0.461643896	0.196401778	5.442477155	2.388797651
Eif2ak2	1	0.8102	0.197955623	0.796114996	0.46827439	0.64345705	0.034771065	0.032316175	10.49530982	2.427303921	0.025421137	0.0072	0.788331922	0.006072959	0.011622532	0.142832195	0.234599621	0.509980478	5.481302748	11.35328714	0.001345187	0.0002	0.916285669	0.003885371	0.00066646	0.017212982	0.325836311	0.538369657	5.355988454	14.87661952
Apbb1ip	0.779666933	0.3737	0.11820429	0.379728367	0.265746591	0.476580772	0.099158687	0.12975399	23.422787	4.264490412	1	0.8587	0.645263868	0.850181005	0.817908135	0.891457594	0.066984689	0.023119668	15.87146176	3.396353542	1	0.38	0.076336509	0.391461018	0.207404298	0.412574812	0.102136496	0.12596366	6.155199736	5.458776849
Slc26a4	0.464189732	0.695	0.292379183	0.609355415	0.462190775	0.639574355	0.483700046	0.068790728	1.667295278	1.162621047	0.002059706	0.0026	0.919539171	0.002169866	0.003002852	0.072186557	0.853683099	0.572584996	7.295418718	2.175672346	0.510194792	0.2728	0.366584487	0.264622747	0.329690974	0.53178771	0.465593731	0.173409698	9.731912967	1.209146227
Snord118	0.779666933	0.3163	0.032906086	0.309632078	0.105088077	0.295421906	0.081061907	0.154719707	6.134141825	63.4503612	1	0.639	0.775865721	0.645639872	0.740373418	0.852378903	0.040004867	0.061026032	20.53788888	34.68359782	0.102150163	0.2434	0.054489267	0.243553058	0.110022825	0.295302898	0.122035632	0.183101078	4.673686633	37.45995478
Zfp775	0.018556578	0.0063	0.845617599	0.00678174	0.011072458	0.08698829	0.25281092	0.502658029	3.866123459	9.707273556	0.464189732	0.4307	0.820375293	0.438883108	0.50165807	0.722834539	0.087569928	0.111560902	14.28329303	4.152728988	0.315282714	0.1547	0.152590582	0.150177977	0.175069025	0.378185283	0.196801018	0.237181958	20.9256458	9.632815935
2610528J11Rik	0.060621375	0.0057	0.899496739	0.004427325	0.00954845	0.080287268	0.414701974	0.53027054	6.78592143	11.9568435	0.013363847	0.0146	0.897907474	0.009757125	0.016199263	0.167582221	0.415768126	0.477628838	4.046284561	9.895370672	0.060621375	0.0127	0.868611346	0.021842127	0.028135264	0.140138141	0.364786659	0.416931135	6.378283027	7.871117758
Trim12c	0.165047104	0.0466	0.798798227	0.055643687	0.085577102	0.265626777	0.353683667	0.336383931	23.86261721	11.69419268	0.661101874	0.2699	0.854540349	0.276473362	0.399803821	0.657670431	0.20505064	0.168242422	3.788354724	9.216415087	0.130502854	0.22	0.454010298	0.22096071	0.211233315	0.417235999	0.233182134	0.194315455	22.8674171	8.131005586
Mpeg1	0.009488656	0.0809	0.134413296	0.079814359	0.029044699	0.149531304	0.177613977	0.302080314	9.428353616	17.22716471	1	0.7351	0.318159599	0.742190645	0.583873546	0.768576084	0.067461123	0.042030949	8.128844871	7.707578739	0.464189732	0.1211	0.369388407	0.120126696	0.186535394	0.390866942	0.22474164	0.260829321	3.053072567	22.41305586
Cdc14a	0.661101874	0.4748	0.932612224	0.464462587	0.58444849	0.729458572	0.15061944	0.104331335	6.438578686	0.842368203	1	0.5184	0.868247611	0.5246135	0.66812287	0.812717011	0.269670899	0.088574351	3.746964127	0.894565855	1	0.9037	0.344323823	0.901452989	0.653581427	0.773621596	0.071908072	0.01484478	2.999878591	0.488723552
Gm13166	1	0.1583	0.445195313	0.161729556	0.254024926	0.466198066	0.102763645	0.22915217	11.6484849	4.011377615	1	0.9778	0.760629156	0.980626288	0.918028835	0.942404431	0.017396376	0.002817466	14.99174487	0.321257283	1	0.8414	0.847790016	0.846404646	0.879217357	0.912704325	0.032485126	0.023745695	22.96969901	0.866308936
Ror1	0.464189732	0.2708	0.351239491	0.300327163	0.332673085	0.535879601	0.568849661	0.158385626	14.76000525	3.235800443	1	0.6179	0.944917001	0.621558762	0.756782111	0.860176519	0.240758202	0.066136616	21.05837626	1.02505004	0.231580656	0.0735	0.163911763	0.073814919	0.106462734	0.290674408	0.832449295	0.309673552	5.612491497	3.789788223
Msh2	0.464189732	0.2876	0.087131946	0.281615533	0.193618993	0.406372218	0.12675191	0.166058387	5.844023751	5.087078979	0.130502854	0.0925	0.081434947	0.089825686	0.095497549	0.374648145	0.213376935	0.290422982	3.324176317	8.173471818	1	0.9495	0.93120847	0.949933914	0.956991809	0.963360029	0.016977859	0.007378913	0.506353041	1.043166287
Arhgap18	0.004570472	0.0731	0.039604831	0.070736381	0.014713341	0.102007636	0.2927485	0.313774857	5.001963988	24.36680938	0.006637403	0.0027	0.54987673	0.00167439	0.003571165	0.079364772	0.304410349	0.586851245	4.788280472	21.66385973	0.130502854	0.0734	0.432850173	0.079492075	0.110568146	0.296166009	0.276691795	0.302475725	6.176953255	22.76665819
Rin2	0.464189732	0.13	0.673311789	0.133218414	0.212333779	0.427766151	0.236005974	0.24997443	16.34241956	10.72546579	0.464189732	0.1338	0.811786141	0.126744251	0.213334599	0.513463613	0.127194423	0.25522377	22.97968598	7.404378579	0.315282714	0.247	6.12076E-05	0.241979622	0.000244661	0.009483071	0.12140116	0.183852932	11.19913603	5.972259219
Gps2	1	0.4874	0.86801767	0.478006271	0.635346624	0.763927714	0.054814367	0.100638925	1.461707802	16.05898099	0.102150163	0.1494	0.913004633	0.153398254	0.165994295	0.465024414	0.111378482	0.234892342	5.183641983	25.32523143	1	0.9121	0.095735523	0.907024661	0.293162274	0.49909856	0.01542721	0.013969725	22.92257027	5.138473522
Sox6	0.464189732	0.3354	0.524132665	0.319407661	0.39313912	0.586148105	0.111966925	0.15096743	2.386253912	25.54574923	0.060621375	0.0115	0.808970315	0.010325469	0.019847532	0.186211597	0.17686705	0.473605808	6.655473626	44.54321161	0.00011505	0.0006	0.906018856	0.000930248	0.000349814	0.011354665	0.315971414	0.617166847	2.199738181	73.11374324
Foxk1	0.464189732	0.1901	0.719236285	0.179021923	0.277952415	0.487475388	0.115333813	0.217995074	0.107219098	17.17998161	0.25645373	0.03	0.947586734	0.051789015	0.069447943	0.330199823	0.167854169	0.34298655	17.41127781	24.57622482	0.045922388	0.008	0.873388063	0.007913989	0.014583671	0.096882905	0.216664489	0.49220533	18.09195593	35.26463793
Mast4	1	0.897	0.124866924	0.867748248	0.354743236	0.554805316	0.075344272	0.020238023	21.56719328	2.224069549	1	0.3735	0.914311204	0.371488269	0.535979592	0.744142919	0.099119003	0.13247571	16.57347048	3.196151217	1	0.5274	0.857962422	0.533369424	0.673795492	0.787242927	0.146815621	0.086409776	16.75582956	2.962512213
Adat2	0.556199852	0.5929	0.382571254	0.559514957	0.507247654	0.672938876	0.136578952	0.080120537	4.951809861	2.036097358	1	0.9327	0.042728307	0.924880112	0.150619049	0.447519948	0.043542006	0.01119576	22.37109956	0.787465707	1	0.6325	0.137869159	0.621053708	0.34951445	0.548061599	0.132940374	0.066245582	11.70411275	2.154651031
Lig1	0.006637403	0.0184	0.09199119	0.016695345	0.014504489	0.101105005	0.254065568	0.438012742	6.264099293	11.88372841	0.165047104	0.2245	0.289128224	0.223617961	0.216874987	0.518120141	0.194005811	0.192947405	3.690560486	7.818102809	0.060621375	0.0125	0.030273599	0.009394891	0.016951397	0.105756478	0.202416136	0.480297639	6.186618549	10.51167976
Abca5	1	0.8579	0.236913268	0.863514554	0.530177078	0.691263094	0.114776493	0.020927951	21.95135839	1.253803536	1	0.2019	0.344323823	0.205643265	0.291545619	0.579807244	0.282823966	0.202484356	12.55514248	3.904420608	1	0.7546	0.489673658	0.752949853	0.702309885	0.80598752	0.177226744	0.040045979	18.82102121	1.75482363
Hes1	0.025421137	0.0354	0.934092768	0.02987773	0.039167213	0.174870515	0.348073589	0.391227463	20.82690314	79.74958402	0.025421137	0.0654	0.929878493	0.06549065	0.056359756	0.30337334	0.297186744	0.321125001	19.05596054	61.38534636	0.003095324	0.0007	0.743251839	0.000387333	0.000922777	0.020499843	0.576495854	0.657562419	21.44866176	155.2860332
Srcin1	1	0.6587	0.990664434	0.580138778	0.761717477	0.843838483	0.51347495	0.075332658	2.025587461	0.532324389	0.720384404	0.2799	0.995314552	0.278779997	0.418733389	0.67059802	0.678198184	0.16725851	22.03519157	1.29723664	1	0.2964	0.999899568	0.304543718	0.462026055	0.641169129	0.567549287	0.156712664	15.313304	0.565377845
Pak2	0.206707582	0.0712	0.039435878	0.072277887	0.068875498	0.235698575	0.070802772	0.311702746	22.43382682	32.80022246	1	0.4878	0.247444529	0.500572655	0.440090371	0.684250097	0.04270432	0.094678804	23.58162656	18.72241768	0.079122527	0.0188	0.810641997	0.017658594	0.032338035	0.151222286	0.112995417	0.433683696	18.1061519	48.00724275
Ndc80	0.029899904	0.0668	0.989802535	0.081595108	0.064849873	0.228123356	0.947462827	0.299919557	7.042015586	1.571168854	1	0.9081	0.999625843	0.712781173	0.887995027	0.928318611	0.185290519	0.047583711	23.16527636	0.812944933	1	0.4203	0.998033555	0.419343798	0.591199866	0.73467522	0.52650203	0.117327588	23.71723222	0.553370098
Scarna17	1	0.901	0.188492063	0.872080739	0.467190175	0.643162394	0.036915865	0.019534937	9.147495308	0.991790448	1	0.6238	0.910035412	0.612543956	0.749839888	0.856990084	0.285196754	0.06809294	15.6533619	1.5217802	0.315282714	0.1727	0.907919036	0.173024916	0.252476181	0.460060646	0.371063698	0.221756814	20.37910966	1.812071789
S100a9	0.003095324	0.0008	0.852792932	0.001294308	0.001704409	0.03008659	0.915997463	0.600469372	18.59922783	11.77393433	0.661101874	0.4389	0.227124155	0.447712479	0.383600904	0.648035123	0.264459075	0.109026072	15.26651771	3.644216966	1	0.7271	0.642587066	0.735599225	0.756004771	0.83950713	0.122411009	0.043259062	13.32784249	7.054068534
Crtc1	1	0.896	0.032496832	0.911561759	0.117697875	0.313875055	0.013988586	0.013260507	19.99264268	1.014672816	1	0.8304	0.317354016	0.8314984	0.609947433	0.783806441	0.081872804	0.026240091	15.62160165	1.367996328	0.079122527	0.0594	0.022951527	0.059930052	0.044578255	0.180127448	0.177808218	0.32948176	2.839239623	5.166649548
Kmt5b	0.045922388	0.0048	0.402177508	0.003410485	0.007607324	0.071171935	0.0951436	0.54629488	1.674269222	28.46363959	0.779666933	0.2066	0.894554221	0.207974789	0.331977197	0.611962498	0.0941243	0.201208403	20.68175045	23.68990999	1	0.3855	0.913964818	0.385548762	0.549309194	0.706496132	0.042025927	0.127861465	18.28612495	13.34241071
Clec12a	1	0.5028	0.836307055	0.50959403	0.65073009	0.773359632	0.064066976	0.092359594	5.554869033	2.732768384	0.130502854	0.0873	0.816863042	0.099552229	0.131636992	0.4251928	0.147862649	0.280106698	21.59292712	4.529511385	0.315282714	0.3693	0.367725418	0.375541143	0.355182169	0.553380439	0.147602171	0.131130723	10.45396086	4.816498437
Ifit1	0.464189732	0.1038	0.913004633	0.098252454	0.17345038	0.383892429	0.194426814	0.281434523	10.86098865	7.726847662	0.002059706	0	0.819993204	0.000349294	0	0	0.567889975	0.661979107	5.760492996	17.62761297	0.206707582	0.1064	0.894554221	0.119276471	0.168506146	0.370919017	0.290815576	0.261568352	6.009245353	7.72533289
Dis3l	0.25645373	0.1444	0.792532986	0.143040724	0.209672839	0.424421855	0.165031022	0.242408465	5.346128995	6.595924969	0.079122527	0.0733	0.791116271	0.07326732	0.09710181	0.376886897	0.184541861	0.310392358	21.34512505	7.481111314	1	0.4589	0.295726472	0.457557669	0.457344402	0.637931245	0.036793083	0.106249012	22.80037478	4.668075522
Gm2415	0.464189732	0.1724	0.23846961	0.169351285	0.221569235	0.43692265	0.276081052	0.22411602	22.24766715	1.633331559	0.779666933	0.2672	0.051537795	0.26286518	0.141680279	0.437311165	0.215400926	0.174192658	5.235787275	1.236839909	0.021988857	0.0008	0.778270289	0.000433858	0.001110598	0.022529687	0.824746779	0.652634272	0.294059695	4.081965131
Slc38a4	0.025421137	0.0214	0.59909867	0.076824688	0.03970139	0.175545992	0.163566026	0.305801476	13.9452163	1051.192173	0.079122527	0.0325	0.788871473	0.025870272	0.04800198	0.28344536	0.122005772	0.403197982	10.65647177	595.4927695	0.018556578	0.0369	0.282508071	0.032656504	0.034736994	0.156750687	0.090590936	0.383702196	10.69090361	509.3048038
Cep120	0.102150163	0.1297	0.939227382	0.129739739	0.15225304	0.358430913	0.164764547	0.252767453	22.31336893	13.25178765	1	0.6282	0.635045159	0.603127294	0.686746485	0.822856538	0.107594874	0.070162661	21.27086246	8.144904527	0.556199852	0.114	0.91111647	0.107392761	0.190666732	0.395255591	0.133985449	0.272394547	17.93335876	14.64419712
Gm50156	0.846100784	0.2196	0.004822007	0.21485838	0.018367803	0.114923562	0.385473153	0.197510639	16.04372242	1.322727665	1	0.4543	0.949010157	0.437430148	0.61152753	0.784718764	0.319343502	0.111982161	0.007727761	1.004661764	0.315282714	0.0504	0.961094717	0.050875777	0.09151386	0.266472255	0.848840627	0.344611568	6.907996427	2.07440271
Mtm1	0.006637403	0.0004	0.729066203	0.000991125	0.001092602	0.024040261	0.485931288	0.614027608	3.098771402	24.57416639	0.384198835	0.0387	0.642587066	0.03897601	0.071870538	0.336482865	0.367702893	0.36842321	0.377817426	18.08698039	0.006637403	0.003	0.957160862	0.001661968	0.003680747	0.043663172	0.375811324	0.587252741	0.71384114	21.47528846
Col8a1	0.464189732	0.2636	0.753466127	0.265491223	0.362262376	0.56128939	0.629901828	0.173024433	7.539438269	1.434613747	1	0.8399	0.975374106	0.847329736	0.909909068	0.938799759	0.112825588	0.023592119	4.424824466	0.52487327	1	0.7689	0.912753012	0.759506733	0.848754153	0.894243233	0.319492728	0.038848038	14.03786481	0.700952195
Piezo1	1	0.7732	0.66656701	0.769256349	0.785313465	0.85837284	0.106724456	0.037082864	4.96018307	1.442726128	1	0.7048	0.457642558	0.697490498	0.662507777	0.810411745	0.085610843	0.050547739	11.71528416	1.56963351	1	0.6578	0.212053571	0.655466973	0.456535625	0.637119594	0.134196012	0.058986733	17.54377024	1.86533811
5730480H06Rik	0.006637403	0.0056	0.808203657	0.003133823	0.006157928	0.06274171	0.253858312	0.551353631	3.967796523	9.938561503	1	0.6252	0.351239491	0.616389898	0.565859048	0.760237859	0.023957864	0.067255364	22.62007513	2.601021763	1	0.6839	0.535137277	0.684092115	0.69052751	0.798096546	0.00421468	0.053190502	21.80419857	3.072532844
Serinc5	0.384198835	0.2395	0.518841152	0.244334544	0.312541372	0.518487076	0.131948589	0.182729178	3.147756975	8.317866016	1	0.6392	0.760629156	0.650794904	0.738588018	0.851742768	0.082376224	0.059953021	5.712762307	6.400347817	0.384198835	0.1444	0.916843839	0.14912438	0.230886407	0.438474377	0.113519407	0.237940087	21.34796304	8.369441638
Rnf220	1	0.6837	0.457028748	0.689592913	0.655650978	0.776246194	0.026142382	0.052100244	7.769308986	3.708441085	0.912534635	0.5405	0.868563539	0.497078237	0.654764192	0.806652427	0.083049237	0.095586658	4.930196799	7.652682794	0.001345187	0.0001	0.930167284	0.001584176	0.000351626	0.011375222	0.144750875	0.589826333	3.723975111	16.71343252
Ring1	1	0.6513	0.932542682	0.662116659	0.781549858	0.855604006	0.069762446	0.05762143	4.414932914	3.549532268	0.060621375	0.0731	0.03791297	0.071478341	0.056703669	0.304129583	0.219951081	0.312772786	23.6666744	6.928932677	0.779666933	0.268	0.502310752	0.271166755	0.37409366	0.570040646	0.142172606	0.170532638	18.86368378	5.646884974
Rad51b	1	0.7152	0.110411588	0.708483312	0.310880108	0.517243548	0.295423413	0.048411353	5.971956595	2.258133281	1	0.384	0.369990636	0.37560068	0.445963706	0.687740699	0.345199346	0.131111057	23.94028894	6.460418933	0.060621375	0.0163	0.88618479	0.020841994	0.031507472	0.149169802	0.580424942	0.420671389	9.873953811	16.11940391
Gltp	0.102150163	0.1477	0.816863042	0.148554404	0.163160575	0.371448682	0.232290974	0.238352111	16.15483194	4.309191621	0.315282714	0.3334	0.121821653	0.344450296	0.231440572	0.531981873	0.159748264	0.141780542	12.34904496	2.86111461	1	0.8368	0.825573514	0.841272177	0.870514495	0.906756631	0.015237473	0.024600331	10.4703709	1.071699021
Cyth4	0.661101874	0.444	0.935340407	0.447129172	0.565731007	0.715883605	0.176199002	0.109192223	21.31999967	3.131239355	0.779666933	0.4153	0.761603453	0.4284922	0.545161083	0.748777735	0.114869076	0.114599909	22.70863861	2.7287782	1	0.7486	0.037325922	0.707494631	0.130974493	0.325163932	0.12162403	0.048602344	13.40511248	2.530031748
Gm47374	1	0.4856	0.999706664	0.491083755	0.656177234	0.776695592	0.531105763	0.097156687	8.394829654	0.532742062	1	0.6003	0.37162592	0.532153253	0.552801557	0.753928138	0.058100556	0.086708623	22.06793366	1.186826867	1	0.774	0.999509436	0.683889573	0.84127199	0.889842464	0.501942084	0.053230788	15.54278937	0.559324954
Tab1	0.556199852	0.2441	0.928770203	0.250190154	0.364689021	0.563455164	0.397148519	0.17997414	23.87377032	3.601522446	0.060621375	0.0319	0.788450221	0.031703981	0.049594635	0.287298121	0.323684031	0.386218526	18.29119883	4.354078793	1	0.5793	0.070499454	0.571991174	0.21437368	0.420317496	0.124061401	0.077206666	2.768162945	1.392821069
Kcna2	0.025421137	0.006	0.603266262	0.004447963	0.009248905	0.079036094	0.503544693	0.529979065	7.732423293	5.92306143	0.464189732	0.1282	0.271816907	0.123687328	0.184175179	0.482052973	0.389789416	0.25778164	8.597207627	4.515583091	0.25645373	0.0513	0.808630416	0.060155465	0.096963189	0.276014927	0.257699323	0.329130484	8.433186762	4.677370659
Jak1	0.556199852	0.2728	0.000728388	0.264118957	0.002894052	0.041681701	0.045379587	0.173633675	0.605982933	56.30531648	1	0.6238	0.001602942	0.609724431	0.006368455	0.105192041	0.02571304	0.068709813	20.91270326	47.57964631	0.009488656	0.0084	0.850882617	0.009026758	0.011890832	0.086431907	0.131903712	0.483100646	19.98376913	163.5797725
Wrn	0.384198835	0.1767	0.338489228	0.176893145	0.237113439	0.45102273	0.112256349	0.219318014	13.52845174	9.508788202	0.556199852	0.6292	0.910035412	0.633416631	0.659540036	0.809023558	0.036143063	0.06359955	8.161456791	7.887766827	0.25645373	0.1765	0.825610025	0.172705273	0.24145115	0.449930791	0.069288743	0.221960397	0.929558799	12.20707751
Ppp2r1b	0.556199852	0.3698	0.872242374	0.371730724	0.479692865	0.652822827	0.081715298	0.1323949	6.014715395	5.88569922	1	0.4528	0.292379183	0.457633147	0.453831026	0.692553527	0.083759959	0.106227918	1.600202991	6.944625042	0.25645373	0.5366	0.209192364	0.541483436	0.322841205	0.525509432	0.086809575	0.084430568	21.54026001	4.577605453
Slc38a7	0.130502854	0.1153	0.880553334	0.122866005	0.156187209	0.363064169	0.174455988	0.25847799	1.422182294	11.41433974	0.130502854	0.1662	0.096143964	0.165284532	0.132754715	0.426402747	0.125318096	0.226778736	2.183772332	9.703319205	1	0.3726	0.901818435	0.366684623	0.531925285	0.694598917	0.092543403	0.134086021	8.342689984	7.210663195
5430405H02Rik	0.912534635	0.6549	0.919245452	0.621313268	0.751859593	0.838001929	0.086740261	0.066189573	1.487176841	4.042767204	1	0.7041	0.788618766	0.713944401	0.78601492	0.875385832	0.067844294	0.047360433	5.219858176	3.402903799	0.464189732	0.4943	0.735166321	0.506400326	0.532459169	0.694953282	0.141716112	0.093176628	16.01466672	5.917052688
Ctrc	0.060621375	0.0287	0.892182611	0.053601852	0.056246168	0.211836563	0.795900627	0.339831351	9.797937795	3.14185828	1	0.8872	0.914625515	0.890253649	0.920861063	0.943909321	0.052391661	0.016617621	15.46529944	0.432218486	1	0.4196	0.134116325	0.402749573	0.300246913	0.505364201	0.486157622	0.122406474	6.97135174	1.27196984
Zfp512b	0.315282714	0.2895	0.900861713	0.28643192	0.356275478	0.55647353	0.150235911	0.164043116	15.34757979	6.823746536	1	0.771	0.006889939	0.772726288	0.026894318	0.217370657	0.109285267	0.036459195	6.666571492	3.836686712	0.006637403	0.0152	0.28746182	0.013289182	0.013551113	0.092854953	0.303994388	0.455242825	4.262061762	15.08899955
Pcnt	0.018556578	0.0005	0.791270682	0.000508638	0.000994731	0.022542502	0.234271235	0.64557928	0.891623788	30.77352543	0.779666933	0.3574	0.163443707	0.357831861	0.307846053	0.591997311	0.083485274	0.137101054	23.45023158	11.6722896	0.25645373	0.0977	0.646904333	0.09739262	0.154152708	0.353526771	0.13815888	0.282321105	21.10983545	15.49432247
Rxrg	0.130502854	0.1424	0.518841152	0.142971945	0.16944205	0.378480935	0.192772971	0.242459895	8.43334923	5.353281109	0.556199852	0.254	0.685971604	0.250471459	0.357616062	0.630249698	0.217652226	0.179843166	23.44401015	4.902449964	0.045922388	0.0581	0.139745308	0.054939319	0.062164554	0.215692396	0.331649657	0.337560904	5.312825913	7.976155227
Cyp1a2	0.130502854	0.1063	0.728768784	0.105193776	0.143120645	0.346495982	0.127732114	0.274508125	9.324846241	373.7684272	0.556199852	0.302	0.961094717	0.306260406	0.424860792	0.673760191	0.065661276	0.156037161	14.3889274	177.2093562	0.102150163	0.0387	0.263772292	0.039678515	0.06189746	0.215259232	0.180090871	0.366857102	13.47638393	402.9448692
Gm38077	1	0.4967	0.047194671	0.505933571	0.152796182	0.359230449	0.062908941	0.093296401	16.96398812	1.628048139	1	0.9856	0.701219087	0.985135571	0.897708994	0.933424677	0.008010108	0.002157515	1.208374375	0.374274863	1	0.6296	0.949010157	0.629096191	0.764581296	0.843929135	0.113570308	0.064519245	0.878904402	1.534113018
Nudt16l1	0.002059706	0.0015	0.838087623	0.001482084	0.002188074	0.035505357	0.271106696	0.593371266	5.971720739	40.1499312	0.661101874	0.2527	0.006858362	0.2486647	0.025756801	0.212894497	0.099057421	0.18068656	4.57211222	15.76307179	0.00086121	0.0007	0.265732598	0.000260167	0.00062139	0.016644457	0.280406246	0.674187432	5.839053172	46.52922008
Elovl5	0.009488656	0.0005	0.165584142	0.001012997	0.001290906	0.026273808	0.465294164	0.612939546	3.833567216	2294.092645	0.315282714	0.2254	0.888325971	0.227983167	0.30487072	0.590348007	0.192231769	0.190729611	23.93606843	793.1844561	0.003095324	0.0018	0.852792932	0.000764242	0.001827918	0.029122016	0.344821488	0.62670906	18.04278153	1146.092749
Gm48766	1	0.8892	0.926948839	0.86915515	0.918704494	0.939522312	0.174517976	0.020009383	2.257079875	0.370403918	1	0.8574	0.928394628	0.870825022	0.910792175	0.939588889	0.18604786	0.019738413	1.62478006	0.439284588	0.185877343	0.1104	0.998033555	0.108074308	0.161991024	0.362761234	0.627791341	0.271746906	18.54158705	1.408222962
Pdcd4	9.64091E-06	0	0.868070707	6.16825E-07	0	0	0.218702371	0.833600957	6.087815106	234.4672285	0.315282714	0.1722	0.924167053	0.170769284	0.251305739	0.546970214	0.072932731	0.223200297	4.286068612	89.13326644	1	0.5109	0.025484226	0.50879321	0.09057412	0.265096614	0.034632251	0.092564057	5.207981113	54.70177137
Pbk	1	0.7236	0.488561377	0.730639365	0.689956254	0.798124594	0.160322847	0.044189338	14.94384307	0.454864514	0.206707582	0.1552	0.98817152	0.16800628	0.219235992	0.519794078	0.893939861	0.224990619	2.303958482	0.936775657	1	0.502	0.999999983	0.68003087	0.732258292	0.824415022	0.125023514	0.054000211	16.30885884	0.1352383
Kdm3b	1	0.2448	0.0391012	0.235628394	0.114601357	0.309310577	0.15694347	0.186930503	3.442322781	8.334585412	0.165047104	0.0439	0.807788062	0.038449652	0.071321709	0.334887727	0.166750168	0.36961236	1.153069056	11.1972133	0.464189732	0.1003	0.892964755	0.094256651	0.167689734	0.369531594	0.144195392	0.285611794	19.23539147	9.786342799
Faap100	0.165047104	0.2365	0.031589842	0.229944524	0.086408342	0.267214897	0.198176885	0.189744801	11.35034751	7.484006892	0.315282714	0.1125	0.032906086	0.109699221	0.077570498	0.34617993	0.133045676	0.270216659	7.193620702	6.835722742	1	0.6142	0.143567113	0.625522644	0.357392368	0.555572696	0.082237822	0.065283996	4.193088652	3.545109685
F630028O10Rik	1	0.7954	0.489797332	0.810597827	0.722994279	0.819442742	0.167114541	0.029802074	23.24558992	0.911066407	0.846100784	0.6852	0.831308988	0.686128468	0.754475639	0.858783518	0.215984902	0.052786035	0.080181609	0.685188134	0.185877343	0.0986	0.822519864	0.099137327	0.149116446	0.348079635	0.511257522	0.280528952	16.01122476	1.266672748
Pcnx3	0.102150163	0.0199	0.023597336	0.017144505	0.024883954	0.137593626	0.090989658	0.435968529	4.006474509	26.64781604	0.25645373	0.2478	0.925869657	0.250674931	0.30759418	0.591920597	0.077707455	0.179748508	21.37091395	17.3285915	1	0.4093	0.216405894	0.410370896	0.380917485	0.575472027	0.09314061	0.120052299	0.582208902	15.2951337
Ikzf1	0.060621375	0.0103	0.039940721	0.011676216	0.017836082	0.112706443	0.30688508	0.464748256	20.76767517	5.518853469	0.102150163	0.039	0.820188334	0.037863876	0.063431487	0.318762278	0.310978731	0.370952052	18.0163772	4.235653601	0.018556578	0.0083	0.506969206	0.01319097	0.015863377	0.101643357	0.238943135	0.455792863	22.83843887	4.088143978
Appl2	0.079122527	0.0302	0.738776815	0.022617937	0.043803217	0.184284402	0.216640117	0.414128345	7.325152931	17.0604373	0.779666933	0.4137	0.89892946	0.415782555	0.554220258	0.754244596	0.092869694	0.118403035	13.73966814	6.666821162	0.03437867	0.002	0.758136644	0.004960029	0.005464342	0.055298249	0.180351114	0.523089848	8.913564933	12.5055495
Serpinf2	0.384198835	0.2011	0.685971604	0.206669973	0.288352964	0.496292004	0.076219627	0.201920978	3.707332552	205.1589301	0.079122527	0.0309	0.033865702	0.037800609	0.039610202	0.26116398	0.170697361	0.371097793	1.646612981	345.736593	0.00086121	0.0003	0.10690017	0.000153477	0.000362994	0.011624583	0.17106404	0.69472231	2.124986905	465.8434883
Mafk	0.03437867	0.0199	0.921897556	0.028832545	0.034750334	0.164917186	0.165658525	0.394211897	18.68480014	32.91037802	1	0.6803	0.524132665	0.675277783	0.682742324	0.820944043	0.05862297	0.054953069	16.3318444	11.65589896	0.130502854	0.0081	0.892182611	0.007381647	0.014941461	0.09806553	0.263471324	0.496950358	20.96225676	38.59657556
Irs2	0.018556578	0.023	0.820151899	0.279161125	0.039150836	0.174870515	0.80068573	0.167096601	16.21340804	118.9276343	0.464189732	0.1947	0.825610025	0.201393289	0.29702163	0.583822835	0.174970221	0.204842034	13.66597527	22.82896588	0.018556578	0.0072	0.919539171	0.014436873	0.015201454	0.099040157	0.555343805	0.449057669	15.01997465	49.59904204
Sh3yl1	0.661101874	0.444	0.022344943	0.441304336	0.078765363	0.253139096	0.112598065	0.110861527	17.69444075	4.174621057	1	0.5953	0.851331984	0.575056076	0.715126494	0.837326651	0.131221522	0.076499082	17.52150052	3.815102618	0.315282714	0.3995	0.92711495	0.393666445	0.430398073	0.617100495	0.078060303	0.125261937	17.5246637	2.986823775
Gm38375	0.206707582	0.7357	0.212053571	0.619415681	0.319304788	0.524125702	0.432863796	0.066599505	6.402894306	1.002925573	0.060621375	0.0499	0.642587066	0.051085263	0.069363474	0.330094521	0.631360293	0.344236639	22.54676701	2.09718217	0.231580656	0.1055	0.992931689	0.105183011	0.164533352	0.365997044	0.86271467	0.274518563	19.11687664	1.204531867
Gatad2b	0.130502854	0.153	0.771912007	0.150710271	0.180755441	0.392096093	0.077481298	0.23680065	8.172220344	26.32558311	1	0.677	0.820188334	0.687857243	0.776679866	0.870246186	0.026175686	0.052443457	15.60466224	11.1156582	0.779666933	0.2561	0.88429616	0.250809678	0.388151538	0.582025775	0.066070436	0.179685858	14.30089802	20.72422665
Cela2a	0.060621375	0.0287	0.892182611	0.053601852	0.056246168	0.211836563	0.795900627	0.339831351	9.797937795	3.14185828	1	0.8872	0.914625515	0.890253649	0.920861063	0.943909321	0.052391661	0.016617621	15.46529944	0.432218486	1	0.4816	0.134116325	0.458096525	0.31457492	0.518101985	0.436831941	0.10609848	6.674514289	1.184925511
Gpbp1l1	0.165047104	0.0896	0.702107816	0.089598125	0.134206475	0.3359603	0.083229422	0.29067545	11.1691309	20.39640559	0.779666933	0.4918	0.572214682	0.494838137	0.564620496	0.759889745	0.036526925	0.096171484	23.36800311	9.606715447	0.25645373	0.039	0.900861713	0.042632214	0.073927788	0.238188435	0.078050568	0.360518723	13.00878417	25.34350605
Gm37694	1	0.7848	0.139049667	0.775512883	0.371907792	0.569736786	0.14128772	0.035960061	7.252507312	0.230349604	0.185877343	0.0705	0.999509436	0.071815605	0.115977898	0.4057439	0.721331631	0.312320194	17.84656045	1.106434487	0.510194792	0.297	0.999706664	0.297850498	0.413021684	0.602538247	0.616905276	0.159377555	1.503160649	0.622130908
Rassf3	0.03437867	0.0144	0.308464795	0.011521372	0.021212358	0.125598031	0.256047753	0.46571823	9.875968172	218.0154915	1	0.3306	0.134254851	0.341223208	0.277701471	0.569692733	0.100496869	0.142932028	9.395620645	57.799627	1	0.6893	0.390998631	0.659269687	0.613014533	0.749470662	0.037404493	0.058204539	8.066383261	32.81884686
Gm2792	1	0.3848	0.004661068	0.373117397	0.018114138	0.113919712	0.273520714	0.131933582	10.99686501	1.531273814	1	0.4228	0.941832659	0.427029065	0.590954973	0.772290034	0.212091746	0.115032825	13.92221749	1.715174631	0.779666933	0.2229	0.317354016	0.233698622	0.303053578	0.508265925	0.44160243	0.187879502	6.093082722	2.274401857
2210039B01Rik	0.130502854	0.1503	0.656943268	0.233890161	0.19886903	0.411673447	1.103338079	0.187785013	10.57966709	2.282442365	0.720384404	0.3387	0.999376249	0.337595609	0.481732635	0.710086441	0.517085083	0.144237478	1.546397248	0.779743877	1	0.8431	0.999975989	0.842653343	0.914735125	0.935405441	0.391819269	0.024369912	15.5045256	0.319361817
Frg1	1	0.1791	0.435200436	0.179359643	0.276689179	0.486333736	0.123342179	0.217786421	2.464479109	29.05762055	0.384198835	0.2547	0.957160862	0.256392768	0.348613375	0.624165242	0.058387337	0.177114717	0.343714731	14.73054722	1	0.8241	0.466437644	0.820804332	0.717402389	0.814447793	0.010973592	0.028053042	0.956603138	9.084190999
2010320M18Rik	0.004570472	0.0037	0.949010157	0.002197201	0.004231711	0.05187111	0.134613411	0.571881484	0.410734182	14.21551964	0.464189732	0.1563	0.914625515	0.153894144	0.247776809	0.543883616	0.126118205	0.234543386	1.051919554	11.68634495	0.556199852	0.3057	0.949616349	0.306699071	0.426317533	0.613746214	0.087945217	0.155865064	14.4240714	7.228480363
Dennd1a	0.060621375	0.0252	0.37162592	0.020098667	0.036824344	0.169317376	0.183543058	0.423550932	8.340930307	19.67929539	0.25645373	0.1367	0.461992211	0.142763399	0.196234621	0.494135608	0.117760191	0.242615964	0.56279925	13.45663606	0.25645373	0.1804	0.691234416	0.177239789	0.241964695	0.450267027	0.10372428	0.219101675	4.611386524	10.32293629
Rad21	0.00086121	0.0001	0.877371415	0.001407397	0.000336904	0.011411625	0.089735538	0.59609793	2.335064532	50.11338712	1	0.462	0.909198124	0.433001721	0.608473101	0.783075855	0.050823047	0.113273444	21.5174674	25.24722304	0.079122527	0.0302	0.851331984	0.031662527	0.050949628	0.192821686	0.115989897	0.386329482	21.33637936	46.39578964
Cybb	0.009488656	0.0225	0.794669957	0.021985556	0.020348339	0.122755368	0.144694269	0.416406688	19.5066595	17.51086746	0.464189732	0.3111	0.853373179	0.309523133	0.409362589	0.664430188	0.079758755	0.154762086	16.16726858	14.11665967	0.556199852	0.2352	0.892964755	0.230124404	0.347374311	0.546522737	0.167851262	0.189654838	16.92072754	19.59664929
Serpinb6b	0.556199852	0.451	0.239899171	0.451884577	0.384741825	0.578350552	0.278903466	0.10784299	1.782970235	2.54813729	1	0.8151	0.811786141	0.807046728	0.851465923	0.909688262	0.109886227	0.030414977	4.632510768	1.082975137	1	0.7963	0.584758366	0.795212328	0.765778587	0.844287406	0.150921843	0.032474148	17.02409856	1.025026238
Hnrnpr	0.206707582	0.0944	0.880954996	0.085571057	0.141581401	0.345016436	0.106291462	0.295235562	1.866287596	21.05965821	0.045922388	0.0363	0.862073023	0.029686462	0.047523174	0.282085629	0.131679704	0.391766935	2.884733347	24.49986779	0.009488656	0.0105	0.898563462	0.008915027	0.0127425	0.089717141	0.15743668	0.483970506	22.58447684	33.56353232
Tada2a	0.556199852	0.2644	0.944132269	0.265204025	0.384248921	0.577937736	0.095141273	0.173151718	7.619514552	5.057187968	1	0.9744	0.869721647	0.974401802	0.951851447	0.961649041	0.01395476	0.003732674	19.83866825	0.876734635	0.25645373	0.3498	0.843166126	0.36152319	0.373475909	0.56975073	0.137467757	0.13583629	23.57780689	8.210078714
Fmnl2	0.102150163	0.8349	0.084978871	0.645684483	0.164584448	0.373086265	0.132669161	0.061016716	20.05457322	9.713983445	0.464189732	0.1072	0.120470093	0.097881668	0.133333854	0.427004359	0.119260163	0.281816036	22.32269927	8.528777802	0.060621375	0.0197	0.871257344	0.038972958	0.042524313	0.174988648	0.245616871	0.368430066	18.51007363	18.13975209
Zfp414	0.079122527	0.0283	0.369990636	0.024994134	0.044108011	0.185121535	0.295682299	0.406022567	3.122508564	6.326984477	1	0.6606	0.899496739	0.662241023	0.778887117	0.871033591	0.081843375	0.057596007	23.91251239	1.993311082	0.661101874	0.2607	0.863666891	0.266147821	0.389726152	0.583113516	0.195277431	0.172733866	21.23144417	2.87505787
Birc3	0.25645373	0.2063	0.642587066	0.211805447	0.266237636	0.477003967	0.165324307	0.199138071	20.22285897	5.073420847	0.912534635	0.5915	0.465545781	0.574078275	0.599124821	0.777547936	0.129071942	0.076724477	11.25026702	3.485524965	1	0.978	0.336655895	0.978154102	0.664979751	0.780675415	0.018227339	0.00318037	13.44656629	0.435060407
Vcp	0.000539749	0.0002	0.851255259	0.000335776	0.000406832	0.012772603	0.111678702	0.663647042	2.845824794	249.5784109	0.001345187	0.0061	0.773502066	0.003450946	0.003337801	0.076423131	0.115100303	0.545584419	5.19944902	253.0886109	0.006637403	0.014	0.941577101	0.011225999	0.012811032	0.090006186	0.103102444	0.467599519	2.387087257	257.9354591
Dennd6b	0.315282714	0.3822	0.797408891	0.390687221	0.416586745	0.603712555	0.134087099	0.12621066	9.501327763	1.870433573	1	0.8006	0.351239491	0.80528984	0.63112264	0.794025238	0.112002737	0.030719051	12.16806933	1.202002204	0.779666933	0.6047	0.868070707	0.611320019	0.698800314	0.803688668	0.145457801	0.068360425	6.798379893	1.847051913
Mfsd9	0.206707582	0.1324	0.926722616	0.143958795	0.195923559	0.409101164	0.327467404	0.241723972	5.1641022	2.761945102	1	0.7414	0.868611346	0.748911373	0.827243797	0.897263067	0.131770447	0.040788209	20.64609649	1.173464817	0.384198835	0.1234	0.034911786	0.120847786	0.083989429	0.254297956	0.427981619	0.260205997	9.806176269	3.540006365
Igsf10	1	0.9758	0.042760068	0.976157014	0.151311507	0.356973406	0.045003104	0.0034741	13.98018697	0.255173051	1	0.7433	0.645263868	0.730442191	0.759858335	0.861680839	0.037479045	0.04422643	22.53520523	0.912959923	0.661101874	0.1329	0.866397155	0.129631089	0.223395238	0.430632277	0.591121237	0.252855703	4.974720514	2.467218644
Plac8	0.315282714	0.13	0.867371856	0.126600288	0.200845071	0.413963675	0.277474688	0.255343053	15.89004896	16.6214557	1	0.8529	0.725334059	0.851787419	0.846534451	0.90712679	0.080777244	0.022854077	6.649668688	4.80371912	1	0.7197	0.216405894	0.719967134	0.4762264	0.652215765	0.113107455	0.04620929	16.42877197	7.654340132
Slc49a4	0.00086121	0.0002	0.912141411	7.59973E-05	0.000207033	0.008226821	0.325731299	0.719604663	0.418224811	91.24645058	0.000197643	0	0.738622797	5.3295E-05	0	0	0.266816952	0.7311814	21.36152525	76.9131568	0.001345187	0.0003	0.761897839	4.63404E-05	0.0001559	0.007541563	0.292185511	0.735572343	20.35809191	65.41736348
Hmg20a	1	0.6979	0.339531508	0.704741823	0.58848937	0.731772867	0.02603971	0.04913532	6.322707591	3.876254858	0.384198835	0.6918	0.093663864	0.691583614	0.247360108	0.543783047	0.048618094	0.0517075	5.370887982	5.896226056	0.912534635	0.2788	0.466437644	0.278144027	0.383810183	0.578187094	0.098620917	0.167529098	2.189093855	9.307660732
Unc93a	0.000539749	0.002	0.756599197	0.002060782	0.001408804	0.027607698	0.699293283	0.575469272	8.997660672	2.672980293	0.130502854	0.0945	0.984745248	0.09306326	0.133308679	0.427004359	0.70125902	0.286888436	1.001092818	1.350788463	1	0.2048	0.256110946	0.208598569	0.274324582	0.481211669	0.566205641	0.200869084	7.318697728	1.31346139
Pcmtd2	0.206707582	0.1892	0.93140284	0.188708548	0.242483166	0.45576048	0.096282964	0.212138342	8.055882385	19.575658	0.384198835	0.4033	0.077762338	0.401829434	0.195784022	0.493819053	0.024074645	0.122693243	20.603476	9.652108557	0.079122527	0.1336	0.490718168	0.132618217	0.134671395	0.330213097	0.09869407	0.250451887	12.30219503	15.79136842
Il6st	0.00011505	0	0.919733486	5.39403E-06	0	0	0.22983074	0.792457139	17.77301328	164.3955922	0.384198835	0.1648	0.857395373	0.166599724	0.252533	0.548443422	0.094389122	0.225911604	16.19712398	64.09494619	0.00011505	0	0.870721248	1.08979E-05	0	0	0.294834554	0.775883665	17.62211339	240.2510768
Mprip	1	0.5483	0.006311608	0.535998819	0.024520661	0.136344147	0.032954204	0.085765628	3.466923517	12.11380952	0.206707582	0.0727	0.114341978	0.072837811	0.097400058	0.377210225	0.104478186	0.310959342	0.242031107	26.88883069	1	0.3413	0.291578693	0.339245567	0.388074595	0.581965338	0.075720341	0.14364225	23.66843201	19.2634715
Enc1	0.315282714	0.0408	0.838087623	0.079097504	0.0963452	0.282028249	0.318195682	0.302961675	16.9955696	9.987160419	0.779666933	0.1529	0.946164326	0.157006281	0.262314139	0.55694437	0.214244174	0.232374852	5.924790373	4.921779023	0.556199852	0.4034	0.129612821	0.407644164	0.276907634	0.483393874	0.127926396	0.120890285	11.61694712	3.155819569
S1pr3	1	0.5351	0.216797696	0.459467752	0.414171456	0.602134872	0.189878281	0.105716095	17.13563455	2.338138642	1	0.5475	0.916285669	0.474599892	0.66391312	0.811069384	0.341569531	0.101559189	0.666992922	2.293212711	1	0.5145	0.819795544	0.516338821	0.655720105	0.774902027	0.294259428	0.090648237	2.303851261	1.493367778
Sptan1	1	0.4675	0.21018768	0.4536932	0.39600734	0.588766739	0.065628035	0.107332988	11.89719603	15.45974283	0.315282714	0.3002	0.049777494	0.289546659	0.13312945	0.427004359	0.053261585	0.162755063	5.44811912	12.11469226	1	0.5644	0.914625515	0.548669806	0.703268694	0.806502278	0.045043248	0.08269848	10.65713007	10.28279852
Sco2	0.000197643	0	0.8041633	0.000108956	0	0	0.268679745	0.707187587	3.09522603	104.0110688	0.004570472	0.0002	0.929878493	2.79002E-05	9.74139E-05	0.01090075	0.325304904	0.75073501	0.907241075	111.4324225	0.003095324	0.0062	0.918020446	0.005621397	0.006030097	0.058155469	0.122471144	0.515032342	22.41101398	50.78489715
Vldlr	0.102150163	0.7296	0.006437166	0.706427249	0.023820362	0.134307074	0.190326461	0.048808793	3.597055722	10.27672099	0.206707582	0.1271	0.328631734	0.133588731	0.172160349	0.470077641	0.348132416	0.24968075	1.785327518	16.58717033	0.206707582	0.0629	0.027587658	0.063950165	0.05508028	0.201528371	0.387017812	0.323378064	3.80352493	16.78350037
Tbc1d10a	0.018556578	0.0153	0.767267545	0.009539988	0.017748278	0.112361426	0.182228835	0.479218335	12.5209944	7.946351838	0.912534635	0.5246	0.93120847	0.537688781	0.673883013	0.816171846	0.057866706	0.085353031	8.843412348	2.415681055	1	0.231	0.965070599	0.241024586	0.380439611	0.575309476	0.222407957	0.184311308	20.68715354	9.523660448
Mtr	0.384198835	0.2299	0.858870626	0.231767088	0.321762425	0.525822228	0.135685796	0.188836031	3.951561397	8.401399403	1	0.762	0.369388407	0.745262695	0.62880009	0.793569647	0.040717728	0.041461715	17.2275768	3.830576747	0.384198835	0.5294	0.000362998	0.525065754	0.001448628	0.026000006	0.127286075	0.088461802	6.679368937	5.611932373
Hunk	0.185877343	0.3052	0.002209496	0.303234306	0.008610555	0.075824433	0.341289529	0.157230078	11.3704833	1.194781337	0.384198835	0.418	0.905146922	0.423732356	0.472816776	0.70492199	0.239793613	0.116012882	11.01746793	0.91876751	1	0.4281	0.243397376	0.422098941	0.407600804	0.59833648	0.445239991	0.116500861	5.115919688	1.504549087
Maged2	0.045922388	0.0202	0.758136644	0.018934248	0.031894316	0.157694711	0.405158038	0.428248266	5.776769251	5.489090923	0.079122527	0.0618	0.856928902	0.065227816	0.08826574	0.364107636	0.310367567	0.321506218	6.313423742	3.500737723	0.003095324	0.003	0.832342093	0.002785205	0.003934519	0.045352614	0.439916091	0.55829646	4.422645598	6.80726053
Tmsb15b2	1	0.5423	0.023603347	0.53843283	0.084983224	0.264656851	0.214988582	0.085171723	4.599630844	1.254954	1	0.6145	0.877269054	0.624769901	0.745180121	0.854547982	0.234126092	0.065445557	18.99917139	1.094538146	0.315282714	0.3792	0.867371856	0.366442362	0.412765282	0.602318708	0.229201273	0.134167706	2.702148446	2.218152307
Sod3	0.661101874	0.8984	0.209474779	0.89235623	0.469473142	0.644527807	0.044628666	0.016283352	3.351970365	7.419325985	0.661101874	0.2832	0.075949105	0.278289588	0.183454337	0.481759715	0.141000824	0.16746712	9.545548741	23.23687675	0.661101874	0.4077	0.901721872	0.416289725	0.535004499	0.696501226	0.094671298	0.118249401	10.13040837	16.05258966
Lgals8	0.25645373	0.1343	0.322357582	0.131801659	0.1815322	0.39261762	0.081703437	0.251104405	4.450105736	92.62006655	0.206707582	0.1697	0.004990012	0.163412717	0.018411941	0.179401642	0.082096776	0.228022984	22.74381351	76.81667857	0.002059706	0.0033	0.855798416	0.003322256	0.003667352	0.043663172	0.232106753	0.547869192	22.0692419	205.0151861
Fam129b	0.00086121	0.0066	0.898780851	0.006633543	0.002731244	0.040474386	0.297184499	0.504133624	9.790443845	5.044597639	0.384198835	0.3067	0.91111647	0.296700058	0.387173118	0.650103862	0.348801495	0.159840694	3.337138786	4.314374906	0.165047104	0.0894	0.047182004	0.088335774	0.080386624	0.24865845	0.217974877	0.292085901	23.61599136	3.014327769
Agtr1a	0.779666933	0.5335	0.885059647	0.521663118	0.644763356	0.769839209	0.115840766	0.089310611	8.193597099	14.11735677	0.018556578	0.0075	0.806065656	0.00533806	0.01064404	0.136950443	0.172625081	0.518380412	1.988272396	26.74955087	0.060621375	0.018	0.949337973	0.014334153	0.027997832	0.139739419	0.157940399	0.449593948	4.222386721	24.30585486
Epg5	0.013363847	0.0072	0.866686598	0.004818786	0.009469863	0.079850445	0.29592311	0.524927628	1.406222076	27.83937352	0.661101874	0.3953	0.740326662	0.390539726	0.50291284	0.722834539	0.111670753	0.126257788	18.88340561	12.51046878	0.018556578	0.0189	0.674734409	0.018808401	0.024775611	0.129922682	0.228530391	0.42877047	21.1321647	27.32392275
Adprm	0.004570472	0.0028	0.743251839	0.006361468	0.005446026	0.059707089	0.133258412	0.50691686	3.39922249	12.5020795	1	0.5674	0.898563462	0.549730234	0.702446161	0.831424171	0.04402022	0.082444519	8.438783993	4.624292068	1	0.9999	0.344323823	0.999845664	0.677449722	0.789364098	0.010772918	2.22614E-05	15.97757083	0.108004889
Gm24950	0.661101874	0.1211	0.366892865	0.13498381	0.200963099	0.414018908	0.430352257	0.248580531	21.02734128	2.968612104	1	0.6237	0.384144098	0.637312026	0.590352327	0.771819852	0.103477156	0.062774874	23.67091571	1.16135719	1	0.8209	0.166317196	0.751655862	0.418358464	0.60692354	0.063815153	0.040283433	16.19044838	0.730303754
1700037H04Rik	0.102150163	0.0277	0.055091812	0.024562891	0.038184725	0.172299044	0.322672375	0.407443742	7.388781019	8.65717286	0.25645373	0.0794	0.047042267	0.076534174	0.078713297	0.347914963	0.357780074	0.306169571	7.619984021	5.981350825	1	0.3138	0.850882617	0.321557483	0.472151487	0.648927422	0.121211839	0.150155296	1.730360147	2.239084729
Bcl2a1d	0.009488656	0.0007	0.946486272	0.001015954	0.001587734	0.029163352	1.128621035	0.612793989	18.55193655	8.297772333	0.03437867	0.0259	0.820188334	0.027771321	0.038122307	0.258093506	0.652705011	0.397337302	17.20520597	3.840056523	1	0.2881	0.919733486	0.299743564	0.449717454	0.63181603	0.251265663	0.158618738	18.98655778	2.390772614
Taok3	0.315282714	0.057	0.855798416	0.050494965	0.095950711	0.281803106	0.140933587	0.345296486	9.332460126	145.1725693	0.661101874	0.3495	0.862073023	0.3480019	0.475771425	0.706961062	0.093429077	0.140523766	8.496248257	64.48632076	0.130502854	0.0079	0.013081172	0.007423561	0.011580878	0.085244993	0.169188576	0.496566432	9.809393637	143.5110113
Acad8	0.045922388	0.0075	0.2466927	0.005109731	0.011271801	0.087905664	0.116447114	0.521189728	5.927572652	31.48497472	0.315282714	0.0688	0.180338245	0.060984234	0.100884107	0.383458826	0.09150438	0.327848464	6.307024556	25.58297013	0.079122527	0.0896	0.775865721	0.084082392	0.108162718	0.292484952	0.109092057	0.29696733	5.937125151	29.73154714
Dazap2	1	0.7406	0.928456608	0.743393647	0.838136003	0.88909988	0.026181751	0.041807802	1.925156512	14.12372403	0.556199852	0.3835	0.032731889	0.381819156	0.106451596	0.393284319	0.041985963	0.129071354	0.911314451	24.01525682	0.315282714	0.1046	0.033865702	0.101707114	0.076786427	0.243195614	0.043856612	0.277937286	23.68387612	32.06303339
Pars2	1	0.9732	0.926948839	0.97440827	0.967911302	0.971396736	0.002699143	0.003731721	19.07867001	0.288990874	1	0.5667	0.861248578	0.579315683	0.707728907	0.833996663	0.190963963	0.075520961	23.303727	1.54575186	1	0.5242	0.025026336	0.527195433	0.089360703	0.263879049	0.135775388	0.087932907	18.92351083	1.292188037
Ncapg2	0.556199852	0.1474	0.458019055	0.150794089	0.229924034	0.443823394	0.707774297	0.23674071	2.997672425	1.933110575	0.165047104	0.0229	0.949616349	0.025476227	0.044428482	0.27363123	0.417108252	0.404458168	1.995994448	1.476636881	1	0.5069	0.602215823	0.507278369	0.605637194	0.744059184	0.242371374	0.092951568	18.89832326	0.727554974
Rfx4	0.000700479	0.0001	0.924167053	0.000334542	0.000277434	0.009881881	0.881977374	0.663802133	4.055701959	9.68731097	0.315282714	0.1882	0.14869451	0.189009437	0.195110609	0.493679549	0.353542601	0.211960529	0.699589736	5.931859575	0.384198835	0.0942	0.858398896	0.087756438	0.155167072	0.354578302	0.409577831	0.292738922	2.476860666	3.971451467
Sgms2	0.079122527	0.0664	0.123057525	0.063903959	0.077709693	0.251596355	0.142508147	0.32344635	8.165352995	45.94197561	0.206707582	0.17	0.229001812	0.171391277	0.191191016	0.489704573	0.138016659	0.222800651	4.105473358	32.28774392	1	0.3979	0.913910959	0.404865901	0.565183584	0.71865002	0.11185696	0.121749	2.646407169	26.12329571
Btc	0.018556578	0.0034	0.569135435	0.00291377	0.005772323	0.061296208	0.497744236	0.555654673	2.845387693	21.37431455	0.079122527	0.0031	0.886009879	0.006567231	0.008186336	0.120445253	0.424830511	0.504802948	3.158261744	24.6826353	0.03437867	0.0045	0.851255259	0.002706998	0.006431927	0.060096897	0.353205353	0.559954387	0.380609291	13.20270179
Cyld	0.006637403	0.003	0.892182611	0.002547456	0.004557553	0.05398878	0.121418113	0.563466265	18.37643272	48.21091943	1	0.6634	0.025465531	0.668468294	0.092438291	0.369857765	0.00553979	0.056328114	9.844461513	13.29072776	0.018556578	0.0014	0.902830829	0.002356668	0.003351177	0.041263641	0.197702166	0.567919116	16.93415931	80.85961479
Cdc20	1	0.5962	0.039889801	0.585202675	0.135799619	0.33766047	0.366754729	0.074179117	1.414151385	1.101459272	0.185877343	0.0258	0.975712614	0.034046207	0.053665112	0.296753311	0.85131722	0.380140129	9.102396304	2.970276034	1	0.5712	0.985571661	0.570941513	0.725053703	0.819836437	0.423926354	0.077449736	20.41666641	0.637397145
Rec114	1	0.9416	0.427409811	0.907614562	0.726812026	0.821146138	0.0169811	0.013877344	4.416982107	1.414544441	0.315282714	0.0414	0.880688259	0.045324522	0.079168833	0.348479369	0.627572719	0.355057158	14.28689009	5.887234369	0.069871951	0.159	0.944132269	0.16040223	0.143396396	0.341781394	0.430127913	0.23004967	3.876952589	3.071455098
Bank1	0.464189732	0.4023	0.369990636	0.409770984	0.408865959	0.598254087	0.147371997	0.12023626	3.355671386	1.949766156	0.384198835	0.3136	0.120470093	0.318797471	0.232164034	0.532412541	0.14916259	0.151198782	5.858772787	2.362153891	0.001345187	0.0004	0.493551108	0.000153153	0.000409214	0.0125407	0.641789982	0.694801259	6.045879071	8.101883285
Xrcc1	0.006637403	0.0096	0.791270682	0.041309495	0.01427046	0.100532387	0.24372046	0.363309669	5.2364986	9.997718912	0.661101874	0.4678	0.66656701	0.473154811	0.550661606	0.752301489	0.137862077	0.10195128	1.668628852	5.853755651	0.661101874	0.0825	0.912940798	0.082422768	0.148910518	0.347888611	0.2045839	0.298928831	2.067953716	7.109106504
Raet1d	0.00086121	0.0003	0.418421834	4.15341E-05	0.00013999	0.00624686	0.669667349	0.73894548	6.865669671	44.29938206	0.130502854	0.0458	0.935340407	0.04943423	0.078748286	0.347932997	0.541932181	0.347227606	6.878553113	20.5794029	0.661101874	0.3079	0.897887471	0.309248955	0.439184001	0.624220273	0.174153996	0.154868796	7.575208963	6.348091933
Ints4	0.060621375	0.0327	0.888967377	0.038926178	0.05413348	0.208009776	0.110172244	0.368535206	5.892037061	11.45067244	1	0.8862	0.129460035	0.888657882	0.36436186	0.635254548	0.053229774	0.016871763	6.079523825	3.122645541	0.315282714	0.2225	0.055999681	0.224265611	0.133411684	0.328239031	0.109884151	0.192616058	23.96632125	14.65888348
Rapgef6	0.779666933	0.5188	0.874776826	0.52106953	0.637714187	0.765276293	0.054966024	0.089459164	5.145297968	9.926315327	1	0.4638	0.848596273	0.471890224	0.619803781	0.789585515	0.041856049	0.102295231	21.29245311	9.608978389	1	0.8282	0.369990636	0.838108503	0.655375438	0.77472527	0.014676045	0.025129333	4.125090693	3.951129993
Naip2	0.018556578	0.0001	0.928592784	0.000199291	0.00026538	0.0095799	0.481211741	0.684767099	1.181688022	28.34034742	0.000539749	0.0014	0.579907838	0.000605322	0.000947702	0.038916478	0.278562001	0.637658108	21.59696721	16.43870324	0.018556578	0.0232	0.771912007	0.030974417	0.030634231	0.147109958	0.24062367	0.388189483	23.52012601	15.11119122
Bin3	1	0.8175	0.018059258	0.816860254	0.068003269	0.234135225	0.045044457	0.028726723	1.058754066	2.723459705	0.03437867	0.0578	0.831308988	0.07384053	0.065429545	0.322434145	0.241083347	0.309640045	21.19685145	9.860521959	1	0.7569	0.685543122	0.773114935	0.788434505	0.858008611	0.043267054	0.036389489	5.013058402	2.213415274
Acpp	0.206707582	0.0488	0.868247611	0.077356605	0.101501087	0.289633592	0.499074033	0.305130556	4.164517221	8.6635289	0.25645373	0.4019	0.906018856	0.366776948	0.391477438	0.652424876	0.32130836	0.134054904	11.41167436	5.971886019	0.079122527	0.0007	0.83186572	0.003222863	0.002282199	0.033372825	0.481083431	0.549685657	16.38932288	17.41443288
Snapin	0.025421137	0.0116	0.423762107	0.013672305	0.019896082	0.121212726	0.251450048	0.453129487	7.870768207	14.85311224	0.206707582	0.0706	0.8041633	0.06686945	0.113636046	0.402760499	0.125808253	0.319146129	5.021167945	9.702636605	1	0.2376	0.961852355	0.231546258	0.378529566	0.573709208	0.162168589	0.188945819	1.657932528	8.362449423
Ap4m1	1	0.8404	0.566273879	0.841805517	0.777640903	0.853157621	0.014277683	0.024511316	11.64628494	2.676098624	1	0.87	0.791441883	0.870551968	0.876877913	0.922387796	0.033466457	0.019782691	2.977134679	2.243801221	0.060621375	0.0569	0.262120251	0.061359573	0.073823971	0.238095423	0.187053452	0.327272698	16.17808511	10.76411284
Stambp	0.102150163	0.1164	0.767267545	0.114711442	0.140837992	0.343996363	0.094620439	0.265614312	4.465335942	11.14750323	0.25645373	0.4586	0.846036722	0.43121259	0.417496793	0.669533532	0.076082439	0.113798308	22.55227696	9.467823214	0.206707582	0.1047	0.930028953	0.100554611	0.157424966	0.357032916	0.144316349	0.279092666	22.2213526	12.74271642
Mcrip1	0.556199852	0.2249	0.014171988	0.21846263	0.049150007	0.196300142	0.077603466	0.195614312	4.389168615	6.57202466	1	0.5414	0.00374602	0.540756637	0.014725031	0.159315381	0.115885142	0.084606825	5.973153948	8.938663753	0.384198835	0.3594	0.119234805	0.349050526	0.240428515	0.449037518	0.113790909	0.140154773	3.148449271	11.22110944
Gm37760	0.315282714	0.2896	0.868563539	0.296447645	0.358763753	0.558537925	0.239508093	0.159942512	15.28148398	5.034227429	1	0.9357	0.019546881	0.935951465	0.073669972	0.340583916	0.011313704	0.009498429	0.598135523	0.841501443	0.464189732	0.2585	0.798940123	0.254326456	0.356939656	0.555301616	0.108057195	0.178060728	7.16867373	3.651386367
Pan2	0.130502854	0.014	0.928394628	0.0138403	0.026243079	0.141753674	0.170692756	0.452218585	1.057506739	19.91837894	0.464189732	0.2404	0.940845437	0.245719591	0.349449395	0.624737901	0.16982386	0.182072515	17.20566307	17.63720136	0.130502854	0.0489	0.811786141	0.047997014	0.079714548	0.247388324	0.143547267	0.349900853	19.95652461	19.75827921
Elac1	0.912534635	0.4614	0.427409811	0.435292278	0.506319656	0.672243548	0.114632459	0.112604153	5.742865094	3.800461406	0.102150163	0.0558	0.916843839	0.065409589	0.090724275	0.367195295	0.240472739	0.321242435	20.91202375	8.116938641	0.130502854	0.0373	0.874776826	0.032336433	0.060113911	0.211577524	0.240449617	0.384540735	18.61145134	7.385108903
Zfp608	0.006637403	0.0051	0.871257344	0.011506594	0.009199754	0.078896907	0.607253125	0.465811384	0.978556462	30.85658309	0.079122527	0.3183	0.855967253	0.324121701	0.199662114	0.498058241	0.255131548	0.149192604	20.65017741	15.76676104	0.001345187	0.0002	0.848889612	0.001744235	0.000633123	0.016697542	0.496905579	0.584639682	21.40225073	29.54392321
Rbm22	0.661101874	0.7157	0.922897541	0.712417165	0.741142122	0.830133522	0.036096989	0.047653644	5.753049878	6.385638298	1	0.6989	0.78413161	0.710539571	0.782243521	0.872796088	0.023351668	0.048014849	20.65039402	5.916778051	0.912534635	0.6656	0.478097116	0.664118939	0.645616107	0.76821981	0.026866057	0.057212598	21.27030344	7.164245288
Lilr4b	1	0.7665	0.535137277	0.761482334	0.72905707	0.822619889	0.133595028	0.038488811	19.955366	1.27441759	0.018556578	0.0074	0.247873496	0.024390092	0.017089712	0.171328401	0.610675792	0.40801914	20.86796897	4.833799872	1	0.9036	0.598943319	0.906142872	0.819693938	0.876958223	0.089884087	0.01410791	2.421495968	0.524711295
Rwdd3	1	0.4432	0.031446724	0.449030757	0.107287066	0.298816098	0.147754228	0.108651244	3.131471265	3.66470371	1	0.6224	0.83591994	0.631473394	0.742587775	0.853444217	0.076347375	0.064012549	9.470733377	2.122288221	0.661101874	0.8386	0.855798416	0.843581794	0.790668407	0.859401597	0.109047863	0.024215199	0.108629243	1.731258802
Fign	0.03437867	0.0047	0.892182611	0.008899404	0.011256771	0.087831566	0.454180987	0.48409287	9.164235572	31.27950134	0.384198835	0.1332	0.925869657	0.135590082	0.215452666	0.51598254	0.252711716	0.248105396	5.432117907	16.71498401	0.315282714	0.0399	0.135877998	0.033039192	0.060733933	0.212957569	0.362116039	0.382708692	7.080377374	26.87557289
Copb1	1	0.634	0.881271282	0.627726066	0.753996699	0.839323913	0.045944659	0.064812021	2.29053243	37.9407181	1	0.9019	0.13220785	0.896053562	0.370760958	0.639491499	0.020340891	0.015697161	0.209502584	13.84827885	0.102150163	0.0435	0.887547333	0.046570507	0.072231458	0.235310826	0.120326557	0.352622021	21.49716912	104.5513738
Tacc2	0.045922388	0.0173	0.811549684	0.010755696	0.023016874	0.131811847	0.288738637	0.470683249	20.0573001	48.52662797	0.384198835	0.2441	0.656652532	0.305767933	0.348043079	0.623928261	0.312531419	0.156230617	22.26397704	37.72010346	0.165047104	0.0151	0.862073023	0.036787774	0.03975077	0.168733628	0.359880137	0.373459515	17.87325028	62.20246479
Lrrk1	0.000197643	0	0.654471148	0.000100208	0	0	0.315349273	0.710133901	8.490623915	11.97406897	0.661101874	0.1008	0.917839634	0.09822843	0.176187175	0.475155443	0.094992931	0.281459205	11.67785959	5.059841595	1	0.8369	0.27657043	0.839120447	0.571238801	0.722934995	0.032622298	0.024959941	7.535436699	1.879249204
Chd6	0.779666933	0.6592	0.053925619	0.678469996	0.175303617	0.385823394	0.045515301	0.054312499	10.06002953	4.523836962	0.018556578	0.0047	0.788450221	0.004435606	0.008107475	0.119951381	0.180412789	0.530153448	3.432989223	18.24667327	1	0.9715	0.363849446	0.970375443	0.688675052	0.796600242	0.022161362	0.004327323	4.816374203	1.623575942
Gm42759	1	0.1836	0.999998558	0.195471161	0.318408753	0.523431321	0.421739469	0.208198553	17.15553686	0.48407539	0.147774979	0.0037	0.999967805	0.031105634	0.012895494	0.150338529	0.860882864	0.387832115	16.59782097	0.851633577	0.779666933	0.4836	0.999935882	0.450654094	0.608875775	0.747127988	0.517198833	0.108190954	18.41158677	0.817908989
Intu	0.03437867	0.025	0.115075587	0.023079198	0.033028697	0.160506344	0.373251054	0.412500273	22.18159776	3.366367623	1	0.905	0.924400455	0.903013792	0.931498222	0.949088904	0.091861852	0.014599189	7.757211492	0.735977413	0.912534635	0.2064	0.518841152	0.201657781	0.311840301	0.515643488	0.265559684	0.204694085	21.48989482	2.269053089
Fgb	0.002059706	0.0016	0.09199119	0.00066128	0.001518836	0.028499345	0.184423252	0.633551667	20.33905731	16114.25875	0.060621375	0.0669	0.293514292	0.072938265	0.082371087	0.353313151	0.162098642	0.310826483	20.86923307	10420.36804	0.03437867	0.001	0.523745371	0.001762182	0.002502385	0.03523748	0.302087347	0.584083524	21.44819174	28118.13827
Myzap	1	0.5092	0.134116325	0.505255451	0.322599492	0.526381641	0.26182293	0.093470579	12.47794848	1.53485746	1	0.3674	0.216405894	0.35676388	0.358881199	0.630779696	0.506815756	0.137469036	7.659214577	2.734306764	0.315282714	0.7942	0.941577101	0.684922857	0.57529525	0.725897198	0.24170673	0.053025375	1.74250304	1.403424313
Ptp4a3	0.315282714	0.0362	0.856928902	0.036190151	0.067119893	0.232707686	0.37686324	0.37487898	6.778128499	5.628533306	1	0.6791	0.551947139	0.674534934	0.693624644	0.826996375	0.064045681	0.055102502	5.070671974	1.651601729	1	0.9235	0.132567039	0.923601266	0.373520792	0.56975073	0.070508035	0.011392924	8.839814963	1.283114915
Il18	0.060621375	0.0764	0.578934005	0.071838392	0.088432414	0.270531756	0.182028637	0.31228968	8.402052616	17.41802141	0.009488656	0.0085	0.901818435	0.007957723	0.011434811	0.142063442	0.198598957	0.491827631	8.515739815	16.17157998	0.315282714	0.0531	0.117136205	0.040516849	0.072434494	0.235575248	0.151415014	0.365018604	8.373724573	14.3018967
4833411C07Rik	0.464189732	0.3003	0.25937866	0.304830161	0.316952755	0.522206126	0.316714214	0.156599728	17.13012068	25.37802264	1	0.5772	0.836072749	0.57880474	0.707180038	0.833612077	0.091320346	0.075637966	12.35469865	8.229610323	0.001345187	0.0007	0.310583748	0.001413997	0.001387734	0.025394887	0.346454722	0.595852126	13.99913261	26.3190157
Rbl2	0.025421137	0.0431	0.898780851	0.036283373	0.043853566	0.184447377	0.115603496	0.374656263	10.53622088	35.81485305	1	0.766	0.260958527	0.767748554	0.537633011	0.744668875	0.038669679	0.037354609	8.72411135	7.62728044	0.018556578	0.0064	0.532468992	0.011485472	0.013374178	0.09240341	0.152204129	0.465944695	15.13331114	29.0760446
Rbms1	0.045922388	0.141	0.427409811	0.14817576	0.105383832	0.295884629	0.188140835	0.238626565	10.02871868	122.1405776	0.779666933	0.2821	0.900861713	0.283497688	0.422616083	0.672478426	0.083812436	0.16526741	4.685010569	49.54931747	1	0.8835	0.292379183	0.877649758	0.597774658	0.739202232	0.042160245	0.018635513	4.66288626	19.98613843
Samd9l	0.102150163	0.1106	0.034962736	0.12864089	0.072455158	0.242729362	0.219893259	0.253662888	6.61148353	7.890206313	0.464189732	0.3096	0.805020494	0.300497185	0.401836866	0.659022512	0.202130193	0.158317784	4.361782091	5.572055222	0.079122527	0.0492	0.535137277	0.044569796	0.069845538	0.230844908	0.235457295	0.356559872	6.475585178	6.297839352
Icam2	1	0.5943	0.922897541	0.563288108	0.721828017	0.818631047	0.096399146	0.079233552	6.471169316	2.17539321	0.102150163	0.1249	0.851255259	0.127387409	0.149138428	0.445536685	0.209754157	0.254692267	7.944707004	3.272252749	0.206707582	0.1075	0.859375327	0.104273658	0.160682171	0.36094974	0.149483877	0.275403616	11.91512172	4.845399566
Adamts9	1	0.731	0.627795713	0.509260208	0.675162847	0.788417891	0.40114733	0.092444791	17.00968811	1.893938374	1	0.2691	0.591600455	0.271731183	0.396568559	0.656105018	0.418797804	0.17028725	23.11999411	1.812229721	0.846100784	0.3159	0.819795544	0.317587377	0.458925738	0.638787935	0.352072442	0.151658698	0.897344136	1.118218133
Nat14	1	0.5185	0.369899432	0.509874767	0.526777154	0.688529033	0.19812256	0.092287981	17.92784025	1.304648254	0.720384404	0.354	0.76623788	0.360133086	0.482227766	0.710460059	0.396297608	0.136311294	10.5618504	1.122727569	0.720384404	0.3269	0.887400682	0.330728038	0.465240365	0.643552058	0.518564661	0.146741734	15.30348541	1.513092612
Prob1	0.013363847	0.025	0.297728314	0.024428081	0.025137627	0.138226493	0.251865918	0.407892346	20.39297872	11.09606903	1	0.931	0.410042194	0.916354074	0.713754414	0.836560754	0.04912106	0.012514631	9.753950768	1.617172149	0.384198835	0.1732	0.158531534	0.175249066	0.196169316	0.401457052	0.147283265	0.220348986	16.5521599	6.99605853
Trex1	0.001345187	0	0.858236559	1.88871E-05	0	0	0.302258909	0.761615527	13.87021855	11.79072103	0.130502854	0.2364	0.803285977	0.239680991	0.231081834	0.531470386	0.098483243	0.184958785	7.986661097	5.627398899	1	0.6779	0.47581767	0.691035098	0.664022343	0.780096808	0.041063577	0.051815621	11.81294707	2.9100715
Gm37311	1	0.1723	0.999998831	0.164255031	0.287937051	0.496006072	0.497755019	0.22746159	8.126376578	0.547440402	1	0.7433	0.999766237	0.777036171	0.863459619	0.916830828	0.231250422	0.035687851	3.647938712	0.244261957	1	0.7114	0.999992326	0.716715534	0.833170116	0.884812947	0.282875737	0.046829762	16.27061752	0.27027088
Csnk2a2	0.079122527	0.0133	0.635276228	0.013953497	0.024834334	0.137440679	0.028413942	0.451610064	14.91827204	22.46095787	0.006637403	0.0272	0.252758814	0.021122174	0.016755612	0.170234446	0.038251974	0.419608531	22.37139945	24.92884753	0.206707582	0.3291	0.926948839	0.328330542	0.333309408	0.534389791	0.027952216	0.147626347	20.23856103	19.11030541
Tbk1	0.206707582	0.2327	0.488561377	0.229947803	0.257553243	0.469482209	0.058085811	0.189743161	18.30731817	10.86714216	0.661101874	0.4242	0.911997005	0.408407357	0.539444497	0.745630921	0.119121317	0.120655262	20.26723106	9.083924329	0.013363847	0.0088	0.803983479	0.009823976	0.013722094	0.093505679	0.239957087	0.477145497	16.2135287	22.75074084
Gm15853	0.608650863	0.4247	0.999625843	0.388831481	0.528418073	0.689857345	0.792589325	0.126804712	14.63382098	0.915771628	0.206707582	0.0853	0.082378048	0.116501574	0.107285165	0.394708565	0.632779217	0.264011764	15.11836423	1.004690949	0.912534635	0.3791	0.980508054	0.383765348	0.543528946	0.702507626	0.370078563	0.128438765	13.5997013	0.875846307
Scand1	0.079122527	0.1253	0.203587368	0.11860916	0.117777238	0.313875055	0.100574107	0.26215152	9.189710569	10.48376406	0.779666933	0.364	0.186859192	0.358095777	0.328568435	0.608474309	0.105703734	0.137010262	9.223726139	10.74051733	0.464189732	0.3977	0.295726472	0.409207353	0.381170132	0.575797088	0.085326	0.120409304	6.033275734	9.686318624
Lpl	0.779666933	0.2525	0.010237591	0.256079748	0.037443627	0.170731761	0.113835862	0.17725761	2.309304237	19.39775893	0.315282714	0.1714	0.3515656	0.167773299	0.224581506	0.524634881	0.197808791	0.225142719	1.907783902	27.26948747	0.025421137	0.0338	0.779059956	0.086368704	0.048908719	0.188972535	0.340353925	0.294318121	1.637082639	40.77385218
Cdk5rap2	0.556199852	0.0784	0.86435525	0.077615751	0.139889822	0.342679883	0.20196061	0.304805102	7.444614047	8.088789648	0.165047104	0.1055	0.881271282	0.108374102	0.154442715	0.452701484	0.206090733	0.27146312	23.51442692	5.446560665	0.25645373	0.1739	0.307540492	0.174811658	0.214801813	0.420706196	0.270750121	0.220624655	3.489547536	6.420238655
Apbb2	0.464189732	0.3765	0.339531508	0.376931726	0.38429874	0.577957947	0.09681856	0.130672074	12.77194712	8.946087391	0.165047104	0.0603	0.770484167	0.056185085	0.095834029	0.374825785	0.128191645	0.335487813	5.655695548	12.73524283	0.130502854	0.0357	0.919733486	0.042727002	0.066483231	0.224398564	0.150447796	0.360321547	4.546713566	18.38939999
Slc25a53	1	0.3447	0.912141411	0.343415938	0.505732772	0.67196979	0.127107791	0.142148623	0.818736146	3.135468808	1	0.9566	0.93957511	0.957103902	0.962811751	0.969226214	0.02886938	0.006302277	20.97592139	0.666191759	1	0.8212	0.81639127	0.825768328	0.859544717	0.899994039	0.079227283	0.027209032	5.250914485	0.632594408
Hnrnpl	1	0.6762	0.207757813	0.678741958	0.456336415	0.635574284	0.018405019	0.054258043	6.628858608	21.0087466	0.03437867	0.0857	0.011511432	0.093624923	0.028921064	0.224745652	0.110639011	0.286285877	2.809130974	48.92835735	0.003095324	0.0031	0.939961903	0.001961513	0.003458643	0.042161996	0.164060159	0.578208588	5.264881915	83.21468403
Zfp280d	0.912534635	0.7461	0.000166374	0.732254502	0.000665075	0.017311522	0.039903898	0.043885816	0.588030956	6.773932151	0.25645373	0.2292	0.811336011	0.227444989	0.287944972	0.576543045	0.111330376	0.191001087	21.4000541	19.25750148	0.079122527	0.0326	0.906018856	0.030852451	0.05206331	0.195179044	0.136740451	0.388522806	19.61472635	18.55540626
Scpep1	1	0.6299	0.725334059	0.627030973	0.719289113	0.817238367	0.066156053	0.064960759	1.871635888	33.56955862	1	0.5723	0.280174222	0.561534623	0.493987118	0.718067042	0.056626213	0.07964513	14.95319728	26.52884634	0.102150163	0.0069	0.457642558	0.011983093	0.016642184	0.104566636	0.214017198	0.462857638	16.99982866	88.04622031
Pcf11	0.009488656	0.003	0.898563462	0.027921894	0.008409555	0.075095105	0.24100512	0.396887763	15.35052735	69.61171296	0.556199852	0.2655	0.035204901	0.271500104	0.106233886	0.393159298	0.096513099	0.17038766	15.60668718	24.31009338	0.03437867	0.0347	0.919733486	0.035795955	0.046014227	0.182962306	0.130945996	0.375826167	14.2154767	33.86332083
Defb1	0.661101874	0.526	0.838987645	0.543535529	0.620589388	0.753491518	0.177548111	0.083933989	4.252630645	1.863971181	0.384198835	0.2526	0.322357582	0.233721552	0.286894903	0.575964625	0.373868606	0.187868187	23.48039066	2.933973181	1	0.506	0.86435525	0.50712296	0.655187278	0.77472527	0.221998632	0.092991378	7.889134217	1.639580642
Zc3h6	1	0.6434	0.887400682	0.659152089	0.769492647	0.848199988	0.112140468	0.058228671	6.60044255	2.389010522	0.779666933	0.3927	0.064806411	0.40064444	0.183860512	0.482052973	0.136967142	0.123063376	22.29400773	4.180242229	1	0.6615	0.941046923	0.677168018	0.791906644	0.860064736	0.016522225	0.054573454	23.55546667	2.422077416
Cmip	0.045922388	0.01	0.864632379	0.030556179	0.025697191	0.139995054	0.341147051	0.38933716	15.5182419	43.9044206	0.464189732	0.4249	0.919245452	0.432907191	0.505970507	0.724377995	0.102795589	0.11330113	12.36578025	12.3780701	0.384198835	0.0441	0.318159599	0.066372289	0.091979056	0.267226976	0.208212271	0.319855646	7.62073773	27.60109399
Ctdnep1	1	0.3366	0.91111647	0.337302538	0.497937458	0.666405598	0.059210641	0.144343462	6.782299067	16.53496967	1	0.4933	0.032906086	0.490842769	0.112822275	0.402321801	0.073091879	0.097220143	21.80311311	23.54623557	0.464189732	0.2595	0.209192364	0.259321038	0.273142526	0.480104373	0.089600311	0.175785068	2.744893023	21.76103843
Fam13a	0.009488656	0.0122	0.457642558	0.01158651	0.014500708	0.101105005	0.415475383	0.465308856	4.05521262	45.02368911	0.03437867	0.0257	0.847790016	0.031719305	0.039720215	0.26123933	0.342636305	0.386177539	18.90975702	59.20789486	0.165047104	0.1816	0.675303697	0.178224243	0.214394345	0.420317496	0.25801955	0.218489229	22.1962948	36.9962348
Ccna2	0.608650863	0.6301	0.041485393	0.632421126	0.138331135	0.341019305	0.406636795	0.063810992	21.03037179	0.670501525	0.912534635	0.2868	0.1601573	0.287302384	0.279581193	0.570882824	0.53826241	0.16368196	11.35443517	0.809997329	0.720384404	0.2783	0.999910648	0.289974273	0.424175293	0.611897226	0.178951407	0.162579146	19.49937941	0.481359315
BC023105	0.013363847	0.1152	0.877269054	0.118529274	0.042971043	0.182816816	0.530184954	0.262221518	0.171132653	1.61944603	0.185877343	0.1156	0.951875839	0.118022212	0.1698229	0.468085077	0.793320382	0.262666756	3.851486513	1.766899472	1	0.5863	0.996808816	0.567148408	0.730991509	0.823655326	0.251300756	0.078331267	6.214507595	0.942190308
Cby1	1	0.9181	0.015794921	0.923114606	0.060164865	0.219064643	0.018751721	0.011468015	6.020630993	1.050304093	1	0.876	0.030273599	0.862952513	0.110094429	0.399224207	0.042971294	0.021019758	18.48974499	1.557793114	0.045922388	0.0848	0.923984421	0.079701764	0.084750491	0.255296187	0.260592442	0.302218304	1.777089448	5.91600636
Clcf1	0.510194792	0.5491	0.551947139	0.540367136	0.537377352	0.696515265	0.223665496	0.084701366	22.0138621	1.164543841	0.510194792	0.296	0.292584414	0.290497984	0.327906594	0.607746251	0.294399034	0.162363994	18.92697816	1.064137242	0.720384404	0.2184	0.851331984	0.220439299	0.342526504	0.542412926	0.424402967	0.194585529	20.16700381	2.833452948
Prdm2	0.165047104	0.0319	0.297448196	0.028773464	0.052963989	0.205416485	0.163352308	0.394383314	13.0677705	26.91685502	1	0.8633	0.912753012	0.800929947	0.888399053	0.928318611	0.082777481	0.031476075	7.233918793	10.63876286	1	0.4851	0.079871314	0.484353562	0.226677985	0.434010741	0.063050345	0.098938851	8.842284934	9.150965182
Smap2	1	0.5941	0.602215823	0.603585075	0.666608912	0.782400392	0.017698547	0.070061414	5.790169722	6.695435827	0.045922388	0.0232	0.010450352	0.032428252	0.020897857	0.191393056	0.069049178	0.384299468	22.7178373	17.00671702	1	0.5658	0.918020446	0.575177358	0.71488526	0.813188042	0.051481303	0.076471148	18.24487704	12.02921748
Bcl11b	0.424194284	0.189	0.139049667	0.189240901	0.19876408	0.411673447	0.464430107	0.211823907	5.316903216	1.134378068	1	0.9461	0.930167284	0.94335023	0.954176202	0.963249186	0.019288384	0.008373582	22.29201444	0.330198603	1	0.358	0.996831614	0.321727492	0.506028374	0.674931119	0.66997831	0.150091269	6.257508927	1.002340997
Cnp	0.130502854	0.1237	0.842861668	0.118590699	0.157694252	0.364781115	0.147211994	0.262167692	4.551428263	7.015280971	0.025421137	0.013	0.892182611	0.01456713	0.021502027	0.19379876	0.281814609	0.448382244	3.859882133	10.37441754	0.025421137	0.0031	0.766942855	0.004228034	0.006669574	0.061521208	0.412611257	0.533145938	3.325471124	16.97933752
Rgs3	1	0.3183	0.012557926	0.309857714	0.04597703	0.189224716	0.419666074	0.154631975	14.01266029	2.031613062	0.556199852	0.2587	0.898563462	0.264372018	0.378829773	0.644980724	0.232224443	0.173521123	3.934741165	1.810947015	1	0.8718	0.584758366	0.873342001	0.799650241	0.864586783	0.136849495	0.019330812	8.809156698	0.491766481
Cirbp	0.018556578	0.2568	0.239492259	0.255575732	0.060724231	0.220293477	0.2058801	0.177488003	5.037798827	23.2709166	0.079122527	0.011	0.912753012	0.015057156	0.023384031	0.201285074	0.414880828	0.445886233	3.897342532	29.84517647	0.003095324	0.0001	0.782291292	0.000323107	0.000298078	0.010521502	0.362960337	0.66526264	4.422279904	40.74645738
Soat1	0.206707582	0.0414	0.656652532	0.035423131	0.068090486	0.234333939	0.259563984	0.376730154	10.06665893	7.035629661	1	0.7689	0.912141411	0.776539644	0.853853435	0.910995199	0.075713768	0.03577653	4.1310626	2.237880619	1	0.7878	0.75267635	0.780320944	0.819760494	0.876958223	0.085688645	0.035102398	12.18563223	2.494479303
1700056E22Rik	0.779666933	0.2086	0.656652532	0.204366172	0.320191706	0.524585781	0.180045318	0.203188457	3.326455198	2.280720707	0.912534635	0.8473	0.164193375	0.83658762	0.418332147	0.670225631	0.058343419	0.025384243	16.64096729	1.08337523	0.556199852	0.3039	0.644715163	0.303085273	0.4024572	0.593915632	0.182766174	0.157289088	21.36553227	1.301846471
Ncapd3	0.060621375	0.0444	0.072872889	0.042737537	0.05253514	0.204401969	0.222241875	0.360299654	7.90283868	6.052006042	1	0.496	0.821984325	0.500005001	0.641778781	0.800839161	0.036853434	0.094825916	3.245276592	3.141513029	1	0.6083	0.204981014	0.621385433	0.438032936	0.623227799	0.148920487	0.066174004	11.51591919	3.201885085
Hic2	0.006637403	0.0005	0.919245452	0.00198653	0.001506512	0.028389622	0.52287618	0.577507385	15.02173293	22.96258689	0.045922388	0.0121	0.471714433	0.009318228	0.01870409	0.18111395	0.173363958	0.480873597	12.52986795	9.368465941	0.315282714	0.2273	0.898882543	0.228434534	0.306247226	0.510540611	0.270875368	0.190502343	12.34791059	7.861158327
Ddias	0.424194284	0.1226	0.877371415	0.141192056	0.213488903	0.429030325	0.395246977	0.243798146	6.095458063	1.77327466	0.661101874	0.3766	0.951644396	0.378175622	0.508708441	0.725801892	0.385929381	0.130263018	15.44379755	1.128465351	0.090636345	0.0242	0.996835454	0.030204034	0.046260557	0.183654757	0.971166037	0.390313825	18.81016965	1.17076021
Adrb1	1	0.9748	0.947586734	0.96784703	0.972198772	0.974960526	0.035254257	0.004701809	13.75351444	0.665144377	0.060621375	0.0599	0.824905749	0.056498152	0.076772078	0.344801671	0.467421958	0.334972956	5.389198779	7.855380359	0.060621375	0.0319	0.358039495	0.041122539	0.053365817	0.19805202	0.389610889	0.363710229	11.74960677	5.677302075
Cyp2j9	1	0.322	0.879189646	0.321559996	0.478879002	0.652329946	0.119295032	0.15015435	21.01504348	5.00929925	0.206707582	0.1674	0.837462481	0.167560675	0.222549391	0.523024802	0.226483632	0.225281684	7.690079575	9.04924704	0.464189732	0.3449	0.644715163	0.352133024	0.423522835	0.611400229	0.225786396	0.139075501	9.533804903	7.769855396
Wdfy3	1	0.3942	0.353422619	0.370397457	0.441206012	0.623299129	0.115931714	0.132839826	14.80786677	18.78952268	1	0.7989	0.928592784	0.800376987	0.873738141	0.921076364	0.038902985	0.031572337	23.65595173	6.227665043	0.206707582	0.0266	0.912661194	0.02222941	0.045191162	0.181266771	0.147388497	0.41552164	10.8592183	21.78739223
Kdm5d	0.661101874	0.2585	0.461992211	0.25505517	0.348846626	0.549997766	0.122549393	0.177726364	5.952355356	6.354780692	0.912534635	0.3933	0.635276228	0.385295703	0.512297395	0.727977287	0.060714945	0.127943243	23.90228297	5.748581824	0.001345187	0.0207	0.887830923	0.018917037	0.004729871	0.051038911	0.188747401	0.428319508	1.718198573	7.415450837
Fopnl	0.006637403	0.0177	0.926294409	0.014642278	0.014464796	0.100961223	0.166488184	0.447994901	8.926976479	21.23329805	0.384198835	0.1694	0.053094005	0.173012836	0.120771332	0.410547117	0.103966814	0.221764502	4.031990527	12.26967251	0.130502854	0.0126	0.339531508	0.010631294	0.021735006	0.120525674	0.133633054	0.471518001	4.129171793	17.8248567
Kif23	1	0.82	0.932612224	0.833615971	0.890598372	0.920916862	0.105564568	0.025883445	19.55784045	0.760013369	1	0.4238	0.858236559	0.428063596	0.583015167	0.767931259	0.323665008	0.114726596	6.417062038	1.818222149	0.285868222	0.1043	0.659212529	0.104422089	0.165430608	0.366939323	0.606239834	0.275258706	15.89941658	2.771733843
Lcp1	0.779666933	0.4303	0.076041275	0.433265301	0.209804519	0.424566083	0.051044242	0.113196275	5.290707379	28.720029	0.315282714	0.1655	0.073017292	0.168473404	0.138671763	0.434448754	0.064341938	0.224686199	5.176636492	31.0596073	0.002059706	0.0004	0.908903283	0.000213685	0.000521758	0.014874033	0.207013456	0.682041017	5.69726104	79.03720718
Vps35l	0.384198835	0.2461	0.826055671	0.250059986	0.336818835	0.539439865	0.094974581	0.180034787	6.698502341	8.507934353	0.661101874	0.2021	0.010032338	0.203502489	0.036019072	0.250211637	0.136978081	0.203666746	3.581259779	11.06879922	1	0.7444	0.023597336	0.724017128	0.086763732	0.259145943	0.061685234	0.045439776	4.197908031	4.665922271
Tnfaip8l1	0.018556578	0.0186	0.861248578	0.015160426	0.022886568	0.131349719	0.260506323	0.445369002	8.883131106	31.24087016	0.130502854	0.1038	0.936403482	0.101255668	0.141640627	0.437311165	0.28839451	0.278388532	3.359689561	28.2858752	0.464189732	0.0965	0.673877761	0.091893745	0.160751881	0.361043999	0.193297486	0.288153047	5.40043382	18.96181972
Tnrc6a	0.464189732	0.2565	0.871257344	0.26258977	0.363341893	0.562411734	0.067583941	0.174315748	17.79197887	26.01636227	0.03437867	0.006	0.698327161	0.004336925	0.009350938	0.129065039	0.123725315	0.531560977	18.39299274	44.71927407	0.165047104	0.1189	0.445195313	0.126857091	0.162612225	0.363281658	0.057275121	0.255130354	18.52184958	31.35422281
Copg2	0.018556578	0.0082	0.483556039	0.006602265	0.012144336	0.090892708	0.213789066	0.504448619	8.261213836	20.41464187	1	0.1645	0.042175825	0.175438029	0.109621144	0.398599536	0.046260988	0.220230076	6.263723749	6.109809925	0.045922388	0.0273	0.133312319	0.022060854	0.0359595	0.159994595	0.209751125	0.416132518	4.003524569	18.61531814
Pold2	0.130502854	0.0301	0.906840231	0.033978973	0.056008325	0.211341628	0.204126242	0.380309603	6.464883252	12.30561843	0.556199852	0.3809	0.808630416	0.387435555	0.485377446	0.712385664	0.091623727	0.127253154	21.98120669	6.568757334	0.003095324	0.0018	0.639831094	0.00114136	0.002277471	0.033372825	0.3012047	0.606927239	20.59116173	18.77866884
Gm10146	0.025421137	0.0066	0.387974526	0.006727445	0.011693348	0.089581502	0.228278803	0.503195453	7.369500518	4.151908021	1	0.4244	0.799880411	0.427378364	0.575846002	0.764465178	0.18126313	0.114929359	21.58774768	3.140372289	1	0.6294	0.139049667	0.610385445	0.350299547	0.54862532	0.094674035	0.068564976	5.660965721	1.616519315
2810459M11Rik	1	0.6049	0.54987673	0.607833214	0.653921371	0.775064904	0.088609233	0.069124939	13.95151815	13.52542904	1	0.6265	0.923278496	0.47123548	0.689495006	0.824612428	0.128096885	0.102473618	3.912348606	18.12253397	0.661101874	0.0982	0.928456608	0.095722854	0.172266714	0.374782152	0.113532412	0.284061903	6.707561772	23.46548805
Hsbp1l1	0.060621375	0.0962	0.780383424	0.123520424	0.110289787	0.302996851	0.470542095	0.257922831	7.209848526	8.232992432	0.661101874	0.5295	0.924400455	0.52614459	0.626605601	0.792609695	0.158496153	0.088193652	10.4184442	3.179396788	0.003095324	0.0025	0.862073023	0.003528318	0.003969636	0.045591972	0.313489979	0.544245229	2.692684511	7.575165516
C920006O11Rik	0.912534635	0.3099	0.354854414	0.313813536	0.387320709	0.58110348	0.164198554	0.153102594	12.55284798	3.095648218	1	0.5273	0.129407935	0.542646433	0.320852812	0.602625447	0.14837987	0.084148943	10.43202123	2.385287309	1	0.8201	0.877269054	0.77071334	0.858965598	0.899690706	0.178392807	0.036820702	12.62330891	1.557408843
Anapc7	0.206707582	0.1401	0.86435525	0.136834311	0.195689442	0.408779305	0.10912335	0.247135897	8.496585471	7.535996077	1	0.9458	0.688998862	0.939909051	0.874772028	0.921479252	0.018148126	0.008895818	6.355431877	1.708143247	1	0.8601	0.008958987	0.861357565	0.034799745	0.156855603	0.018279434	0.021280559	13.29003306	2.550792916
Grpel2	0.384198835	0.5608	0.490718168	0.562754797	0.487757989	0.659112234	0.071573485	0.079358616	18.85655185	14.33830776	1	0.7453	0.26677445	0.735013448	0.536859008	0.744432407	0.000908689	0.043368654	14.49321884	7.781252611	0.025421137	0.0396	0.029340375	0.03665137	0.031756943	0.149592909	0.281925114	0.373781771	15.85277176	44.27158149
Bnip1	0.102150163	0.0909	0.699710474	0.103405101	0.125429301	0.324316339	0.151789277	0.276255082	6.624622378	15.08458805	1	0.8751	0.820375293	0.861230677	0.884405942	0.926076469	0.04643767	0.021301324	2.148126108	5.493059898	0.045922388	0.0151	0.880688259	0.014113839	0.025001725	0.130806128	0.109886099	0.450755224	6.914234087	11.22173646
Natd1	1	0.8356	0.115651289	0.821846331	0.331669458	0.534840749	0.082372799	0.027875517	1.289907236	1.878068839	0.912534635	0.3461	0.852903725	0.332862705	0.490082322	0.715902195	0.143933146	0.145958654	17.46753181	3.577603125	0.079122527	0.0506	0.153821907	0.058326102	0.071368063	0.233685903	0.339294882	0.332014095	14.35858823	6.418132075
Rpap3	1	0.7994	0.86593249	0.802540148	0.859881046	0.901662926	0.059864622	0.031196085	1.913615965	2.267523688	1	0.7778	0.123330212	0.776420649	0.342408515	0.619759802	0.041577477	0.035797789	23.60455179	3.296992644	1	0.3482	0.165598727	0.341871509	0.311631278	0.515437199	0.163047831	0.142699965	22.61930986	10.0604914
Gm8883	0.025421137	0.0309	0.759143615	0.032819944	0.038652439	0.173700888	0.218976927	0.383276688	23.64698739	48.05079326	0.556199852	0.1973	0.639831094	0.19647548	0.295881082	0.583438211	0.155400972	0.207623324	22.04373083	41.99313107	0.00086121	0.0004	0.788618766	0.000272497	0.00054554	0.01530981	0.233332714	0.672304943	20.39379747	60.68679932
Hnrnpk	1	0.6884	0.930167284	0.694400995	0.805183878	0.870144321	0.02461698	0.051153293	7.956286658	27.28455307	0.000539749	0.0056	0.467437505	0.003176138	0.00170338	0.052556705	0.051114546	0.550556012	5.773975011	65.94101548	0.165047104	0.1456	0.879189646	0.154922596	0.194938846	0.400044161	0.040761367	0.233822689	4.172814985	55.30364693
Gm43133	1	0.8364	0.151495153	0.832961492	0.40011975	0.591713771	0.12762772	0.025993592	15.05179541	1.272199362	1	0.3575	0.371335858	0.362670117	0.432548898	0.678896689	0.291346186	0.135445543	19.23335704	3.023622666	0.464189732	0.3869	0.407581096	0.396784259	0.411831955	0.601351447	0.24588756	0.124275564	12.17191109	2.225430679
6330562C20Rik	0.779666933	0.583	0.892008097	0.59104039	0.688365954	0.79686523	0.131761552	0.072859737	5.710243072	1.474736655	0.384198835	0.577	0.925741389	0.564870597	0.556602786	0.755674835	0.240042161	0.078863039	20.10952338	2.479520889	1	0.4859	0.550829992	0.485328385	0.576872652	0.726708309	0.129342074	0.098679424	19.10464904	1.395526567
Mettl27	1	0.1871	0.336655895	0.187919481	0.273288342	0.483835796	0.173337091	0.21260579	7.22620846	9.660119393	0.556199852	0.182	0.458019055	0.171064623	0.26107139	0.555716595	0.164832597	0.223010381	3.413879691	13.12630795	0.315282714	0.4218	0.765554292	0.411616428	0.431116352	0.617869903	0.0943233	0.119671086	6.20590492	8.348530854
Zbtb43	0.003095324	0.0002	0.941415944	9.90214E-05	0.000259354	0.009537251	0.237553747	0.710550304	1.349404512	37.59472048	0.006637403	0.0196	0.556209393	0.016781325	0.015205097	0.161719543	0.156095858	0.43761786	20.77046327	31.23786213	0.018556578	0.0036	0.742304584	0.004056897	0.006902407	0.062856489	0.190377976	0.535708153	21.00869843	32.54743992
Sp5	0.102150163	0.1524	0.846183743	0.154612865	0.166661578	0.375863972	0.412596166	0.234039309	8.34886553	4.458277789	1	0.8365	0.769138946	0.845096265	0.854900037	0.911868307	0.06121981	0.023963143	11.02838986	0.91361819	0.912534635	0.2582	0.345324594	0.255980972	0.339812941	0.540266703	0.206039169	0.177302732	20.54247443	3.588082306
Klhl24	1	0.6677	0.688998862	0.668534562	0.73463662	0.825816399	0.062009985	0.056314676	11.62147088	28.24376999	0.206707582	0.0948	0.845617599	0.094755852	0.147480223	0.443619204	0.088833173	0.285081824	15.4615768	50.88050981	0.206707582	0.0122	0.928592784	0.012010471	0.02337233	0.125485224	0.283512155	0.462690962	14.56705641	133.0090549
Lgals3bp	1	0.9365	0.216405894	0.924637435	0.514783495	0.678885158	0.020918639	0.011233157	23.57467882	4.033691134	1	0.4163	0.318159599	0.423331176	0.449064457	0.689699808	0.059000718	0.116132586	7.507537769	15.54036305	0.018556578	0.018	0.010450352	0.015084894	0.014736936	0.097526602	0.144812423	0.445747009	0.258320063	29.25238069
Aaas	0.060621375	0.0092	0.699710474	0.007725752	0.015621468	0.105365974	0.277056169	0.493851431	10.71312304	10.72173712	0.464189732	0.06	0.117136205	0.059261685	0.090431576	0.366674089	0.221288982	0.330529931	0.906360606	8.705334557	0.206707582	0.0752	0.059911081	0.075925278	0.083337029	0.253027131	0.111392091	0.30694492	21.90106936	7.703125589
Sdc4	1	0.3653	0.497646406	0.357739724	0.468259974	0.64345705	0.076035132	0.137132764	17.00378423	214.5575518	0.779666933	0.232	0.209192364	0.238436779	0.274589171	0.567167806	0.091551156	0.185561113	20.15760672	201.2204428	0.206707582	0.1188	0.354854414	0.115268583	0.161624597	0.362298208	0.104142566	0.265113299	11.28732875	220.7731795
Med15	1	0.671	0.211393162	0.643875224	0.455896	0.635295074	0.031751483	0.061395007	6.113562372	7.951804967	0.060621375	0.0433	0.791513969	0.038865189	0.060074594	0.311924705	0.115485573	0.368672442	22.58023797	16.39145108	1	0.5876	0.900605666	0.59905384	0.729727144	0.822639174	0.016032673	0.071066463	16.21947254	5.968469816
Gm24233	1	0.8071	0.017975206	0.810965002	0.067676985	0.233517938	0.110164857	0.029738831	6.923610001	0.97199726	0.315282714	0.1473	0.001039683	0.146828908	0.004087459	0.085572754	0.411386723	0.239607645	9.868876589	2.298607142	1	0.782	0.901567398	0.786606816	0.858510042	0.899611953	0.14195746	0.033987843	0.0240096	0.54171231
Zfp385b	0.045922388	0.0659	0.826055671	0.066380799	0.075151881	0.247227746	0.237188201	0.319843464	14.53094497	53.64433536	0.25645373	0.0848	0.896572343	0.095746215	0.1467813	0.443145957	0.182288344	0.284037371	8.699232802	30.38129303	6.50749E-05	0	0.659212529	5.30929E-05	0	0	0.321806973	0.731301952	12.02197889	45.30192949
Xpa	0.25645373	0.0997	0.579907838	0.097113344	0.154136125	0.360669066	0.128845414	0.282610493	15.82066691	24.3026879	1	0.4023	0.353422619	0.398886266	0.453403643	0.692534573	0.022428204	0.123614253	4.12118662	20.0183753	0.060621375	0.1206	0.185636263	0.112921201	0.102484435	0.284740731	0.099089816	0.267238262	18.05822354	23.74443747
Klb	1	0.732	0.419834744	0.660082408	0.638674403	0.765907871	0.083492154	0.058037863	3.540948287	10.99359259	1	0.5068	0.695764394	0.506446756	0.626470804	0.792548875	0.112693515	0.093164719	2.467225451	12.98098076	0.018556578	0.0047	0.204981014	0.005435156	0.008781152	0.072835418	0.29260501	0.517216488	5.096371066	32.80225268
Xab2	1	0.9181	0.428391377	0.91670773	0.725376169	0.820399105	0.029513969	0.012459719	17.15224044	1.620401585	1	0.9694	0.571358804	0.971836025	0.831469494	0.899145928	0.024432424	0.00411137	17.17157932	0.89013766	0.102150163	0.1464	0.296948959	0.138255958	0.14694724	0.346060092	0.148894993	0.246037244	18.14543762	5.242913905
Tmem163	1	0.5973	0.354854414	0.485868168	0.529771213	0.690964326	0.473789129	0.098535962	10.95129221	0.931063807	0.510194792	0.0843	0.791270682	0.080339982	0.145278497	0.44113803	0.609260975	0.301438316	5.422430434	1.775599447	0.069871951	0.047	0.99278647	0.039908162	0.064878941	0.221315919	0.816689052	0.366350233	6.914133019	1.587522986
Fam172a	0.00086121	0.0045	0.387974526	0.004965364	0.00251992	0.038651107	0.246356343	0.523021306	6.310596982	22.41248535	0.661101874	0.2528	0.158531534	0.255455986	0.254926708	0.551123362	0.113571169	0.177542797	3.408719505	10.98128376	0.079122527	0.0426	0.207896495	0.047361102	0.064477377	0.220438797	0.149777958	0.351105329	2.862138788	12.8847552
Slc4a4	0.009488656	0.0152	0.908020596	0.012618596	0.015902809	0.106151698	0.179992888	0.459069201	22.4687049	132.358308	0.00086121	0	0.414111664	5.19619E-05	0	0	0.383249336	0.731983867	22.73912557	262.4890681	0.00011505	0.0001	0.767267545	1.83992E-08	7.35713E-08	4.95173E-06	0.457293055	0.876974247	19.65794391	445.0944493
Mtg2	1	0.5264	0.551947139	0.54960206	0.612467196	0.747859637	0.067504159	0.082475193	7.69105115	6.575247709	0.912534635	0.7325	0.649380101	0.73896293	0.747075032	0.855695961	0.033271206	0.042631179	20.3311723	6.089337901	0.384198835	0.0756	0.590399722	0.076493517	0.13073133	0.324955883	0.175725801	0.306221179	21.73155756	14.1475015
Scarb1	0.206707582	0.2813	0.836072749	0.287088174	0.305997691	0.51357168	0.150359982	0.16377075	16.8981968	116.8393587	0.013363847	0.0005	0.862073023	0.000918391	0.001263883	0.044928637	0.243028383	0.617798454	5.086829721	217.0065587	0.130502854	0.054	0.467437505	0.048012228	0.081385942	0.250384332	0.207499139	0.349872203	7.154516895	152.2369821
Dctn4	0.206707582	0.1818	0.76623788	0.1845629	0.234444783	0.447804476	0.113261211	0.214612998	3.641148535	19.11460262	1	0.8252	0.569135435	0.810988262	0.768943608	0.865451072	0.029787305	0.029734825	1.249104471	4.655379915	0.003095324	0.0032	0.602215823	0.006666661	0.005081116	0.053403624	0.107647225	0.503801473	23.10419557	25.51169254
1810046K07Rik	0.00086121	0.0011	0.771912007	0.009539012	0.001837917	0.031564492	0.848347638	0.479225547	8.711610781	6.108378269	0.846100784	0.3741	0.953192812	0.364437239	0.52301004	0.735004001	0.363193564	0.134845542	12.2782134	1.044261221	0.021988857	0.0132	0.221375877	0.018771846	0.02234342	0.122108957	0.777400809	0.428922706	8.125093747	2.157104825
Gpr12	1	0.611	0.999935035	0.621135651	0.762386814	0.844081793	0.086436982	0.066227898	8.956425359	0.368237065	0.116326509	0.0657	0.975333958	0.059614155	0.096114517	0.37494608	0.815883221	0.329975928	6.006900166	0.816133959	0.315282714	0.2219	0.999997069	0.211502015	0.298365377	0.50361911	0.786710247	0.199300905	8.277131819	0.843879578
Smpd3	0.779666933	0.3306	0.036217329	0.33689766	0.114656696	0.309310577	0.381985305	0.144490007	7.607022706	1.504956787	1	0.349	0.845617599	0.354199315	0.508183902	0.725657308	0.091842787	0.1383565	10.50138252	1.620061297	1	0.3489	0.870226475	0.350770521	0.508508387	0.676978568	0.349770261	0.139551563	3.101485167	1.819387643
Phldb2	0.018556578	0.0016	0.572214682	0.000688124	0.001874534	0.031924923	0.246004739	0.631685253	7.958940223	60.45957322	0.002059706	0.0006	0.810641997	0.000109031	0.000353196	0.023524967	0.294405209	0.707163206	4.712004429	75.1542218	0.000197643	0	0.608732478	0.00055709	0	0	0.290516206	0.641464094	4.985966674	76.67175529
Atm	0.165047104	0.6517	0.000141208	0.645933872	0.000564104	0.015656707	0.072628079	0.060964642	3.189254735	4.392030293	1	0.6713	0.738776815	0.674885265	0.751178073	0.857117833	0.0702138	0.055032011	0.841486391	3.185767854	0.025421137	0.021	0.635045159	0.018344004	0.027963266	0.139739419	0.147759398	0.430723431	12.40313884	11.14593997
Rad50	0.25645373	0.0203	0.269870602	0.019104815	0.036627109	0.169144843	0.257394634	0.427545165	7.422196536	21.77016115	0.206707582	0.4196	0.286903646	0.428464943	0.306739575	0.591759021	0.092315969	0.114607962	5.830096464	8.635382867	0.079122527	0.0307	0.945924426	0.026089738	0.047282258	0.185787247	0.2420683	0.402503139	9.187937314	20.2387151
Puf60	0.013363847	0.0032	0.765554292	0.002081307	0.00460245	0.054199051	0.100542399	0.574916861	3.022473492	58.18318727	1	0.9645	0.239492259	0.894630713	0.545696147	0.749059413	0.035111973	0.015922503	0.462396322	14.8998123	1	0.9969	0.770406547	0.996575722	0.929246767	0.944468624	0.002622283	0.000494603	1.823450412	1.289396204
Gm11632	0.130502854	0.0899	0.836307055	0.112566041	0.138573513	0.341457861	0.426098802	0.267563019	7.917691842	3.941088428	0.03437867	0.023	0.866686598	0.018916093	0.03159934	0.233758615	0.671809732	0.42832342	8.337005034	5.579548349	1	0.6561	0.158120299	0.627000495	0.383018797	0.577645803	0.179084346	0.064967284	17.58636274	1.448394023
Zfp277	1	0.314	0.007173142	0.322334814	0.027267273	0.144572226	0.089303622	0.149862777	9.965095373	8.175422218	0.102150163	0.0626	0.932612224	0.059293978	0.091530402	0.368668034	0.143739724	0.330479058	4.214500151	11.52768695	1	0.343	0.402177508	0.326910381	0.422794613	0.610793055	0.08736804	0.14815293	3.643325092	6.689195265
Olfm2	0.556199852	0.2042	0.886009879	0.215551314	0.320950098	0.524985215	0.184795822	0.197143982	12.87965847	1.464804277	1	0.8501	0.970320312	0.853953183	0.913670872	0.94108615	0.034106074	0.022496679	13.63574294	0.428686266	0.608650863	0.1509	0.153149801	0.188901858	0.199072401	0.403943028	0.644207897	0.212024076	3.532672317	2.133814196
Retreg1	1	0.7075	0.237395063	0.4557232	0.453508079	0.633356426	0.523305372	0.106762607	15.61029884	356.7615474	0.384198835	0.1534	0.646904333	0.149475653	0.230446604	0.530849019	0.115268434	0.237686822	16.54593202	80.03257156	0.060621375	0.0032	0.601998855	0.007901789	0.008748704	0.072604187	0.806062954	0.492311004	15.54076102	460.7506997
Pias3	0.130502854	0.0707	0.458003624	0.066546178	0.102518135	0.291342234	0.28300281	0.319606972	8.132868146	6.482586763	0.206707582	0.098	0.906018856	0.096413468	0.150843451	0.44756334	0.18751015	0.283338818	21.83112609	5.251364871	0.315282714	0.1676	0.914625515	0.171854599	0.249212492	0.457206194	0.291340823	0.222503753	7.747893335	6.334627665
Rsbn1l	0.384198835	0.439	0.031142797	0.434926577	0.101806776	0.290151137	0.072770798	0.112710809	5.930670873	7.033844904	1	0.5767	0.036698617	0.585236515	0.126216021	0.418903402	0.044252214	0.074171437	18.82605452	3.759978752	0.912534635	0.2456	0.601998855	0.250251645	0.369527966	0.566556833	0.102634169	0.179945499	12.79135908	8.81638994
Hnrnpa1	0.315282714	0.2275	0.791116271	0.228460937	0.302834986	0.510379438	0.091301206	0.190489061	20.61646546	18.13259157	0.009488656	0.0544	0.823753437	0.062307283	0.028361794	0.223685522	0.165988945	0.325832072	16.49973303	29.2618053	0.384198835	0.2369	0.896572343	0.242834439	0.331746471	0.533400237	0.084648116	0.183443953	14.99610916	16.22013122
Gm37531	1	0.718	0.175371526	0.622965814	0.412364241	0.600441644	0.175733903	0.065833438	15.88943402	1.828953663	1	0.7758	0.639321142	0.786787918	0.780618541	0.871804092	0.107741749	0.033955844	2.551786117	0.981046842	0.315282714	0.2668	0.164930555	0.273380026	0.240370863	0.449037518	0.132823611	0.169572868	0.770624303	1.777160475
Kmt5c	0.079122527	0.0131	0.930167284	0.06394183	0.037846964	0.17150835	0.449132933	0.32339038	5.401543615	11.79533802	1	0.975	0.854366669	0.977083323	0.947967747	0.958951331	0.014173151	0.003337796	9.572746494	0.768407228	0.03437867	0.0383	0.916285669	0.038099939	0.048463943	0.187951026	0.176678296	0.37041007	3.229135429	6.839538262
Gm37472	1	0.44	0.428391377	0.449753587	0.5108243	0.675458202	0.11440333	0.108446115	14.69325794	1.865129793	0.384198835	0.1447	0.010450352	0.141104708	0.035621682	0.249461669	0.281352871	0.243864187	23.21446031	4.686470677	0.661101874	0.4403	0.000640373	0.427554424	0.002551486	0.035491587	0.163931112	0.114877236	23.64799674	2.995586119
Nr1d1	0.000197643	0.0001	0.808970315	3.21499E-05	8.66453E-05	0.004287999	1.025488907	0.746616647	7.947350838	55.62787028	0.009488656	0	0.899496739	7.84604E-05	0	0	1.280535044	0.718532804	5.11563173	86.18199862	0.000330648	0	0.589530773	0.000142431	0	0	1.37157956	0.697496166	4.929460078	83.47904541
Add1	0.025421137	0.0336	0.289128224	0.030184988	0.037847616	0.17150835	0.16594736	0.390366925	6.395090995	16.33772042	0.912534635	0.5062	0.138439716	0.487173814	0.323955661	0.605179339	0.082463728	0.09818951	1.974300871	7.504806375	0.384198835	0.0873	0.419834744	0.087241847	0.143359663	0.341756699	0.137165468	0.293322029	3.429861449	11.99378478
Pcbp4	0.025421137	0.0419	0.80500256	0.048291154	0.046973911	0.191980332	0.35817578	0.349348286	12.09465669	33.70831214	0.206707582	0.0278	0.901721872	0.088365113	0.075139034	0.3423479	0.393293448	0.292052926	5.45361659	24.13441006	0.079122527	0.0355	0.183776081	0.037572276	0.054896483	0.201407493	0.327284776	0.3716255	7.811672022	19.33618274
Gm6493	0.25645373	0.2424	0.218227238	0.242721804	0.239133278	0.453065745	0.449384167	0.183497772	7.622421856	2.217116094	1	0.247	0.587071063	0.25345372	0.373920965	0.640629025	0.325006714	0.178462243	3.790676669	1.809196773	0.912534635	0.27	0.675303697	0.269746676	0.400498634	0.59210964	0.340116168	0.171151942	2.926989714	1.917972332
Zfp956	0.025421137	0.0026	0.913500908	0.015028143	0.008136875	0.073569943	0.407192635	0.446032085	0.618910932	8.076538653	0.009488656	0.0034	0.846183743	0.003809358	0.006031364	0.102720662	0.396128593	0.539581047	17.56665136	8.22161658	0.206707582	0.0238	0.805020494	0.024835473	0.045268456	0.181485149	0.329551288	0.406543008	20.30545416	5.775971333
Cul3	0.102150163	0.0418	0.961094717	0.042870088	0.068870853	0.235698575	0.03853842	0.360024601	15.6677591	29.00604826	0.779666933	0.2729	0.892964755	0.273380955	0.411323354	0.66577652	0.065335769	0.169572467	18.26147256	26.06794494	0.045922388	0.0598	0.851255259	0.053656107	0.068598607	0.227954031	0.078298755	0.339738321	15.54912564	36.21601246
Cnppd1	0.130502854	0.0402	0.819993204	0.036647498	0.065525642	0.229448838	0.080987455	0.373790935	12.96281543	68.81693212	1	0.3546	0.037610304	0.367060718	0.120725989	0.410547117	0.056209775	0.133959302	15.76399645	51.94410769	0.004570472	0.0014	0.898563462	0.000955442	0.002019355	0.031017738	0.126876764	0.615847208	14.21857929	118.6662346
Pde1c	0.720384404	0.2032	0.194857251	0.194390429	0.241172255	0.454803234	0.442439816	0.208820348	0.46305851	0.875210062	1	0.9687	0.908020596	0.97455863	0.961604692	0.968652724	0.072045261	0.003709555	19.57496789	0.135037747	0.130502854	0.3215	0.972663854	0.322147574	0.26835985	0.475350054	0.660563541	0.149933183	20.26465629	0.762853077
Fermt3	0.779666933	0.3122	0.157106084	0.316882127	0.285580729	0.494513846	0.175173906	0.151927424	18.06362664	4.06182544	1	0.5993	0.855436261	0.599101893	0.726378265	0.843831374	0.098671786	0.071055771	6.344309296	2.73512913	0.912534635	0.4323	0.223573099	0.429142121	0.391692299	0.584630753	0.154784327	0.11440801	1.1267074	5.105434107
Mtnr1a	0.116326509	0.0692	0.99073203	0.068365413	0.103401939	0.292649779	0.785547073	0.317037777	7.686623892	1.134473095	1	0.9046	0.999966891	0.917100344	0.953314449	0.962644039	0.072573182	0.012398779	19.95645205	0.155302205	0.608650863	0.2845	0.998603529	0.291722714	0.41722176	0.606074557	0.562125018	0.161862128	4.977758603	0.649189205
Bmf	0.846100784	0.5303	0.904547647	0.512935788	0.653306112	0.775025492	0.381565101	0.091509309	14.56243279	1.305461154	0.661101874	0.3032	0.35549596	0.297888748	0.364275215	0.635173177	0.286303026	0.159362183	18.0922591	1.40750568	1	0.8508	0.913500908	0.854888745	0.900942117	0.926729996	0.085089484	0.022342528	0.217136875	0.476222685
Iigp1	1	0.5169	0.123129469	0.51825488	0.308031253	0.514789947	0.086355639	0.090165525	23.06877477	148.0191131	0.009488656	0.0001	0.805020494	0.000492285	0.000329544	0.02265044	0.16616794	0.647043228	3.864779029	427.1727834	1	0.9406	0.86801767	0.935382543	0.933645189	0.947120972	0.054415737	0.009585234	12.31547301	45.46226355
Olfml1	0.464189732	0.4326	0.229808081	0.423308235	0.35779143	0.557489096	0.091706245	0.116139434	8.965139764	3.667059049	0.00011505	0.0004	0.400393249	0.001212153	0.000332796	0.02265044	0.391458934	0.603852565	7.589355965	8.011189056	0.079122527	0.0745	0.0027708	0.08365532	0.010027026	0.078535149	0.394762573	0.297468932	8.183240556	8.661531528
Arpin	0.556199852	0.3348	0.877269054	0.335268976	0.449067159	0.629413797	0.20964921	0.145081016	10.89865113	3.424312454	1	0.9997	0.749107883	0.999783315	0.922628803	0.944624464	0.017266629	3.12555E-05	4.765765436	0.0503471	0.045922388	0.0199	0.106783264	0.015980875	0.027784205	0.139447622	0.366508215	0.441362414	22.91580181	6.164745356
Map3k8	0.003095324	0.0025	0.862073023	0.013108912	0.004996803	0.056784542	0.778383432	0.456255095	17.49246542	4.947360114	1	0.7217	0.158120299	0.717521114	0.395898366	0.655430822	0.144641302	0.046675819	9.71690991	0.790698764	0.661101874	0.294	0.009614324	0.2892537	0.035592688	0.158941315	0.325372248	0.162875711	15.75627352	1.505964392
Gm13205	1	0.3988	0.983642728	0.384960177	0.561653936	0.712806575	0.454815224	0.128051742	13.56196319	1.03256982	0.231580656	0.2621	0.999146867	0.258521561	0.307633365	0.591920597	0.592129669	0.176146824	3.120637792	0.725787074	0.349740774	0.0862	0.322357582	0.136185965	0.160608808	0.360887015	0.870269832	0.247640151	3.862671383	2.237186605
Arsa	0.060621375	0.0115	0.427409811	0.01628659	0.023924556	0.13467948	0.407365322	0.439913919	10.11824107	32.07501257	1	0.2046	0.824102178	0.212159352	0.338568003	0.617499873	0.111660844	0.198948401	6.603532013	12.04904593	0.464189732	0.3502	0.914439887	0.348120039	0.445635748	0.628806806	0.216129105	0.140482148	8.541131359	14.00340564
Macf1	0.464189732	0.3179	0.017464509	0.317448843	0.060874433	0.220432623	0.070825525	0.151711445	21.13465158	33.50445344	0.006637403	0.0013	0.387974526	0.001480479	0.002503244	0.066442444	0.122708884	0.593428635	22.40977124	57.56135155	0.045922388	0.0259	0.834823681	0.023785234	0.038600106	0.166113272	0.093764092	0.410060781	19.95145274	54.3702898
Gm16638	1	0.4312	0.999766237	0.428349791	0.601152656	0.73921442	0.443943001	0.11464199	11.79167199	0.840481583	0.349740774	0.3294	0.996889506	0.317247328	0.397997346	0.65681963	0.320793495	0.151788206	3.35499133	0.721654421	1	0.5143	0.959852278	0.50736278	0.671457101	0.785146098	0.371379406	0.092929949	13.583026	0.395921553
Cenpj	0.130502854	0.1233	0.014970035	0.118607839	0.043954003	0.184723093	0.212885768	0.262152676	3.633880403	8.846396591	0.464189732	0.381	0.851331984	0.394714773	0.471305268	0.703857209	0.098988934	0.124929545	15.30981456	4.575729915	0.25645373	0.3803	0.930028953	0.377907687	0.390235294	0.583442904	0.146662019	0.130351032	23.1251407	5.264938284
Gm37420	1	0.9862	0.847790016	0.987115316	0.950890469	0.95998917	0.02077573	0.001868579	1.398073249	0.248628689	0.079122527	0.2287	0.745475698	0.220643159	0.174788534	0.47339182	0.311953638	0.194479871	20.39176219	3.606646933	0.779666933	0.4932	0.264249414	0.499867441	0.439801706	0.624496838	0.075940915	0.094861587	19.58109958	2.86987752
Chst15	0.315282714	0.0552	0.715433916	0.05030385	0.093974705	0.278418903	0.127130635	0.345641868	20.00395874	12.20396149	1	0.5865	0.639831094	0.582416827	0.66834581	0.812832138	0.070196888	0.074812675	23.13926226	6.606208826	1	0.5803	0.942592385	0.595250467	0.732048928	0.824378956	0.041346761	0.071915046	22.51017694	6.543837704
2310033P09Rik	0.912534635	0.2349	0.802615589	0.231055948	0.366070329	0.564436888	0.121723837	0.189189899	7.977880946	15.09956055	0.102150163	0.3738	0.216405894	0.363796099	0.201669056	0.500159405	0.067342393	0.135062946	0.582345869	9.334859599	1	0.9849	0.497646406	0.98602707	0.793814385	0.861149275	0.004584971	0.002027344	13.70488491	0.899499836
Gm49797	1	0.511	0.880553334	0.456431489	0.636587278	0.764790555	0.177180285	0.106564101	13.11729641	5.328752656	1	0.8806	0.884423875	0.878101921	0.908040698	0.938056652	0.072428275	0.018562699	5.942302129	1.530229487	1	0.6289	0.115651289	0.615403804	0.311000639	0.515051452	0.095820262	0.067469695	6.328123043	2.665732359
Nrde2	0.003095324	0.0007	0.764092548	0.000219769	0.000634599	0.016774116	0.200158838	0.680935402	2.897034294	20.36121321	0.102150163	0.2173	0.706845238	0.214773636	0.19548198	0.493819053	0.120462371	0.197555549	22.17060883	13.05220969	0.165047104	0.1629	0.920046782	0.163442612	0.206155085	0.411599541	0.091504925	0.228003018	19.74027107	10.97714549
Fbxo21	0.013363847	0.0002	0.640308638	0.000268841	0.000454749	0.013865912	0.601902696	0.672855522	9.541510655	95.64481504	0.060621375	0.0315	0.524032838	0.033664988	0.050091045	0.288386488	0.265289744	0.381104835	5.294413214	34.62095041	0.060621375	0.022	0.833752651	0.032617622	0.042640265	0.175329528	0.312525245	0.38380369	5.806377508	36.30933457
Cutc	0.018556578	0.0071	0.88429616	0.003810828	0.008728377	0.076229335	0.207209852	0.539557426	11.22449349	23.2068382	0.661101874	0.3844	0.28025024	0.392875939	0.39109648	0.652424876	0.068738581	0.125513077	8.759151198	6.235679198	0.25645373	0.1909	0.550829992	0.192633652	0.247765055	0.456311629	0.060806777	0.209837373	5.553538877	9.550099014
Nosip	0.206707582	0.1223	0.201515302	0.113553381	0.149347352	0.354797673	0.099806297	0.266662331	3.001124671	8.770276799	0.045922388	0.0105	0.535137277	0.011263195	0.019261569	0.183454775	0.165390743	0.46736032	3.725385616	15.81878945	0.060621375	0.2336	0.172396074	0.244366042	0.130422854	0.324620101	0.079923622	0.182714209	0.630196157	8.339934586
Tulp2	1	0.8179	0.999440246	0.832704242	0.904136652	0.930215684	0.192174694	0.026036906	4.40924574	0.366060786	0.912534635	0.3484	0.661861388	0.356085419	0.4827817	0.710513815	0.370547628	0.13770329	7.963139505	0.660420775	1	0.2127	0.999998151	0.235467133	0.365352307	0.562712697	1.253217147	0.187009554	7.954194382	1.294809399
Tle1	0.102150163	0.0534	0.825573514	0.053309129	0.082498222	0.260446492	0.094914001	0.340334654	11.22355982	65.6649773	0.384198835	0.1206	0.13119255	0.124457829	0.150648199	0.44752288	0.039672565	0.257131927	13.23464449	36.86224987	1	0.1811	0.586481249	0.178897022	0.289504657	0.495473761	0.071985557	0.218072326	4.408506051	35.34243675
Smoc1	0.006637403	0.0104	0.363849446	0.006850766	0.010112945	0.082768804	0.160864726	0.501980037	12.09070805	68.54649134	1	0.7804	0.004234632	0.786574036	0.016687472	0.169890883	0.015392297	0.033993636	17.89866001	13.00341971	1	0.6091	0.085442743	0.627698358	0.250962559	0.459245325	0.034159875	0.064817947	1.350481712	20.20432598
Tln2	0.002059706	0.0007	0.513218282	0.001351333	0.001506004	0.028389622	0.225043428	0.598226366	5.062450531	13.30823746	0.013363847	0.0331	0.832342093	0.029072278	0.028441676	0.223842609	0.204424362	0.393519366	2.894941772	11.88323702	1	0.6663	0.010450352	0.666458584	0.040123641	0.169479089	0.028193624	0.056736202	1.085050137	2.655032043
Rabggtb	0.165047104	0.2498	0.885491763	0.253200882	0.26418634	0.475242237	0.06428719	0.178578784	21.77655043	34.80344122	0.206707582	0.2727	0.941046923	0.270624449	0.301600233	0.587883674	0.054767819	0.170768816	3.72021344	27.14353489	0.079122527	0.0472	0.289953919	0.046892553	0.068260273	0.227400625	0.133490257	0.352001592	22.8258262	68.3021415
Gm4759	0.720384404	0.5359	0.953192812	0.519090423	0.642083446	0.767961394	0.477029239	0.0899555	17.78411391	0.779886666	1	0.7525	0.999966268	0.737167073	0.853700862	0.910959808	0.457485445	0.042966099	7.233209791	0.532492215	1	0.8767	0.998790511	0.866860857	0.931220156	0.945458474	0.243864991	0.020382397	15.19449754	0.409417265
Dop1a	1	0.9841	0.169986588	0.974485361	0.448171406	0.628722268	0.012934903	0.003720356	12.1183671	1.204471684	1	0.425	0.740326662	0.433129037	0.570411849	0.761655455	0.069973034	0.113236165	19.06148615	8.440808605	0.25645373	0.4509	0.88570801	0.433954207	0.418823767	0.607432132	0.099020776	0.112994769	19.78635318	8.568175176
Knl1	1	0.8778	0.617529606	0.83385839	0.806807581	0.871014636	0.291577662	0.025842665	16.99536419	0.546328937	1	0.8765	0.999658447	0.865099172	0.930843057	0.949056866	0.163884212	0.020669386	1.236863808	0.306605023	1	0.9377	0.999554404	0.933631974	0.966657375	0.971059053	0.162161934	0.009852614	15.75770745	0.207964536
Rhebl1	0.130502854	0.3081	0.067942086	0.308040973	0.138537225	0.341421402	0.257254656	0.155339898	13.27650115	2.636576328	0.165047104	0.0286	0.627230292	0.032377449	0.054418869	0.298692857	0.582255468	0.384432888	12.16424041	3.631486227	1	0.6372	0.898563462	0.626354296	0.757748845	0.840156545	0.294153835	0.06510569	22.12378933	1.099817141
Rcl1	0.079122527	0.3185	0.799788867	0.346514504	0.200858115	0.413963675	0.402124737	0.141048771	14.72114196	1488.788599	0.004570472	0.002	0.240940186	0.001154986	0.00251769	0.066442444	0.176779525	0.606323141	6.575154691	571.6203335	0.206707582	0.1583	0.850580645	0.170615727	0.21988094	0.426758169	0.142920632	0.22329915	12.93665964	420.9531463
Lrba	1	0.8579	0.892182611	0.803131494	0.88268851	0.916112918	0.063678295	0.031093378	12.00782596	4.284952689	0.661101874	0.382	0.134413296	0.383474785	0.282129214	0.572765198	0.107951511	0.128533037	7.699169373	5.826800382	0.130502854	0.0776	0.901818435	0.073529703	0.113449165	0.300738741	0.126979802	0.310047376	6.556099055	8.526746676
Shld1	0.018556578	0.0928	0.814652422	0.128527945	0.054293949	0.208177069	0.41717476	0.253755291	12.34846172	14.03603144	0.661101874	0.307	0.015571398	0.311872913	0.055404197	0.301671298	0.055125509	0.153850817	14.49433724	4.3835814	0.384198835	0.349	0.740326662	0.36172005	0.417385247	0.606231461	0.121735789	0.135769147	13.43754403	3.332071026
Zmat1	0.464189732	0.131	0.953192812	0.133586081	0.218307307	0.433937673	0.238353945	0.249682849	10.48249576	14.80126903	1	0.5149	0.864632379	0.521714312	0.664955136	0.811406628	0.131415258	0.089297805	21.52781714	6.808034322	0.060621375	0.0555	0.918020446	0.093991782	0.086500741	0.258655455	0.231339494	0.285893956	15.471464	14.37083752
Gabarapl1	0.03437867	0.0335	0.792532986	0.036219246	0.045552921	0.188304371	0.148605769	0.374809417	3.087797278	285.9804543	0.013363847	0.0034	0.901721872	0.007156952	0.007846527	0.117846233	0.18049564	0.499040541	2.804271466	364.2158193	0.03437867	0.1131	0.458019055	0.108993252	0.081156099	0.250008874	0.099119313	0.270879126	11.51836192	182.4670923
Fkbpl	0.384198835	0.1503	0.474360896	0.155423122	0.224740217	0.439890132	0.239243981	0.233473405	13.38938599	6.513973498	0.206707582	0.1065	0.899496739	0.105263442	0.161036233	0.459380406	0.194327495	0.274440594	3.727293719	5.805371772	0.206707582	0.064	0.459085505	0.090867387	0.118884705	0.308335768	0.19695356	0.289274129	21.92350157	6.733961666
Nup98	0.003095324	0.0071	0.374596094	0.00455812	0.005831148	0.061673516	0.25998334	0.528442403	0.523948464	13.23787938	0.025421137	0.0197	0.057605698	0.013339776	0.021927187	0.195963445	0.238331229	0.454960814	19.38901796	13.04458198	0.025421137	0.0022	0.868563539	0.00504983	0.005771501	0.056732496	0.28453254	0.521944302	21.82881971	16.21192707
Mtx3	0.165047104	0.0569	0.387974526	0.052273506	0.088219971	0.270395998	0.271807245	0.342134267	9.352681239	7.409169897	1	0.4596	0.090169122	0.45783538	0.243157145	0.541371308	0.163203011	0.106171413	3.335496601	3.794217361	0.384198835	0.3023	0.401477215	0.305067622	0.342478823	0.542412926	0.196825463	0.156506172	0.425259524	3.465885696
Tubgcp6	0.130502854	0.472	0.930655014	0.465850618	0.307634695	0.514646668	0.16441941	0.103948757	8.901289212	3.300808526	0.03437867	0.0435	0.093314806	0.036979744	0.044526297	0.273969851	0.16640325	0.373007691	22.64647193	5.619658588	0.912534635	0.4452	0.571343151	0.452885031	0.547918345	0.705688813	0.094191925	0.107560666	9.299221424	3.622688751
Slc25a30	0.03437867	0.0472	0.06363192	0.047243421	0.045894404	0.189106359	0.470394699	0.351329727	16.05427919	418.2117893	0.013363847	0.0048	0.896212827	0.002022497	0.00513666	0.095577867	0.460852918	0.576512225	5.399658955	352.8382713	1	0.5198	0.961852355	0.472053662	0.657691298	0.776072267	0.279105202	0.102250734	15.73888844	126.4723463
Ro60	0.661101874	0.2071	0.88618479	0.216116558	0.330666591	0.53401562	0.126278188	0.196845628	5.500679293	5.831872406	0.045922388	0.0305	0.004104859	0.036484104	0.012285554	0.147091674	0.236517294	0.37417833	20.21295609	10.84325347	0.000197643	0	0.93140284	2.51719E-05	0	0	0.25876798	0.75366855	15.85212811	15.69566515
Zup1	0.130502854	0.1748	0.049161116	0.172555452	0.10121455	0.289345753	0.131214811	0.222055928	2.556068247	9.565145476	0.102150163	0.2218	0.913910959	0.228335941	0.202308478	0.501119519	0.093373841	0.190551953	23.96508183	6.132348874	0.079122527	0.0047	0.41262319	0.012119	0.012888958	0.090444223	0.205719638	0.462033405	17.15639705	13.48494726
Hgf	0.779666933	0.2863	0.070499454	0.285176447	0.178042494	0.38926274	0.245295488	0.164565651	17.13704161	7.316814297	1	0.5986	0.116431063	0.587096028	0.308579194	0.59264695	0.069649271	0.073749986	20.80776602	2.206789439	0.006637403	0.0074	0.845617599	0.008343946	0.009832203	0.077702211	0.308787488	0.488566232	14.33694438	8.13000571
Hdac1-ps	1	0.7251	0.999999983	0.727363667	0.841405882	0.891461507	0.286659506	0.044806665	16.0266452	0.260755056	0.349740774	0.0723	0.999999635	0.068545749	0.123918362	0.41506862	0.340368458	0.316786262	4	0.361273483	0.608650863	0.1927	0.999910648	0.18581637	0.302706083	0.507942469	0.598592672	0.213859847	13.27800995	0.680551348
Tinf2	0.102150163	0.1367	0.842814098	0.136438328	0.156124256	0.363025457	0.113359297	0.247443634	10.12000279	5.782720904	0.002059706	0.003	0.728768784	0.003944287	0.003725286	0.081647999	0.222301194	0.537444467	5.089621069	14.3850568	0.661101874	0.1545	0.185177168	0.156445585	0.202251558	0.407291768	0.097562858	0.232762842	3.810545144	6.740081332
Ighg2b	0.779666933	0.6648	0.995199525	0.655713883	0.752347825	0.8380757	0.311879748	0.058935828	17.04980726	0.527517366	0.25645373	0.632	0.093314806	0.614424975	0.224396772	0.524603604	0.31867439	0.067682734	1.495148336	1.116425354	1	0.5703	0.998230063	0.556339722	0.720370394	0.816669998	0.340795534	0.080870896	11.73726373	0.588164123
Mcph1	0.102150163	0.2045	0.852792932	0.202981854	0.192505274	0.405319919	0.223965908	0.203955893	7.892759123	6.656189018	1	0.6456	0.045450923	0.644375304	0.153241493	0.451159731	0.042988246	0.061290357	5.522956677	3.163161956	0.464189732	0.3755	0.854047016	0.379441521	0.463835053	0.642535959	0.141196855	0.129847893	1.034051552	4.658476828
Megf8	0.060621375	0.0828	0.745487027	0.080839366	0.094596769	0.279272305	0.323276367	0.300831649	19.32029954	3.437866573	0.002059706	0.0089	0.936384854	0.007026603	0.00539629	0.097619462	0.361679241	0.500278668	17.32033611	6.025801771	1	0.345	0.056552047	0.346034443	0.163457035	0.36458129	0.112120205	0.141218625	11.55631797	2.920522684
Gpatch1	0.102150163	0.0454	0.928456608	0.042390775	0.070817723	0.239567793	0.18148266	0.361022642	3.823009674	14.37026022	0.556199852	0.4624	0.86593249	0.463834198	0.550107059	0.752147769	0.081741716	0.104504853	22.41523511	7.878112115	0.006637403	0.0002	0.743016163	0.000158528	0.000349039	0.011354665	0.279368808	0.693509796	18.68607085	24.91093027
Tnfrsf1b	0.25645373	0.0838	0.913964818	0.081290463	0.136854072	0.338854894	0.140293862	0.300286365	12.13578829	126.0284214	0.130502854	0.016	0.843166126	0.014987877	0.028970967	0.224999346	0.326045911	0.4462349	7.690555458	108.8275154	0.018556578	0.0028	0.833771226	0.003346894	0.005625752	0.056024735	0.339397213	0.547426045	8.904118944	94.43714113
Ly6a	1	0.6053	0.788331922	0.610857453	0.719732845	0.817484835	0.082155557	0.068461634	15.89151081	3.444699116	0.102150163	0.2241	0.792532986	0.228259342	0.201059968	0.499506334	0.192643278	0.190590509	4.229872054	7.15002991	0.25645373	0.1099	0.887830923	0.113386539	0.174335621	0.377370811	0.200524687	0.266814064	4.754121896	9.654539567
Fan1	0.464189732	0.2195	0.492445887	0.223247438	0.302569232	0.509985657	0.328648314	0.193137336	20.08536778	2.779639342	1	0.6265	0.909108925	0.610976273	0.750064857	0.85701336	0.066927775	0.06843563	17.09047418	1.511451068	1	0.2955	0.644715163	0.306692982	0.434983217	0.620773921	0.097536803	0.155867451	23.08263016	2.487727738
Pskh1	0.045922388	0.0344	0.778270289	0.032460019	0.04822899	0.194624362	0.138931727	0.384216129	7.073417084	19.15120126	1	0.5587	0.29055042	0.48728176	0.482869391	0.710513815	0.118491432	0.098160901	4.673188262	15.03802694	1	0.1708	0.39106321	0.169730813	0.261376161	0.468668633	0.11253678	0.223870292	8.028806636	16.11497001
Fendrr	0.912534635	0.3098	0.857395373	0.306726324	0.457127384	0.635839735	0.280061267	0.155854379	15.85060995	2.920133431	1	0.894	0.842165051	0.899190049	0.905367404	0.936997169	0.151920581	0.015201492	5.572905611	0.920019473	0.315282714	0.3359	0.120470093	0.340103746	0.230018208	0.437621688	0.241245637	0.143333627	1.165689993	1.862620677
Xylt2	0.060621375	0.0643	0.457642558	0.05551717	0.076561635	0.249577059	0.173925363	0.336594404	10.41881145	9.528750735	0.912534635	0.8249	0.898780851	0.831080874	0.865054227	0.917401819	0.025370594	0.026310503	4.927926179	1.670440649	1	0.9534	0.318159599	0.911354878	0.636008741	0.762966451	0.044518184	0.01329278	12.84266437	1.78677775
Terf2	0.045922388	0.0099	0.941046923	0.006449718	0.014342358	0.100788188	0.119427749	0.506003239	10.68130508	16.68045905	1	0.8555	0.004139812	0.855122792	0.016333517	0.168300862	0.039040729	0.022303986	12.15175237	4.250283698	1	0.1959	0.66656701	0.198355473	0.316297459	0.519605837	0.112976161	0.206553204	10.61970194	11.32316612
Klhl5	0.025421137	0.0021	0.870226475	0.000847359	0.002357359	0.037374262	0.277051879	0.621733326	7.270882515	30.25263226	0.165047104	0.0537	0.169765754	0.051585323	0.080069374	0.349437615	0.123354135	0.343346887	2.767121607	12.71796231	0.079122527	0.0147	0.902830829	0.012686335	0.024906843	0.130395616	0.193142364	0.458674971	4.211522904	27.08073718
Il1rn	1	0.5663	0.898563462	0.567344577	0.709052249	0.810243421	0.187500298	0.078285555	19.4538423	6.544507025	0.002059706	0.001	0.292379183	0.002065579	0.002027316	0.058784758	0.363583324	0.575339755	23.41836164	13.44085088	0.079122527	0.0733	0.887400682	0.111578442	0.109979599	0.295246168	0.496627288	0.268470655	16.1482325	32.17605087
Ehbp1l1	0.912534635	0.4745	0.888537362	0.477675722	0.622835075	0.754948726	0.114636931	0.100727982	2.373118443	3.405450762	0.315282714	0.3551	0.84631739	0.362438771	0.402878925	0.659393495	0.191442456	0.135524276	6.372694906	4.566717118	0.165047104	0.2402	0.901721872	0.248924937	0.26061453	0.467711445	0.137295589	0.180564762	1.66489339	4.164315381
Akr1c6	0.079122527	0.0016	0.892182611	0.001709737	0.003268922	0.044233159	0.266304378	0.585722479	8.066974948	968.0091675	0.004570472	0.0006	0.710660777	0.000909131	0.001339217	0.045665566	0.210810764	0.618296469	8.208130726	858.2911338	3.5674E-05	0	0.786955051	2.00138E-07	0	0	0.312316056	0.85012108	8.342622145	1280.40404
Fam83g	0.384198835	0.4653	0.026941327	0.462412704	0.090842535	0.273733784	0.162919442	0.104898109	20.31357042	2.488582793	0.130502854	0.0489	0.944917001	0.048025069	0.080010693	0.349277449	0.269561759	0.349848026	16.45821169	3.1930709	0.315282714	0.0231	0.885491763	0.024095378	0.044896981	0.180559347	0.457939591	0.4090085	19.71385787	5.433464644
Trib3	0.001345187	0.0002	0.948663273	0.000936441	0.000587172	0.01596402	0.360862166	0.616839731	1.615384105	1018.632868	0.013363847	0.0249	0.569135435	0.022675431	0.024868347	0.208857313	0.163225732	0.413923889	23.06293954	511.579829	0.002059706	0.0022	0.808970315	0.001979274	0.00276525	0.036760898	0.206133069	0.577709982	22.87266953	691.6774855
U2surp	0.045922388	0.057	0.896572343	0.056850926	0.06893586	0.235698575	0.054062627	0.334395684	0.635715289	30.45168097	0.060621375	0.1082	0.684076878	0.112384544	0.110810013	0.400175253	0.088326737	0.267729314	5.652656177	30.82065652	0.018556578	0.0198	0.825357549	0.018726921	0.025156449	0.13118353	0.136846827	0.429110148	23.20882459	43.62507862
Gm3734	0.384198835	0.1027	0.910035412	0.099031623	0.169948368	0.379345197	0.304787147	0.280636768	6.475543351	10.76507691	1.8898E-05	0.0001	0.822519864	0.000111472	5.56424E-05	0.006647807	0.404522804	0.706377032	2.087615911	15.67683992	0.25645373	0.0214	0.856928902	0.037405112	0.050936219	0.192821686	0.588367856	0.372013562	4.665362764	14.32306016
Hykk	0.03437867	0.0022	0.924167053	0.004592531	0.005694273	0.060917733	0.341457247	0.527968806	9.828817044	83.02635695	1	0.4962	0.354854414	0.498276104	0.510185019	0.726502416	0.096954841	0.095274844	7.669244453	24.79636827	0.130502854	0.0552	0.001474707	0.062458095	0.005556404	0.055627389	0.169844026	0.325604534	10.40439597	40.31694463
Ms4a7	0.040150529	0.0187	0.563299118	0.034178281	0.036557788	0.169144843	0.714837313	0.379808037	21.79911815	3.043425866	0.315282714	0.1165	0.05506045	0.117579052	0.104106424	0.389510498	0.347353578	0.263057211	13.60555736	1.524463964	1	0.6195	0.908020596	0.597798946	0.742348499	0.830735773	0.414863529	0.071345941	5.782139401	1.116347641
Klf9	0.079122527	0.5053	0.930028953	0.482061741	0.225132606	0.440138029	0.064365685	0.099550511	21.88626059	412.647418	0.045922388	0.0795	0.760629156	0.077870844	0.082455585	0.353423933	0.11143658	0.304485634	1.421869234	659.7848055	1	0.9519	0.644715163	0.95435453	0.860320196	0.900337725	0.023343287	0.00671431	20.92018225	85.17884917
Gm7535	0.661101874	0.1381	0.129460035	0.160858271	0.176251829	0.386891882	0.541234748	0.229740602	14.06679276	2.756501532	0.464189732	0.1815	0.858398896	0.178888331	0.277412277	0.569436152	0.391182008	0.218077703	12.32127624	1.88462207	0.661101874	0.848	0.765554292	0.857728445	0.774595633	0.849349512	0.095221739	0.021875507	2.294710307	0.441147446
Trpm7	0.004570472	0.0021	0.878805294	0.002726353	0.003763238	0.047635694	0.212359183	0.55954034	14.28515029	60.74065005	1	0.8182	0.2466927	0.82058574	0.533727367	0.742554813	0.035761707	0.028090307	4.764904071	8.535764412	0.060621375	0.0374	0.86801767	0.027819958	0.049793812	0.190780087	0.103938658	0.397191869	12.11727984	28.68273554
Trim11	0.002059706	0.003	0.454010298	0.004116645	0.003759546	0.047626906	0.09803996	0.534803401	14.70490564	15.70695898	1	0.8939	0.328962233	0.890115418	0.636739303	0.797841663	0.027023949	0.01663962	14.02896209	3.605607783	0.025421137	0.0196	0.855798416	0.021171034	0.028826626	0.142111153	0.200701141	0.419424407	14.87636536	27.80518654
Socs2	0.102150163	0.0053	0.540338405	0.069334627	0.018626981	0.115815353	1.115916382	0.315692551	16.11437553	169.15812	1	0.6907	0.292384911	0.679717182	0.545021811	0.748715879	0.129454575	0.054062923	13.12808116	24.29334843	0.060621375	0.0011	0.888967377	0.002376801	0.002968581	0.038492194	1.135538486	0.567435122	15.77928956	227.5314495
Cd5l	1	0.5568	0.091888041	0.566426962	0.258996255	0.470595277	0.030210284	0.078499498	6.138507729	35.21882919	0.013363847	0.0358	0.896572343	0.035037348	0.030207364	0.229114464	0.185285529	0.377674079	6.860813233	95.76425039	0.25645373	0.1754	0.457028748	0.186820243	0.233353463	0.440895367	0.175208605	0.213259761	7.173048565	136.3886261
Fubp3	0.315282714	0.2992	0.032906086	0.29578116	0.099294029	0.286386918	0.058043406	0.160211712	11.19107529	5.288118105	0.556199852	0.6373	0.906018856	0.631925774	0.660804369	0.809512098	0.071667772	0.063916309	3.745240638	4.142861934	0.384198835	0.2409	0.005844081	0.241674148	0.021977415	0.120943585	0.124093421	0.18399938	2.469057987	8.906303252
Flcn	0.556199852	0.6024	0.710660777	0.591447845	0.610142205	0.746405384	0.120372811	0.072768061	5.080720812	15.96834897	0.661101874	0.1882	0.894554221	0.184912293	0.299581329	0.586023877	0.084529067	0.21440263	6.838398932	14.80049943	0.25645373	0.1376	0.912753012	0.13713712	0.204558179	0.409838814	0.166824314	0.246901079	7.368197097	18.76660698
Tsen2	0.025421137	0.0299	0.872242374	0.023889477	0.034545875	0.164457828	0.221577348	0.409705808	8.704228884	9.068839331	1	0.7722	0.095440362	0.701636999	0.281730077	0.572662937	0.071183009	0.049738568	19.01449814	3.364863565	0.165047104	0.1274	0.012476689	0.131153942	0.039338227	0.167609548	0.143276684	0.251624436	23.80314361	5.057927626
Egr1	1	0.9692	0.410042194	0.554911587	0.637689922	0.765276293	0.461708364	0.081209569	15.93596432	110.4478326	0.003095324	0.0051	0.898563462	0.002244851	0.004141974	0.086131034	0.28577373	0.570672696	3.607662923	35.30294353	0.206707582	0.0851	0.875789949	0.081294206	0.133193661	0.327956614	0.250968509	0.300281851	13.93521993	30.26642644
Ank3	0.025421137	0.1983	0.295493639	0.204567485	0.075969459	0.248747698	0.251125733	0.203077221	9.16397654	63.17126623	0.102150163	0.0092	0.714198505	0.011400984	0.019268095	0.183454775	0.251589254	0.466480024	6.707300294	47.01377791	0.003095324	0.0024	0.930603792	0.005429575	0.004324392	0.048304244	0.385488463	0.517282904	4.991728559	51.86553777
Marchf7	0.315282714	0.2214	0.855436261	0.230799246	0.303254705	0.510726667	0.098247816	0.189317862	15.35407025	29.57999429	0.130502854	0.2724	0.84631739	0.272507079	0.247143044	0.543564584	0.058685062	0.169950628	5.715836736	16.52437363	1	0.8367	0.91610228	0.8417177	0.893894808	0.92174923	0.032444846	0.02452597	11.07236899	7.543572263
Tgoln1	0.009488656	0.0089	0.571343151	0.007803339	0.011505855	0.088772223	0.170049758	0.493168882	19.87897755	211.2294815	0.384198835	0.0832	0.329861111	0.080180456	0.132777898	0.426402747	0.103531869	0.301632785	22.19887974	120.3881178	0.018556578	0.0034	0.674734409	0.003489008	0.006288286	0.059432751	0.226436375	0.544922479	16.19015279	257.5991622
D130017N08Rik	0.556199852	0.5124	0.753466127	0.52518024	0.572998334	0.721287761	0.162039848	0.088433324	4.490622905	1.50726048	0.779666933	0.5351	0.384144098	0.541349658	0.526188862	0.736859172	0.076156867	0.084462995	19.17040198	1.90360719	1	0.9626	0.820375293	0.958386408	0.929967	0.944777476	0.02603657	0.006110418	3.293282615	0.49299809
Ksr2	0.045922388	0.01	0.66656701	0.012001182	0.01936097	0.118889976	0.773774584	0.462747477	7.236002751	1.352916876	0.986359295	0.4365	0.56309423	0.403884066	0.529335801	0.738986635	0.295113366	0.122053661	7.938162162	1.340662424	0.185877343	0.0595	0.454010298	0.061817558	0.098605128	0.278443351	0.760153905	0.326574176	7.04798903	2.082532168
Gm37529	0.206707582	0.2681	0.024101022	0.266252225	0.074327949	0.245859912	0.427462048	0.172687719	11.59047691	6.680027904	0.912534635	0.5234	0.892182611	0.532318039	0.666016587	0.811953626	0.068756043	0.086668097	6.734157894	1.679537219	1	0.592	0.318159599	0.600410713	0.533490365	0.695384946	0.159419462	0.070764829	6.80957298	2.115085311
Dclre1a	0.003095324	0.0022	0.65582586	0.002647066	0.003457471	0.04576403	0.407486038	0.561252559	10.12556278	16.92533182	0.206707582	0.1016	0.888325971	0.094069685	0.151306522	0.448101944	0.180509812	0.285810896	11.60387253	5.628514775	0.079122527	0.1378	0.130697919	0.133991672	0.114253393	0.302013794	0.213048454	0.249361979	8.464557993	6.18372622
Gm31583	0.045922388	0.054	0.899496739	0.072167553	0.072381467	0.24253364	0.464529236	0.311849809	11.05283904	40.08075093	0.556199852	0.1305	0.911997005	0.128154101	0.217860762	0.519122412	0.244544955	0.254061635	23.22727585	13.26406938	0.315282714	0.2661	0.889653712	0.241924465	0.328210604	0.530777564	0.379304922	0.183879363	2.669218568	10.65345138
Xbp1	0.165047104	0.0887	0.024101022	0.082111034	0.056335266	0.211925162	0.132269914	0.29930099	19.8632446	173.9284761	0.130502854	0.2464	0.845716796	0.24472848	0.235436775	0.535257185	0.125257628	0.18254209	18.53469557	159.7428382	0.000539749	0.0007	0.833771226	0.003062247	0.001108327	0.022512364	0.151697659	0.552723777	18.56824567	267.6492519
Pip5k1c	0.165047104	0.0871	0.806065656	0.089206519	0.133375705	0.334565995	0.206787936	0.291111191	5.023090606	8.250932755	0.779666933	0.7831	0.003022691	0.788404947	0.011952464	0.145033309	0.073535604	0.033670401	9.296585179	3.351535305	0.165047104	0.0694	0.661861388	0.073640077	0.112490524	0.299268605	0.107086847	0.309902567	5.987523059	9.195687675
Cyp4f15	0.206707582	0.1366	0.640308638	0.137816581	0.190692636	0.402966975	0.158123621	0.246375772	11.60793626	110.7906291	1	0.3169	0.071922242	0.30771	0.187711579	0.486025255	0.089109608	0.155469247	13.55315318	60.30106928	0.060621375	0.1037	0.501546447	0.103656198	0.105875724	0.289953447	0.107832857	0.276008306	13.61636048	60.96171718
Casp6	0.018556578	0.0019	0.576810963	0.001207551	0.002836756	0.041268051	0.340032855	0.60404775	8.849307501	38.57229977	0.079122527	0.0229	0.652291235	0.018839612	0.036062204	0.250230752	0.234432115	0.428640682	2.254023471	21.58955021	0.079122527	0.019	0.499004058	0.018303682	0.032811625	0.152050633	0.138839034	0.430894965	6.363579598	27.24153278
B930025P03Rik	0.986359295	0.3974	0.995205184	0.347010239	0.539318843	0.697798639	1.005493054	0.14087358	14.09411743	2.795617576	1	0.4749	0.995205184	0.487193344	0.649024285	0.804929255	0.595583917	0.098184333	20.62651863	0.623871154	0.424194284	0.1798	0.999934862	0.195261887	0.28488937	0.49113845	0.897754209	0.208318731	9.766546063	0.850103491
Tgtp2	1	0.3336	0.05112756	0.322082104	0.150030064	0.355462729	0.217819417	0.149957809	1.716265861	7.042800095	0.060621375	0.3962	0.344323823	0.356937194	0.161775219	0.460130509	0.38318178	0.137409256	2.018680671	13.03858701	1	0.6709	0.811549684	0.534906802	0.71527815	0.813335109	0.184647186	0.086032825	5.376112511	6.349220082
Tbl1xr1	0.001345187	0.0011	0.432850173	0.001183321	0.001600082	0.029352085	0.21057512	0.605085962	18.38280497	84.27158965	1	0.563	0.318159599	0.558631049	0.518849422	0.73265061	0.085134832	0.080329056	12.65118729	29.46924218	0.009488656	0.0081	0.906018856	0.008942648	0.011703667	0.085691911	0.245613945	0.483754617	15.47038112	96.56107837
Trim56	1	0.952	0.738381891	0.950556188	0.897515293	0.926260505	0.000177253	0.007285201	6.574086821	4.705275	0.045922388	0.0172	0.698327161	0.012853909	0.025134352	0.210482977	0.183696908	0.457707321	1.795189125	38.15216255	1	0.526	0.929773294	0.515677342	0.67614752	0.788598811	0.065398331	0.090815234	9.073456387	16.58195687
Dlgap1	0.004570472	0.0042	0.887400682	0.004367881	0.00582274	0.061625612	0.545181777	0.531116541	12.33518516	14.08459507	0.912534635	0.3119	0.354854414	0.31058601	0.38685536	0.649871199	0.20742564	0.154349169	0.807243923	3.497551666	0.130502854	0.0845	0.583157386	0.084324175	0.120952676	0.310857731	0.306718561	0.296684308	3.211559509	6.187755385
Arfgap1	0.464189732	0.531	0.194782578	0.49182799	0.356993327	0.55692782	0.077777034	0.096960884	2.117277324	16.41739135	0.060621375	0.1555	0.912661194	0.148067047	0.129971009	0.423741558	0.09352347	0.238705475	22.80849425	22.79546777	0.206707582	0.0562	0.017259509	0.050592933	0.039866039	0.16904018	0.125526538	0.345119867	23.12358148	29.92250614
Abcd2	0.079122527	0.3517	0.759085357	0.330065444	0.201724389	0.414867075	0.400444368	0.14698567	12.8764974	14.88009274	0.102150163	0.0517	0.316115542	0.06225741	0.082717066	0.353897193	0.542961562	0.325907421	7.54499267	19.11686241	0.003095324	0.0009	0.322075797	0.000825117	0.001509871	0.026647543	0.659374959	0.62302288	7.774339741	29.86639579
Pspc1	0.165047104	0.1238	0.868070707	0.128600946	0.173427497	0.383892429	0.120443483	0.253695559	21.01997824	11.82038372	1	0.7002	0.088714821	0.684879888	0.263846201	0.558257808	0.044803238	0.053033912	3.383517355	5.750913813	0.003095324	0.0009	0.951448434	0.001787338	0.002005293	0.030864405	0.290821705	0.583312011	18.17190664	22.47059644
Tex10	0.165047104	0.1237	0.196737796	0.118649121	0.144644167	0.348524862	0.099948534	0.262116519	22.90065728	6.745421475	1	0.4376	0.203587368	0.437924211	0.381657968	0.646608926	0.067438868	0.111838783	19.61401359	4.28873868	1	0.4595	0.814886762	0.475257974	0.614669392	0.749769645	0.103918098	0.101380968	15.05925412	5.746013205
Cd84	0.206707582	0.1806	0.885742813	0.178412962	0.233797534	0.447168967	0.289482854	0.218372151	9.502536762	5.992649797	0.045922388	0.0276	0.356044691	0.023370747	0.038608203	0.258438801	0.314636915	0.411485362	7.375748271	7.66512528	0.384198835	0.0651	0.933962926	0.065041952	0.116247978	0.304999761	0.191414418	0.321776582	3.120407611	5.969379006
Rb1	0.912534635	0.5045	0.388094641	0.514947958	0.526548284	0.688399806	0.06002514	0.090999586	2.736056298	4.074685994	0.060621375	0.1214	0.778261728	0.120050245	0.116455702	0.40604482	0.16412447	0.260895593	19.29107593	7.09296426	0.384198835	0.3122	0.166423181	0.314771104	0.266816371	0.474187331	0.151920058	0.152734836	15.15699545	5.596719197
Elmo3	0.912534635	0.4179	0.275973569	0.423649547	0.422264185	0.607985131	0.105182845	0.116037583	5.402465181	5.36409375	0.013363847	0.0107	0.432850173	0.015466689	0.01700304	0.170890773	0.211368013	0.44385241	4.827160298	12.87771899	0.165047104	0.0841	0.924400455	0.079513206	0.126551072	0.318626909	0.087972887	0.302449757	4.026376603	7.727796073
Rnf152	0.000330648	0	0.701219087	0.000482554	0	0	0.566513517	0.647934043	9.723844399	93.83778645	0.004570472	0.0001	0.755104282	3.6598E-05	0.000106542	0.011756574	0.345760583	0.742772952	7.762102948	43.24749561	0.004570472	0.0033	0.870226475	0.005350578	0.005634827	0.05606703	0.461570375	0.518229352	7.216600864	86.32603867
Top2a	1	0.9308	0.336869127	0.908372773	0.651070687	0.77364866	0.065367525	0.013758681	3.965412764	1.217415909	0.206707582	0.2102	0.858398896	0.212560808	0.258654891	0.553837248	0.393472893	0.198733571	2.017630637	5.471089612	1	0.5331	0.900796824	0.522464539	0.67797134	0.789624341	0.22266004	0.08911027	22.06013049	2.895114023
Cir1	1	0.7155	0.942592385	0.689820266	0.814965874	0.875853307	0.074711178	0.052055341	2.265405987	7.804448246	1	0.4746	0.894512137	0.479337236	0.633795978	0.795687611	0.110229276	0.10028086	8.353964785	9.410417304	0.03437867	0.0917	0.129460035	0.088602364	0.067792358	0.226745381	0.161197199	0.29178662	11.98021073	19.04120181
5930430L01Rik	0.206707582	0.0774	0.388771591	0.087663578	0.126035464	0.32522795	0.246302668	0.292843931	2.779380449	6.20080757	0.060621375	0.0343	0.572214682	0.028057944	0.048170441	0.283546393	0.240855506	0.396483341	22.25452396	8.363492374	6.50749E-05	0	0.789623085	4.07562E-05	0	0	0.613715661	0.739522216	21.99244924	15.95197419
Zbtb42	0.102150163	0.0683	0.908903283	0.063704809	0.097020436	0.28274934	0.312267702	0.323741145	15.77949956	4.488536891	0.045922388	0.042	0.603266262	0.038857371	0.054810903	0.299821747	0.213250583	0.368690047	13.13945851	2.143823831	0.206707582	0.2402	0.923984421	0.237873708	0.279972254	0.486008218	0.288878303	0.185834573	10.65815017	3.02827298
Glg1	0.009488656	0.0931	0.147185904	0.092091793	0.029899164	0.15213905	0.100737506	0.287937941	5.445309675	43.96257309	1	0.4594	0.88841643	0.468947374	0.621621294	0.790457935	0.038089461	0.103098674	21.63094144	22.26360775	0.779666933	0.2635	0.256662339	0.268195982	0.314899842	0.518259135	0.056841681	0.171831367	9.541527576	24.80980221
Ifih1	1	0.6481	0.00037597	0.644186974	0.00150157	0.028389622	0.059973819	0.06132976	7.145774184	10.59765121	0.556199852	0.1679	0.876612223	0.165080688	0.267518444	0.560704821	0.13030042	0.226913657	7.625827041	19.23658381	0.25645373	0.2668	0.003896796	0.267256104	0.014924802	0.098037914	0.092932215	0.172244787	5.550074957	13.43820211
Xpo6	1	0.8097	0.605973529	0.805929804	0.780325608	0.85479607	0.040850536	0.030608224	13.47980038	3.830122409	0.025421137	0.0065	0.881271282	0.006330155	0.01135421	0.141838358	0.109821491	0.507243613	21.56838893	11.26554008	1	0.5552	0.095440362	0.564943666	0.265798602	0.473365287	0.008075728	0.078845952	22.67214638	5.980057986
Txnrd3	0.025421137	0.0267	0.684076878	0.025610032	0.034100728	0.163268283	0.180560228	0.404028411	9.711062502	12.18597353	0.206707582	0.0282	0.375365674	0.031683794	0.053673487	0.296753311	0.117673076	0.386272542	11.16951561	8.486803755	0.079122527	0.0354	0.86593249	0.037993713	0.058511883	0.208698695	0.276116879	0.370653604	9.347398509	13.55970968
Gm35857	1	0.5036	1	0.394492368	0.613439896	0.748414575	0.121890952	0.125	10	0.126466889	1	0.3196	0.999999324	0.209788526	0.404219373	0.660361576	0.127301473	0.200224157	12.63586971	0.361660068	0.846100784	0.0622	0.999999983	0.120411869	0.150580345	0.348957252	0.179189346	0.260582434	16	0.253478185
Fkbp15	1	0.9141	0.93120847	0.906532889	0.936559881	0.951108501	0.002925516	0.014046776	9.752774417	3.612525407	1	0.3683	0.106893205	0.348861483	0.250991784	0.546726239	0.087767416	0.140221224	3.79852843	10.61260201	1	0.9892	0.887830923	0.990531624	0.964595166	0.969232643	0.00800517	0.001371134	10.1521691	0.875539195
Lncpint	0.464189732	0.4113	0.013081172	0.399623364	0.04788486	0.194013332	0.217513657	0.123383053	11.35695284	5.393963865	1	0.3725	0.569135435	0.371571405	0.491830236	0.717186606	0.2946751	0.132447996	4.090734467	4.635592236	1	0.7071	0.090933384	0.709523041	0.269893041	0.47683482	0.097189428	0.048210742	16.67640922	1.247774037
Ifit3	0.102150163	0.0636	0.605973529	0.060085206	0.09131159	0.274042132	0.225230192	0.329239855	10.45756655	11.05585206	0.002059706	0.0028	0.792532986	0.002162131	0.003061808	0.072658577	0.309953501	0.572785419	7.813473526	16.76558739	0.206707582	0.0939	0.369899432	0.09304873	0.138227157	0.33556475	0.230654074	0.286904065	7.598552039	7.889160482
Ang	0.315282714	0.1099	0.701219087	0.114857303	0.178543683	0.389982806	0.222374522	0.265482947	13.60730626	251.1469604	0.079122527	0.0655	0.837862112	0.089096487	0.099198717	0.380568719	0.334661368	0.291233915	6.847492037	281.1191478	0.25645373	0.4984	0.047182004	0.505447146	0.137557603	0.334450477	0.120095369	0.093421322	4.303947968	160.5081783
Plekha6	0.384198835	0.197	0.819993204	0.200991602	0.288312899	0.496292004	0.114955653	0.205067042	9.049649615	19.78089417	1	0.8155	0.887830923	0.806640966	0.871024928	0.920240382	0.002993102	0.030485154	12.52417265	8.023137966	0.779666933	0.248	0.88618479	0.237895939	0.375699444	0.571227143	0.095275467	0.185823766	20.68552653	17.94419151
Flii	0.165047104	0.0451	0.926296752	0.078943398	0.095286426	0.280887091	0.129023302	0.303152028	10.52991669	20.30321671	0.25645373	0.2486	0.807644209	0.251000017	0.304319107	0.58971105	0.083648949	0.179597409	4.770059146	11.40739504	1	0.7528	0.642587066	0.672237348	0.744580396	0.832236649	0.060544038	0.05556557	20.93747577	9.75146468
Mpped2	0.231580656	0.2527	0.997877872	0.257049689	0.303770477	0.511305127	0.664777582	0.176815313	11.91456903	0.858061227	1	0.4451	0.998023873	0.463339869	0.624326009	0.791553522	0.547257603	0.104641493	6.631068776	0.663533986	0.912534635	0.1815	0.999820008	0.164121388	0.291998046	0.497917012	0.511664058	0.227550499	6.901864197	0.563669884
Snx4	1	0.6613	0.892964755	0.657856469	0.776378462	0.852324965	0.007817744	0.058494782	3.810803056	3.775207341	1	0.3536	0.22202343	0.356600375	0.35918434	0.630846742	0.04189282	0.137525455	7.98037257	6.046661171	0.130502854	0.0291	0.814001616	0.030815508	0.052835538	0.196912173	0.071681402	0.388623988	6.840970824	17.69721236
Itpripl2	1	0.8056	0.091888041	0.792492304	0.278048841	0.487590671	0.09658139	0.032951092	14.57133252	2.529267618	0.25645373	0.4158	0.457642558	0.415131382	0.367028754	0.636810344	0.128410953	0.118600522	21.65511223	3.320183916	0.315282714	0.0501	0.889653712	0.056980107	0.095680381	0.273589049	0.204206201	0.334185052	3.965076821	5.091187026
1810010H24Rik	0.25645373	0.395	0.314869713	0.371636963	0.325264095	0.528878752	0.257646576	0.132426145	9.866027375	3.324452897	1	0.5896	0.003204775	0.597521957	0.012642063	0.148471822	0.173848685	0.071407696	1.484300835	3.032835086	1	0.8456	0.946486272	0.856336381	0.907668138	0.931176174	0.1264897	0.022104284	9.487563319	1.097401478
Ube2i	0.779666933	0.5835	0.096143964	0.58857684	0.264962473	0.475776404	0.074201227	0.073415173	2.85410022	3.033093884	1	0.753	0.864764951	0.768195882	0.83574373	0.900866903	0.055677771	0.037273941	21.37739212	3.1233613	0.060621375	0.0714	0.8041633	0.070988429	0.087275713	0.260042661	0.281937817	0.313433455	14.8836853	9.352116643
Exoc3l	0.556199852	0.1415	0.012557926	0.14120825	0.041850732	0.180067644	0.47984789	0.243785906	6.581246119	4.922234598	1	0.5166	0.010850546	0.521485761	0.041230909	0.264823186	0.229696391	0.089354982	5.625185068	2.004425489	0.079122527	0.0666	0.909108925	0.072651795	0.094078015	0.270914602	0.274507029	0.311205776	6.101642899	3.125075992
Rwdd2b	1	0.5296	0.130697919	0.538078171	0.322634901	0.526381641	0.088955507	0.085258119	12.90433118	3.272694256	0.912534635	0.3494	0.682891259	0.354814625	0.485399596	0.712385664	0.116632232	0.138143078	13.88688443	4.223124389	0.165047104	0.1561	0.257575331	0.150178693	0.173866781	0.376766705	0.155563404	0.237181445	5.568142105	5.3655313
Atp11c	0.315282714	0.1404	0.027910849	0.142372724	0.075263739	0.247390804	0.110848756	0.242908851	8.907415866	87.30538223	0.03437867	0.0056	0.374596094	0.013745635	0.014130324	0.156048071	0.222303306	0.452730719	3.678253689	137.1809633	0.002059706	0.0024	0.371335858	0.00091268	0.00199946	0.030834387	0.203057511	0.618105113	6.634459206	153.4555528
Arhgap17	1	0.9779	0.098400561	0.96519699	0.302544374	0.509985657	0.025666904	0.005095199	1.337945797	1.275531171	0.464189732	0.1873	0.891414238	0.183307429	0.28428375	0.574062672	0.150411848	0.215371703	22.65060762	7.872658377	0.060621375	0.0358	0.615311157	0.030781193	0.050928583	0.192821686	0.147400246	0.388718066	20.85169215	9.355558455
Hdac6	0.018556578	0.0262	0.459410164	0.025157974	0.029854596	0.151977732	0.17847357	0.405488061	10.10723852	5.304686671	0.018556578	0.0441	0.209474779	0.04276196	0.038195602	0.258185318	0.181571472	0.36024892	2.645717612	6.973884606	0.025421137	0.0111	0.827741793	0.009700465	0.017114248	0.106105668	0.199479701	0.478040691	4.240296468	7.497620189
Pld6	0.464189732	0.4069	0.819795544	0.389260874	0.476151624	0.650343453	0.535459338	0.126667044	12.00464507	1.158381274	0.130502854	0.313	0.271816907	0.313878659	0.225702462	0.52548941	0.3419591	0.153077553	3.933355091	1.573049952	1	0.8693	0.168150144	0.861566533	0.432054406	0.618377382	0.14045629	0.021246366	5.339994316	0.573539097
Ankhd1	1	0.4701	0.907919036	0.472767433	0.630533752	0.760566377	0.063616508	0.102056559	1.963129273	74.41475738	1	0.7092	0.034911786	0.722080811	0.123310081	0.414123778	0.022182079	0.045807228	0.2283201	67.43544311	0.165047104	0.1255	0.866686598	0.11885777	0.169532898	0.372044841	0.096520978	0.261933934	16.67101149	140.1590077
Rfc1	0.009488656	0.0211	0.922897541	0.017217312	0.018872643	0.116794239	0.145355792	0.435641448	9.392506231	33.26899717	0.03437867	0.0511	0.837862112	0.044884087	0.05545512	0.301671298	0.148312532	0.3559315	5.94724285	29.60175374	0.556199852	0.9246	0.644715163	0.914435242	0.724098885	0.819222569	0.012661061	0.012812881	4.056293139	4.080283399
Gm38042	0.384198835	0.5261	0.088607289	0.521938141	0.225921214	0.440636513	0.151783649	0.089241831	7.06177257	3.061410275	0.556199852	0.3658	0.535137277	0.361770042	0.436466066	0.681884357	0.14596335	0.135752101	17.43385742	4.694791807	0.130502854	0.081	0.410330781	0.077958547	0.113402038	0.300733036	0.328150974	0.304376003	18.2214072	7.055014004
Snrnp200	1	0.8184	0.879189646	0.824599931	0.874887442	0.911374551	0.019242954	0.027407303	9.562608096	5.128389356	1	0.4907	0.836307055	0.50014307	0.641738754	0.800839161	0.004730757	0.094790121	22.12382361	9.960008834	0.102150163	0.0885	0.861248578	0.082646071	0.116448874	0.30517636	0.056416335	0.298662976	22.8092894	15.89756713
Idua	1	0.4902	0.289128224	0.486374847	0.467580093	0.643162394	0.087872095	0.098401422	17.6915369	2.987981118	0.102150163	0.4447	0.860549364	0.447355793	0.259140834	0.554398618	0.11622864	0.10912765	10.23012003	2.648179246	0.912534635	0.7999	0.260648187	0.78951604	0.536970923	0.697694954	0.074657511	0.033474555	20.4384737	1.441460999
Yme1l1	0.130502854	0.0667	0.132566499	0.066314099	0.08834253	0.270531756	0.09740188	0.319938985	2.527962431	43.55560188	1	0.9138	0.022490151	0.911433856	0.083935904	0.356945181	0.012626143	0.013280459	5.540107479	6.396098093	0.009488656	0.0166	0.808203657	0.016155261	0.017485068	0.107799079	0.117951258	0.440533318	20.70740314	48.59134498
Cyp2d36-ps	0.464189732	0.1713	0.961852355	0.170700852	0.268639099	0.479128856	0.55165475	0.223244341	6.526264702	1.145317021	1	0.1288	0.885742813	0.125676357	0.224090675	0.524572898	0.58248819	0.256111336	1.737622184	1.55072248	0.986359295	0.2471	0.88429616	0.247880986	0.391167025	0.584395883	0.542005463	0.18105401	7.067641181	0.989089995
Rap1gap	0.001345187	0.0004	0.906840231	0.000563514	0.00079696	0.019153565	0.641925409	0.640941442	13.91581131	6.020411951	0.464189732	0.3289	0.727168235	0.327026053	0.415464103	0.66851429	0.264338009	0.148109968	6.700922479	2.257741492	0.165047104	0.3627	0.674734409	0.348114697	0.303705427	0.508437711	0.33643309	0.140484029	2.909793811	2.832358031
Gm13414	0.004570472	0.0075	0.918020446	0.008917851	0.008595624	0.075751672	0.774145052	0.483948409	15.22462533	3.976282775	0.285868222	0.1164	0.060910827	0.115811778	0.107696754	0.395694624	0.505102217	0.264626794	19.23620244	1.415962058	0.079122527	0.151	0.841697206	0.149717184	0.147446532	0.346475298	0.385634771	0.237512972	9.381320122	1.957189537
Masp1	0.102150163	0.0511	0.066100398	0.047139648	0.060881829	0.220432623	0.072501646	0.351527996	1.910990952	63.19175851	1	0.2647	0.906840231	0.265233051	0.414470792	0.667877587	0.028409238	0.173138849	2.854781199	24.05559967	0.03437867	0.0019	0.808630416	0.003171346	0.004587346	0.050294628	0.090823199	0.550645893	3.741162626	60.97552714
Tipin	0.165047104	0.1172	0.384185183	0.111746675	0.153004493	0.359454211	0.234288915	0.268315564	5.941270949	6.886580607	0.206707582	0.104	0.759085357	0.106899396	0.159203339	0.457375858	0.175064592	0.272865542	0.140219282	5.729857851	0.661101874	0.0675	0.846036722	0.063371743	0.120158634	0.30993825	0.099751605	0.324235916	18.33778093	6.210456681
B3glct	0.464189732	0.4023	0.097378054	0.412542366	0.230770387	0.444510918	0.129417943	0.119388321	3.822190468	3.218007412	0.045922388	0.0097	0.930655014	0.007853724	0.015793341	0.165211445	0.454223658	0.4927287	1.412770025	6.845470059	1	0.2961	0.490718168	0.291246306	0.406149636	0.597174934	0.025441343	0.162057136	10.16284593	3.537808422
Scamp5	1	0.6319	0.821984325	0.640148521	0.746096807	0.833977898	0.092208656	0.062177052	6.650423169	3.195658394	1	0.6012	0.584758366	0.604601947	0.663632887	0.810789372	0.118234715	0.069836745	23.8490884	3.02770137	1	0.679	0.826055671	0.684549971	0.777583822	0.851084612	0.097285537	0.053099473	3.165233444	2.626337763
Slc7a2	0.025421137	0.0554	0.68232298	0.085097834	0.056653495	0.212534999	0.44528629	0.295783281	12.38617902	1831.391289	0.013363847	0.0214	0.885742813	0.019912602	0.023133934	0.20011135	0.32789652	0.424285801	9.234346492	831.5248705	0.006637403	0.0504	0.896572343	0.050378111	0.020891236	0.118133282	0.299847085	0.345507532	11.2074429	698.8850142
Phf7	0.025421137	0.0234	0.765554292	0.028534006	0.033776785	0.162353407	0.133138037	0.395081147	17.11587838	6.200919038	0.779666933	0.2905	0.307554279	0.291228504	0.350565738	0.624812596	0.078650203	0.162064429	20.76495208	3.762696206	1	0.6488	0.847790016	0.649343475	0.760331758	0.841610428	0.020048335	0.060254404	10.4523846	4.073408799
Pnpla8	1	0.2505	0.180415772	0.232284171	0.26954468	0.480043361	0.045316469	0.188579303	7.405021887	38.60378228	1	0.5111	0.314869713	0.508291127	0.493835848	0.718067042	0.025069253	0.092692386	18.04629815	28.67271744	0.018556578	0.0072	0.919245452	0.006498335	0.011502465	0.085114911	0.106951502	0.505504428	14.37473262	78.08935167
Plpp3	0.045922388	0.0013	0.887830923	0.002909786	0.003521744	0.046274962	0.34604306	0.555735043	10.76321076	417.5044361	0.025421137	0.0279	0.034911786	0.02990451	0.029141131	0.225329718	0.196411103	0.391152163	7.165880038	169.0166612	0.079122527	0.008	0.535137277	0.005307782	0.012198472	0.087476538	0.265325546	0.518747027	8.462119232	221.8985921
Nudt12	0.464189732	0.0633	0.163911763	0.061612019	0.099296182	0.286386918	0.149095413	0.326887122	8.443722208	22.06000182	1	0.4448	0.614846658	0.457150379	0.566404785	0.760274018	0.06656502	0.10636289	4.402291707	13.59929259	0.206707582	0.0304	0.710187891	0.029195358	0.054501417	0.200486452	0.069218795	0.393165693	21.72715507	13.73714693
2810414N06Rik	1	0.9863	0.21018768	0.985713887	0.513740224	0.678128559	0.047591195	0.002073062	8.328064898	0.343741889	0.25645373	0.1235	0.701219087	0.123658805	0.185965551	0.484086691	0.220770315	0.257805758	18.70174129	3.50462483	1	0.9106	0.04062104	0.906242414	0.143784454	0.342315818	0.012840552	0.014092305	14.10584614	0.626669557
Fam76a	0.025421137	0.0029	0.914625515	0.00432993	0.006491305	0.064571619	0.335346553	0.531661774	13.48068307	32.77811908	0.025421137	0.0006	0.810641997	0.000591674	0.001177386	0.043917047	0.147617194	0.638708245	13.32124606	19.61019844	0.001345187	0.0007	0.901818435	0.000540566	0.000994287	0.021371117	0.261780036	0.642832217	11.56361769	24.68250492
Lurap1l	0.315282714	0.1964	0.87089513	0.193315484	0.274262994	0.48464315	0.115075549	0.209441722	18.40663091	72.3379753	0.556199852	0.5543	0.786198997	0.501574505	0.582440316	0.767538283	0.064527788	0.094419512	3.202882758	28.06380243	0.464189732	0.7153	0.811786141	0.720238491	0.648026524	0.769902705	0.046903001	0.046157617	14.62685305	17.4778027
Gm2814	0.315282714	0.4359	0.708817204	0.439007915	0.436942392	0.619755967	0.137301888	0.111524772	19.62523936	2.709399849	0.384198835	0.5763	0.124665219	0.526526996	0.280529545	0.571269316	0.244496719	0.088098715	6.385775111	2.905603586	0.102150163	0.027	0.969082877	0.022701198	0.043521314	0.177391821	0.286799625	0.413832402	16.16580685	8.175533399
Ift81	0.018556578	0.0031	0.939961903	0.002990414	0.005618486	0.060348387	0.356271254	0.554126356	1.940050339	8.829697987	0.165047104	0.134	0.021087913	0.129598814	0.058259599	0.308109796	0.364259965	0.25288193	20.23305792	5.164149188	0.206707582	0.0795	0.913500908	0.079087027	0.128388837	0.321633901	0.19492321	0.302974606	18.14451991	3.098747139
Gm45838	1	0.6602	0.120909181	0.653328477	0.324781125	0.528363845	0.077912718	0.059428296	11.05030838	3.371288987	0.206707582	0.088	0.123093736	0.082445842	0.109725964	0.398726274	0.196295314	0.298901332	16.85827344	7.676258161	0.165047104	0.3263	0.824905749	0.314147413	0.295879447	0.501742461	0.262122268	0.152974259	16.25274462	6.965566102
Tns2	0.003095324	0.0157	0.639831094	0.014118704	0.008711691	0.076229335	0.20640783	0.450729411	10.17475531	50.34610278	0.013363847	0.0044	0.920087182	0.002294623	0.005412794	0.097737844	0.242979332	0.56943302	7.456646995	49.61617242	0.102150163	0.0643	0.820084388	0.068475864	0.097170678	0.276357931	0.24484551	0.316883664	6.201723154	44.82498378
Jade1	0.013363847	0.0002	0.72782697	0.000493585	0.000563206	0.015656707	0.330646887	0.64692533	9.89384159	178.9332591	0.003095324	0.0013	0.809547065	0.004340256	0.003021296	0.0723018	0.2692567	0.53151303	5.819622164	138.8292684	0.009488656	0.0042	0.466437644	0.003687491	0.006484924	0.060414389	0.270981649	0.541566547	5.240966974	151.9895478
F830115B05Rik	0.045922388	0.0182	0.657182305	0.022734221	0.032725424	0.159711269	0.316413087	0.413715279	16.31470792	7.113353749	0.315282714	0.1142	0.550106848	0.118717114	0.180427757	0.479030419	0.407246249	0.262056989	7.044271837	7.555264055	1	0.2923	0.701219087	0.306816965	0.439246563	0.624220273	0.295491726	0.155818847	3.193927508	5.187193104
Ppargc1a	0.102150163	0.9167	0.164148629	0.440809133	0.207889679	0.422481188	1.004089751	0.111004303	15.63313376	128.9944584	0.464189732	0.1325	0.879189646	0.13245894	0.217528659	0.518920641	0.246998927	0.250578899	12.54306459	12.89978383	0.006637403	0.0039	0.272336979	0.003786252	0.005927182	0.057441951	0.433731707	0.539953331	10.30993716	30.98193934
Akr1e1	0.102150163	0.06	0.040436416	0.055354159	0.05776019	0.214738679	0.168857112	0.336866187	7.085199308	29.18838499	0.206707582	0.1845	0.885491763	0.179011111	0.235663312	0.535261581	0.137856848	0.21800176	9.256770828	23.05824256	0.206707582	0.2208	0.551947139	0.216171865	0.25309321	0.460601804	0.094749986	0.196816471	7.259393168	17.32373238
Flt4	1	0.9314	0.459616161	0.939425963	0.752748339	0.83840427	0.022438949	0.008969261	13.36766843	1.069632322	1	0.4414	0.466437644	0.448315512	0.523560207	0.735381569	0.061260928	0.108854495	6.660307868	5.72849074	0.779666933	0.4507	0.898563462	0.461387666	0.589828524	0.733809665	0.100014831	0.105182321	12.76966442	6.725029476
Bach1	0.165047104	0.0615	0.797408891	0.061524673	0.100435028	0.288310599	0.17214141	0.327020379	11.29354633	47.83110533	0.004570472	0.0013	0.532532151	0.001487076	0.00240621	0.064694895	0.154890733	0.593193199	8.393534517	57.07706965	0.045922388	0.0154	0.009614324	0.014084502	0.015283367	0.099288752	0.197260279	0.450911015	8.958683046	65.94884278
Usp40	0.315282714	0.0811	0.491877326	0.085407214	0.136780883	0.338814132	0.093072088	0.295424907	19.71507439	19.14090994	0.384198835	0.0955	0.919539171	0.109368197	0.171637355	0.469775376	0.08456708	0.270526834	3.477287936	25.99839912	1	0.5113	0.445195313	0.501913598	0.555989623	0.711229699	0.00162257	0.094331849	15.33992834	11.52046926
Map2k4	0.315282714	0.1207	0.953192812	0.151460352	0.209333618	0.424005337	0.174071549	0.236265258	15.00339463	28.15955229	0.206707582	0.0729	0.745487027	0.067446665	0.115197062	0.404599791	0.084373383	0.31832794	4.250672364	20.92686729	0.25645373	0.0417	0.803983479	0.052590673	0.08309316	0.252813224	0.136194702	0.341579942	15.07638399	23.96701347
Inafm1	1	0.9727	0.782734943	0.971696124	0.922771795	0.942226041	0.014227619	0.004132043	15.55712151	0.79830495	0.018556578	0.0453	0.336655895	0.049443978	0.040339007	0.263000212	0.117731657	0.347209701	21.97012827	6.294029536	1	0.5804	0.93140284	0.557724669	0.71561492	0.813478848	0.061493068	0.080543166	18.53035944	4.115951786
Gm44292	1	0.9893	0.047194671	0.98825343	0.165210509	0.373705561	0.072337658	0.001702698	9.53367452	0.603124105	0.102150163	0.213	0.03897145	0.209585145	0.089056145	0.365659469	0.166186498	0.200334165	7.069099683	3.715171277	1	0.3523	0.819795544	0.346189271	0.503340955	0.672600377	0.268852466	0.141163822	18.00724053	5.725087283
Eef2k	1	0.7359	0.024580558	0.746910136	0.090130103	0.272621253	0.046626204	0.041157271	7.182676244	2.49738908	0.165047104	0.0521	0.18565731	0.053666746	0.081181161	0.351107419	0.20105522	0.339720088	13.52079873	13.0617344	0.130502854	0.2493	0.941046923	0.253763937	0.239848191	0.448311211	0.09973429	0.178319389	23.67512569	5.942447858
Nlrc5	0.130502854	0.2317	0.806065656	0.234325862	0.22874464	0.442854652	0.276910349	0.187570321	20.87121219	6.147139426	1	0.9045	0.912753012	0.905330082	0.928992605	0.948146477	0.054070404	0.014235383	1.884595245	1.141042471	1	0.802	0.644715163	0.807339239	0.794187809	0.861260269	0.126343407	0.030364404	13.48111322	2.774207834
Sbno2	0.003095324	0.0176	0.881223341	0.067165845	0.010103322	0.082732663	0.328900138	0.318725253	16.74746795	29.90189208	0.079122527	0.0784	0.467083734	0.078329422	0.099252464	0.380568719	0.168176267	0.303913552	18.58714494	15.70739362	0.315282714	0.2259	0.771912007	0.228010885	0.301210853	0.506232733	0.159276592	0.190715643	17.15415662	14.2786353
Slc25a48	0.165047104	0.0432	0.533192578	0.048664205	0.07747208	0.251295577	0.241625786	0.348651561	11.59605759	21.29262757	0.25645373	0.1763	0.901567398	0.175627863	0.244281889	0.542004215	0.112849087	0.220110726	6.327923589	8.928652252	0.004570472	0.0003	0.887547333	3.4764E-06	1.37359E-05	0.000916729	0.347345119	0.801935774	6.871886847	31.17350987
Hand2	0.045922388	0.1145	0.027656929	0.120507984	0.05335823	0.206293811	0.177749551	0.260499335	11.92513505	8.628718694	1	0.64	0.056225378	0.64425401	0.182646353	0.480743838	0.086521006	0.061315734	5.92989129	3.384015938	0.464189732	0.2438	0.685971604	0.239260283	0.336322421	0.537274502	0.14559744	0.185162154	11.64994659	9.879504142
St6galnac2	1	0.4084	0.943086457	0.417460796	0.579343856	0.725431835	0.212935298	0.117895262	7.245037715	0.776908033	1	0.7266	0.99177691	0.733206133	0.842382406	0.903938631	0.301441887	0.043707248	16.03954942	0.611832957	1	0.6152	0.743340081	0.625526879	0.718207739	0.814974405	0.326791151	0.065283087	17.78812747	0.697384798
Gm5841	1	0.7866	0.157106084	0.790965547	0.404011935	0.594559544	0.062626596	0.033219408	19.74255161	2.212033451	1	0.9972	0.83591994	0.9970057	0.951905461	0.961649041	0.058491195	0.000432418	19.33690642	0.213749685	0.045922388	0.0022	0.12334635	0.001622191	0.003633461	0.043361308	0.251406523	0.588555614	14.63298084	6.756182987
Abcg8	0.001345187	0.0043	0.842165051	0.00663397	0.003546489	0.046408181	0.470038358	0.504129342	11.84229163	128.1844827	0.018556578	0.0035	0.850316621	0.002079141	0.004867676	0.092965598	0.358790184	0.574974924	7.140188175	87.27626204	0.006637403	0.0333	0.885491763	0.040636831	0.019377132	0.113700174	0.418841343	0.364758117	9.092710572	90.41241239
Npc1	1	0.4797	0.888846591	0.412096515	0.602744982	0.74071376	0.085673239	0.119524409	4.61475849	168.7018032	0.025421137	0.0582	0.572214682	0.053709046	0.052025139	0.293250916	0.098214549	0.339647624	20.09577245	235.8913366	0.018556578	0.0029	0.752327946	0.002914658	0.00538257	0.055159187	0.195798881	0.555636777	21.95324645	453.024275
Unc119	0.013363847	0.0292	0.127227515	0.026848395	0.025943461	0.14077339	0.222111685	0.400138677	7.013506535	7.209457205	1	0.4512	0.877269054	0.453026337	0.609422551	0.783665642	0.143203978	0.107520832	6.421737493	4.275467367	0.079122527	0.0201	0.841697206	0.021135215	0.03607102	0.160342343	0.224346752	0.419559352	4.481117008	7.540799892
Fam219b	0.384198835	0.2174	0.279490616	0.212700519	0.258364243	0.469949691	0.150009777	0.198658888	9.115049036	7.144541757	0.079122527	0.1178	0.109726939	0.114687656	0.102668202	0.386495552	0.135259124	0.265635747	0.924045407	5.207206273	0.315282714	0.1234	0.318159599	0.115877647	0.173548193	0.376193473	0.180687834	0.264567931	23.14052196	7.324392787
Dis3l2	0.018556578	0.0196	0.951448434	0.015314193	0.023356357	0.132893653	0.162346098	0.44460435	8.992784733	10.37612363	1	0.712	0.759716659	0.704507201	0.778178854	0.87070441	0.053721602	0.049180827	10.61782809	2.032742492	1	0.4816	0.55314086	0.449677706	0.562739499	0.716569497	0.050707908	0.108467636	6.071942946	4.047557179
Tspyl1	0.003095324	0.0352	0.492225176	0.030979515	0.010368389	0.08385539	0.180999197	0.388175575	22.91634839	38.44555519	0.006637403	0.0038	0.885742813	0.004094187	0.006067989	0.102997835	0.152640186	0.535142175	19.38266013	35.10202855	0.009488656	0.0047	0.644715163	0.002685661	0.005779896	0.056732496	0.184019806	0.560413766	19.30414339	49.31860108
Oga	0.079122527	0.0185	0.869517519	0.020847491	0.034539289	0.164457828	0.068886242	0.420650418	11.55507278	24.61083664	1	0.6153	0.192917969	0.628462463	0.425533784	0.674083523	0.029192887	0.064654597	17.43906945	12.18321798	0.000539749	0	0.802083639	5.92698E-05	0	0	0.195276818	0.727780934	17.12842708	62.41658332
Clasrp	0.661101874	0.542	0.497329413	0.52927786	0.551134909	0.706260236	0.100391127	0.087417491	6.457321483	4.273081709	0.045922388	0.0298	0.082882728	0.02777743	0.03868524	0.258438801	0.197032522	0.397319024	23.51790718	10.63139686	0.912534635	0.2498	0.72782697	0.253300016	0.383844303	0.578187094	0.131822032	0.178533078	19.25747063	5.18791378
Bola2	0.464189732	0.2207	0.659212529	0.216472702	0.311968418	0.518057584	0.077264289	0.196657983	19.83438477	19.02396434	0.384198835	0.2886	0.257575331	0.295175126	0.299895012	0.586163768	0.074829849	0.160456941	12.76731159	15.90938548	1	0.4826	0.052843845	0.480373815	0.166130195	0.367624967	0.05161733	0.100002575	7.248321891	15.56272317
Anks1	0.464189732	0.1317	0.064730018	0.128691843	0.121334966	0.317968868	0.107333176	0.253621224	12.73858379	7.848773817	1	0.5101	0.933600394	0.461405351	0.645284755	0.802442459	0.099369943	0.105177413	10.87298578	8.556159853	1	0.6075	0.025148893	0.607774371	0.090796379	0.26535614	0.029853397	0.069137873	23.93801306	5.033632811
Arf3	0.912534635	0.3778	0.114988987	0.38636155	0.266178917	0.476990217	0.063343802	0.12759911	7.173681302	15.99214923	1	0.9884	0.004319804	0.988904429	0.017056481	0.171211297	0.007349233	0.001607887	2.983492241	1.602124269	0.556199852	0.2475	0.143844483	0.236860019	0.235125737	0.442924242	0.124114425	0.186328262	4.778489689	16.59788954
Amhr2	1	0.4767	0.823753437	0.476326399	0.62391676	0.75579851	0.311892143	0.101092062	3.680681795	0.612963296	1	0.9548	0.995205184	0.955574798	0.975931521	0.979197567	0.09694993	0.006531312	7.7809701	0.127894317	1	0.3103	0.998790511	0.298006378	0.466225921	0.64428885	1.006540394	0.159314918	15.15417301	1.076397185
Pmp22	0.25645373	0.3815	0.910035412	0.356960374	0.383845457	0.577549625	0.383647231	0.137401262	13.0806854	8.052010302	1	0.7241	0.760629156	0.730391783	0.789756222	0.876772707	0.068979707	0.044235915	21.86919967	2.122118625	0.060621375	0.1131	0.888846591	0.108059735	0.111992244	0.298510186	0.230813119	0.271760718	9.856638256	4.483866025
Cep152	0.556199852	0.7745	0.231331344	0.754437721	0.457803942	0.636416727	0.111950777	0.039773374	16.58649023	1.39721583	0.045922388	0.0015	0.535137277	0.004201285	0.004308796	0.087610155	0.32866793	0.533540568	15.98896179	6.396273415	0.018556578	0.0111	0.589530773	0.01097472	0.016892313	0.105512188	0.341648185	0.469233226	15.20683752	5.633448143
Sult1c2	6.50749E-05	0	0.925001837	7.47496E-06	0	0	0.414266132	0.784990925	10.63133115	7.460156961	0.004570472	0.0163	0.639584235	0.013147251	0.011180351	0.14088484	0.394597134	0.456038825	9.303621624	4.57693097	0.165047104	0.0124	0.791513969	0.010798347	0.022151558	0.121388476	0.367029688	0.470398935	7.953233061	3.014516277
Selp	0.206707582	0.1078	0.090808502	0.130968367	0.122093391	0.318849484	0.337319362	0.251773829	19.366445	3.792559114	0.130502854	0.0726	0.866397155	0.086445972	0.117099802	0.406447325	0.517018138	0.29422963	18.88940057	3.11561327	0.556199852	0.353	0.911997005	0.349588075	0.465778096	0.643900721	0.182744322	0.139965982	13.92215784	1.602540167
Fnip1	0.00011505	0.0005	0.859375327	0.002383809	0.000359954	0.01181451	0.160883409	0.56726747	17.22698059	90.33860916	0.006637403	0.0054	0.041485393	0.002567497	0.005337349	0.097117851	0.129686509	0.563015065	15.26699266	86.30014715	0.004570472	0.0002	0.201978834	0.000341119	0.00049048	0.014306337	0.267938876	0.662981156	15.75232322	153.0483156
Crybg1	0.025421137	0.1234	0.769081284	0.121581374	0.070216992	0.238291052	0.147356477	0.259575091	21.50908824	35.40645103	0.003095324	0.0168	0.818555878	0.021082231	0.009275433	0.128574539	0.224161265	0.419759323	17.85090444	47.91687839	0.003095324	0.0002	0.824905749	0.001075113	0.000639548	0.016745102	0.373006104	0.60995431	16.76536735	76.04175684
AI662270	0.206707582	0.2398	0.369938033	0.236883584	0.251058651	0.463326874	0.28270971	0.186316765	18.64667537	7.369213423	0.079122527	0.1496	0.831504761	0.153787919	0.147993479	0.443952498	0.15371615	0.234618056	4.840257066	9.198597604	0.464189732	0.188	0.016757657	0.181014128	0.055041768	0.201528088	0.104765721	0.216769012	23.76876719	4.986368342
Parp3	0.009488656	0.0005	0.789106973	0.000782459	0.001181796	0.025132547	0.212315909	0.625580678	3.420148604	13.54726077	0.206707582	0.0449	0.916843839	0.043207341	0.077905312	0.346463871	0.155035637	0.359328006	0.909362569	11.35260211	0.102150163	0.1255	0.06077649	0.124178835	0.094642591	0.271906652	0.10350489	0.257366791	1.978089736	8.475555787
C87436	0.206707582	0.4165	0.144818645	0.401682026	0.240479537	0.454262332	0.0532242	0.122739236	19.92736105	5.772791927	0.779666933	0.3588	0.820151899	0.355870634	0.49389038	0.718067042	0.035448515	0.137777528	11.73083992	7.093529477	0.912534635	0.4166	0.398414264	0.425760746	0.478759813	0.654442415	0.066440296	0.115409115	16.26271006	5.143843502
Tut4	0.003095324	0.0284	0.900257523	0.059790465	0.010635044	0.084974101	0.353699811	0.329699848	12.88240912	61.85220093	0.013363847	0.0073	0.78413161	0.005013636	0.009695879	0.130772598	0.293753814	0.522403927	7.380402701	39.00304589	0.060621375	0.0261	0.741378093	0.02092433	0.038480001	0.165884735	0.287650063	0.420357799	11.27052824	40.88668859
Nrros	0.912534635	0.4748	0.325434032	0.480256453	0.478638426	0.652144409	0.147023868	0.100034057	18.41820956	5.517504846	0.206707582	0.0831	0.093314806	0.0767219	0.098468938	0.379711633	0.179442519	0.305931578	11.4531521	6.907064385	0.779666933	0.4028	0.427484452	0.395850866	0.463462318	0.642275858	0.110127436	0.124570168	10.75170006	4.632974656
Serpinb9	0.079122527	0.0218	0.851255259	0.017469631	0.034209345	0.163591105	0.243209965	0.434516906	9.250756529	7.079966401	0.464189732	0.3073	0.760629156	0.313444292	0.403490139	0.659725597	0.188769678	0.153244657	2.956663001	3.78107121	0.060621375	0.0922	0.897448141	0.112523666	0.10711481	0.291397808	0.243147092	0.267601824	2.730498235	5.63199691
Gbp6	1	0.2358	0.83186572	0.219303723	0.363541006	0.562411734	0.411508888	0.195175596	21.66190248	1.955621818	0.021988857	0.1314	0.892964755	0.127397767	0.064456636	0.320769167	0.574561193	0.254683725	3.980526719	2.695003131	1	0.3117	0.936512964	0.281997465	0.453404983	0.634561768	0.701563278	0.165897519	3.615797769	1.125054321
Car15	1	0.3583	0.996182386	0.368299921	0.532625441	0.693055944	0.511184973	0.133542548	19.4748181	1.18222092	1	0.9683	0.644715163	0.97196304	0.867179333	0.918509505	0.103070775	0.004092603	11.48408031	0.17643864	1	0.6772	0.012557926	0.647047502	0.047816497	0.186659436	0.309944133	0.060732319	8.755995859	0.433376645
Snhg11	0.001345187	0.0112	0.030273599	0.008945978	0.00409211	0.050668164	0.431888837	0.483728623	7.912421579	26.67946167	1	0.7858	0.13525623	0.786341464	0.365708421	0.636226889	0.057051154	0.034034741	9.137631598	3.794803158	0.165047104	0.1114	0.84791835	0.113947686	0.160058563	0.360120217	0.224715413	0.266304483	9.38051769	14.91357879
Cd163	0.384198835	0.4062	0.673311789	0.410315758	0.445087157	0.626220404	0.128876467	0.120069197	4.124513383	15.00446846	0.25645373	0.198	0.771912007	0.20130661	0.262935176	0.557220585	0.110100969	0.204890556	11.22979538	15.53748548	1	0.4331	0.574715045	0.433146128	0.54365421	0.702522248	0.123265374	0.113231161	12.11286357	19.74639991
Gprin3	0.00011505	0	0.869721647	1.19255E-05	0	0	0.56473569	0.773627421	4.155368819	81.80063556	1	0.8825	0.137665772	0.886418191	0.380038482	0.645755305	0.080121003	0.017229108	22.51045385	14.51208524	0.384198835	0.199	0.83180071	0.197523755	0.287918138	0.493900536	0.189629277	0.207025567	0.217908576	38.79533686
Gm43445	0.206707582	0.5961	0.827741793	0.485244381	0.408820454	0.598254087	0.364828606	0.098701762	13.01852319	3.021102036	0.661101874	0.2692	0.591600455	0.271523666	0.377337607	0.643681651	0.253287761	0.170377419	17.19578576	2.759490174	0.779666933	0.4853	0.949337973	0.500913963	0.625694471	0.756817772	0.180318462	0.09459042	1.35406296	1.433177707
Fam229b	0.720384404	0.5436	0.926294409	0.54817805	0.652365629	0.774434343	0.492865132	0.082816391	9.699042941	0.422628208	1	0.5966	0.997496355	0.593430059	0.745740876	0.85502724	0.311727799	0.072322828	6.029091329	0.580977432	0.424194284	0.2068	0.095422196	0.202147989	0.176837683	0.380093337	0.584829684	0.204420309	4.630644716	1.036601736
Gm15318	0.025421137	0.0128	0.369388407	0.008647368	0.016962691	0.109542322	0.358067181	0.486092463	11.59113934	6.792643484	0.003095324	0.0018	0.767267545	0.001826747	0.0028024	0.069708046	0.408651831	0.582121596	7.647176942	8.11426523	0.018556578	0.0252	0.86593249	0.024669409	0.029572097	0.14453021	0.405423388	0.407090757	4.210867716	8.810827829
Fam167a	0.165047104	0.0595	0.984732698	0.056129662	0.095930174	0.281794887	0.679495029	0.335579212	8.045277711	1.696076444	0.165047104	0.0183	0.975374106	0.016452705	0.032650605	0.237880844	0.6815207	0.439136479	6.259894034	1.893346302	1	0.7819	0.000184185	0.783650094	0.000736257	0.018170862	0.191772231	0.034511161	14.49738733	0.668124435
Stab2	1	0.577	0.075109354	0.595991557	0.225671239	0.440390665	0.05202476	0.07174934	10.75376296	8.417482044	0.004570472	0.0186	0.892182611	0.018878904	0.012245551	0.146977508	0.141114946	0.428477553	5.350525445	20.44243728	0.25645373	0.2492	0.457642558	0.249319476	0.283522866	0.489721314	0.059481489	0.180380314	7.837495761	12.59183
Samhd1	0.912534635	0.6681	0.41262319	0.668344723	0.614214466	0.749014432	0.017554161	0.056353176	1.672464449	3.261373448	0.079122527	0.0697	0.755104282	0.065411038	0.091747143	0.368985598	0.134222777	0.321240334	8.306372475	13.85466402	0.556199852	0.1932	0.910035412	0.195999606	0.303609744	0.508395209	0.105841642	0.207895572	3.400848431	13.95305466
Uaca	0.060621375	0.215	0.569135435	0.210529042	0.144644619	0.348524862	0.182409209	0.199824376	9.447297069	7.838236072	1	0.7098	0.927070808	0.717396624	0.819429849	0.892259323	0.041018511	0.046699599	20.52173696	3.92271001	1	0.4148	0.123875307	0.394150764	0.285295827	0.491500967	0.187269203	0.125108282	11.73678403	6.342416882
Tamm41	0.025421137	0.0264	0.064484897	0.025825681	0.030431028	0.153596269	0.296893421	0.40333977	9.760546443	7.807408542	0.25645373	0.0901	0.851331984	0.089894511	0.146536799	0.442927474	0.196869871	0.290346731	7.98712837	5.301732509	1	0.9259	0.913964818	0.924680313	0.939933745	0.950670053	0.037116015	0.011226549	19.5620883	0.819888733
Clec2h	0.003095324	0	0.730046501	1.99647E-05	0	0	0.882586669	0.7601077	12.33298165	50.07821998	0.00086121	0	0.571343151	0.000298959	0	0	1.107465641	0.668496616	9.063143612	22.47613845	0.000330648	0	0.912661194	3.39263E-05	0	0	0.761820167	0.745030662	8.322869353	10.13639532
Asxl2	1	0.7257	0.457642558	0.728024958	0.673778326	0.787611662	0.02715883	0.044681851	12.95560772	5.715820297	0.130502854	0.2445	0.944917001	0.249953789	0.23792981	0.536879393	0.093718288	0.180084286	4.302994118	19.27735114	1	0.593	0.642587066	0.601577245	0.677409603	0.789364098	0.048160394	0.070505969	13.65700216	10.73129057
Ckap2l	0.986359295	0.9702	0.602215823	0.935533321	0.837873924	0.888905113	0.026176623	0.009562224	17.85764812	0.368598986	1	0.5816	0.996889506	0.538420205	0.716871521	0.838094442	0.582422558	0.085174798	5.117553904	1.041044955	1	0.5836	0.999993581	0.568613471	0.730971076	0.823655326	0.192232684	0.077990192	16.74374704	0.292194663
D030056L22Rik	0.779666933	0.3452	0.003908891	0.349520276	0.015216787	0.103721526	0.115265616	0.13998978	2.368602918	5.893046816	1	0.364	0.152743536	0.36867252	0.307535962	0.591902427	0.043934949	0.133417472	12.86913657	4.666444364	0.779666933	0.1513	0.758767315	0.150837707	0.252532372	0.460060646	0.158907678	0.23670953	12.69222024	7.469707547
Ctnna1	0.661101874	0.3958	0.051394312	0.40296887	0.1539756	0.360562557	0.031385017	0.12233821	9.010082295	17.34925125	1	0.7428	0.606722013	0.747906398	0.750254468	0.85701336	0.03019332	0.040973439	1.60582627	10.8425326	0.03437867	0.0369	0.063734154	0.035270924	0.039908126	0.16904018	0.088087073	0.377101526	4.131889393	31.10043748
Eif2ak1	1	0.9409	0.922947529	0.943787537	0.951054476	0.959998183	0.006390347	0.008307331	9.225852247	4.254894573	1	0.9246	0.240620805	0.925232787	0.546576931	0.749750296	0.011311086	0.011141428	3.045456551	4.503451792	0.779666933	0.5387	0.888537362	0.539300221	0.65374223	0.773715936	0.034336725	0.084960627	10.22834001	11.12998883
E130102H24Rik	0.556199852	0.3058	0.941577101	0.29525821	0.420303164	0.6067177	0.244367458	0.160423297	13.15917371	5.462863707	0.912534635	0.1916	0.85871033	0.185390958	0.310713425	0.594632822	0.207053416	0.214114974	5.753042345	6.546376599	0.912534635	0.2927	0.344323823	0.287662762	0.367213292	0.56414992	0.151974882	0.16353271	8.232609488	4.559523146
Ppm1k	1	0.3978	0.354854414	0.388811533	0.449245213	0.629450472	0.043641694	0.126811111	12.10046469	60.0562337	1	0.8029	0.194782578	0.800989078	0.463613794	0.698247582	0.052193159	0.031465785	23.56059517	37.10111474	0.315282714	0.3448	0.885059647	0.350860155	0.397930987	0.589896014	0.063229756	0.139520197	16.18747295	62.09986915
Ppp1r3g	0.004570472	0.1825	0.877269054	0.300529222	0.017486905	0.111266926	1.307274621	0.158305005	14.6341852	128.2421346	0.03437867	0.002	0.583015027	0.011387191	0.006465995	0.105404061	1.16917525	0.466567737	10.44947409	31.88568948	0.00011505	0	0.83180071	0.002470644	0	0	1.569939364	0.565223913	15.35076325	105.7109674
Prc1	1	0.9087	0.097382652	0.916624479	0.297172362	0.504259789	0.130158582	0.012472644	7.548533857	0.580892318	0.608650863	0.5855	0.808630416	0.532841973	0.618782407	0.789121384	0.462393021	0.086539315	5.923516712	1.607125971	1	0.6313	0.54987673	0.50287543	0.62586189	0.756847374	0.602728556	0.094083467	18.73506503	1.343463475
Epha4	1	0.811	0.603266262	0.805518333	0.779404222	0.85414014	0.016110528	0.030679473	12.5293083	0.688879724	0.060621375	0.1816	0.982415181	0.188244648	0.141180247	0.437207768	0.390329642	0.212412958	16.0798717	1.4650089	0.779666933	0.2773	0.914625515	0.279387858	0.418348826	0.60692354	0.455462003	0.16700037	14.82945872	1.481553438
Man2c1	0.018556578	0.0236	0.05112756	0.029047186	0.026622687	0.142688261	0.109326221	0.393591623	10.78928546	8.657930447	1	0.9476	0.097687971	0.948557733	0.299710677	0.586023877	0.003024272	0.007586344	12.44264112	1.374403528	1	0.4018	0.216956021	0.403843128	0.37827783	0.573500531	0.0550852	0.122066378	6.907333706	3.626397302
Wac	1	0.9792	0.260648187	0.980893851	0.581622819	0.727035249	0.006493284	0.002778235	2.379145504	2.407752202	1	0.4256	0.034427291	0.43052122	0.115210314	0.404599791	0.049495601	0.114001623	19.13082038	19.14986972	0.102150163	0.0443	0.93140284	0.040706789	0.068962605	0.22887631	0.111126196	0.364606536	15.75361402	31.90802145
Fbf1	0.009488656	0.0157	0.099237462	0.182878485	0.02166516	0.127565873	1.032430977	0.215631929	15.67364805	15.85790804	0.315282714	0.0644	0.005610318	0.134532997	0.019571784	0.185123075	0.553411366	0.248935005	9.102194903	4.780541407	0.384198835	0.6125	0.550829992	0.603000478	0.518854683	0.68530582	0.139121713	0.070190721	8.792340957	1.894980304
Bhlhe41	0.556199852	0.0335	0.644715163	0.030886425	0.060997538	0.220432623	1.005395088	0.388429847	11.68357043	19.51479911	0.001345187	0.0046	0.955909941	0.00374202	0.00325451	0.075605496	0.958539146	0.540671374	7.980738042	9.765623797	0.021988857	0.0029	0.800708288	0.003687637	0.006035637	0.058173577	0.603877769	0.541564133	10.49003031	6.569167234
Sptbn2	0.384198835	0.3741	0.797408891	0.374089622	0.434635259	0.617766816	0.082168583	0.131611007	10.09613186	12.30718904	1	0.644	0.084978871	0.607857818	0.250539481	0.546550295	0.014829711	0.069119532	7.778833518	8.152761974	0.00011505	0.0001	0.900002085	2.20232E-05	6.24027E-05	0.003740397	0.31555373	0.757409329	9.343090183	28.301638
Pdlim4	0.315282714	0.1817	0.077762338	0.180010152	0.147654481	0.352356779	0.319534472	0.217385453	2.123488792	1.613844492	0.116326509	0.0203	0.059439585	0.024717669	0.034740838	0.245976156	0.759577399	0.406931256	10.41041457	3.282482992	1	0.5826	0.092544339	0.579456047	0.26233239	0.469561379	0.189957234	0.075488834	3.015836027	0.985496561
Snapc4	1	0.9327	0.454010298	0.930476526	0.747737982	0.835030577	0.01045177	0.010335647	6.490248337	0.54364265	1	0.7852	0.816226862	0.772063723	0.834386688	0.900349538	0.058693653	0.036578098	17.28989333	1.674932738	0.661101874	0.1732	0.778261728	0.172730636	0.278540399	0.484911847	0.290972997	0.221944231	21.63580758	6.085768762
Nptxr	0.779666933	0.2162	0.984745248	0.215882571	0.346152969	0.54808991	0.552730399	0.196969054	0.96878687	1.735700938	1	0.9677	0.837462481	0.964127378	0.937939189	0.952955436	0.058626691	0.005254239	9.690473385	0.177644047	1	0.9197	0.999146867	0.849418571	0.937769427	0.949606629	0.285950153	0.023245871	13.82071852	0.323693366
Nek8	1	0.6423	0.490718168	0.644981932	0.650918191	0.773525313	0.183325788	0.061163503	21.30863879	2.627267422	1	0.792	0.94349165	0.78961693	0.871657967	0.920369798	0.117873383	0.033456783	12.93882358	1.598962325	0.013363847	0.0602	0.879026061	0.060649871	0.036675125	0.161253443	0.245973658	0.328363905	10.71294568	4.227329327
Cenpb	1	0.9669	0.745378286	0.967503056	0.907148325	0.932067333	0.014518053	0.004752819	12.6637507	3.005973153	1	0.8261	0.075504696	0.827951924	0.240059783	0.538626088	0.05345491	0.026839122	2.93971297	9.615581729	1	0.9596	0.853703152	0.958910323	0.939779271	0.950670053	0.011741799	0.006032104	21.97378466	3.389313323
Tafa5	0.384198835	0.6116	0.037325922	0.582128964	0.122149565	0.318849484	0.191278574	0.074878287	4.734476902	1.816083755	1	0.4893	0.906018856	0.503795004	0.652273164	0.806083418	0.253126476	0.093846374	5.445900666	1.416058896	1	0.4159	0.898514006	0.394143032	0.567012125	0.719707575	0.38800649	0.125110733	2.303243423	1.217521723
Dnttip1	1	0.5462	0.917839634	0.544066044	0.69464243	0.800784814	0.066601702	0.08380587	19.07618741	6.25140482	0.384198835	0.1594	0.614846658	0.159851957	0.238684067	0.537488306	0.100889287	0.230423593	0.559686877	12.63015921	0.102150163	0.0553	0.89892946	0.065884818	0.09057329	0.265096614	0.093435722	0.320555715	0.954841444	14.62870713
Smap1	0.912534635	0.8129	0.788871473	0.819955352	0.831043696	0.885680944	0.0387629	0.028197823	19.63960458	12.22527902	0.912534635	0.5719	0.571343151	0.567011416	0.629098892	0.793615544	0.041075345	0.078363198	8.044125205	16.98819891	0.25645373	0.0974	0.023851716	0.11320519	0.061609074	0.214793355	0.07350273	0.266979205	18.06074593	29.79313717
Epm2a	0.25645373	0.0493	0.739436196	0.068765594	0.099805748	0.287126785	0.500427051	0.3164804	10.9809009	4.182150339	1	0.5968	0.740326662	0.589135841	0.698841358	0.829443471	0.139102813	0.073288967	6.373171859	1.316482066	1	0.7799	0.858236559	0.78263764	0.846538254	0.892818182	0.164967613	0.034690741	9.241231705	0.963359691
Smad7	1	0.7073	0.657182305	0.643438518	0.728647213	0.822396337	0.08124462	0.061486451	18.51168609	4.21742424	0.130502854	0.0266	0.918020446	0.031525723	0.051238641	0.29104035	0.215383328	0.386696529	18.77418505	10.65238738	1	0.3161	0.079871314	0.312204552	0.201139216	0.406061935	0.191542976	0.153722672	17.74540203	9.580775109
Sorbs1	0.045922388	0.0146	0.726651206	0.016352963	0.026178662	0.141598306	0.205581996	0.439602484	8.974589918	34.76064857	0.079122527	0.0141	0.889653712	0.011324678	0.023123075	0.20011135	0.302719641	0.466966398	6.008391181	44.86275052	1	0.4769	0.58357924	0.484208597	0.581761941	0.729030857	0.037316027	0.098977467	3.498266036	11.93770148
Sgms1	1	0.6417	0.361199313	0.644678151	0.581557918	0.727035249	0.062808114	0.061227015	16.21593047	13.10022905	0.384198835	0.2131	0.567053763	0.222153961	0.294977954	0.582912535	0.086901217	0.193699413	2.548369852	19.7632799	0.025421137	0.0212	0.02167111	0.044102532	0.025752293	0.132937739	0.298893578	0.357501055	17.61309249	64.22430023
Klhl21	0.025421137	0.0008	0.932542682	0.000280148	0.000823053	0.019657636	0.177328004	0.671172873	12.92082476	101.378827	0.102150163	0.0178	0.827741793	0.017188791	0.031909418	0.235394917	0.157135021	0.435769437	12.57892278	51.57758951	0.006637403	0.0062	0.924167053	0.005230876	0.007933261	0.068320472	0.169489405	0.519686257	13.73111667	65.9657143
Gm12571	1	0.8967	0.999999035	0.892202948	0.944282077	0.956074582	0.231789697	0.016307698	21.52827568	0.17942607	1	0.993	0.995375299	0.986968813	0.993813813	0.994126629	0.198368953	0.001889944	17.50537423	0.063579111	1	0.6808	0.524132665	0.685493249	0.685450566	0.794787176	0.357581752	0.052912095	6.396271288	0.293814246
Pnldc1	6.50749E-05	0.0002	0.635276228	0.000100248	0.000131823	0.005987464	0.879367949	0.710119926	10.63177735	7.39617842	0.008063029	0.0111	0.899645879	0.029084572	0.016025192	0.16654042	0.90655984	0.39348398	8.80646413	4.003049474	0.130502854	0.0149	0.551947139	0.021267842	0.032360398	0.151224644	0.701723252	0.419060649	11.43759403	3.0040172
Itih5	0.130502854	0.5877	0.317354016	0.555923586	0.279445142	0.48856776	0.16105444	0.080969504	10.78331157	12.20055447	0.912534635	0.5241	0.070499454	0.52974108	0.20968643	0.508922769	0.113425639	0.087303074	22.31818603	9.647068479	0.556199852	0.2861	0.714198505	0.273250836	0.386361129	0.580546796	0.120306011	0.16962871	4.408797993	9.12110514
Gm36283	0.349740774	0.5452	0.998683757	0.483817376	0.515353448	0.679411193	0.59363669	0.099081733	17.95778236	1.128752614	0.315282714	0.1011	0.124665219	0.095845919	0.126912213	0.419519227	0.738515268	0.283932729	20.04850554	1.707838134	0.102150163	0.3219	0.951644396	0.317738066	0.233998543	0.441586416	0.661766929	0.151601345	13.23752004	2.363775873
H2az2	0.206707582	0.062	0.461992211	0.059255663	0.099981636	0.28747661	0.052406299	0.33053942	7.157409828	55.48217756	0.025421137	0.0566	0.076041275	0.056702377	0.045562297	0.277176456	0.101319952	0.334638396	9.61192561	64.8520931	0.00086121	0.0001	0.928592784	4.75186E-05	0.000124198	0.006538373	0.219608131	0.734790813	9.176787634	140.8248146
Gars	0.018556578	0.0225	0.606958825	0.020165276	0.026743072	0.1430921	0.134212587	0.423289254	22.35981916	52.35752446	1	0.6926	0.902167089	0.677259957	0.795416041	0.87999221	0.035604336	0.054555012	11.75246887	19.02580474	0.912534635	0.3612	0.300593148	0.36171785	0.401778286	0.593108392	0.064760826	0.135769898	18.80566538	30.29264112
Copb2	0.206707582	0.1105	0.334154184	0.107506966	0.152777423	0.359230449	0.057673399	0.272285782	3.564526093	60.25841405	1	0.7679	0.810398171	0.772277318	0.827971208	0.897623149	0.021516208	0.036539757	4.443525736	15.99364424	0.006637403	0.0092	0.799880411	0.007111163	0.009969316	0.078451009	0.126174942	0.499473281	23.70669213	95.38364824
Ube4b	0.000539749	0	0.887400682	0.000161195	0	0	0.200420881	0.692882891	21.60753025	75.95604641	0.079122527	0.0194	0.439001524	0.020547644	0.034743245	0.245976156	0.157505077	0.421801102	19.91286705	61.65163255	0.009488656	0.0005	0.892964755	0.000180131	0.000522327	0.014874033	0.189270748	0.688667078	18.7438398	80.48119114
Luc7l2	1	0.5758	0.822880083	0.570240819	0.701065238	0.805007516	0.034730194	0.077612206	4.333956312	44.10492992	1	0.8052	0.213742226	0.812644014	0.490736651	0.716315027	1.70014E-06	0.029449942	22.06214964	28.96754139	1	0.9373	0.939337941	0.930961435	0.951105517	0.958961061	0.00372815	0.010261327	0.342806281	13.20072851
4833420G17Rik	0.013363847	0.0396	0.925481122	0.03274627	0.030372144	0.153570607	0.154323986	0.383468273	15.6749065	35.36051347	0.002059706	0.015	0.726651206	0.011963073	0.006278059	0.104898373	0.131055151	0.46297972	10.71583743	40.22505623	0.03437867	0.0232	0.675469239	0.024696303	0.035037439	0.157435555	0.173589864	0.407001837	13.75440491	53.92093139
Fgfrl1	0.000197643	0.0001	0.836514448	0.00011011	0.000165682	0.00705636	0.273886842	0.706813798	11.74262929	52.84234342	6.50749E-05	0	0.907919036	4.93053E-05	0	0	0.237370306	0.733636497	9.934432393	35.20849269	6.50749E-05	0.0002	0.857395373	8.50938E-05	0.000124534	0.006538373	0.190974525	0.715781606	10.2084986	39.84577081
Selenoo	0.045922388	0.0062	0.887830923	0.003478849	0.008480974	0.07538839	0.136820342	0.54509856	12.69459094	37.80763794	0.315282714	0.1936	0.092588584	0.190673204	0.164054854	0.462392404	0.063797048	0.210981614	8.893622197	21.62261653	0.002059706	0.0006	0.634843115	0.000286624	0.000708888	0.017732247	0.19145605	0.670234794	12.27792256	43.06340175
D830050J10Rik	0.912534635	0.5874	0.916285669	0.592893421	0.71732503	0.815940529	0.050594119	0.07244324	10.83052191	3.743681662	0.912534635	0.2643	0.810641997	0.258752591	0.400893437	0.658486326	0.123595038	0.176042188	6.028095621	7.345681218	0.130502854	0.0315	0.873961999	0.027490342	0.051995776	0.195130596	0.237813301	0.398181715	6.322892102	13.90133321
Fndc10	1	0.933	0.918020446	0.935090195	0.945508619	0.956710186	0.231185567	0.009629857	7.19565827	0.368005811	0.608650863	0.8455	0.908020596	0.855031189	0.784843921	0.874862848	0.130888148	0.02231907	5.116118057	0.371987697	0.206707582	0.1548	0.791270682	0.156328879	0.210989816	0.417132194	0.499324499	0.232843748	3.883324973	1.858997892
2310011J03Rik	1	0.3053	0.594800785	0.307586599	0.434413411	0.617662913	0.123757056	0.155517504	6.78509269	9.093184599	1	0.6193	0.873388063	0.628634556	0.74760178	0.85588475	0.074729645	0.06461783	7.441444186	4.620203796	1	0.8446	0.194765304	0.847446931	0.470677275	0.647798097	0.025924049	0.023572674	17.90699124	3.139635807
Armc5	0.079122527	0.0706	0.289128224	0.076647265	0.092360868	0.275642448	0.159152823	0.306026139	17.28077894	17.10468389	0.556199852	0.1732	0.354854414	0.173986052	0.247873997	0.543958252	0.154169075	0.221146573	14.07639103	13.61213105	0.315282714	0.1251	0.338489228	0.126209978	0.181463756	0.385058686	0.127425007	0.25566703	18.23806368	12.44366283
C230037L18Rik	0.720384404	0.2793	0.994338159	0.284933292	0.421771207	0.607682968	0.520532868	0.164667078	17.8676003	0.547176043	1	0.6523	0.139745308	0.655573027	0.356687592	0.629402092	0.333858717	0.058964866	7.217137266	0.581383307	0.206707582	0.0983	0.999157023	0.115019737	0.161905986	0.362761234	0.670095374	0.265336821	10.98540193	0.701388772
Brca2	0.102150163	0.3758	0.943086457	0.374509459	0.247203401	0.459521792	0.202639832	0.131471928	11.49977686	4.617596556	0.779666933	0.7037	0.200337891	0.674612196	0.435845733	0.681458313	0.116146809	0.055086953	4.038862505	2.66941561	0.03437867	0.0036	0.702384723	0.006311003	0.008570032	0.071720963	0.439274997	0.507444132	8.424424759	7.715533678
Aatf	1	0.9069	0.034222329	0.91103463	0.123376829	0.320989897	0.048193579	0.013342752	14.29489321	2.4011809	0.045922388	0.0248	0.788618766	0.020914461	0.035977597	0.250189942	0.189669143	0.420395334	21.00554569	14.39365285	0.556199852	0.5053	0.888537362	0.509228019	0.582569025	0.729255764	0.097355443	0.092453009	23.91775612	5.95708723
Gm5614	0.060621375	0.0548	0.270791382	0.058509949	0.072035733	0.241987664	0.245737185	0.331720866	23.60076363	4.004690681	0.912534635	0.588	0.310583748	0.603139927	0.521222715	0.734088735	0.084382413	0.070159867	9.699453739	2.032775545	1	0.7088	0.728768784	0.697638929	0.766809599	0.844719029	0.017297106	0.050518704	10.71845097	1.507784984
Gpr146	0.004570472	0.0038	0.805020494	0.013380667	0.007169351	0.068817105	0.505522998	0.454733545	13.09982384	122.6415892	0.009488656	0.002	0.459410164	0.00224813	0.003800909	0.082556513	0.563858066	0.570590305	7.305087972	62.30470635	0.006637403	0.0034	0.962985109	0.007576046	0.006922662	0.062903488	0.375985129	0.495184992	9.697831683	54.83461546
Rgs16	0.000197643	0	0.661638863	0.000252908	0	0	1.149434171	0.675331257	8.861951403	680.2607856	0.000330648	0.0009	0.675303697	0.00136755	0.00082166	0.036066789	1.045871301	0.597603121	8.381956002	657.560518	0.060621375	0.001	0.761897839	0.007848142	0.003492757	0.042318044	1.163112246	0.492777349	9.104190402	290.5284073
Tnfrsf10b	1	0.9757	0.999997218	0.969950151	0.986220333	0.98715243	0.087588081	0.004390255	5.902223504	0.124251701	0.285868222	0.0768	0.914625515	0.071710846	0.126754022	0.419476805	0.875462387	0.312460582	0.595088676	1.093595937	1	0.8799	0.348900167	0.811263634	0.641510157	0.765951677	0.387229487	0.029687411	15.68833602	0.425744565
Mbnl1	0.464189732	0.2099	0.023597336	0.209539453	0.073980226	0.245451024	0.117561446	0.200358892	3.449327715	94.61007699	0.130502854	0.1324	0.963520179	0.167209848	0.179905397	0.47862882	0.121208985	0.225511302	20.45690894	159.0145869	0.000539749	0.0054	0.67833468	0.003959206	0.001745239	0.0285386	0.185623	0.53721205	21.29486439	158.8326134
Exoc7	0.25645373	0.1944	0.926296752	0.189783093	0.259873357	0.471485976	0.146024313	0.211504428	10.81355277	16.30660906	0.464189732	0.4821	0.951875839	0.484965254	0.544876688	0.748645964	0.061065768	0.098776011	10.45418126	6.299998687	0.165047104	0.0509	0.769147803	0.050809821	0.085677659	0.257065344	0.126363341	0.344729883	5.91290285	13.33946762
Rasgef1b	0.045922388	0.0398	0.569135435	0.108374926	0.069101604	0.235923246	0.560287184	0.27146234	13.4167878	114.2179983	0.025421137	0.0197	0.898807639	0.018748818	0.02767246	0.221472891	0.424831353	0.429018741	7.49759873	48.43463428	0.006637403	0.0152	0.589530773	0.010257118	0.012672651	0.08934416	0.507790611	0.474079571	9.888480804	75.02309667
Tbc1d30	0.025421137	0.0464	0.831504761	0.052821721	0.049368507	0.196912479	0.263552686	0.341177908	10.24820056	4.710485244	1	0.5632	0.009773441	0.557795638	0.037422891	0.255763327	0.204225219	0.080526391	12.48730598	2.859730367	0.25645373	0.1152	0.803983479	0.112777441	0.1762835	0.379569895	0.512466504	0.267369611	7.03754509	4.405487183
Rhbdl1	0.510194792	0.1905	0.758136644	0.18995135	0.290004092	0.498323959	0.339761867	0.211405442	14.0748691	0.849147076	1	0.4362	0.920835793	0.449985933	0.605988254	0.78127005	0.211198736	0.108380238	14.624751	0.897215166	1	0.548	0.969200519	0.540010386	0.700720272	0.805022479	0.470325101	0.084788008	13.13545315	1.227063386
Tctn1	1	0.694	0.535137277	0.69824445	0.696649926	0.802187643	0.054878156	0.050400307	17.31719168	0.926780157	1	0.8339	0.803983479	0.843552725	0.864219538	0.91719796	0.061017484	0.024220041	22.13716418	0.667154221	1	0.4335	0.644715163	0.421161574	0.553077209	0.709161378	0.209582187	0.11678162	19.36814568	1.833157396
Arhgef2	1	0.6289	0.177427207	0.618304877	0.406358816	0.596114469	0.062544472	0.066839964	18.77316204	3.956846297	0.912534635	0.7104	0.419834744	0.723880789	0.638280321	0.798740143	0.088427288	0.045465622	12.94803547	3.088907489	1	0.813	0.569135435	0.800039942	0.763795932	0.843312566	0.110283647	0.031631038	1.33271859	3.695492165
Vps13b	0.779666933	0.3668	0.000552248	0.376345507	0.00220089	0.035664047	0.077580878	0.130865249	7.351683076	15.65443432	1	0.9466	0.468071877	0.947928497	0.76222877	0.862073669	0.01151573	0.007681273	11.46897544	2.003470538	0.060621375	0.0236	0.532440409	0.02103946	0.036942425	0.162002416	0.278912002	0.41992106	17.91832673	29.15720788
Zfp207	0.045922388	0.0162	0.898563462	0.029754654	0.033833694	0.162566477	0.124103517	0.391574264	2.149759406	51.05647711	0.206707582	0.156	0.238050307	0.15288948	0.18190522	0.480226761	0.05793321	0.235251358	17.63582923	31.09646336	0.25645373	0.0914	0.901818435	0.083787034	0.143450673	0.341781394	0.075337849	0.297314002	20.2838509	37.1022161
Parp12	0.315282714	0.0394	0.969732647	0.036043929	0.069774416	0.237352544	0.119284944	0.375229304	10.24869007	9.672200712	0.03437867	0.0312	0.614846658	0.034425388	0.043566418	0.271984576	0.185205798	0.379189606	6.590488154	15.63642479	0.384198835	0.0775	0.934334747	0.089900433	0.144405677	0.342958263	0.135176016	0.290340173	5.669697468	11.99234078
Ddx28	3.5674E-05	0.0016	0.463147204	0.000212064	0.000119852	0.005534816	0.460349882	0.682340065	21.60999369	384.9024126	0.03437867	0.0603	0.229009528	0.069387611	0.062063638	0.316384809	0.305862644	0.315619472	21.94299669	182.87691	0.00086121	0	0.753466127	5.42494E-05	0	0	0.540158532	0.730617218	20.8361674	336.4359327
Ube2c	0.25645373	0.3947	0.922897541	0.394353196	0.397920845	0.590010704	0.217160639	0.125044105	22.03767291	3.472976248	1	0.7932	0.725334059	0.795993143	0.817046297	0.891251848	0.137338589	0.032337491	13.12321707	1.518609466	0.130502854	0.0581	0.254789453	0.052541429	0.083626408	0.253303177	0.297275807	0.341665821	22.132045	4.943906728
Arfgap3	0.315282714	0.3579	0.253395292	0.337525426	0.310680189	0.517085242	0.127880603	0.144262852	0.447269791	23.63100614	0.464189732	0.3233	0.399351744	0.323793808	0.36900923	0.638133057	0.091499877	0.149315346	21.5546483	17.49145708	0.018556578	0.0045	0.78413161	0.003491367	0.007094619	0.063559467	0.190022142	0.544881663	20.19813223	40.42535764
Bcar1	0.001345187	0.0006	0.402177508	0.002226898	0.00139782	0.027482381	0.170620964	0.571125563	9.354432045	14.98306186	0.464189732	0.2578	0.858236559	0.250662981	0.357530147	0.630249698	0.180021542	0.179754066	8.315294753	8.88081273	0.001345187	0.0003	0.839070331	0.00020537	0.000447069	0.013348189	0.239634767	0.683596135	6.348236853	17.49433802
Aspg	0.000330648	0.0026	0.885059647	0.002514679	0.001050482	0.023372479	0.245082513	0.564210721	12.25623218	141.3860939	0.130502854	0.068	0.201515302	0.058177947	0.089848075	0.36607331	0.110285795	0.332250965	7.084018932	69.85573058	0.045922388	0.0251	0.942251578	0.020775185	0.036097127	0.160342343	0.109256918	0.420926609	10.88159071	55.98981754
Ppp1r16a	0.556199852	0.1932	0.798940123	0.185975303	0.294061113	0.501605803	0.132711503	0.213764659	10.98583796	7.443142708	0.206707582	0.517	0.026503595	0.506203096	0.086061833	0.361253533	0.058867055	0.093227228	9.574839721	5.17012897	0.912534635	0.415	0.48124161	0.389798564	0.490865406	0.663702585	0.113292288	0.126494835	12.85943055	5.368894587
Rnf186	0.002059706	0.0014	0.710187891	0.220384162	0.003317472	0.044662163	1.277679824	0.194614119	15.516177	7.392281462	0.130502854	0.0538	0.980508054	0.060647696	0.091410644	0.368668034	0.834826492	0.328367265	8.504456692	3.300450644	1	0.9949	0.949676323	0.995401053	0.984558024	0.985612885	0.030684965	0.000664604	14.75616903	0.08988574
Tpx2	0.846100784	0.2022	0.204981014	0.204495924	0.251634613	0.463982708	0.298890865	0.203116751	11.69152862	1.177926551	1	0.8048	0.843166126	0.815975181	0.859461297	0.91417364	0.215069038	0.028878279	7.081091011	0.461691966	0.912534635	0.3123	0.990166409	0.317247265	0.472816323	0.649616337	0.631103841	0.15178823	20.05851501	1.337786602
Nek3	1	0.882	0.932875288	0.850550465	0.912939637	0.935614417	0.137451857	0.023058547	4.016442406	0.805071031	0.25645373	0.0621	0.91974294	0.060170544	0.10607523	0.392899787	0.3371975	0.329107026	4.096374253	1.610198147	0.116326509	0.0213	0.91974294	0.027064901	0.042744024	0.175659957	0.594838005	0.399474282	20.43895267	2.580059982
Tlr1	0.130502854	0.1993	0.606722013	0.192959505	0.205013977	0.419157276	0.65281857	0.20964814	17.99249562	2.419264126	0.206707582	0.018	0.808630416	0.01521054	0.031403619	0.23296149	0.570485245	0.445119076	16.49168119	3.170946584	0.464189732	0.281	0.978509495	0.297389898	0.396135231	0.58855224	0.338104341	0.1595628	18.89596516	1.762265586
Prox1	0.060621375	0.3519	0.029709786	0.35058281	0.071621842	0.241107137	0.119960898	0.139617272	16.47518842	354.9668562	0.025421137	0.0717	0.758380925	0.068268008	0.057760821	0.306860396	0.100140275	0.317173861	15.74340116	307.9359532	0.018556578	0.0065	0.495172013	0.00513487	0.009888707	0.078028926	0.217664261	0.52087528	12.34967105	578.7527325
Dbr1	0.206707582	0.1471	0.143567113	0.142661572	0.156183939	0.363064169	0.089481934	0.242692238	4.561894968	6.072836637	0.384198835	0.1011	0.262756343	0.112836777	0.158968727	0.457247679	0.121433205	0.26731538	17.25018902	14.52313388	1	0.6293	0.458019055	0.638777852	0.631126666	0.760377424	0.055580157	0.062465655	10.47021964	5.282504625
1700028E10Rik	0.013363847	0.0036	0.755104282	0.011644861	0.009094927	0.078413958	0.396644375	0.464943788	14.40429142	14.56637118	1	0.9647	0.041019175	0.961675382	0.145691435	0.441965039	0.073355416	0.005619388	18.24451276	0.953749895	0.025421137	0.0369	0.162869894	0.067323654	0.045750308	0.182597794	0.393458191	0.318501807	7.931055058	10.92978971
Syt1	0.00011505	0	0.797408891	4.20863E-05	0	0	0.782220116	0.738541622	10.11354591	79.21281328	0.045922388	0.0023	0.858870626	0.001104269	0.002934059	0.071506436	0.471742983	0.608603139	7.124543484	32.46790893	0.018556578	0.0036	0.887830923	0.002448111	0.005396133	0.055199307	0.461460506	0.565748272	7.363314526	39.43102531
Cpsf4l	0.102150163	0.1231	0.551947139	0.116231744	0.141201775	0.344495363	0.128494142	0.264251981	14.00953985	4.158430499	0.003095324	0.0022	0.917839634	0.000726559	0.001856102	0.055858832	0.556218997	0.629117401	12.95528642	16.11974668	0.102150163	0.025	0.822880083	0.022684427	0.042066359	0.173985237	0.309854574	0.413891937	13.07180959	8.811291629
Got1	0.045922388	0.2605	0.449932731	0.317218588	0.129075572	0.329767535	0.574782802	0.151799157	14.16401448	2220.406414	0.002059706	0.0008	0.855926347	0.001738175	0.001730111	0.053174974	0.29854409	0.584828568	14.04410298	1154.872108	0.018556578	0.0014	0.789634274	0.001574288	0.002847687	0.037444249	0.910563187	0.590161058	16.00095007	3508.436324
Asb1	0.130502854	0.109	0.569135435	0.098027557	0.13891183	0.341761396	0.092637527	0.28166578	16.83404041	10.6796144	1	0.3883	0.951448434	0.385197598	0.553830401	0.754230808	0.121567031	0.127974959	0.88777727	9.670573644	0.556199852	0.1619	0.941046923	0.156196223	0.259077142	0.466497302	0.117056608	0.232935774	14.06766052	9.653164635
Aqp9	0.206707582	0.0383	0.123057525	0.037382567	0.060767989	0.220301293	0.094431254	0.372066012	9.450262839	167.6565576	0.206707582	0.0604	0.351239491	0.05498786	0.094279728	0.372887744	0.140344061	0.337479386	5.996446289	178.6629376	0.556199852	0.1396	0.321945262	0.140526262	0.208512911	0.41364045	0.070056376	0.244302409	3.704487195	88.05992034
Gm14698	0.464189732	0.4016	0.88570801	0.396428378	0.482166159	0.654871619	0.118773006	0.12438782	9.320860995	6.850346452	0.464189732	0.5817	0.521117379	0.555769839	0.526894669	0.737262795	0.072136945	0.081005952	5.5340596	5.500912032	0.003095324	0.0026	0.673913302	0.020189211	0.005272186	0.054591527	0.183383353	0.423195402	4.169222603	12.85732375
Renbp	1	0.8735	0.468071877	0.859170237	0.734597682	0.825816399	0.085140738	0.021638889	0.711679598	1.26487728	0.556199852	0.2287	0.216405894	0.235924898	0.266133715	0.559900131	0.311521353	0.186785275	1.970680016	4.492358521	1	0.3171	0.868611346	0.315647126	0.472091322	0.648900879	0.082260674	0.152399226	6.351102709	1.822818239
Mettl22	0.206707582	0.1308	0.177427207	0.118557202	0.150637159	0.356104451	0.164343253	0.262197042	6.375101642	5.08988161	0.556199852	0.2063	0.004661068	0.199661167	0.017683714	0.175074277	0.190769016	0.205815022	6.685422815	4.534238167	0.661101874	0.4831	0.873961999	0.489009894	0.590688921	0.734327527	0.155512822	0.097703634	8.845808468	4.118773315
Hexdc	0.013363847	0.0054	0.861248578	0.004706679	0.008445249	0.075274415	0.333568824	0.526419032	13.98745254	11.58414572	0.912534635	0.7298	0.958981713	0.736062107	0.821787054	0.893847517	0.075840614	0.043172515	7.32599546	1.736770469	0.206707582	0.2178	0.48124161	0.216977078	0.248202699	0.456438955	0.222539615	0.196392684	9.472028338	5.378914406
Gm20683	0.206707582	0.1651	0.822519864	0.160521121	0.218100451	0.433818162	0.334575093	0.229969023	13.70878428	1.030093998	0.661101874	0.5219	0.772111563	0.516767759	0.600694681	0.778188534	0.019238723	0.090540043	14.09662247	0.948975765	1	0.5611	0.948115885	0.556751788	0.710092437	0.810180088	0.409255516	0.080773314	12.9739262	1.174795641
Lpcat2	1	0.861	0.134926504	0.86787507	0.372956129	0.570293682	0.068259651	0.0202174	20.52800895	0.664170706	1	0.8896	0.874776826	0.898030966	0.913075909	0.940662357	0.145434771	0.015384495	5.494888787	0.502074787	1	0.9186	0.39106321	0.904150399	0.695439895	0.801390547	0.08366386	0.01442057	13.85074187	0.734200499
Gm43999	0.018556578	0.0983	0.996216312	0.122511498	0.054623553	0.209146726	1.061371767	0.258779774	13.44977195	2.696050464	0.090636345	0.0164	0.951875839	0.067234115	0.04548935	0.277025314	1.16099449	0.318628533	9.289986303	1.878305349	1	0.7332	0.990939436	0.72167417	0.840566648	0.88937473	0.163409883	0.045884502	11.47250872	0.739993122
4930523C07Rik	0.009488656	0.005	0.684684194	0.002569899	0.005747375	0.061192789	0.350656222	0.562961195	11.74086516	24.5577569	0.000539749	0.0035	0.908025058	0.008159088	0.001768274	0.053930669	0.40739389	0.490110926	8.830614407	21.36093946	0.002059706	0.005	0.845617599	0.002355217	0.003599459	0.043052563	0.406336567	0.567954148	10.22194988	21.52123633
Map4k1	0.231580656	0.1479	0.047042267	0.148100022	0.102330192	0.2911206	0.443491922	0.238681534	7.965645555	0.872198852	0.464189732	0.2341	0.996889506	0.245913392	0.347960345	0.623928261	0.755397852	0.181980883	18.51425987	0.669747796	0.986359295	0.6125	0.978509495	0.625578531	0.759450619	0.841235364	0.282646879	0.065272007	4.76260906	0.527024674
D2hgdh	0.206707582	0.0465	0.229841676	0.041530642	0.073029274	0.243932515	0.169582785	0.362837833	10.33656329	12.71635735	0.556199852	0.3477	0.377843656	0.343498298	0.390938922	0.652424876	0.052265194	0.14211928	3.651447452	5.862221096	1	0.5571	0.169855215	0.572138213	0.383501521	0.577889968	0.050835242	0.077172647	8.508062232	5.548291513
Lima1	0.102150163	0.0446	0.455151892	0.047619598	0.072191923	0.242256209	0.171831855	0.350614073	10.28665821	58.13940297	0.130502854	0.022	0.201996747	0.029152421	0.043303983	0.27079901	0.10866802	0.39328893	6.834253786	44.99058106	0.004570472	0.0022	0.826244988	0.002640018	0.003797456	0.044417368	0.244978772	0.561406864	9.693943676	78.62838522
Gm43672	0.009488656	0.0121	0.957160862	0.013016151	0.015042909	0.103043109	0.300188887	0.456780571	17.2594344	5.961749555	1	0.6528	0.134935301	0.645840234	0.348092683	0.623928261	0.083405818	0.060984192	13.07777562	1.74654282	0.661101874	0.2721	0.521117379	0.264765474	0.367524553	0.564361298	0.353127179	0.173346309	15.52689886	4.464523033
Ppara	0.002059706	0.0003	0.901818435	0.000647201	0.000745564	0.018432154	0.355484606	0.634556285	12.65552283	336.5773348	0.013363847	0.0055	0.878805294	0.008777243	0.010760909	0.138009852	0.384502607	0.485055996	8.677509073	253.8727818	0.004570472	0.0053	0.252758814	0.003493776	0.005733496	0.056565742	0.344258579	0.54484	10.51026414	254.7960313
Tox	0.102150163	0.0677	0.194765304	0.065800594	0.089101993	0.271163651	0.299962637	0.320677114	10.66278127	33.5670983	0.556199852	0.2091	0.601138799	0.206755741	0.305799876	0.591426488	0.169097172	0.201874022	11.4169366	22.24569488	0.556199852	0.4757	0.457642558	0.487301601	0.491563009	0.664113876	0.189275429	0.098155644	10.70719947	14.037876
Lrig3	0.165047104	0.1242	0.18702096	0.128454515	0.146830711	0.351340967	0.111653929	0.253815403	17.78493178	4.991255001	1	0.5615	0.438616311	0.545183842	0.580123418	0.766547121	0.094132554	0.083536268	14.81363222	3.574652899	0.912534635	0.4495	0.027426066	0.455813127	0.095292347	0.272970899	0.089323888	0.106737389	17.03739656	6.147596528
Mertk	0.025421137	0.0084	0.64330949	0.004702582	0.010735703	0.085401789	0.257888899	0.526474108	12.3459221	45.23961969	0.384198835	0.7882	0.840240355	0.778392299	0.630281826	0.793931041	0.048130761	0.035445892	8.076817751	6.80555657	1	0.6286	0.285529008	0.630877744	0.520955359	0.686595995	0.044675003	0.064139359	10.64682291	10.92552576
Siva1	0.315282714	0.3896	0.699710474	0.393069969	0.411873044	0.600059531	0.081969432	0.125451395	7.763295213	5.35331744	1	0.4791	0.825555194	0.48098542	0.627193406	0.792848307	0.118541366	0.099838619	22.1346122	5.359038867	0.315282714	0.1463	0.401497518	0.142475947	0.204955512	0.410376068	0.196106863	0.242831399	5.338400091	9.897849675
Sirt3	0.003095324	0.0001	0.878979621	1.3702E-05	4.80155E-05	0.002468523	0.210972713	0.770089012	12.80598062	81.22511482	0.03437867	0.0335	0.289128224	0.028395829	0.04097787	0.264068597	0.092546758	0.395486083	8.93161425	36.47406017	0.009488656	0.0029	0.854540349	0.002075351	0.004286175	0.048074696	0.177319786	0.575076679	11.95175674	56.5583203
Coro7	0.03437867	0.0581	0.336655895	0.05337927	0.058820274	0.217104756	0.245349896	0.340213842	5.747098956	11.81321308	1	0.2553	0.062332609	0.257977899	0.161055049	0.459380406	0.096564596	0.176393366	5.377566225	5.093720401	0.464189732	0.0889	0.297728314	0.088516961	0.142557151	0.341028756	0.156476861	0.291882413	0.314314669	7.969571318
Slc43a1	0.013363847	0.0061	0.851255259	0.010811575	0.012032559	0.090667063	0.568284422	0.470310947	14.07450417	8.355732182	0.206707582	0.0718	0.644715163	0.065883747	0.112693036	0.402260773	0.34826694	0.320557257	14.74739411	5.61737127	0.045922388	0.0095	0.912661194	0.008611102	0.016375733	0.103465448	0.400792159	0.486384235	16.35806589	5.478013355
Rere	1	0.8727	0.941046923	0.874625489	0.91914681	0.939722477	0.012572601	0.019123346	4.001394515	11.36244412	1	0.7238	0.096017791	0.72661013	0.282234982	0.572873631	0.058939503	0.044949007	0.235792738	17.46073267	0.661101874	0.3932	0.727168235	0.39240391	0.501287473	0.671316292	0.086195475	0.125663242	21.49935472	30.24910294
Hectd3	0.045922388	0.009	0.931299157	0.010533481	0.017475176	0.111266926	0.150582771	0.472180157	11.69092489	29.98953694	0.079122527	0.0753	0.759143615	0.074782028	0.098502009	0.379717836	0.129975441	0.308415025	10.11332052	22.49958045	0.206707582	0.1154	0.934167468	0.113777958	0.171212474	0.373819786	0.134152349	0.26645839	9.389152043	20.9121176
Slco1b2	0.004570472	0.0007	0.894512137	0.000649358	0.001254521	0.026043656	0.290827849	0.634401167	10.27210011	3275.128706	0.00011505	0	0.77493919	4.34092E-06	0	0	0.249319041	0.797223824	5.803516545	2642.761709	0.045922388	0.011	0.802807454	0.006193089	0.014524281	0.096685622	0.213390881	0.508690193	7.051084584	2394.686919
Gm15408	0.003095324	0.0035	0.789106973	0.003251068	0.004359005	0.052579459	0.499747327	0.549165431	8.134132995	12.21029712	1	0.5402	0.015593786	0.547479621	0.058134612	0.307714521	0.150637825	0.082984012	6.197559341	4.751459995	0.779666933	0.2165	0.073017292	0.216049212	0.165115286	0.366688561	0.276043388	0.196881141	5.494777563	8.934879193
Sh3glb2	0.912534635	0.4955	0.770406547	0.505278363	0.625866888	0.756791213	0.10072915	0.093464691	12.56483045	7.659097522	0.045922388	0.0317	0.023042279	0.029893339	0.030728488	0.230863205	0.182945283	0.391183566	6.767099592	15.08691834	0.03437867	0.0222	0.907919036	0.018139162	0.03068341	0.147109958	0.149922754	0.431598189	5.960613746	10.36230268
Dbp	0.006637403	0	0.949816762	2.43044E-05	0	0	1.30471021	0.754657703	11.15491751	598.3796497	3.5674E-05	0	0.916742886	0.000244548	0	0	1.576958896	0.676683523	9.361036753	371.9777327	0.000197643	0	0.868563539	0.000135448	0	0	1.508921034	0.699345051	9.572067307	369.6796174
Sephs1	1	0.9913	0.458019055	0.991655159	0.769155822	0.848169467	0.003102202	0.001207854	8.930740764	0.705267029	0.001345187	0.0063	0.846036722	0.009749555	0.003976649	0.084668313	0.211595557	0.477683743	6.92028467	19.97000413	0.003095324	0	0.755104282	4.35208E-05	0	0	0.245971436	0.737513113	5.889377202	26.04393559
Srrm1	0.315282714	0.2151	0.376084399	0.212380838	0.263361353	0.47480849	0.058455221	0.198829836	14.1272173	64.29785576	1	0.5223	0.953192812	0.530603837	0.683952495	0.821762688	0.026326403	0.087090195	1.126866304	44.17398152	0.006637403	0.006	0.478097116	0.006972124	0.008642147	0.072210345	0.059283791	0.500801912	13.11110941	71.45989536
Fam89b	1	0.5891	0.877931352	0.601283911	0.727318515	0.821426271	0.050706388	0.070571022	14.22311349	4.400455314	1	0.8373	0.825573514	0.84764048	0.872345405	0.920631021	0.007693799	0.023540564	17.48947226	2.54066394	1	0.9767	0.410042194	0.953475265	0.725765226	0.820093537	0.016642726	0.006846292	9.359442068	1.816826644
Chd2	0.661101874	0.2205	0.062406173	0.223537814	0.150685551	0.356165848	0.0907729	0.192988466	3.827838725	55.34679216	0.018556578	0.0621	0.782734943	0.064609852	0.046110895	0.278276539	0.155695903	0.322407666	8.608980236	85.53284112	0.018556578	0.0075	0.589530773	0.006107858	0.011342937	0.084746568	0.232660506	0.509603433	5.469278948	139.1422953
Tfpi	0.661101874	0.4667	0.202122979	0.462643544	0.371598553	0.569588442	0.125474411	0.104834178	6.579219442	3.55584984	1	0.4353	0.868247611	0.446170195	0.597879744	0.777145224	0.135353301	0.109465781	1.247898719	3.593670572	1	0.4741	0.817482607	0.475448384	0.621522871	0.754299303	0.090098321	0.10132944	4.328524012	3.485702646
Mfsd4b1	0.004570472	0.0085	0.118697531	0.006411424	0.007986595	0.07291801	0.148120775	0.506398371	8.125375722	61.03307369	1	0.2862	0.88841643	0.297544554	0.445409519	0.687429192	0.059459578	0.159500573	8.129524987	24.74696083	1	0.7817	0.061528763	0.762651396	0.201582019	0.406534004	0.025736941	0.03827661	11.73003285	13.62806521
Peli2	0.018556578	0.0375	0.427409811	0.031816933	0.034987852	0.165569563	0.104314167	0.385916818	11.12627701	19.5045293	0.018556578	0.0511	0.772111563	0.053312717	0.042775662	0.269348335	0.124680717	0.34032847	16.88925672	18.17340524	1	0.5127	0.879189646	0.523212411	0.666762343	0.781785861	0.015356873	0.088923551	22.11167154	9.63944553
1700025G04Rik	0.25645373	0.2223	0.83591994	0.222748871	0.284022086	0.492627454	0.111305494	0.193393324	21.01688079	3.606130031	1	0.5615	0.929878493	0.574469385	0.714657077	0.836929526	0.067458693	0.076634283	22.81248471	3.657737698	0.130502854	0.2872	0.767267545	0.289359683	0.251512303	0.459512438	0.163516832	0.162832052	17.51626761	4.598920974
Gch1	0.009488656	0.0008	0.924400455	0.000812343	0.001545907	0.028732353	0.269170038	0.623776857	12.8608302	271.1761588	0.009488656	0.0107	0.584758366	0.010996543	0.013722375	0.154350502	0.235443282	0.469090095	8.685332819	231.0341224	0.000197643	0.0004	0.852792932	0.000284339	0.000361085	0.011610257	0.152028772	0.670563658	10.59213316	200.7296237
Brwd1	0.315282714	0.2947	0.699710474	0.286362878	0.348241764	0.549534981	0.065848411	0.164071801	14.0141607	32.81976566	1	0.9444	0.235574652	0.944836988	0.543316162	0.747859825	0.013643092	0.008148449	20.89700474	8.341657667	1	0.8813	0.868563539	0.88098947	0.904752009	0.928944579	0.026428596	0.018098447	0.502330718	10.9143327
Cyp2d37-ps	0.079122527	0.023	0.009644015	0.024673262	0.019966272	0.121272785	0.235686732	0.407078013	4.792165583	39.71401882	0.779666933	0.2419	0.213393218	0.243877399	0.281627784	0.572625141	0.118149865	0.182946606	8.157424959	15.5691274	0.464189732	0.1632	0.876612223	0.166224739	0.259093377	0.466497302	0.183090633	0.226158247	5.559540622	17.77676129
Wdr53	0.661101874	0.1685	0.563299118	0.179901199	0.270613901	0.481353984	0.120216596	0.217452526	17.42527028	7.947111368	1	0.832	0.037610304	0.83212117	0.133368322	0.427004359	0.027508725	0.026135123	7.746275287	3.114007437	0.25645373	0.0593	0.016925433	0.063192522	0.041810353	0.173534267	0.147124397	0.324503061	15.02921493	9.110871792
Nr1d2	6.50749E-05	0	0.80500256	4.04354E-07	0	0	0.746099425	0.840136503	11.76266999	340.3104231	4.71739E-06	0	0.912661194	1.027E-06	0	0	0.654839724	0.825123792	8.565914153	305.1906465	0.001345187	0.0001	0.932612224	5.07564E-05	0.000131378	0.006688506	0.495774329	0.732724711	9.593682398	295.3833542
Rps4l-ps	1	0.5636	0.229001812	0.568076359	0.449366888	0.62950991	0.253129616	0.078115148	21.13524464	0.509441223	0.029899904	0.045	0.947586734	0.043218114	0.050087086	0.288386488	0.545155101	0.359305829	17.9619425	2.082913227	1	0.9112	0.852792932	0.915921309	0.917038222	0.936675141	0.108500206	0.012581851	13.83729603	0.245093855
D230025D16Rik	0.315282714	0.2983	0.589530773	0.299090377	0.345906407	0.547906588	0.112133832	0.158880102	11.09413255	23.45176977	0.315282714	0.2194	0.057708238	0.21419854	0.134558914	0.428810255	0.12871902	0.197860716	11.52948449	28.37051206	0.060621375	0.0091	0.924581	0.007417027	0.015250155	0.099205394	0.214324018	0.496626156	10.75678915	38.74897293
Gm11427	0.102150163	0.2007	0.644715163	0.202963653	0.18823411	0.400066908	0.28884022	0.203966013	19.56186778	7.167125703	0.025421137	0.1	0.752512587	0.095600646	0.065438168	0.322434145	0.219566784	0.284190316	5.924766037	7.527080542	0.556199852	0.0894	0.272406179	0.081379641	0.138204243	0.335560409	0.11026233	0.300178869	0.768679888	5.952747582
Mettl14	0.384198835	0.2766	0.082882728	0.283104628	0.183354603	0.394781934	0.107733555	0.165432226	23.84367515	7.071284996	0.384198835	0.7514	0.877269054	0.746716855	0.623755914	0.791335846	0.077891563	0.041192959	23.32400076	4.537335351	0.661101874	0.4681	0.772559007	0.465713171	0.564129879	0.717769865	0.076790518	0.103986598	23.30666282	5.730004674
Sh3bgrl2	1	0.2842	0.83591994	0.28844015	0.43564161	0.618519028	0.094628702	0.163211294	8.047747637	12.63691967	0.045922388	0.0001	0.772559007	6.66121E-05	0.000159774	0.015386721	0.261912931	0.723978813	6.42406294	41.92789416	0.025421137	0.0563	0.814652422	0.058346121	0.053004037	0.197308676	0.174670906	0.331982126	6.950552936	25.26820096
Smad9	0.00086121	0.0002	0.269853009	0.000439748	0.000473996	0.014153941	0.649586873	0.652042759	14.07457611	32.3191231	0.130502854	0.0421	0.853614074	0.041923086	0.070871305	0.333573768	0.262189735	0.362005726	14.23466849	20.76335904	0.102150163	0.0099	0.817482607	0.011365969	0.019999518	0.115258587	0.499861391	0.466702867	13.63212886	25.23434473
Tpr	0.661101874	0.2644	0.001563314	0.255826822	0.006164557	0.06274171	0.07436007	0.177373178	20.57714382	124.8829361	0.464189732	0.2545	0.211871472	0.257172306	0.272259776	0.564853222	0.112596881	0.1767595	4.502201419	169.1588934	1	0.4091	0.858236559	0.407235886	0.566159302	0.719088729	0.056203689	0.121016166	18.27291172	107.4423951
Tmem198b	0.025421137	0.0996	0.014127666	0.092883942	0.03055144	0.153929645	0.225750602	0.287081459	15.10956657	3.751982592	1	0.3037	0.823753437	0.31073047	0.458457885	0.694963744	0.212435288	0.15429314	13.47379063	3.126852148	0.060621375	0.1337	0.603266262	0.157601523	0.125085908	0.316850601	0.280352013	0.231964238	10.17308688	3.442080694
4930458D05Rik	1	0.5896	0.388771591	0.595690822	0.575788712	0.723138547	0.063192278	0.071816563	22.321667	3.186798766	0.315282714	0.2304	0.919539171	0.22833552	0.308188832	0.592453514	0.191254917	0.190552165	20.95054029	5.680566405	0.004570472	0.0126	0.881271282	0.011629988	0.010382055	0.080286542	0.34995585	0.465036692	21.17635448	9.047877468
Capn1	1	0.4245	0.458019055	0.43875688	0.511627083	0.676294544	0.083342276	0.111597453	7.906322604	2.582984662	0.060621375	0.031	0.887400682	0.030396183	0.048321054	0.2838527	0.299484008	0.389779719	3.604033861	9.128699851	0.165047104	0.0289	0.719236285	0.035556314	0.056999775	0.205442347	0.304810716	0.376406303	2.711757994	6.951737527
Adra1a	1	0.5578	0.926948839	0.527651518	0.693630912	0.800188898	0.127211988	0.087819875	6.22172047	1.659005419	1	0.7304	0.009563491	0.698853746	0.036912508	0.253803443	0.177686626	0.050281259	22.08192892	2.621513611	0.165047104	0.0808	0.635276228	0.085688811	0.126265147	0.318196985	0.26469215	0.295099669	14.14713907	3.315984706
Ccdc34	0.018556578	0.013	0.960472353	0.007790962	0.015372357	0.104272102	0.338707679	0.493277375	10.4167216	11.93948821	0.060621375	0.0281	0.775865721	0.036913851	0.049712905	0.287563907	0.387423499	0.373162552	6.052349847	7.744301242	1	0.3574	0.925481122	0.360743183	0.522837566	0.688049039	0.232802163	0.136102631	5.985240693	3.877514426
Ufl1	0.060621375	0.0374	0.633206346	0.041524503	0.058059172	0.215406736	0.161582046	0.362850902	3.107380946	83.48817782	0.912534635	0.6678	0.009352311	0.663945148	0.036027956	0.250211637	0.040730588	0.057248042	2.487860907	23.99201721	0.060621375	0.1686	0.910035412	0.166182579	0.135394185	0.331371532	0.131453918	0.226186006	23.83412121	70.0279191
Mgp	0.03437867	0.0055	0.635276228	0.00829155	0.012008953	0.090543062	0.358674395	0.489001095	16.57554753	8.229819813	0.912534635	0.5764	0.016217538	0.568779187	0.060376859	0.312199247	0.07669749	0.077951659	14.02639223	1.652224339	1	0.7157	0.090204312	0.701931922	0.268315599	0.475350054	0.016942658	0.049681169	22.6607532	2.443811204
Gm43609	0.003095324	0.0024	0.216405894	0.002346113	0.003417073	0.045425626	0.631401599	0.568174262	12.19865097	31.34973222	0.464189732	0.2066	0.033515314	0.205664984	0.095937191	0.374825785	0.144920677	0.202472414	12.30018445	8.950490842	0.464189732	0.1219	0.735166321	0.120474968	0.199815641	0.404572549	0.419401155	0.260527874	13.74270399	11.49023904
Pex3	0.556199852	0.3359	0.00392451	0.331805693	0.015232426	0.103721526	0.073108657	0.146345875	10.38567517	21.78717211	0.661101874	0.0972	0.799574787	0.093891659	0.168762627	0.467184347	0.127436952	0.286000789	7.28883949	32.44449423	1	0.9609	0.090204312	0.962076395	0.282365152	0.48851847	0.002247879	0.005559616	7.118968741	4.050638079
Trub1	0.130502854	0.0218	0.198918547	0.018562858	0.035576925	0.16728631	0.25042157	0.429797917	11.68261166	13.16878785	0.912534635	0.5862	0.719236285	0.581475295	0.6766039	0.818177643	0.06981087	0.075027378	7.997201481	3.405060144	0.130502854	0.3099	0.00134953	0.306378589	0.005296945	0.054669397	0.087730659	0.155990775	7.572222756	5.217818128
Trappc12	1	0.8328	0.912940798	0.836067738	0.890431293	0.92087695	0.038444202	0.025471468	7.480269842	2.797609331	1	0.9705	0.020475182	0.970646355	0.077070915	0.345460323	0.031553204	0.004287247	20.19411334	1.025689353	1	0.934	0.897432055	0.93864287	0.94110512	0.951286352	0.016140138	0.009088382	5.62302139	1.703506339
Ctnnal1	1	0.5609	0.535137277	0.57207175	0.625042887	0.756480295	0.141169089	0.077188023	14.68872159	2.799149064	1	0.7532	0.010032338	0.757877243	0.038712872	0.258438801	0.086128079	0.039144926	20.867333	2.044307281	0.912534635	0.474	0.862073023	0.47169373	0.616754028	0.751065641	0.102030139	0.102348744	19.00108857	2.79318825
Slc38a9	1	0.638	0.792532986	0.628141522	0.73784767	0.827926162	0.095841772	0.064723187	8.144703207	4.341976509	0.130502854	0.1473	0.761422261	0.147893582	0.177568766	0.476553533	0.076071103	0.238831484	13.7897352	7.82965302	0.130502854	0.2244	0.868894042	0.226283983	0.226127831	0.433427593	0.137407023	0.191588594	16.2228444	7.302946463
Gmnn	0.013363847	0.0021	0.953192812	0.001810595	0.003621965	0.047047042	0.410853721	0.582606839	10.76682762	14.48812143	0.206707582	0.1386	0.799574787	0.138000785	0.19464948	0.492905217	0.170849696	0.246233737	10.33300266	6.422461922	0.000539749	0.0019	0.93380297	0.002205562	0.001411682	0.025626458	0.425289645	0.571667808	8.243512932	13.50155697
Diaph2	0.165047104	0.0769	0.057605698	0.074225962	0.080169082	0.255993174	0.094862615	0.309136955	10.50932588	26.16852075	0.025421137	0.1215	0.721862415	0.120439078	0.069861607	0.331274525	0.143558258	0.260558905	5.427415723	29.02617973	0.25645373	0.3906	0.212053571	0.39899957	0.292364309	0.498263872	0.067244836	0.12357869	9.28061298	12.29084764
Dicer1	0.661101874	0.3381	0.15220378	0.330625366	0.284393048	0.493217027	0.108020851	0.146779506	16.79308889	20.36860444	0.25645373	0.1012	0.655041047	0.09596181	0.155471453	0.453652024	0.077606955	0.283811213	22.31183926	17.41556882	0.206707582	0.0247	0.789623085	0.020483413	0.041924327	0.173689623	0.076004427	0.422049438	19.41381888	25.43836637
Stxbp6	0.002059706	0.0046	0.521117379	0.005826458	0.004563879	0.05398878	0.250681584	0.512697199	7.990471304	16.12016193	0.315282714	0.3728	0.728768784	0.370048864	0.402873167	0.659393495	0.084831313	0.132956379	6.541005576	7.72705063	0.013363847	0.0026	0.627795713	0.000953971	0.002650258	0.03591868	0.308272438	0.615923459	3.481383247	25.13216649
Scamp1	0.009488656	0.0592	0.169855215	0.060958352	0.027667701	0.145587643	0.160913345	0.327888278	12.64072405	81.06595918	0.384198835	0.6679	0.354854414	0.664277513	0.474861932	0.706377705	0.048008064	0.057180265	6.385055489	19.34900989	0.102150163	0.0664	0.913964818	0.064027721	0.096241482	0.274428951	0.090970967	0.323263542	9.682258887	51.96008722
Csrnp1	0.045922388	0.0916	0.916742886	0.197102019	0.102940933	0.292177893	0.554749149	0.20726573	13.8809495	32.95276839	0.00011505	0.0005	0.499925257	0.000249711	0.000272136	0.020448044	0.47950765	0.675843898	6.12444803	20.67435276	0.013363847	0.017	0.291070981	0.017757612	0.020682337	0.117453785	0.285425324	0.433250094	5.876428742	11.01090038
Slc25a47	0.00086121	0.0015	0.885059647	0.011203169	0.002085273	0.034399421	0.226833643	0.467746661	14.08427799	1039.53793	0.006637403	0.0104	0.369388407	0.01105938	0.011766667	0.144268777	0.237199363	0.4686793	9.849243376	725.6331137	0.002059706	0	0.869721647	8.18089E-05	0	0	0.249314493	0.717120428	13.53800856	944.1921346
Vti1a	0.03437867	0.0272	0.665550512	0.022392867	0.035710427	0.167541597	0.178605188	0.414932976	10.89855878	14.31276571	1	0.4018	0.147863236	0.414100323	0.31578913	0.598432677	0.049372024	0.118913759	8.545805962	5.246630194	0.006637403	0.0043	0.957173019	0.002483882	0.005083498	0.053403624	0.261208585	0.564917716	4.502872073	17.78110613
Chst1	0.315282714	0.3506	0.99278647	0.347957017	0.40382854	0.594479664	0.549557293	0.14053958	7.995064935	0.860037009	1	0.9726	0.158057771	0.97063493	0.426201778	0.674596724	0.115077933	0.004288936	2.804076314	0.143215453	0.661101874	0.3783	0.310583748	0.368817117	0.396544304	0.588844479	0.649737445	0.133368962	4.581505111	0.758455831
Amotl2	0.060621375	0.0038	0.808630416	0.009546661	0.010372393	0.08385539	0.206310436	0.479169038	12.94323034	25.2542327	0.060621375	0.053	0.374712068	0.066569057	0.075394218	0.342508974	0.232814649	0.319574295	8.108470962	28.49702823	0.018556578	0.053	0.66656701	0.052955312	0.04294553	0.176083324	0.193100887	0.340946132	10.43905564	22.81920569
Myo10	0.060621375	0.0416	0.277010417	0.055112215	0.06421673	0.226658898	0.131586561	0.337270824	12.46680018	21.67231144	0.045922388	0.0262	0.881657232	0.02364989	0.038699116	0.258438801	0.14656899	0.410523631	7.880909813	26.05260208	0.661101874	0.0721	0.728768784	0.076326672	0.13397638	0.329002052	0.162359142	0.306433208	8.14442743	29.63728694
Clmn	0.004570472	0.002	0.797408891	0.000577713	0.001631977	0.029595423	0.409349515	0.639803939	12.52191589	425.6842049	0.000330648	0.0001	0.833771226	0.001215248	0.000288841	0.020957467	0.106676837	0.603721642	10.49573655	137.8753956	0.009488656	0	0.157390237	7.73131E-06	0	0	0.231501993	0.78419771	13.16953434	266.7632837
Gm13803	0.384198835	0.0739	0.919733486	0.073746579	0.129946743	0.330240594	0.175504637	0.309763012	4.430310054	2.679457737	1	0.572	0.937220429	0.565184325	0.716259152	0.837947424	0.120569421	0.078789689	11.50821239	1.862474386	0.384198835	0.2564	0.924167053	0.259701797	0.349784864	0.548251706	0.331262488	0.175613111	16.03706441	3.784510827
Pgap1	0.002059706	0.0088	0.617529606	0.005441036	0.005098461	0.05740195	0.276675688	0.517146569	10.90751891	38.39595027	0.000330648	0.0005	0.885259999	0.008760803	0.000778264	0.035032921	0.524007141	0.485186477	5.485127126	45.80571788	0.00011505	0.0003	0.551947139	4.7318E-05	0.000120625	0.006472994	0.489190051	0.734922737	7.397653197	57.64812076
Gpcpd1	0.003095324	0.0012	0.825555194	0.027230109	0.00334914	0.044936175	0.867583131	0.39897032	13.92309849	483.6850911	0.004570472	0.0003	0.868563539	0.000832595	0.000841336	0.036626915	0.580321137	0.622586092	10.81892913	182.5471787	0.000197643	0	0.782688824	0.001155855	0	0	0.997093684	0.606284805	15.11749586	184.7755565
Nceh1	0.006637403	0.0037	0.685543122	0.004650934	0.006275486	0.063256576	0.248982296	0.527171858	13.15785524	148.524007	0.165047104	0.0663	0.885059647	0.074311925	0.111955472	0.401755295	0.191476976	0.309025053	9.722979621	63.49975342	0.018556578	0.0013	0.934975369	0.003225337	0.003526607	0.042506748	0.380318586	0.549639871	14.13533626	128.1100428
Dhdh	0.00086121	0.0135	0.842087957	0.015652155	0.003076194	0.042791966	0.152283762	0.442946302	11.81087793	143.2989712	0.079122527	0.0466	0.708817204	0.04383268	0.068583951	0.328252705	0.144338953	0.358048454	6.387089671	145.8914381	0.03437867	0.0088	0.430355469	0.006878861	0.013773121	0.093748789	0.210224483	0.501705733	7.644819109	181.4776054
Sun2	0.001345187	0.0002	0.533192578	0.000338742	0.000459909	0.013969633	0.282117745	0.663276347	14.84546155	138.5979172	1	0.6291	0.403030604	0.642909093	0.60366393	0.780172416	0.040757269	0.06159738	14.22448191	15.2075131	0.000197643	0.0001	0.66656701	3.24271E-05	8.71469E-05	0.004997259	0.226482356	0.746364316	14.55537643	109.8223397
Ppp1ccb	0.045922388	0.0238	0.906840231	0.026831446	0.039152309	0.174870515	0.174926308	0.400190882	13.25425912	37.49437224	0.661101874	0.3547	0.83186572	0.358273472	0.48046945	0.709079554	0.0441673	0.136949164	14.63929104	14.45130585	0.018556578	0.0179	0.780383424	0.0136778	0.021721686	0.120525674	0.144772541	0.453099544	13.97494716	34.29991946
Ip6k1	0.384198835	0.0334	0.384144098	0.031621422	0.059906911	0.21860557	0.10941168	0.386439624	13.78976906	27.71515789	1	0.9767	0.369168882	0.970100911	0.694027089	0.827189502	0.018447349	0.004367944	22.91898665	3.873393305	0.045922388	0.011	0.825610025	0.011541857	0.019946408	0.11522297	0.187083316	0.465589281	12.17632993	48.22907952
Ddx1	0.315282714	0.0602	0.05890259	0.06201755	0.075636239	0.24805064	0.072916646	0.326270519	2.892557139	20.44383954	0.912534635	0.5115	0.783071107	0.525963389	0.642139167	0.801151295	0.035924543	0.088238658	5.275599078	12.7436709	0.556199852	0.1897	0.872242374	0.192145238	0.298056752	0.503384737	0.050308687	0.210121517	21.46703045	14.57389135
St3gal3	0.045922388	0.012	0.086562357	0.008169081	0.016731196	0.108886434	0.198159053	0.49002667	19.21126122	24.63542459	0.556199852	0.2481	0.584758366	0.246277843	0.344854034	0.621199418	0.138222615	0.181808729	0.817390619	15.47197144	0.779666933	0.1528	0.811336011	0.168596312	0.266827396	0.474187331	0.113587869	0.22460622	15.54528126	12.92723032
Slc5a6	0.000539749	0	0.836307055	2.87334E-06	0	0	0.764868268	0.805851612	12.19411944	53.88183724	0.060621375	0.0403	0.864651642	0.041283099	0.059979681	0.311924705	0.312249758	0.363366132	10.65680337	15.78690805	0.003095324	0.0016	0.901818435	0.011398882	0.003857635	0.04498875	0.362310143	0.466493384	10.34497597	21.47658755
Dcun1d4	0.009488656	0.0005	0.834877995	0.000576293	0.001041174	0.023230472	0.215381335	0.639916603	11.41165666	33.87497619	0.000197643	0	0.906018856	9.80359E-05	0	0	0.233585962	0.710899284	5.000937786	30.52612035	0.556199852	0.0243	0.353422619	0.021147579	0.042980071	0.17617947	0.159116436	0.419512751	7.483232011	23.51100738
Taf1d	0.000539749	0.001	0.690391888	0.001849418	0.001178247	0.025111431	0.141543912	0.581446599	17.06690262	58.79869791	0.315282714	0.1981	0.243271641	0.205587129	0.232633055	0.532867536	0.093632453	0.202515228	10.39837826	28.06371888	0.165047104	0.0658	0.802705916	0.066452922	0.106523277	0.290674408	0.113771416	0.319740267	16.97044482	51.87428106
Klc4	0.006637403	0.0063	0.930028953	0.003879378	0.007039279	0.06793802	0.15707827	0.538464448	10.18668933	51.51297646	0.03437867	0.0647	0.934334747	0.069955651	0.066768149	0.325075887	0.100529983	0.314838939	14.35394014	34.94984138	0.013363847	0.0594	0.885599583	0.059634828	0.036509119	0.161173466	0.08091198	0.329943521	13.59107964	29.74348651
Nfkbia	0.384198835	0.0892	0.904574806	0.184220721	0.196585854	0.409837647	0.196563882	0.214819349	16.0723068	200.7454864	0.045922388	0.0079	0.772111563	0.007248485	0.013907569	0.155408771	0.180497198	0.498182461	5.711515377	175.3205999	0.130502854	0.0691	0.885259999	0.066061843	0.104162895	0.287343422	0.161248342	0.320300979	13.2879921	190.9545257
Ppp2r2d	0.912534635	0.2697	0.322357582	0.27155464	0.345175214	0.547250843	0.084037311	0.170363956	15.18978638	38.80284765	0.079122527	0.0201	0.499004058	0.026164785	0.038981351	0.259385956	0.130260271	0.402266673	4.005362141	44.91454279	0.018556578	0.0058	0.836514448	0.0140583	0.013394464	0.092503334	0.14451924	0.451050388	15.06657782	57.10210081
Abracl	0.165047104	0.0933	0.158057771	0.093780044	0.11845871	0.314635524	0.235488743	0.28612	13.32004868	9.107727402	1	0.864	0.171512967	0.859620662	0.437102378	0.682274734	0.057466445	0.021565037	20.86679407	1.941857462	1	0.8935	0.471881465	0.892050491	0.74635454	0.83336985	0.037815146	0.016331917	12.74773899	2.062470408
0610031O16Rik	0.384198835	0.2235	0.139049667	0.218837552	0.212332636	0.427766151	0.265957131	0.195418575	12.57323983	13.46937688	0.102150163	0.0171	0.956890669	0.018328103	0.032290586	0.236341505	0.16908729	0.430791038	3.714236525	8.155971188	0.00086121	0.0106	0.8610268	0.026401673	0.003089913	0.039358605	0.381175178	0.401523998	5.647794475	14.44714789
Pex6	0.130502854	0.0495	0.715070085	0.045836119	0.078308523	0.252375834	0.087550447	0.354050528	12.26084252	19.37205699	1	0.9259	0.210330298	0.928829392	0.505619902	0.724137021	0.022313928	0.01058834	16.67563883	5.072353987	1	0.3021	0.91610228	0.309071428	0.463110826	0.642001428	0.028384179	0.154937932	11.72258879	14.57168735
Mafb	0.025421137	0.0028	0.906018856	0.004202509	0.00629389	0.063361679	0.440512735	0.533522465	11.78828863	640.4044255	0.018556578	0.001	0.838987645	0.0096331	0.003451579	0.077685806	0.709165359	0.478533022	9.54567221	201.7258841	0.00086121	0.0016	0.868563539	0.000534217	0.001093133	0.022437969	0.564331673	0.643367357	10.10548382	118.2245939
Casc4	0.25645373	0.1403	0.002860629	0.134509053	0.010868536	0.086087929	0.14527817	0.24895386	19.56397043	3.168855996	1	0.1956	0.656652532	0.18911286	0.30952092	0.593257977	0.152331771	0.211899466	1.18937594	3.784395391	0.102150163	0.1473	0.884784365	0.150498839	0.164249703	0.365549171	0.188007374	0.236951972	21.5500363	3.733567422
Prkn	0.130502854	0.1376	0.483556039	0.141882422	0.16634637	0.375366254	0.284196556	0.243277392	9.770333277	3.401976393	1	0.5157	0.916285669	0.479509504	0.654028762	0.806283786	0.253641431	0.100234577	7.4780787	2.670975599	0.03437867	0.1015	0.74169196	0.122230729	0.082526061	0.251988457	0.272315571	0.25901931	9.795778197	3.642224182
Dgkh	0.060621375	0.0645	0.457642558	0.056913828	0.077286858	0.250981348	0.22020695	0.33429307	13.53718546	11.42336524	0.25645373	0.2717	0.868563539	0.272669669	0.322616122	0.603883872	0.097490028	0.169880191	8.240735574	3.538057969	0.009488656	0.0134	0.614846658	0.018637977	0.016999851	0.105974943	0.2634528	0.429482374	10.74106302	7.997343263
Il1r1	6.50749E-05	0.0046	0.706688683	0.009487619	0.000254921	0.009481489	0.45713457	0.479606271	17.45992956	221.5856048	0.464189732	0.2223	0.753466127	0.229959618	0.324451308	0.60545078	0.255688976	0.18973725	19.95610959	123.3104899	0.00086121	0.0006	0.855436261	0.001795017	0.001181303	0.023338084	0.661055556	0.583078325	15.69970645	282.2018178
Sf3b1	0.004570472	0.0024	0.814972301	0.011386804	0.00552097	0.059992758	0.163942131	0.466570197	14.45894262	117.0834037	0.130502854	0.0717	0.837462481	0.067267795	0.106186119	0.393159298	0.075626508	0.318580848	7.641883826	47.4962503	0.045922388	0.029	0.928770203	0.024346487	0.040646685	0.170531416	0.072009655	0.408164882	14.66521761	56.83979333
Snhg1	0.03437867	0.0266	0.021175788	0.028514052	0.02684997	0.143374325	0.209020184	0.395139522	16.99850259	249.3143036	0.315282714	0.4187	0.073603927	0.412208385	0.185423054	0.483566771	0.079043691	0.119490251	15.85251918	59.3409632	0.018556578	0.0111	0.601138799	0.008857353	0.015471291	0.09989674	0.116966293	0.484423138	18.63359011	123.2453068
Cdk6	3.5674E-05	0.0002	0.824905749	0.000264727	0.000108665	0.005195106	0.32331709	0.673482639	10.97006505	71.10684843	0.00086121	0.0003	0.807644209	0.000466314	0.000602391	0.031383579	0.323551269	0.649455045	6.162148464	48.26525385	0.003095324	0.0005	0.866686598	0.000586875	0.000993009	0.021371117	0.326907322	0.639082374	7.294980669	54.73710804
Vps26b	0.045922388	0.0484	0.799880411	0.051787055	0.063495027	0.225504582	0.127739205	0.342990012	9.724957461	9.70181621	1	0.5542	0.001448373	0.549071473	0.005754934	0.100834997	0.074685246	0.082602236	2.326326057	7.512707133	1	0.447	0.890030352	0.452762696	0.608887673	0.747127988	0.077181847	0.10759516	2.335392936	8.592892192
Rnf169	0.25645373	0.0622	0.010868366	0.058321169	0.030975794	0.155279728	0.088747997	0.332021973	13.32102975	36.92563705	0.025421137	0.0442	0.897448141	0.042179496	0.046091313	0.278276539	0.216718048	0.361465608	6.067986601	85.75723616	0.006637403	0.0029	0.924167053	0.003232501	0.004963216	0.052451836	0.211344354	0.549507466	9.056838877	96.52482865
Rasip1	1	0.8765	0.3005694	0.681602821	0.576780264	0.723925992	0.067281067	0.05368632	16.18719953	12.15159725	0.384198835	0.1301	0.892182611	0.129984689	0.209388186	0.508431887	0.096277016	0.252568722	8.954272914	9.426205679	0.060621375	0.0682	0.505644903	0.067843651	0.08354911	0.253219347	0.16366872	0.317768655	15.90600645	15.3752388
Dctn6	1	0.7935	0.880688259	0.796147086	0.859888791	0.901662926	0.044629783	0.032310562	9.669789042	5.366621636	1	0.9885	0.20989694	0.986684091	0.513520199	0.728726463	0.003266617	0.001931473	6.896108897	1.088656241	0.079122527	0.0448	0.297448196	0.072994326	0.07689102	0.243197325	0.107071124	0.310752405	21.36909991	16.27715234
Bid	0.000539749	0.0051	0.831308988	0.011996299	0.001874981	0.031924923	0.274889572	0.462777199	12.28341929	21.6829897	1	0.7624	0.082625497	0.760576568	0.254303434	0.550678872	0.04440029	0.03865341	14.2080495	3.893991116	0.045922388	0.0127	0.657182305	0.028403198	0.029144964	0.143147375	0.191966361	0.395464445	9.81603529	13.40647885
Snw1	0.000197643	0.0014	0.782004638	0.000799817	0.000569355	0.015757455	0.11304365	0.624525948	14.82436684	52.50885711	0.206707582	0.1436	0.919245452	0.139519853	0.199433333	0.497956578	0.120597873	0.2450685	5.670364941	39.47825228	0.464189732	0.0479	0.890390626	0.048040397	0.088948118	0.263198938	0.12552202	0.349819175	9.993223722	60.68751722
Ptprg	0.315282714	0.1753	0.017336888	0.179853176	0.055465552	0.210644456	0.11195425	0.2174821	13.33080742	18.13699139	0.661101874	0.4674	0.758136644	0.459306498	0.559570466	0.757503382	0.056373477	0.105761013	8.637845333	11.25873783	0.779666933	0.1847	0.888325971	0.188029065	0.304394921	0.508841183	0.095009583	0.212540773	9.161149958	12.86682759
9330102E08Rik	1	0.7724	0.99999957	0.85566963	0.896189497	0.92543333	0.151449509	0.022213972	21.79273629	0.112930361	1	0.5101	0.999999706	0.485612932	0.66449008	0.81121292	0.51850264	0.098603781	19.77968918	0.603399276	1	0.5711	0.999997963	0.462412501	0.676409196	0.788714288	0.143036126	0.104898165	16.55089302	0.269897261
Eif3c	0.556199852	0.167	0.83591994	0.16414446	0.265350171	0.476364879	0.072951107	0.227535145	23.79048632	113.1649423	0.25645373	0.208	0.627795713	0.209536706	0.265386803	0.559476438	0.046424056	0.200360378	4.060313976	106.7369849	0.25645373	0.191	0.665550512	0.188091537	0.250720558	0.459045974	0.060059807	0.212503722	16.77919957	121.3584817
Kbtbd11	0.185877343	0.1345	0.99927763	0.134937953	0.188444823	0.400100251	1.01935075	0.248616542	18.42993016	1.357097256	1	0.6572	0.075109354	0.600028068	0.228543788	0.528842404	0.396767424	0.070849833	8.47488686	0.958031245	0.464189732	0.1489	0.673311789	0.144373926	0.231456531	0.439131306	0.628621884	0.241415672	9.057831564	1.446767796
Mettl8	1	0.4206	0.002744506	0.404161499	0.010804502	0.085806155	0.077899529	0.121967511	8.866772061	5.061746334	1	0.9358	0.765554292	0.938588997	0.90084479	0.935033229	0.027224299	0.00909658	0.692037083	1.319338668	0.045922388	0.0063	0.896572343	0.008271462	0.01322231	0.091793344	0.1787992	0.489168433	10.11794234	10.91470663
Abca6	0.130502854	0.1435	0.251959914	0.143140888	0.156333552	0.363193158	0.188319653	0.242333605	12.62660088	34.87759808	1	0.7289	0.260648187	0.739502034	0.529045892	0.738906497	0.013719003	0.042530772	6.750168769	6.21788513	0.002059706	0.0097	0.933600394	0.008462126	0.005650965	0.056099952	0.165993124	0.487593813	11.1642253	43.37023567
Gpx4-ps2	1	0.5424	0.946486272	0.539445267	0.695174213	0.801069023	0.046064359	0.084925355	23.11201376	30.09471783	1	0.8148	0.129612821	0.813216901	0.358029447	0.630406739	0.027639605	0.029351488	17.79779354	28.34946456	0.130502854	0.297	0.037610304	0.293910556	0.09751216	0.276783978	0.093499163	0.160970019	9.454216084	51.12900501
Tbc1d16	0.206707582	0.1316	0.912141411	0.133758179	0.19039427	0.402669723	0.173073761	0.249546598	10.10897459	7.685434244	0.384198835	0.4287	0.500803741	0.427790056	0.431507006	0.678674287	0.046931973	0.114807505	8.302338196	5.181007091	0.661101874	0.0202	0.738776815	0.028598955	0.045799353	0.182644756	0.242100388	0.394891383	9.199106179	8.932220084
Akap9	0.464189732	0.093	0.053098114	0.08951564	0.0932156	0.277254463	0.065706259	0.290767097	13.51712764	63.50908789	0.102150163	0.0995	0.761897839	0.099480263	0.128186566	0.421104928	0.144554866	0.280179832	5.82394384	80.57753068	1	0.976	0.86435525	0.977251251	0.951293719	0.958961061	0.016734214	0.003313097	1.154398723	8.210996818
Apoa5	0.00086121	0	0.390416716	6.59338E-05	0	0	0.414859533	0.724314771	14.40214525	2372.849846	0.002059706	0.0005	0.569135435	0.000733297	0.0010387	0.041057084	0.260995241	0.628679101	11.06665867	2008.496993	0.013363847	0.001	0.926722616	0.000418211	0.001153721	0.023021869	0.48664158	0.654239508	12.7477042	2794.3219
Tcp11l1	1	0.5925	0.824102178	0.600954145	0.718748895	0.816916716	0.104080915	0.070644186	12.38680261	2.119016618	1	0.5679	0.248376212	0.55582928	0.465867224	0.700012311	0.132736776	0.080991859	6.941733504	1.044450088	1	0.4479	0.924167053	0.460234159	0.616569979	0.751065641	0.332984149	0.105502793	6.023268948	2.81169993
Tprkb	0.25645373	0.1124	0.174403386	0.11169194	0.145543633	0.349736221	0.132439385	0.268366001	12.51394564	147.1700113	0.001345187	0.0027	0.644715163	0.00175824	0.002375208	0.064406231	0.170990731	0.584205295	6.680789395	184.2088761	0.03437867	0.0054	0.524782855	0.002848263	0.007051319	0.063386051	0.162193916	0.556988132	8.430116752	176.2599537
Gm43055	0.912534635	0.3051	0.001563314	0.298924516	0.006178696	0.062758806	0.106338956	0.158946546	17.12906855	19.19531905	0.912534635	0.6662	0.698327161	0.6815159	0.727774189	0.84448166	0.035050899	0.053703661	6.504485253	11.316636	1	0.455	0.907919036	0.423584094	0.600598049	0.74107818	0.087863525	0.116057109	11.91053614	16.55402429
Rpl29-ps2	1	0.9983	0.99876832	0.995243531	0.998074889	0.99820056	0.07295687	0.000687414	10.78194499	0.042870174	1	0.7469	0.984745248	0.733060592	0.847726655	0.907584998	0.00332803	0.043734545	15.93417562	0.510950497	1	0.4566	0.999992326	0.425271212	0.611475964	0.74894131	0.789334451	0.115554605	13.84210267	1.092759685
Palmd	0.004570472	0.0029	0.082378048	0.001478602	0.003194692	0.0436452	0.205929145	0.593495764	14.12225235	151.6292084	0.206707582	0.0264	0.824905749	0.021453913	0.0441792	0.273154667	0.234827283	0.418365407	6.291071899	98.27116138	0.102150163	0.0193	0.899645879	0.021511182	0.036629372	0.161253443	0.201921028	0.41815245	8.880608631	117.2008975
Adgrg2	0.25645373	0.1528	0.040553678	0.154255136	0.096187873	0.281944241	0.257119589	0.234289954	15.24326523	1.887088769	0.03437867	0.0203	0.524782855	0.014153992	0.026506587	0.215662915	0.625715317	0.45054244	12.00106614	3.731034553	0.464189732	0.5006	0.860351824	0.501480422	0.547322504	0.705254373	0.243635811	0.094443843	13.50721358	2.098362983
Grhpr	0.912534635	0.177	0.418421834	0.174886643	0.269297006	0.479656042	0.063461107	0.220577356	6.906845079	74.93858683	0.464189732	0.0565	0.153821907	0.050033127	0.0863163	0.361253533	0.0655628	0.346133024	6.872954851	136.0062943	0.25645373	0.1125	0.09199119	0.106697143	0.12109779	0.310997137	0.093680959	0.273059156	5.079469496	111.5173323
2010003K11Rik	1	0.5773	0.457642558	0.414800296	0.545843204	0.702581845	0.803367252	0.118701035	16.40283738	26.40239534	1	0.5318	0.584758366	0.536119861	0.619600879	0.78947943	0.218471007	0.08573604	6.180364649	5.90114958	0.018556578	0.0137	0.701219087	0.022168981	0.023065908	0.124533951	0.489594422	0.415740195	18.76195516	10.22836449
Gm28875	0.060621375	0.1902	0.758767315	0.183205209	0.14020456	0.343058824	0.205639894	0.21543367	10.10489417	4.150426199	1	0.9794	0.033255364	0.979043098	0.120799298	0.410547117	0.026561107	0.003049781	2.283179943	0.540960489	0.009488656	0.021	0.741053034	0.021944408	0.020007284	0.115258587	0.444847496	0.416556849	7.86754512	9.389984837
Tmx4	1	0.4925	0.075504696	0.45351146	0.21645394	0.432472305	0.113191679	0.107384158	13.7460181	11.58508202	1	0.6385	0.88570801	0.643383712	0.761978289	0.862073669	0.026508678	0.061497931	4.339173769	5.819444447	0.556199852	0.351	0.799788867	0.357584508	0.460098558	0.639611894	0.062996576	0.137186199	19.20498299	5.943205517
Bnip3l	0.102150163	0.0074	0.845930096	0.007404204	0.014226512	0.100271721	0.094362178	0.496743508	14.06557855	140.6491413	0.006637403	0.0069	0.868894042	0.00599977	0.008631613	0.124687576	0.084178013	0.510777212	13.31431034	125.239348	0.006637403	0.0107	0.550829992	0.00777369	0.010678805	0.081745607	0.117378132	0.493429028	14.45888588	131.1877052
Themis	0.25645373	0.0108	0.980669739	0.056900494	0.034756562	0.164917186	1.285850948	0.334314814	10.70899139	4.211102182	0.315282714	0.2335	0.961094717	0.239787964	0.31582497	0.598432677	0.940158917	0.184907122	8.533386412	1.480866978	1	0.7924	0.99876832	0.707807327	0.855425416	0.897622778	0.407054849	0.048541914	17.98015273	0.419095364
Fgfr3	0.025421137	0.0104	0.514208836	0.011409784	0.017771459	0.112387498	0.197005249	0.466424106	12.08406888	16.45172463	0.556199852	0.3972	0.001133605	0.403620709	0.004499769	0.089459457	0.088557462	0.122135487	5.116570513	8.35612913	0.384198835	0.2977	0.957160862	0.296102685	0.38521289	0.579424388	0.147407797	0.160081781	10.04202213	11.25253955
Inhbe	0.079122527	0.0097	0.480180122	0.010307482	0.018619299	0.115815353	0.390281211	0.47373022	10.93109309	467.2178465	0.102150163	0.0864	0.699710474	0.08907045	0.117578538	0.40746372	0.280817591	0.291262973	6.864124975	401.4715289	0.315282714	0.0601	0.682891259	0.083521419	0.120307879	0.310183347	0.381595313	0.297626647	5.970996588	633.0425997
Mcl1	0.102150163	0.0273	0.369388407	0.029586545	0.048235851	0.194624362	0.102076638	0.392049924	16.92862234	75.66618563	1	0.6954	0.216405894	0.704340934	0.471768517	0.704151957	0.021748529	0.049213083	9.189407558	16.97816943	0.130502854	0.0493	0.889653712	0.050621541	0.081925055	0.251021907	0.104552072	0.345068346	12.9810345	71.40883122
Ipmk	0.018556578	0.0016	0.449932731	0.000948641	0.002305142	0.036729678	0.100594602	0.616200494	19.1801846	44.78711425	0.000330648	0.0001	0.788871473	0.000664088	0.000275265	0.020535017	0.253490792	0.633353425	15.2214623	81.50193688	0.013363847	0.0009	0.572214682	0.001283634	0.002033837	0.031017738	0.262515324	0.600898478	14.34903354	90.55035965
Gm47586	0.130502854	0.152	0.769138946	0.147768938	0.179299092	0.390740184	0.272404208	0.238922106	12.29247051	4.295889546	0.001345187	0.0003	0.834823681	0.00049953	0.000657916	0.032503001	0.721277825	0.646389588	8.133174289	10.0028084	0.130502854	0.0736	0.799574787	0.091701463	0.119741692	0.309516197	0.379963762	0.288362266	9.401646536	4.75603649
Slc35c2	0.464189732	0.2674	0.682891259	0.27096478	0.362027454	0.561077356	0.062819823	0.170620553	5.924669567	4.90872327	1	0.3867	0.295726472	0.36456393	0.411925649	0.666072918	0.110955642	0.134802621	6.293186256	8.190965155	0.912534635	0.6045	0.046018366	0.603980649	0.153044171	0.351955063	0.043171722	0.069973977	1.614697898	6.154225824
Lpin2	0.009488656	0.0045	0.884423875	0.003656193	0.006641756	0.065412851	0.317963326	0.542085413	11.54981827	748.8474756	1.8898E-05	0	0.812232441	4.14262E-05	0	0	0.513237525	0.739024984	8.772785097	866.6131252	0.001345187	0.0107	0.86801767	0.009663034	0.004248593	0.047827533	0.455540894	0.478313894	11.10868575	555.1366515
Aqp4	0.384198835	0.2342	0.025529473	0.268263701	0.080368469	0.256298411	0.395758846	0.171801627	4.834081897	18.27845918	1	0.634	0.411319989	0.625816369	0.605473748	0.781020356	0.195350671	0.065220999	8.140570756	5.146597976	0.102150163	0.0411	0.920087182	0.039082564	0.065795836	0.22301846	0.295640407	0.368184138	0.975492678	14.08396163
Nmt2	0.025421137	0.0178	0.873388063	0.013349271	0.023313753	0.132762585	0.121795149	0.454907988	12.13822419	22.20277271	1	0.7535	0.753466127	0.748831773	0.801642869	0.883662379	0.020909582	0.040802873	0.464572039	4.371869952	0.025421137	0.0165	0.153777139	0.013809759	0.022364	0.12211405	0.104937757	0.452383484	11.29503985	19.08826604
Gm26885	1	0.7622	0.925741389	0.766980137	0.851784835	0.896419602	0.008178986	0.037493272	2.81169405	0.980183835	1	0.8496	0.351239491	0.851465995	0.645314316	0.802442459	0.021613999	0.022907185	10.31102612	0.365002853	0.424194284	0.1782	0.997245817	0.172366483	0.270756234	0.477801581	0.712710984	0.222176522	20.32499562	1.803908084
Gm33543	1	0.4154	0.909783712	0.378362192	0.559483534	0.711647991	0.620687233	0.130201762	16.57562634	28.36195797	1	0.5971	0.521117379	0.615982125	0.643382799	0.801828673	0.165958466	0.067343959	22.58072088	5.829344343	0.079122527	0.1087	0.962098916	0.112498296	0.125918119	0.317821461	0.281802382	0.267625062	8.023893583	12.96554434
Nlrp12	0.004570472	0.012	0.174403386	0.008430324	0.009379052	0.07950758	0.310540898	0.487854354	22.14836477	177.4444868	0.045922388	0.0174	0.845617599	0.017435257	0.029030789	0.225024015	0.21407497	0.434669293	20.27010232	160.4057552	1.8898E-05	0	0.912753012	2.08081E-06	0	0	0.701141283	0.812228267	17.98140715	291.7123872
Fam126b	0.013363847	0.0037	0.838987645	0.003674396	0.00646784	0.064571619	0.241802749	0.541783192	11.61143895	120.5890732	0.001345187	0.0012	0.875789949	0.001715938	0.001851305	0.055858832	0.188993091	0.585526475	12.48565569	100.8775843	0.004570472	0	0.28897413	1.33267E-05	0	0	0.304964717	0.770802683	12.63699453	123.6195443
Fnbp1	1	0.7667	0.759085357	0.771405328	0.813338528	0.874977685	0.020714688	0.036696338	6.835385878	2.786948976	0.384198835	0.4855	0.290227867	0.477382843	0.39204638	0.652756973	0.051334182	0.100806934	4.307469383	7.207626537	1	0.1972	0.351239491	0.197176125	0.285925419	0.492140509	0.055426422	0.207223498	12.58736121	9.045495015
Bcas3	0.060621375	0.0312	0.461992211	0.031799149	0.048686064	0.195408491	0.184212612	0.38596426	13.66963722	11.36612439	1	0.5564	0.190623933	0.554602322	0.406244261	0.662094529	0.074748277	0.081283006	5.039806982	4.388900077	1	0.8097	0.901721872	0.800862252	0.87095327	0.907043125	0.04501697	0.031487857	7.122679545	2.872984006
Gm38067	1	0.9307	0.847790016	0.924978247	0.922699904	0.942213195	0.040737767	0.01118064	9.783764846	1.132229937	1	0.4484	0.135365702	0.460269458	0.312739743	0.595570761	0.157572056	0.105492976	2.645202432	4.263915598	0.25645373	0.1375	0.721862415	0.139798369	0.202937202	0.407920653	0.309762685	0.244856024	5.169309536	8.301350608
1810053B23Rik	1	0.5449	0.083983325	0.509026124	0.239422602	0.453065745	0.127133855	0.092504562	12.9299164	1.744669508	0.018556578	0.0336	0.159079799	0.032450656	0.033125382	0.240041753	0.309534517	0.384240686	9.637441711	3.347066748	0.090636345	0.2169	0.80266514	0.213844737	0.185480059	0.389683331	0.3453313	0.198048801	10.361755	1.851603682
Cux1	0.464189732	0.1903	0.067942086	0.192820303	0.14644641	0.350770385	0.096518758	0.209728946	8.351063678	12.22344848	0.315282714	0.0692	0.759716659	0.071899042	0.121775629	0.411730068	0.070982507	0.312208503	4.120322993	9.855958434	0.464189732	0.4343	0.601138799	0.440054446	0.476598833	0.652466892	0.0775173	0.111222153	21.18607742	7.276999326
Ccdc17	0.912534635	0.4453	0.868070707	0.448188419	0.594821168	0.735618421	0.245848521	0.10889064	6.629987047	2.152485477	0.556199852	0.2228	0.846183743	0.226128797	0.33640923	0.615792904	0.199240343	0.191667317	11.6455881	1.684469963	0.130502854	0.1553	0.901567398	0.150628694	0.183067715	0.387142955	0.289730849	0.236859013	1.308211411	3.152525374
Shpk	0.060621375	0.0363	0.909108925	0.036518829	0.055151757	0.210141584	0.144636657	0.374095877	8.11958355	16.96549658	0.013363847	0.0059	0.319368973	0.006020473	0.009672318	0.130772598	0.192633737	0.510551011	10.36756821	21.82341181	1	0.9657	0.104596182	0.968074187	0.316729442	0.520046564	0.010232571	0.004668131	23.81613126	1.382444782
Foxp2	0.25645373	0.0754	0.454010298	0.096721063	0.134664078	0.33637525	0.298456618	0.283018171	2.245791376	26.68440941	0.079122527	0.0766	0.524032838	0.082125169	0.100557419	0.382651352	0.106548542	0.299284089	14.83783066	24.23617445	0.03437867	0.0055	0.846183743	0.009319107	0.01252371	0.08880652	0.413457336	0.480866971	22.2193461	51.46278669
Slc8a1	0.206707582	0.3278	0.05506045	0.334764136	0.137753251	0.339963982	0.291623439	0.145264703	3.629476983	26.5768688	1	0.7069	0.535137277	0.71075939	0.702956501	0.831718451	0.018896799	0.047972519	23.54159304	22.6579417	0.206707582	0.274	0.561062879	0.26966248	0.286162789	0.492140509	0.230761037	0.171188747	5.353368664	32.3924073
Gmppa	0.009488656	0.0067	0.065463779	0.018697463	0.012368524	0.091842796	0.165572404	0.429233264	3.41130479	35.60596279	1	0.9074	0.571285935	0.903957933	0.806657682	0.886124478	0.05568008	0.014450803	6.207161755	6.369156452	0.25645373	0.1239	0.262756343	0.126341316	0.16883879	0.371110688	0.137167865	0.255557918	22.31541747	26.55856927
Rnf19a	1	0.7416	0.017111165	0.741451882	0.064372312	0.22691498	0.007878321	0.042168135	21.44923533	12.90388143	0.206707582	0.5624	0.112450757	0.5742751	0.231884691	0.532308808	0.055670085	0.07667908	15.28367446	16.50775833	0.130502854	0.039	0.451514276	0.036215442	0.063360321	0.218027586	0.135728516	0.37481851	13.69852745	41.3186197
Map4k5	0.384198835	0.1063	0.112450757	0.098226812	0.128685812	0.329513669	0.085358372	0.281460868	11.56926621	9.486833711	1	0.8934	0.206108575	0.895264008	0.494552497	0.718639577	0.021814891	0.015822169	12.47120793	3.227268651	0.25645373	0.3219	0.087093819	0.31732805	0.184850761	0.389072632	0.082718009	0.151757452	11.69722592	7.005626548
Gm14097	0.006637403	0.0037	0.778270289	0.107727161	0.009270005	0.079088778	1.118131497	0.272076349	14.4351051	32.68698839	0.03437867	0.015	0.45526084	0.02779196	0.029865759	0.228008473	0.914317886	0.397275562	10.51054422	10.72883896	0.00086121	0.0003	0.964771266	0.000394062	0.000568731	0.01576566	1.223446146	0.656819724	14.76813264	7.907723924
Gkap1	0.001345187	0	0.885742813	0.000197794	0	0	0.195718806	0.685060192	14.66974033	46.02398691	0.556199852	0.385	0.164930555	0.388742073	0.306963267	0.591759021	0.072164672	0.126833394	7.33042395	14.70956862	0.661101874	0.4875	0.939961903	0.490481035	0.600006365	0.740585686	0.052264728	0.097315443	9.061383391	10.58131835
Rdm1	1	0.8657	0.917962471	0.866147342	0.909288947	0.933160206	0.022874538	0.020498573	9.066491909	1.747056058	1	0.9343	0.034222329	0.937729201	0.123619273	0.414498892	0.039482482	0.009227472	21.30572914	0.773449941	1	0.5759	0.535137277	0.578750372	0.631616916	0.760794956	0.050581533	0.075650421	10.0878395	4.993828269
Angptl4	0.060621375	0.1786	0.285529008	0.174593261	0.12769433	0.32776735	0.183654109	0.220762514	16.42835954	321.5421517	0.661101874	0.2864	0.381476455	0.28629814	0.359760681	0.631124188	0.158185585	0.164098703	9.11678067	219.188592	0.045922388	0.0269	0.321945262	0.032713102	0.043184651	0.176477127	0.226058003	0.383554642	13.15188752	237.4110812
Acvr2b	0.000197643	0	0.449932731	1.61899E-05	0	0	0.627113071	0.765736103	15.94383835	17.53966007	0.130502854	0.1404	0.642587066	0.144133856	0.171825887	0.469939781	0.140261919	0.24159387	10.65731667	3.740609413	0.079122527	0.0381	0.853373179	0.038058294	0.060302132	0.212005104	0.368715543	0.370505478	14.37901815	7.216194344
Slc4a7	0.130502854	0.1733	0.635045159	0.177441499	0.193766911	0.406628949	0.076269153	0.218975954	16.15174273	11.75490387	0.912534635	0.273	0.291578693	0.275861265	0.338596565	0.617499873	0.076568787	0.168504682	21.09831865	9.202971944	0.206707582	0.2174	0.810641997	0.216364366	0.261557725	0.468767891	0.089157551	0.196715035	9.752544595	9.767718548
N4bp2l1	1	0.7554	0.229009528	0.732453456	0.496542391	0.665460858	0.008153747	0.043848467	9.293376405	84.25553274	1	0.6151	0.685543122	0.633275434	0.706271914	0.833159667	0.038505326	0.063629523	20.65216138	62.98211388	0.018556578	0.0053	0.091888041	0.004026756	0.007971459	0.068479534	0.203869512	0.536168861	9.174369839	251.8333059
Cpt1a	0.001345187	0	0.766942855	3.9875E-07	0	0	0.393475046	0.840345346	13.96199623	605.4458104	0.556199852	0.0215	0.941189845	0.019920974	0.040172591	0.262584316	0.214604426	0.42425261	8.127358798	251.162762	0.013363847	0	0.944132269	0.000159745	0	0	0.174918278	0.693222677	13.3754939	241.3956261
1810055G02Rik	0.03437867	0.0178	0.488561377	0.125121421	0.041969793	0.180392893	0.519508153	0.256575085	14.78302655	60.14435375	0.25645373	0.014	0.139049667	0.019260815	0.029753389	0.227627034	0.368081349	0.426906747	9.475985865	22.88593323	0.102150163	0.0443	0.887400682	0.062857819	0.080973824	0.249842313	0.380024522	0.325003689	13.46914866	23.83430891
Pim3	0.018556578	0.0012	0.855798416	0.004244832	0.003558809	0.046531056	0.442050673	0.532899199	13.09454288	2063.684833	0.002059706	0.0001	0.867870937	5.46416E-05	0.000138948	0.013886068	0.78809422	0.730387819	8.192059816	1607.273675	0.025421137	0.0057	0.905841436	0.003374307	0.007808884	0.067668478	0.362266184	0.546936209	9.068358518	542.6827819
Gne	0.384198835	0.3291	0.343025934	0.324025478	0.34355945	0.54572397	0.119575575	0.149228613	15.22184649	80.0990148	0.912534635	0.5236	0.885599583	0.532126356	0.665099796	0.811520829	0.086904957	0.086715239	12.76194424	53.19988181	0.130502854	0.0173	0.836514448	0.01402832	0.028996866	0.14277316	0.108237184	0.451210126	12.83411461	68.43961486
Rsrc1	0.079122527	0.1143	0.140563446	0.110053538	0.106416251	0.297398922	0.121488075	0.269885533	8.404385183	29.61373094	0.03437867	0.0232	0.818555878	0.026059007	0.03578222	0.250005509	0.163929597	0.402600137	5.688088449	42.04647718	1	0.6225	0.89218144	0.617528625	0.748134516	0.834389036	0.045990767	0.067008218	6.645305165	11.97038244
C1qtnf1	0.384198835	0.1338	0.128830319	0.12997541	0.156662638	0.363532379	0.126933979	0.252576244	1.52895821	5.71341983	1	0.2755	0.21838861	0.275888919	0.31168658	0.595175848	0.069214373	0.168492823	17.50333409	6.065451402	1	0.7146	0.129460035	0.716959878	0.347265811	0.546460288	0.076510524	0.046783053	18.10716582	2.622291572
Atr	0.079122527	0.07	0.925869657	0.081630552	0.099367227	0.286435815	0.180522744	0.299876955	11.10581882	9.503239344	0.045922388	0.0245	0.878979621	0.030220112	0.041313596	0.264920519	0.146951513	0.390269025	10.97885984	9.119758635	1	0.4011	0.657182305	0.397833434	0.531320943	0.694266359	0.094546698	0.123945114	11.72771219	5.14521629
Arl10	0.315282714	0.144	0.87089513	0.162529815	0.229658539	0.443586933	0.309522507	0.228614065	18.99310871	2.961507605	0.384198835	0.1772	0.905146922	0.175484725	0.265790365	0.55961427	0.249229851	0.220200708	20.89936259	2.176356592	0.165047104	0.1749	0.929773294	0.17238432	0.21444327	0.420317496	0.390310408	0.222165134	0.125963703	2.78357781
Arhgef26	0.25645373	0.0601	0.913500908	0.051574558	0.097507778	0.283597319	0.198021484	0.343365963	12.7674612	127.4857899	0.779666933	0.4018	0.457642558	0.396106888	0.471637939	0.704085858	0.122215143	0.124489302	8.065712448	77.33594895	0.009488656	0.0043	0.870721248	0.002842338	0.005789394	0.056732496	0.278335876	0.557110008	12.10811735	164.7289023
Rrp1	0.556199852	0.2325	0.820375293	0.228874879	0.342256416	0.54452533	0.053274938	0.190280991	21.80652688	15.85402071	0.661101874	0.6547	0.674734409	0.656028494	0.661547177	0.809984947	0.033458871	0.05887099	5.29701209	9.251522018	1	0.6396	0.030237234	0.648187799	0.107590372	0.291831535	0.021036226	0.060494783	16.04954915	8.70928445
Mtif2	0.384198835	0.2956	0.788871473	0.297477957	0.376825386	0.5726823	0.066684772	0.159527365	4.79996058	13.41385114	0.165047104	0.1779	0.851331984	0.17788028	0.216492386	0.517448772	0.14079816	0.218702889	1.715269439	36.8361192	0.079122527	0.064	0.888325971	0.063163112	0.088453767	0.262175712	0.114064452	0.324546961	3.013811688	31.08637665
Spp2	1	0.8904	0.038881169	0.868173361	0.137958028	0.340310751	0.025922571	0.020168904	6.097728576	11.45671653	0.779666933	0.1954	0.202831147	0.199078976	0.24459375	0.542290315	0.087927004	0.206143661	12.40528204	37.94259491	0.079122527	0.0876	0.036308257	0.088774899	0.063632924	0.218437423	0.074964733	0.291593334	11.52531591	33.91678781
Lefty1	0.912534635	0.6001	0.428391377	0.601491562	0.591796036	0.733643907	0.356613542	0.070524969	18.89750058	0.486028525	0.090636345	0.096	0.928456608	0.107973781	0.125832333	0.417918738	0.67886979	0.271842214	12.99947563	1.423881919	0.090636345	0.1247	0.868611346	0.12727864	0.142549702	0.341028756	0.49384974	0.254781993	9.694205628	1.49474488
Rab11fip2	0.165047104	0.0441	0.607773327	0.036387079	0.069129704	0.235965286	0.159027596	0.374409065	12.71621407	21.21166783	0.464189732	0.1182	0.863666891	0.119539568	0.1986313	0.496581715	0.104756995	0.261339189	13.08790728	8.812294368	1	0.6284	0.685543122	0.632118499	0.710224448	0.810180088	0.052953013	0.063875325	13.5202924	5.38238803
Cdh13	0.912534635	0.4321	0.861248578	0.444096939	0.58625294	0.730750758	0.133337401	0.110058901	1.746359001	3.879651257	0.384198835	0.2006	0.892008097	0.192042066	0.287436393	0.576105485	0.177264428	0.210181618	13.16691733	4.650868512	0.464189732	0.1821	0.177427207	0.17859066	0.211849922	0.417866232	0.283213642	0.218262005	13.95378568	6.856057001
Plekhg3	0.006637403	0.0007	0.381476455	0.000586978	0.001217472	0.02548733	0.475047918	0.639074346	12.42451187	67.25043369	0.060621375	0.0902	0.723348058	0.093800146	0.10094451	0.383458826	0.305116906	0.286098521	11.43810231	64.35594267	0.006637403	0.0077	0.445195313	0.007348196	0.009549605	0.076454601	0.519443111	0.497258083	11.15313781	100.8521301
Ift88	0.912534635	0.2894	0.862073023	0.291745285	0.437688677	0.620316024	0.217211993	0.161852895	12.13370988	4.066874965	1	0.7904	0.551947139	0.791724931	0.749061591	0.856777999	0.112440366	0.033085897	20.84542934	1.598287101	0.315282714	0.2366	0.811786141	0.232674842	0.309406085	0.513767423	0.180777473	0.188385659	15.54077842	3.659208579
Hamp	0.206707582	0.0683	0.076041275	0.066487428	0.08390981	0.262969274	0.123615217	0.319690928	15.71924277	2655.580982	0.045922388	0.0155	0.779743143	0.011681038	0.023096915	0.20011135	0.210739151	0.464718224	18.56934585	3191.897436	0.130502854	0.1205	0.457642558	0.116353401	0.149582812	0.348454944	0.190999811	0.264143617	17.5108361	2857.046449
Eif3g	0.102150163	0.0264	0.161698383	0.028922866	0.045234863	0.187932847	0.078237059	0.393950409	18.24420213	53.72365066	1	0.7274	0.161792537	0.728134549	0.402864902	0.659393495	0.037808154	0.044661176	1.42723842	21.56903191	0.912534635	0.5986	0.457642558	0.605772653	0.605848627	0.744261376	0.048794556	0.069578483	17.22639045	25.51683416
Gpbp1	1	0.816	0.584758366	0.803912574	0.772273136	0.849607413	0.019993122	0.030957815	0.899752949	13.26361789	0.912534635	0.3241	0.919257387	0.331886177	0.482961593	0.710513815	0.042852998	0.146316354	20.02636713	25.40650245	0.779666933	0.1341	0.286903646	0.13128025	0.201587468	0.406534004	0.041092138	0.251522858	12.65175549	38.2174422
Ik	0.556199852	0.233	0.631097178	0.22786843	0.331597977	0.534798524	0.067242964	0.190787443	21.79779447	62.50136679	0.206707582	0.1979	0.708817204	0.201257908	0.245845838	0.542675524	0.079986845	0.204917827	5.127306979	86.83055035	0.003095324	0.001	0.870721248	0.00043373	0.00110199	0.022451337	0.152382497	0.652647198	18.07486334	140.9681036
Ankrd17	0.079122527	0.0134	0.688998862	0.012698504	0.023885402	0.134554431	0.128192035	0.458604339	14.51638211	74.88109547	0.25645373	0.0692	0.269870602	0.067881849	0.108733579	0.397431022	0.09365527	0.317714987	6.996438009	69.01959295	0.03437867	0.0123	0.675303697	0.006731484	0.015359504	0.099417426	0.094375099	0.503155343	12.00055975	74.76802971
Mlxip	0.912534635	0.3483	0.949524818	0.346841494	0.506120471	0.672203812	0.081341902	0.14093319	12.29974219	3.292871902	0.912534635	0.3935	0.825610025	0.364015973	0.526627423	0.737148498	0.179400439	0.134988353	16.37510307	5.200365817	0.060621375	0.073	0.839534156	0.071355369	0.088105802	0.261437057	0.136085231	0.312938258	11.92440488	3.586240229
Acot12	0.000197643	0	0.797578172	5.78983E-07	0	0	0.235510847	0.834608054	14.45309282	115.720322	0.206707582	0.0725	0.05506045	0.078736823	0.080819102	0.350495503	0.086707858	0.303407685	8.530550777	35.34772711	0.165047104	0.0807	0.758136644	0.08633934	0.127584872	0.320303163	0.133282016	0.294351768	12.21690251	50.44058233
Gja4	0.206707582	0.3106	0.803983479	0.328107817	0.323915169	0.527657545	0.49061322	0.147708804	13.80819035	20.13286528	0.079122527	0.0683	0.862855333	0.083051992	0.098815432	0.380301779	0.52340675	0.298181255	6.323675494	17.11416456	0.045922388	0.0278	0.900257523	0.026925911	0.04166804	0.173079276	0.45432612	0.399900285	10.2519204	18.68150264
Gcn1	1	0.7561	0.899645879	0.75471293	0.840489407	0.89102534	0.06448883	0.039723	20.67653555	3.464986996	1	0.2288	0.862855333	0.237025914	0.372144252	0.640127698	0.178462921	0.186247346	2.018858719	10.16602622	0.03437867	0.0611	0.271816907	0.061458161	0.061157783	0.213877197	0.15560588	0.327121959	23.22531732	10.04210102
Smpdl3a	0.079122527	0.0964	0.888846591	0.093941051	0.115001693	0.309741909	0.075061046	0.285948075	15.32850099	13.40493988	0.079122527	0.0054	0.852225469	0.005929184	0.01087978	0.138636494	0.157224518	0.511553445	9.309114275	22.47317251	0.130502854	0.0518	0.879026061	0.087396998	0.101144577	0.282301961	0.103057246	0.293145914	9.297804723	16.07798387
Spout1	0.315282714	0.0888	0.102876205	0.084077103	0.110965367	0.303736988	0.102069013	0.296973529	12.60320884	15.05850427	1	0.5914	0.318080357	0.605870446	0.534382114	0.742803201	0.057770718	0.069556928	13.3978822	8.44449256	1	0.8336	0.292379183	0.848007592	0.588316016	0.73289035	0.041746193	0.023479678	17.15999564	6.051253218
Zbed5	0.102150163	0.0044	0.43119273	0.002167577	0.005708364	0.060942928	0.271919449	0.572644254	13.08142807	16.06500307	0.25645373	0.1154	0.169855215	0.109716977	0.145103253	0.44083782	0.253707372	0.270200043	11.49680022	10.16365279	1	0.9137	0.229808081	0.913973558	0.530501743	0.693974518	0.01665091	0.012884721	17.34072712	1.649243518
Tgs1	1	0.4369	0.894554221	0.431831496	0.595021463	0.735661216	0.066582627	0.113616536	12.93976757	9.938641418	0.079122527	0.1049	0.93140284	0.102354681	0.121156638	0.411011736	0.081649602	0.277292955	14.7611813	17.65073775	1	0.8394	0.739981272	0.838524739	0.844722418	0.891592191	0.033446916	0.025059637	20.54553819	4.936981351
Pnpla2	0.013363847	0.0002	0.8610268	0.003447828	0.00074543	0.018432154	0.340821905	0.545638921	13.87672322	194.930633	0.03437867	0.0156	0.102159564	0.010309182	0.020002012	0.186740288	0.241959987	0.473718456	9.282037243	81.97582931	0.000197643	0	0.837862112	3.16516E-05	0	0	0.465709621	0.747074803	14.15262976	162.3198774
Cenpf	1	0.9993	0.877931352	0.999482258	0.966122965	0.970398927	0.003131924	7.46907E-05	21.99189574	0.056190305	1	0.7577	0.951644396	0.68074978	0.826520606	0.896784734	0.383126342	0.053856581	6.904502312	1.182340598	0.185877343	0.0689	0.993504758	0.066180028	0.111078662	0.297082585	0.750465921	0.320131235	21.32493506	1.26613477
Gm49839	0.102150163	0.0599	0.033431381	0.057092393	0.054118788	0.208009776	0.213222736	0.334002297	10.10805969	41.16706622	9.64091E-06	0.0001	0.525554614	2.48676E-05	2.59842E-05	0.003225697	0.770368165	0.754012197	5.43831381	82.89415658	0.045922388	0.0611	0.886009879	0.085656714	0.07851505	0.245450316	0.554945608	0.295136695	7.77973074	36.32849777
Gm44950	0.079122527	0.0082	0.589530773	0.0100802	0.016985824	0.109600651	0.316607076	0.475318363	13.60044764	6.078818911	1	0.773	0.619207519	0.774797406	0.769336034	0.865509338	0.106314719	0.036088072	8.426127344	1.570540404	1	0.8457	0.297728314	0.850170081	0.595463652	0.737665313	0.048651694	0.023121475	15.64450293	0.93279064
Gm38070	0.102150163	0.0853	0.45131897	0.173367219	0.135608528	0.337502284	0.59010727	0.221539152	13.88853826	10.8454619	4.71739E-06	0.0001	0.857962422	0.000268152	1.77217E-05	0.002270951	0.791544458	0.672959935	4.994543479	10.93637328	0.464189732	0.3557	0.836072749	0.35757948	0.446513358	0.629653602	0.174466498	0.13718793	9.156297333	4.620618913
Rab43	0.013363847	0	0.887727133	1.05855E-05	0	0	0.386448316	0.77660521	13.00717529	142.5769417	3.5674E-05	0	0.892964755	0.00013541	0	0	0.228310843	0.699355344	9.805412098	110.2013008	0.009488656	0.0013	0.114341978	0.002226234	0.003001753	0.038595258	0.252975133	0.571142358	10.49938523	89.51188369
Doc2g	0.720384404	0.4175	0.291070981	0.410306884	0.414243961	0.602162493	0.208062767	0.120071917	11.82355632	1.234281478	0.846100784	0.1494	0.999999932	0.152777939	0.259390244	0.554569886	0.826949541	0.235330203	17.0528025	0.945164407	0.25645373	0.3544	0.953192812	0.355207405	0.377879979	0.573225631	0.454126787	0.138007005	16.86281044	0.94983477
Mt2	0.013363847	0.0025	0.820188334	0.002128357	0.004228804	0.05187111	0.630451864	0.573667734	19.16852483	22587.49996	0.045922388	0.0446	0.432850173	0.102251314	0.071063749	0.333886153	0.624434424	0.277395573	20.01392409	9401.425954	0.006637403	0.0007	0.742304584	0.000500558	0.001117833	0.02259117	0.948648285	0.646297583	16.48297118	31581.69935
Cyp2g1	0.003832898	0.0009	0.970320312	0.001060918	0.001727399	0.030389208	0.906234091	0.610623369	12.45138193	4.444696319	0.069871951	0.0096	0.999706664	0.016581763	0.022248664	0.197283079	1.067163779	0.43853704	8.495799102	1.233902435	0.510194792	0.0655	0.984891774	0.065575985	0.119431377	0.309116505	0.836265441	0.321001508	6.236161538	2.052935184
Srsf11	1	0.4865	0.886009879	0.494403749	0.644455256	0.769709144	0.035782566	0.096285149	20.51948217	37.08974386	0.912534635	0.7045	0.26677445	0.711351113	0.521542598	0.734188182	0.023122954	0.047858628	7.183191223	45.10002691	0.206707582	0.1023	0.436694031	0.098931567	0.148088622	0.347023559	0.095124893	0.280738913	17.71711161	97.65397496
Kat14	0.661101874	0.5592	0.550829992	0.567213191	0.581450887	0.727035249	0.043915584	0.078316169	4.700869419	6.625751453	1	0.7107	0.879026061	0.557663855	0.749361016	0.856777999	0.098432219	0.080557543	1.672890655	8.729050297	0.206707582	0.1738	0.642587066	0.172252138	0.222802197	0.43011547	0.115587563	0.222249547	5.893902954	8.205975306
Adssl1	0.03437867	0.1431	0.400642993	0.177057469	0.090457226	0.273246529	0.192883478	0.219215416	11.95269102	9.535620911	0.206707582	0.0465	0.589530773	0.057784435	0.088212415	0.363982156	0.127510313	0.3328826	10.68688348	7.309715881	0.25645373	0.2237	0.8041633	0.228053711	0.285753638	0.492076191	0.119399072	0.190694066	7.567323684	6.169155181
Vwa8	0.079122527	0.0069	0.902167089	0.006305464	0.012607669	0.092983019	0.133355848	0.50750223	12.0729297	82.01756359	0.384198835	0.0837	0.445195313	0.088719768	0.142511549	0.438126783	0.125106148	0.291655061	6.248011029	61.30731729	0.206707582	0.0489	0.449822939	0.046342996	0.081484683	0.250417839	0.132075973	0.353062517	13.70829392	67.13743668
Gm13657	0.060621375	0.1343	0.004071761	0.135505569	0.014444835	0.100954972	0.414332177	0.248171521	6.820323765	2.645817388	0.846100784	0.5453	0.106886184	0.53851927	0.281127191	0.572119758	0.244085422	0.085150674	8.279722991	1.296135575	1	0.3942	0.47581767	0.403499915	0.492808447	0.665061119	0.076614959	0.122173033	5.969625756	2.004471853
Pex19	0.004570472	0.0008	0.376084399	0.000517539	0.001175199	0.025093036	0.200733987	0.644799129	11.51363927	73.03325764	0.045922388	0.0078	0.354854414	0.007480495	0.013962578	0.155512791	0.229155806	0.496047847	7.55651461	72.47767855	0.004570472	0.0084	0.551947139	0.009263844	0.008936516	0.07339528	0.127180926	0.481284614	8.828186402	51.23914742
Cerkl	0.102150163	0.1219	0.863666891	0.125471928	0.147488715	0.352172814	0.293592391	0.256281971	17.59870101	2.851764521	1	0.4681	0.881271282	0.423719552	0.603220751	0.780023913	0.162267906	0.116016701	22.72288699	1.603397625	0.556199852	0.0641	0.945748996	0.063623717	0.117050407	0.306071232	0.418580454	0.323861406	15.69975945	5.868266078
Gm45187	1	0.0813	0.999999932	0.129443711	0.181607775	0.392626717	0.827121024	0.253008047	9.978972779	0.837083527	1	0.6361	0.999999932	0.386142188	0.649161007	0.804929255	0.83737051	0.12766987	9.390619589	0.810868968	0.231580656	0.0704	0.99975791	0.070625543	0.118757368	0.308265561	0.715695644	0.313925314	16.7609886	0.683130906
Atp6v1c1	0.165047104	0.0663	0.892182611	0.059015014	0.102021245	0.290501793	0.070185135	0.330919302	13.59350869	20.27983547	1	0.6132	0.102513497	0.617839022	0.28562968	0.574936255	0.028989756	0.066940917	6.172529657	6.230109009	0.018556578	0.0829	0.866686598	0.080106005	0.050258043	0.191508467	0.080530785	0.301723656	11.14973569	16.99244476
Ndn	1	0.9777	0.715433916	0.974589462	0.899556664	0.9273431	0.075840225	0.00370501	9.196061704	0.126086413	0.165047104	0.4928	0.977556274	0.49334008	0.359129114	0.630838119	0.331119666	0.096563835	9.679484582	1.270609575	1	0.5805	0.892008097	0.593139236	0.723371293	0.818786405	0.213248668	0.072388072	14.18149492	0.713125477
AU020206	0.079122527	0.0418	0.594800785	0.036480117	0.060924067	0.220432623	0.238743628	0.374187801	12.71980576	4.814603227	1	0.7591	0.851255259	0.764223375	0.833228623	0.900068173	0.129080183	0.037991708	11.58722032	2.065929582	0.315282714	0.0851	0.853614074	0.086226974	0.144449041	0.342958263	0.215245829	0.294480612	11.17206911	5.227446347
Gm45140	0.025421137	0	0.868563539	1.4126E-05	0	0	0.24426683	0.769302197	13.16174363	130.3760069	0.00011505	0	0.884423875	7.45621E-05	0	0	0.241590815	0.720242839	9.847991861	108.0033168	0.018556578	0.0026	0.114341978	0.005482166	0.006352635	0.059763221	0.190278227	0.516659275	10.33773006	82.44687969
Gm28050	0.015960213	0.0292	0.88618479	0.039535946	0.03243482	0.159079826	0.832457587	0.367173026	15.18333717	2.349183472	1	0.2634	0.082278197	0.259763919	0.19230728	0.490332078	0.458572735	0.175585075	6.817945779	1.273793322	0.779666933	0.2423	0.856928902	0.237770129	0.370974412	0.568012103	0.580225009	0.185884936	12.54494557	1.838325957
Gng12	0.384198835	0.2239	0.885059647	0.220380531	0.314056252	0.51964354	0.032643313	0.194616002	4.87998386	13.28680199	0.025421137	0.0027	0.88429616	0.002891466	0.005286223	0.097058178	0.062223914	0.556105832	10.65371609	23.05073962	0.165047104	0.0594	0.928456608	0.056313637	0.095857431	0.27384776	0.06184942	0.335276109	7.992657479	26.32593379
Pvt1	0.464189732	0.2048	0.898514006	0.207856225	0.308616483	0.515258166	0.289988608	0.201272995	19.98209242	1.955228692	0.384198835	0.1739	0.934334747	0.177734531	0.265782512	0.55961427	0.464712504	0.218793529	18.46487808	1.956655105	0.206707582	0.0741	0.932612224	0.06486678	0.114871569	0.302774962	0.43599755	0.322031993	1.105418891	2.538497822
Trnau1ap	0.00086121	0.0088	0.639321142	0.009064832	0.002884599	0.041583255	0.229387971	0.482806308	10.34333656	15.04333488	0.130502854	0.3388	0.858236559	0.336709539	0.271198203	0.56480962	0.112530867	0.144558148	7.18476708	8.832704722	1	0.354	0.674734409	0.354264231	0.492024577	0.664511383	0.123222856	0.138333969	7.461357066	9.373585321
Slc10a1	3.5674E-05	0	0.888846591	8.57672E-05	0	0	0.286398741	0.715512569	11.08772363	465.1926677	0.006637403	0.0048	0.551947139	0.005197767	0.007230701	0.112539866	0.185402567	0.520094196	7.906767073	240.1514417	0.079122527	0.0253	0.877371415	0.01974946	0.038484339	0.165884735	0.225330984	0.424934936	5.578173586	317.7352275
2210408F21Rik	6.50749E-05	0.0077	0.89218144	0.010927333	0.000256584	0.009481489	0.252886746	0.469544851	11.78626919	30.65187012	0.102150163	0.0376	0.848596273	0.031292779	0.057537461	0.306452733	0.151248263	0.387324633	8.10905393	15.65519141	0.102150163	0.0215	0.640308638	0.047794064	0.050770451	0.192731851	0.180451962	0.350283784	9.031279865	19.03065984
Per1	4.71739E-06	0	0.699710474	6.45793E-06	0	0	0.271871981	0.788384052	15.10494419	85.64506195	0.013363847	0.0045	0.817482607	0.006141968	0.008675124	0.124975271	0.239843177	0.509236658	11.82647665	68.81027254	0.004570472	0.0008	0.833771226	0.000204804	0.000629653	0.016697542	0.34086147	0.683703905	12.10822037	84.83665581
Prok1	0.779666933	0.1718	0.963520179	0.157545672	0.276080125	0.485746913	0.22017	0.23200271	13.31619269	4.912697808	0.556199852	0.2637	0.861248578	0.261558488	0.378270457	0.644453429	0.472818984	0.174777639	5.64043488	6.250705151	0.384198835	0.0745	0.890030352	0.069301554	0.126666914	0.31865335	0.383701946	0.315738193	10.2110018	3.727136561
Nras	0.130502854	0.1996	0.053925619	0.198102971	0.110300314	0.302996851	0.083079235	0.206696432	17.17372316	17.63946657	1	0.8093	0.932612224	0.770676115	0.868535305	0.919149251	0.016522033	0.036827395	16.12016655	9.017811031	1	0.4576	0.022181447	0.452981638	0.079246161	0.246584421	0.064606244	0.107533431	23.34990976	14.38119433
Pcsk4	3.5674E-05	0	0.872242374	1.17274E-09	0	0	1.007172169	0.897871989	13.38693673	118.5583895	4.71739E-06	0	0.918020446	1.73642E-05	0	0	0.766381541	0.763875678	10.39041443	56.74031116	0.006637403	0.0001	0.916742886	0.000721346	0.000346679	0.011354665	0.71128663	0.629458854	10.3833839	41.53311488
Mycbp2	1	0.5165	0.004098639	0.52057814	0.016074556	0.10666683	0.091212189	0.08958225	8.574746788	21.33918001	0.779666933	0.213	0.521117379	0.212664542	0.317494853	0.599808966	0.078899088	0.198678116	1.369448362	16.88935572	1	0.5778	0.850882617	0.548454896	0.698170823	0.803291387	0.070084485	0.082749999	12.8435821	15.50727625
Capn3	0.025421137	0.095	0.929773294	0.107383265	0.066388247	0.231249635	0.88908648	0.272403595	10.66612154	3.246291492	0.285868222	0.1235	0.279490616	0.121238003	0.170783563	0.468534325	0.411630255	0.259869998	5.10099262	1.415909692	0.018556578	0.0359	0.975606679	0.037381961	0.036522918	0.161173466	0.608621638	0.372067422	7.420138659	1.924331061
Cdhr5	1	0.317	0.949524818	0.330746927	0.485956337	0.657865614	0.146413296	0.146734786	17.05259596	34.52901524	0.912534635	0.3651	0.836307055	0.370287869	0.517386845	0.732081653	0.098061885	0.132876457	13.2751384	23.1131752	0.001345187	0.0066	0.721862415	0.004205284	0.003527065	0.042506748	0.175305445	0.533481425	8.254700213	56.70471403
Lpcat1	0.25645373	0.1123	0.535137277	0.110866571	0.168829163	0.377749308	0.240668478	0.269129112	22.64239911	4.920084424	0.912534635	0.4385	0.109726939	0.443825031	0.271314778	0.56480962	0.122832355	0.110136862	20.99900863	3.568293409	0.060621375	0.1155	0.893361484	0.117292342	0.114946116	0.302836972	0.238181818	0.263310486	1.335659277	8.458811885
Tsn	0.045922388	0.0195	0.816226862	0.029432314	0.036948315	0.169445999	0.063660079	0.392488331	4.093255737	38.48243771	0.018556578	0.0108	0.913500908	0.006701864	0.0134776	0.152643661	0.064713933	0.503449932	3.894257531	43.25746661	1	0.3626	0.297448196	0.371412985	0.407655338	0.59833648	0.024219355	0.132500811	1.030200018	23.82558777
Rad54l2	1	0.7613	0.825610025	0.753881129	0.824531919	0.881639232	0.043840609	0.039875299	18.33843106	6.775607195	0.912534635	0.1594	0.23024652	0.154915438	0.220171204	0.520951351	0.13320171	0.233827691	4.871919148	20.44891332	0.079122527	0.1449	0.832342093	0.150645515	0.146094887	0.345117666	0.137782251	0.236846976	12.0718844	13.61705634
Arhgap32	0.661101874	0.357	0.079209662	0.354542742	0.202439358	0.415439051	0.149484999	0.138237343	19.02616826	9.57191251	1	0.5965	0.490718168	0.592923007	0.624918454	0.791875122	0.109500537	0.072436599	1.988196998	7.09278942	0.661101874	0.0815	0.841697206	0.086163886	0.150509299	0.348957252	0.210451548	0.294553014	17.34826948	11.90278482
Gm28578	0.040150529	0.0096	0.871257344	0.006598569	0.01419604	0.100185825	0.732862745	0.504485931	11.13526902	4.223778568	0.285868222	0.0146	0.996216312	0.027607761	0.036624415	0.252478069	1.046508698	0.397827957	10.28634252	2.819816382	0.384198835	0.0365	0.799788867	0.052199928	0.079353233	0.24675935	0.683339255	0.342263269	10.25881341	3.098378056
Ak6	0.165047104	0.0237	0.82994618	0.029745756	0.04814862	0.194501327	0.090496546	0.391599383	16.82864222	54.60323845	1	0.8671	0.914625515	0.865987888	0.908809234	0.938311665	0.046007233	0.020524547	0.529222241	15.94615991	0.009488656	0.0019	0.852903725	0.002666445	0.003968615	0.045591972	0.096117528	0.560830098	13.74807403	48.12191985
Plcg1	9.64091E-06	0.0001	0.369899432	3.07128E-05	2.73435E-05	0.001482521	0.28315936	0.747954863	11.62078393	33.27541148	0.018556578	0.0367	0.014127666	0.032723841	0.021920323	0.195963445	0.225431077	0.38352667	8.493488645	19.39437922	0.009488656	0.0002	0.655041047	0.001289418	0.000679988	0.017336959	0.326063186	0.60066556	9.675937775	30.78082529
Stx8	0.130502854	0.0464	0.893361484	0.049601565	0.079216684	0.253716983	0.160924534	0.34692065	8.050311814	14.12491117	0.079122527	0.052	0.93957511	0.056600403	0.079049158	0.348237072	0.138012777	0.334805322	9.666387499	11.52570219	0.912534635	0.5138	0.111056582	0.515028025	0.285955461	0.492140509	0.056192398	0.090979338	6.996327074	4.803059113
Eci2	0.00086121	0.0001	0.846183743	4.1343E-05	0.000113153	0.005323036	0.28836196	0.739086313	14.3677575	432.6357624	0.079122527	0.0064	0.856928902	0.005145924	0.010977427	0.139074323	0.192062242	0.520737414	8.132863436	174.2162126	0.009488656	0.0197	0.868070707	0.028281991	0.0207619	0.117681482	0.230649617	0.395820945	12.68138005	207.054372
Cd300c2	1	0.7045	0.037704729	0.703464752	0.131739921	0.332246451	0.114220511	0.049383174	4.15713885	1.390681349	0.018556578	0.0196	0.885059647	0.018949726	0.025187215	0.210644652	0.267436766	0.428184241	11.98907075	3.051842694	0.912534635	0.2787	0.018088792	0.279431703	0.062947043	0.217170031	0.298525651	0.166981769	6.267391922	3.243324201
Vcam1	0.004570472	0.0022	0.907919036	0.040802954	0.005722864	0.061056699	0.381138502	0.364398529	16.34719192	73.51973631	0.464189732	0.3404	0.146349788	0.354472276	0.271259054	0.56480962	0.13419648	0.138261784	10.05869405	21.42035542	0.03437867	0.0884	0.741378093	0.093357232	0.076247985	0.242163364	0.243832662	0.286572676	12.74207141	38.79643036
Rab3ip	0.009488656	0.0224	0.194798125	0.015892138	0.018341087	0.11484687	0.197080387	0.441787243	12.63124285	27.31774023	0.009488656	0.0649	0.701219087	0.069408851	0.029275976	0.225780219	0.080506728	0.315590189	14.73286683	12.43441313	0.000539749	0.0024	0.875789949	0.00251496	0.00149917	0.026527729	0.18026851	0.564204299	11.3448207	25.66314901
Tef	0.002059706	0	0.913500908	1.00132E-06	0	0	0.969820708	0.825560677	12.43428579	575.1780556	6.50749E-05	0	0.930167284	3.86331E-06	0	0	0.825611852	0.799716928	9.894392125	448.5576352	0.000197643	0	0.893361484	3.66099E-08	0	0	0.867639358	0.870216358	9.882290101	518.5529975
Abhd17b	0.025421137	0.0136	0.495366015	0.015369548	0.022228497	0.129206698	0.143020955	0.444330671	15.37006553	82.14247929	1	0.6023	0.374712068	0.618580406	0.575902292	0.764465178	0.026205978	0.066780285	7.729425796	18.25904919	1	0.6832	0.291578693	0.682285369	0.54355444	0.702507626	0.063263608	0.053550218	7.525740725	22.68010465
Edc3	0.779666933	0.5267	0.035718725	0.535450029	0.121045881	0.31763047	0.09400579	0.085899849	2.595789186	7.374674091	0.384198835	0.2122	0.272887238	0.205125615	0.252287409	0.548255872	0.112057022	0.202769306	3.424077409	8.381365054	1	0.4187	0.755104282	0.414816034	0.561531777	0.715553208	0.099629471	0.118696255	14.72658536	5.219866721
Gna12	0.464189732	0.6036	0.036284681	0.597176438	0.121045574	0.31763047	0.085941556	0.071484765	14.33169593	12.05279691	0.779666933	0.3005	0.58357924	0.302926871	0.41558113	0.66851429	0.079231899	0.157351834	15.32977817	8.315565299	0.130502854	0.0658	0.739981272	0.062517355	0.099484719	0.279636007	0.151651768	0.325515253	1.182151569	26.8397548
Osbpl2	0.006637403	0.004	0.57188044	0.001891182	0.004295626	0.052291426	0.199347084	0.580221265	22.63569227	47.33489139	1	0.9303	0.739981272	0.931072129	0.888822076	0.928466477	0.010288154	0.010244367	5.878014054	4.586294214	0.315282714	0.1889	0.833752651	0.185488962	0.265672774	0.473353487	0.076947447	0.214056156	20.6866248	24.69892252
Lmod2	0.102150163	0.1034	0.870226475	0.09742728	0.129559351	0.32999654	0.634909431	0.282285238	13.76762021	5.48260511	0.130502854	0.0787	0.902167089	0.077536495	0.116364508	0.40604482	0.572128072	0.304904539	17.64809712	4.509418705	0.060621375	0.0622	0.925481122	0.063235232	0.080861187	0.249543248	0.781875291	0.324439341	14.94588438	5.504769504
9530062K07Rik	0.779666933	0.787	0.798798227	0.739830632	0.775676597	0.851935731	0.219807882	0.042469602	12.91487705	0.90796818	0.779666933	0.4985	0.28313694	0.512469066	0.456006011	0.693907753	0.25318577	0.091627781	22.18772939	0.861136028	0.025421137	0.0563	0.918020446	0.090070639	0.057727529	0.206985119	0.46669157	0.290151823	9.730233076	1.788013634
Gpd2	0.130502854	0.1153	0.139213771	0.112036567	0.123287273	0.320809438	0.180129554	0.268048781	6.810310348	107.7711412	0.025421137	0.0055	0.703415297	0.003321631	0.007638922	0.116488363	0.329547894	0.547880475	6.243030011	200.8674402	0.384198835	0.102	0.856928902	0.098577211	0.168648065	0.371025742	0.167120554	0.281101371	3.853460958	96.36823553
Srp54b	0.912534635	0.3403	0.938710497	0.345254638	0.500241584	0.667857619	0.110038915	0.141494959	3.892332272	39.69497606	0.384198835	0.0947	0.937220429	0.09986568	0.164996654	0.463706549	0.104768941	0.279788679	14.14475825	45.07656776	0.009488656	0.0017	0.821984325	0.000984581	0.002338495	0.033863523	0.160964044	0.614357146	21.07019164	81.18112729
Pex26	0.000539749	0	0.886009879	4.39626E-05	0	0	0.513818714	0.737202118	15.1108244	75.98405741	0.013363847	0.0097	0.769147803	0.012313851	0.015359152	0.162704622	0.251248561	0.460865228	11.07155762	26.23575192	0.165047104	0.098	0.621180478	0.093793062	0.140180862	0.338140131	0.135794982	0.28610609	12.85918219	25.65654324
Dpp8	0.03437867	0.0147	0.661638863	0.009712354	0.019842445	0.12109761	0.162383105	0.477954103	11.67961282	18.36979043	1	0.8931	0.19370028	0.892718843	0.476049695	0.706961062	0.014735151	0.016225771	19.88078037	2.737118415	0.165047104	0.0881	0.939227382	0.088138767	0.134137873	0.329209823	0.080129199	0.292307557	12.2663829	8.261858186
Kank3	1	0.9664	0.047182004	0.965498291	0.164846322	0.37340292	0.035324371	0.005050426	10.26370885	0.499743406	1	0.5607	0.442751753	0.568396476	0.588112286	0.77052534	0.020673726	0.078040662	5.474979598	2.348744288	0.060621375	0.0225	0.606722013	0.022433605	0.037325807	0.162969522	0.287344942	0.414786832	14.91395057	3.542667505
Agl	0.006637403	0.0073	0.589530773	0.006191067	0.008871797	0.077141417	0.192423403	0.508711732	9.964941833	33.59319187	0.00086121	0.0109	0.759143615	0.014296201	0.003020768	0.0723018	0.167838965	0.449792913	7.460789583	25.86948304	0.025421137	0.0013	0.082378048	0.000370223	0.001135789	0.022778871	0.269904913	0.659501429	7.522344962	46.2483216
Fhad1	0.079122527	0.1021	0.876612223	0.099001785	0.118784144	0.314878322	0.331849744	0.28066722	15.4911492	7.922049477	0.03437867	0.0092	0.946164326	0.011522832	0.017728565	0.175363705	0.452651346	0.465709037	13.89636888	4.937486331	0.384198835	0.0409	0.957160862	0.036136525	0.071722782	0.234460726	0.442246631	0.37500732	13.09136452	6.84513651
Eif3s6-ps2	0.912534635	0.1855	0.637148641	0.183723615	0.296315275	0.50337366	0.18899568	0.215119708	14.16187166	5.265506787	1	0.7609	0.783319637	0.767402231	0.81733589	0.891256454	0.035786631	0.03741709	6.83599314	3.256261552	0.130502854	0.271	0.699710474	0.272759484	0.243189172	0.451844287	0.178956713	0.169841297	21.13813058	6.376727732
Atad2	0.384198835	0.4436	0.260648187	0.444643157	0.365540976	0.564034033	0.130681076	0.109902411	6.132566464	5.038553282	1	0.9346	0.097382652	0.938583248	0.298414343	0.584707449	0.027228109	0.009097455	1.764639734	1.069337738	0.004570472	0.0003	0.824515801	0.000123282	0.000342911	0.011322291	0.302828075	0.702768622	14.33047793	13.44922269
Bzw2	1	0.7222	0.896212827	0.717705102	0.817361692	0.877446612	0.014751569	0.04664068	11.98505746	6.667085731	0.661101874	0.2977	0.391837865	0.292969603	0.369102031	0.638133057	0.090274246	0.161353009	14.94783272	12.44337301	1	0.6234	0.664199687	0.635955374	0.703963199	0.806869901	0.063131719	0.063061599	13.67174371	6.629833414
Pdrg1	0.018556578	0.0468	0.036217329	0.04958634	0.032511152	0.15917133	0.127203737	0.346948541	22.38117787	41.26713811	0.384198835	0.2354	0.933962926	0.231454138	0.326740688	0.60724088	0.085005423	0.188991644	21.48642388	36.5919542	0.102150163	0.0593	0.901721872	0.051025596	0.084459616	0.255005524	0.117446726	0.344343295	20.437706	38.53994415
Mt1	0.018556578	0.0027	0.769081284	0.002416717	0.004765624	0.055260373	0.716522456	0.566485716	19.22379111	18484.66409	0.006637403	0.0371	0.758136644	0.103034422	0.021204408	0.192327406	0.505381751	0.27662031	19.3507174	7931.166053	0.009488656	0.0007	0.535137277	0.000556853	0.001200611	0.023437265	0.947010734	0.641483498	16.1000112	24760.24533
Slc20a1	0.464189732	0.0555	0.342145521	0.053165404	0.095455674	0.281107194	0.19765907	0.340582629	20.61487902	621.4380408	0.00086121	0.0025	0.8051891	0.001327196	0.001727214	0.053174974	0.299357379	0.599165805	15.59040165	1230.421488	0.013363847	0.0018	0.874776826	0.00132948	0.002890798	0.037770677	0.367404551	0.599076276	19.19064699	1717.334665
Mrps35	0.315282714	0.1139	0.55224307	0.10780592	0.173625331	0.384098595	0.126457764	0.272001528	14.86623737	23.80957339	0.912534635	0.5798	0.584758366	0.577391989	0.638710805	0.79901706	0.044399114	0.075961937	6.079863665	9.126924153	0.165047104	0.1581	0.795165119	0.161940035	0.201849825	0.406824339	0.060451718	0.229010423	6.580113541	15.11938186
Kif16b	0.045922388	0.045	0.143786595	0.047451574	0.05553476	0.210705803	0.166569631	0.350933136	10.25281239	6.01530677	0.013363847	0.0029	0.497646406	0.001013847	0.002840893	0.070424011	0.308503105	0.612897659	1.539387849	10.38743378	0.464189732	0.197	0.51224691	0.198683521	0.281378103	0.487116827	0.142147853	0.206367354	7.480804936	4.935717185
Nsrp1	0.206707582	0.2944	0.782734943	0.290913745	0.308892051	0.515609868	0.127010066	0.162193425	22.09746448	33.2891547	1	0.4525	0.292384911	0.443224836	0.450131853	0.69020507	0.075273632	0.110309094	4.970763368	30.07746524	0.130502854	0.1667	0.033927892	0.161754441	0.081106367	0.250008874	0.12508407	0.229135403	17.47578824	40.21021263
Tpk1	1	0.8253	0.335858836	0.81700128	0.623722317	0.75573585	0.076075494	0.028702587	6.489670456	3.860123636	0.315282714	0.0532	0.603266262	0.052708775	0.093899877	0.372551572	0.115820424	0.341374252	4.981286363	8.576002451	0.079122527	0.0657	0.914625515	0.062233708	0.088847167	0.26299821	0.156467759	0.325943248	4.175569896	9.719445767
Srp72	0.03437867	0.008	0.318159599	0.015581555	0.018066086	0.113787191	0.080834043	0.443290148	3.328909474	119.9102914	0.206707582	0.0562	0.946164326	0.04966464	0.091275656	0.368582	0.09810286	0.346805174	7.527169072	125.0406971	0.556199852	0.5082	0.603266262	0.488746601	0.535522764	0.696662046	0.051703254	0.097773213	0.757743792	83.02357526
Papss2	0.025421137	0.0092	0.550406684	0.006009355	0.01264794	0.093236741	0.150353608	0.510672404	12.45215665	117.9905262	0.013363847	0.0058	0.852792932	0.005125254	0.009018608	0.126931514	0.151592432	0.5209954	13.24900742	166.269789	0.00086121	0	0.916285669	8.78901E-05	0	0	0.317740506	0.714675951	12.50004959	226.5294295
Pepd	1	0.9133	0.949010157	0.918200006	0.943897714	0.95593262	0.034396966	0.012228211	3.349297327	3.32111548	0.102150163	0.49	0.05112756	0.481788634	0.119528409	0.409774849	0.053908766	0.099623565	11.19119127	8.261360678	0.009488656	0.0178	0.153777139	0.013179198	0.01639688	0.10351671	0.123040496	0.455859022	5.259003149	16.60739709
4930579F01Rik	0.779666933	0.3833	0.205752409	0.377047046	0.350756557	0.551935161	0.297391349	0.130634103	13.09438712	1.905992328	1	0.478	0.055255152	0.487474657	0.172107421	0.470077641	0.041875306	0.098109793	11.3765197	0.93955164	0.25645373	0.2167	0.863666891	0.213889731	0.278800558	0.484967494	0.585545044	0.198024867	3.622067012	2.861688185
Slc22a1	0.206707582	0.0386	0.80500256	0.044902788	0.073723136	0.244904694	0.093351702	0.355894228	6.753870884	90.41205443	0.165047104	0.0226	0.899645879	0.019894739	0.039338036	0.260332622	0.134186367	0.424356657	8.222483756	143.4421642	0.045922388	0.0607	0.869517519	0.056832088	0.07018025	0.231478592	0.11117848	0.334426433	9.566633292	144.0301055
Slc35d1	0.060621375	0.0058	0.642587066	0.004513575	0.009708274	0.081171391	0.113582128	0.529059962	1.464921287	166.9965429	0.130502854	0.1018	0.644715163	0.100127529	0.137816095	0.432871664	0.096942558	0.279523661	1.004231456	117.5919678	0.001345187	0.0001	0.791270682	5.99471E-05	0.000145847	0.00721692	0.217235486	0.727413987	2.115030897	292.2388631
Zbtb16	1	0.8398	0.006311608	0.839880554	0.024718877	0.137077296	0.042307342	0.024832818	20.02668544	15.25020463	1	0.4723	0.771912007	0.472376857	0.612582136	0.785059344	0.194762351	0.102162781	15.74481519	32.468572	0.556199852	0.1726	0.928456608	0.175969364	0.278716097	0.484951965	0.404621597	0.219896297	16.22064511	43.67715047
Tgfbrap1	0.018556578	0.0042	0.874776826	0.00945889	0.010028876	0.082455526	0.147447921	0.479819851	13.33179955	23.64265448	1	0.3113	0.563299118	0.303965173	0.431153343	0.678392713	0.081382391	0.156941044	2.191979588	8.75033302	0.060621375	0.0825	0.139049667	0.078856576	0.082491287	0.251930707	0.095928917	0.30325941	4.865978035	11.36553926
C3ar1	0.060621375	0.1372	0.067206648	0.137768265	0.087103257	0.268475426	0.22864799	0.246413053	19.34570664	7.357958172	1	0.6382	0.492445887	0.64208822	0.64987759	0.805315051	0.147090214	0.061769529	19.03175303	2.509170873	0.079122527	0.072	0.204304634	0.073518981	0.088841318	0.26299821	0.24061121	0.310061453	21.21716327	7.225875838
Map2k2	0.912534635	0.3282	0.699710474	0.322771543	0.461355666	0.639035322	0.028465842	0.149698692	18.07091698	22.52830277	0.079122527	0.1677	0.520338057	0.166804415	0.150837937	0.44756334	0.06695285	0.225777168	10.52517303	33.91995513	0.03437867	0.0363	0.533253608	0.034934468	0.045905084	0.182864132	0.082005617	0.377927287	7.840639094	48.178532
Gnl3	0.102150163	0.0099	0.546583403	0.006066555	0.01441611	0.100937442	0.183060277	0.510049873	19.58988504	204.8470118	1	0.5316	0.201515302	0.539237533	0.412456761	0.666318625	0.047489606	0.084975873	1.481766615	55.83456485	0.079122527	0.0504	0.292584414	0.044574272	0.068572786	0.227954031	0.092174909	0.356550896	18.36540869	109.5575974
Gm5471	0.424194284	0.2948	0.998607026	0.294564969	0.394252883	0.587146991	0.786233358	0.16070427	8.789009026	0.77618569	0.206707582	0.0514	0.994338159	0.091123885	0.110275559	0.399516332	1.095852785	0.288992958	11.35850599	1.052984823	0.424194284	0.231	0.99876832	0.234849391	0.334848636	0.535892768	0.522497871	0.187312797	4.32028815	0.821946698
Ung	0.00086121	0.0097	0.161484616	0.005854157	0.002775347	0.040937006	0.353647176	0.512387129	17.18099184	154.6242459	0.464189732	0.372	0.898807639	0.367694511	0.461111172	0.696745371	0.173518145	0.133746004	4.628239422	59.22013485	0.013363847	0.0084	0.239899171	0.006276738	0.011193094	0.084242173	0.151693651	0.507804187	17.14574411	90.41065057
Nqo1	0.206707582	0.8897	0.101176828	0.875891061	0.235472705	0.449207506	0.111974582	0.018919028	4.764029759	2.798714754	1	0.8294	0.153821907	0.833349115	0.403767444	0.659885229	0.078765257	0.025928347	9.599057635	1.734196336	0.165047104	0.1019	0.336655895	0.103857677	0.140491998	0.338527746	0.325757061	0.275810659	5.867208143	6.033951475
Nsd3	0.013363847	0.017	0.292584414	0.017610709	0.020634114	0.123792312	0.116555397	0.433894124	19.76310614	67.0488949	1	0.3005	0.923278496	0.305786535	0.460769029	0.696710208	0.055523052	0.156223305	20.70349069	51.04036462	0.004570472	0.0007	0.826055671	0.003043295	0.002023095	0.031017738	0.126934622	0.553091102	17.32665878	73.2579499
Gm49980	0.001345187	0.0001	0.535137277	0.000352854	0.000294566	0.010239556	0.342411611	0.661548984	15.18610339	107.1998958	0.661101874	0.8217	0.160270313	0.815814392	0.39235523	0.652756973	0.05678232	0.028905826	12.40395988	12.66838012	0.009488656	0.0233	0.842087957	0.024787333	0.021070578	0.118766876	0.313839661	0.406701476	13.15535273	62.41169281
Mfap1a	0.130502854	0.0515	0.237395063	0.047303696	0.076288521	0.249263563	0.088655331	0.351214733	19.44359941	25.07646276	1	0.588	0.190738227	0.59252237	0.415318276	0.668472633	0.062583193	0.072526551	14.43208328	14.09934321	0.004570472	0.0037	0.688998862	0.007170337	0.006349399	0.059763221	0.123597108	0.498914486	16.0300524	46.0932952
Trak2	0.165047104	0.05	0.093561339	0.043491854	0.066956966	0.232633582	0.185935151	0.358743913	18.87068339	22.83125816	1	0.8595	0.040436416	0.863255363	0.14259204	0.438126783	0.034286673	0.020970283	11.5414166	3.605884589	0.006637403	0.0059	0.760629156	0.004364779	0.007265142	0.064397054	0.219795766	0.531160956	15.41954884	28.89715542
Phc1	0.912534635	0.4513	0.601138799	0.458062729	0.558792968	0.711239892	0.164980322	0.106107916	15.47116422	1.742594463	1	0.8196	0.924581	0.830051054	0.887621849	0.92803732	0.22731469	0.026484299	8.606913316	1.173025029	1	0.886	0.852257073	0.885402446	0.902638488	0.927693934	0.100055007	0.017391423	16.071435	1.034457443
Ivd	0.315282714	0.2115	0.403030604	0.221374622	0.268486654	0.479128856	0.081223949	0.194101446	12.73715987	44.86356896	1	0.5264	0.238050307	0.513888648	0.442163097	0.685326923	0.035562187	0.09126772	12.32781858	27.12355136	0.315282714	0.2482	0.906018856	0.253698585	0.326632454	0.529411214	0.057505873	0.178349472	14.5379186	32.06772878
Mtss1	0.004570472	0.0002	0.855436261	5.86174E-05	0.000179535	0.007498924	0.227963852	0.728137701	12.42982076	498.0345619	0.102150163	0.1775	0.926948839	0.176287998	0.180386109	0.479030419	0.098210584	0.219696544	7.514960555	207.8771343	0.000330648	0.0012	0.862073023	0.000101884	0.000292528	0.010394891	0.213250774	0.709552919	11.07837689	422.6786087
Cryz	0.060621375	0.0201	0.714198505	0.018006173	0.032471814	0.15917133	0.172089185	0.432170592	11.97022304	57.9531146	0.060621375	0.0113	0.640308638	0.013499518	0.022144731	0.196829824	0.145528344	0.454076306	7.222212081	54.01698886	0.009488656	0.0025	0.639831094	0.002944523	0.004724974	0.051020724	0.148439858	0.555037415	10.26950286	54.28820555
Ipo5	0.00011505	0	0.845617599	1.26174E-06	0	0	0.223263629	0.821507919	14.13751104	64.38872525	0.002059706	0.018	0.824102178	0.011894393	0.006386222	0.1052781	0.11325923	0.463399857	12.04423653	24.29902603	0.25645373	0.1791	0.872242374	0.183361869	0.248710147	0.456865037	0.094732515	0.215338713	10.06202737	17.87022057
Tmem71	1	0.7857	0.018088792	0.60611927	0.067561357	0.233358039	0.351084563	0.069502099	16.45630443	2.933648196	0.384198835	0.2677	0.644715163	0.2664202	0.343557446	0.620425937	0.323696032	0.172613507	20.55684432	2.454435925	1	0.6127	0.278271384	0.616244259	0.509653636	0.677887988	0.105812	0.067287001	22.65396716	1.661473234
Mroh1	0.130502854	0.1049	0.377371546	0.097356583	0.132815426	0.333863418	0.172185354	0.282358408	5.98320459	12.20845707	1	0.9196	0.009831775	0.92131178	0.038137417	0.258093506	0.035042449	0.011746479	10.88949485	2.222173158	1	0.7238	0.725334059	0.725339992	0.778371238	0.851549607	0.061708526	0.045189216	11.22178016	3.414410002
Sftpa1	0.013363847	0.0004	0.625340855	0.002600277	0.001350894	0.026994089	0.968465418	0.562283452	15.56072062	5.959307912	0.079122527	0.1351	0.925481122	0.144671762	0.142687609	0.438126783	0.452723509	0.241194944	12.63011886	1.997868378	1	0.6419	0.760629156	0.571561204	0.711469049	0.810861331	0.396259296	0.077306189	16.11914229	1.90740947
Tmem88b	1	0.6065	0.898882543	0.553997876	0.718602708	0.816854822	0.221504915	0.081426637	14.21866192	1.678167721	0.25645373	0.3519	0.008506739	0.345059553	0.03144828	0.233060985	0.313174529	0.141564172	6.896557065	1.777435866	0.102150163	0.0147	0.799574787	0.00973705	0.022006086	0.12099158	0.673777853	0.477774527	13.82990849	3.788776374
Ttc39a	0.464189732	0.1085	0.898563462	0.12904985	0.197699643	0.410811841	0.535430994	0.253328879	15.0418519	1.467546921	0.720384404	0.2772	0.645263868	0.278463536	0.39461199	0.654323753	0.167129314	0.167393091	11.29650437	1.496879646	0.011426252	0.0165	0.759143615	0.021577794	0.02043057	0.116565796	0.565263517	0.417905355	11.12728719	3.522092437
Fitm2	0.006637403	0.0002	0.893361484	6.61521E-06	2.55888E-05	0.001392134	0.317595113	0.78783102	13.98850527	76.4778602	0.206707582	0.0194	0.354854414	0.02967754	0.043058109	0.270325309	0.243984907	0.391792171	8.988760704	35.74373269	0.006637403	0.0029	0.941046923	0.002541983	0.004494659	0.049786022	0.299477278	0.563590014	14.36539699	46.04965888
Ap2m1	1	0.4564	0.216405894	0.462396	0.401016369	0.592423883	0.029309124	0.104902736	15.14161681	5.710426269	0.102150163	0.1174	0.017917975	0.132259359	0.048972689	0.285359746	0.110964008	0.250738233	7.643810722	20.9070862	0.130502854	0.1098	0.930655014	0.106513011	0.146879694	0.345993929	0.094016796	0.273235693	2.847605814	16.79527289
Kdm2b	0.130502854	0.0132	0.885742813	0.009195815	0.020693827	0.123842344	0.177936141	0.481801638	13.46341663	6.180866963	1	0.379	0.866686598	0.391804091	0.544614996	0.748643905	0.101712814	0.125854282	15.29432826	4.178359427	0.004570472	0.001	0.839070331	0.000262996	0.000796444	0.018955529	0.391537312	0.673748936	13.25855979	9.870068805
Ube2e2	0.079122527	0.0345	0.134926504	0.025421219	0.0452628	0.187932847	0.178693139	0.404635398	8.4604849	10.96871887	0.079122527	0.0211	0.839070331	0.024489521	0.039193562	0.259927253	0.14462152	0.407687635	8.339938586	12.70701292	0.102150163	0.0535	0.88618479	0.04622348	0.078058592	0.244794211	0.147832171	0.353294652	9.263464236	11.91074499
Slc1a2	0.00086121	0	0.862855333	0.000162364	0	0	0.393502813	0.69261072	14.56182156	343.9094118	0.045922388	0.0862	0.939227382	0.086410542	0.086929751	0.362137829	0.12853747	0.294270198	9.394634048	88.07479661	0.002059706	0.0062	0.841697206	0.005806064	0.00487675	0.051953254	0.294698695	0.512926291	12.65367202	202.7273488
Psen1	0.464189732	0.6915	0.011773529	0.684117346	0.044445206	0.186147256	0.050920396	0.053185485	13.01063652	5.341067808	1	0.2538	0.097566525	0.246042831	0.207750546	0.50673647	0.078702228	0.181919716	10.16269983	8.596093318	0.004570472	0.0099	0.606722013	0.007721271	0.00886984	0.073112887	0.151336725	0.493891028	18.63674719	19.4350946
Ahr	0.912534635	0.2317	0.601138799	0.239625917	0.355604385	0.555852727	0.177200632	0.18498539	12.59645411	26.97830635	0.206707582	0.1062	0.916742886	0.107866945	0.162499589	0.460822463	0.223539884	0.271943586	7.828113016	30.38062431	0.060621375	0.008	0.77493919	0.012123363	0.017756342	0.108186321	0.256108507	0.462007074	10.17603813	47.92785445
Tmem120a	0.004570472	0.003	0.858398896	0.015081288	0.006455763	0.064555853	0.350763721	0.445765095	14.28351222	74.27157087	0.464189732	0.4035	0.492445887	0.419145088	0.442033157	0.685326067	0.096213696	0.117387392	12.51823107	17.2703036	0.464189732	0.0951	0.933962926	0.094832569	0.164709741	0.366133748	0.156779654	0.285000587	16.23330757	23.46451126
Sin3b	0.315282714	0.2506	0.655041047	0.243843614	0.312749455	0.518561512	0.058132768	0.182962688	13.47407671	20.05574104	0.045922388	0.2521	0.550829992	0.257719002	0.127233796	0.420011863	0.088530229	0.176510926	10.91470148	22.23712661	0.025421137	0.0034	0.884423875	0.003318067	0.006289645	0.059432751	0.100932525	0.547944808	8.633201867	32.71999925
Immt	0.045922388	0.0496	0.123093736	0.047487511	0.056243587	0.211836563	0.070975584	0.350864814	12.88670951	42.09335025	0.003095324	0.0025	0.756599197	0.003581928	0.003985775	0.084668313	0.13834116	0.543331829	7.078644927	76.64858631	0.079122527	0.1126	0.82994618	0.13214608	0.132048498	0.326706907	0.078794794	0.250828759	8.729770921	40.48764189
Spc25	0.000330648	0.0004	0.912141411	0.001115284	0.00062285	0.016653712	0.264697286	0.608100517	10.92610838	12.93975289	0.079122527	0.0282	0.842861668	0.048812162	0.057328971	0.305677728	0.342188411	0.348376482	7.19530854	13.50221237	0.00086121	0.0094	0.728768784	0.007902444	0.002866447	0.037597563	0.335781376	0.492305329	9.37308727	16.1536326
Eif5	0.003095324	0.0003	0.375136816	0.000155605	0.000396605	0.012525775	0.116943483	0.69420754	19.5458821	446.4160873	0.130502854	0.1252	0.035386503	0.119650697	0.076530254	0.344299473	0.064347744	0.26124252	21.46717081	219.2148687	0.000330648	0.0001	0.791513969	3.34696E-05	9.32324E-05	0.0053079	0.122887945	0.745431605	20.03171918	504.5121291
Polr1a	1	0.5152	0.314869713	0.527914299	0.499303634	0.667382762	0.105214484	0.087754787	18.29318432	9.508789235	0.779666933	0.4114	0.846036722	0.417632238	0.54871519	0.751416724	0.083472087	0.117843487	12.37587503	11.67324666	1	0.7236	0.188362009	0.731095618	0.441563717	0.625729154	0.006106618	0.04410354	9.522011682	5.029896678
Glul	0.000197643	0.0008	0.821984325	0.000451336	0.000469126	0.014054823	0.17716171	0.650898186	10.13903202	718.0530413	0.001345187	0.0134	0.103154426	0.011634429	0.004377978	0.088169915	0.089454234	0.465008939	6.521033466	483.1401109	0.130502854	0.0292	0.84791835	0.026214072	0.049239222	0.189599132	0.196605933	0.402111683	8.336333625	880.9677982
Gys2	0.001345187	0	0.891414238	1.94127E-05	0	0	0.50928657	0.760871281	13.48191247	388.3530702	0.001345187	0.0003	0.714198505	0.000598161	0.000695663	0.033295417	0.537954505	0.638206567	10.17778713	180.8624769	0.003095324	0.0035	0.334154184	0.001960951	0.003565916	0.042877372	0.213349336	0.578224416	9.998420887	107.4713198
Galk1	1	0.5778	0.466437644	0.576895801	0.605324381	0.742046694	0.045384619	0.076075882	20.72315243	12.77265851	0.045922388	0.1767	0.594800785	0.180326552	0.115400447	0.404680574	0.11942772	0.217190871	10.98532638	28.84415065	0.002059706	0.0004	0.866686598	0.001321068	0.001068484	0.022214388	0.272663021	0.599406615	9.859207287	77.61270015
Alas1	0.03437867	0	0.930655014	3.3683E-05	0	0	1.038406119	0.745243646	11.6319142	2887.236508	0.045922388	0.0012	0.923186357	0.003395606	0.003476173	0.078017504	0.760388333	0.546557935	9.342001382	1473.646877	0.004570472	0.0004	0.314869713	0.001525174	0.001184261	0.023367451	0.779197629	0.591850599	9.671140862	1474.306739
Epas1	0.03437867	0.0097	0.265732598	0.02377886	0.022472172	0.130015191	0.18845422	0.410082529	14.39596134	94.04842216	0.779666933	0.233	0.018781628	0.231456196	0.063352852	0.318467832	0.080607634	0.188990619	12.19599899	37.63211323	0.000330648	0.0006	0.898514006	0.000471368	0.000587058	0.016085069	0.299539534	0.648976941	13.01938284	118.361816
Gm20657	0.060621375	0.0448	0.789106973	0.040614682	0.061817923	0.222634215	0.158059061	0.364806154	18.21347098	15.27734199	0.661101874	0.6659	0.644715163	0.675845053	0.661697888	0.810107052	0.066694582	0.05483905	5.181594949	4.575235415	0.079122527	0.0049	0.761897839	0.005501275	0.010004782	0.078474719	0.087266846	0.516433924	18.62924619	11.46949659
Ccar1	0.018556578	0.0269	0.134413296	0.022667152	0.028046476	0.146657673	0.149777499	0.413953305	17.39945243	100.3620398	1	0.4075	0.024580558	0.418632758	0.085974773	0.36122135	0.064494668	0.117541693	12.37958054	55.90677715	0.018556578	0.0037	0.824102178	0.004548574	0.00733646	0.064849497	0.185431598	0.528574306	15.39576944	110.6817377
Dgat1	0.206707582	0.0884	0.868563539	0.094479399	0.143443142	0.347030199	0.125004144	0.285375025	16.53008709	19.93322027	0.556199852	0.9737	0.644682787	0.952339741	0.73717484	0.850684514	0.044993712	0.007016893	10.50124726	3.444383905	0.661101874	0.2983	0.37162592	0.296637873	0.36606746	0.563431738	0.07539784	0.159865771	18.20306059	10.11791008
Urad	0.102150163	0.0078	0.524132665	0.006711765	0.013845877	0.098812042	0.336945366	0.503351339	17.15704045	5.287557026	0.661101874	0.1397	0.824102178	0.13931151	0.234433308	0.534650076	0.291202101	0.245227678	15.50818777	4.490784368	0.315282714	0.5138	0.864651642	0.517915345	0.487484344	0.661303384	0.149895088	0.090250954	18.57719805	1.505650585
Tmem147os.1	0.116326509	0.0666	0.933962926	0.063076062	0.098677502	0.285639722	0.384593874	0.324676999	13.46669762	1.813052259	1	0.8925	0.201996747	0.902211164	0.489032773	0.715302581	0.178110098	0.014725437	19.46794388	0.201504348	1	0.7291	0.984745248	0.737448746	0.843335383	0.890838546	0.260339387	0.042913523	1.808897758	0.511814119
Nrep	0.018556578	0.0058	0.83186572	0.006084571	0.01020785	0.08315995	0.853065105	0.509854828	13.90510124	68.88625326	0.000539749	0.0055	0.281139337	0.015638985	0.001902921	0.056788825	0.643161453	0.443010347	7.709896462	36.52934314	0.004570472	0.0004	0.6677059	0.005921097	0.001384475	0.025394887	0.99203158	0.51164287	9.725980081	38.10477642
Pdcd11	0.025421137	0.0119	0.924167053	0.014007704	0.020424597	0.123052567	0.116801971	0.45132014	11.34830827	16.3396215	0.779666933	0.5503	0.855926347	0.549882493	0.657172197	0.807865249	0.04411987	0.082408089	19.60189152	6.657174786	1	0.2323	0.802807454	0.233894153	0.369486162	0.566556833	0.069950814	0.187783045	17.93748742	12.02818891
Gm15675	0.025421137	0.0373	0.148474479	0.03432262	0.039208973	0.174870515	0.362681896	0.379446343	14.20252131	5.675969394	1	0.5727	0.914311204	0.554599654	0.708850745	0.834610171	0.189086255	0.08128364	18.78845254	2.979062077	1	0.3681	0.789106973	0.365010831	0.517896354	0.684495397	0.188754778	0.134651316	11.49786182	3.039181149
Creb3	1	0.416	0.844803794	0.4242516	0.575983379	0.723268672	0.040584849	0.115858092	18.00921784	13.73068811	1	0.6814	0.782734943	0.685428352	0.76862767	0.865386009	0.023325897	0.05292498	14.64444038	8.27708639	0.045922388	0.0163	0.854366669	0.014204146	0.02585683	0.133304087	0.095688298	0.450277373	18.03374877	27.27784381
Unc5b	0.009488656	0.0279	0.8610268	0.030587055	0.02284588	0.131211008	0.270020099	0.389251981	11.78296512	18.90636417	0.102150163	0.0051	0.454010298	0.004580421	0.009381059	0.129065039	0.221462043	0.528135138	12.61037646	25.32386576	0.060621375	0.0325	0.403030604	0.02559433	0.045036212	0.180827903	0.215735622	0.404078745	13.41372983	13.10103063
Cd276	0.986359295	0.3149	0.99177691	0.304501247	0.471598526	0.646301097	0.588614896	0.156729417	13.58378397	1.147465373	1	0.9202	0.644715163	0.919410443	0.846480882	0.90712679	0.059930905	0.01204066	14.01820551	0.369837656	0.720384404	0.2345	0.818555878	0.237314694	0.360749779	0.558711924	0.377701292	0.186106605	3.810391606	1.6202251
Rpl18-ps2	0.206707582	0.4048	0.026196763	0.397442984	0.083338808	0.261903126	0.101177066	0.124068004	19.10808843	30.4030111	0.912534635	0.255	0.458019055	0.248593078	0.356399164	0.629102724	0.075348101	0.1807201	13.45930309	39.79321409	0.556199852	0.2777	0.935219118	0.285510963	0.401176096	0.592685141	0.099595692	0.164426233	9.741767838	27.61890384
Gm38357	0.000264145	0.0012	0.898882543	0.000748149	0.000671493	0.017311522	1.038131235	0.627725018	11.72433174	4.928708865	0.069871951	0.3078	0.910035412	0.308050786	0.18259976	0.480743838	0.711351306	0.155336065	6.375420151	2.465469635	0.079122527	0.0211	0.949676323	0.044227947	0.047792512	0.1866468	1.039579239	0.357247614	9.142182474	4.323097039
Mfn1	0.013363847	0.0312	0.885059647	0.027151589	0.027616651	0.145383986	0.109192867	0.399209519	14.75660467	30.62189716	1	0.6913	0.685543122	0.692488171	0.747759235	0.855947146	0.015220471	0.051529357	15.0853646	7.492747356	0.102150163	0.0637	0.813189227	0.061803013	0.093243867	0.269484276	0.097607141	0.326596293	12.42379373	21.19877
Apeh	0.556199852	0.2224	0.874776826	0.227520192	0.338046811	0.540970247	0.085774969	0.190963119	15.03695576	19.87612913	0.060621375	0.0473	0.081579716	0.043404687	0.054843792	0.299821747	0.102197823	0.358922519	11.6825228	23.35681509	0.009488656	0.011	0.675303697	0.01012686	0.013489533	0.092716461	0.110362592	0.474989871	8.276784322	31.50964526
Serpina6	0.004570472	0.0208	0.842087957	0.06053408	0.014055809	0.099656026	0.276636915	0.328542965	13.29493213	218.5670869	0.000197643	0.0005	0.88618479	0.000166174	0.000305844	0.021695842	0.469306316	0.691735251	8.33061491	304.4411688	9.76775E-07	0	0.499925257	1.50116E-07	0	0	0.490523469	0.853902963	9.566082364	362.6243623
Armcx4	1	0.51	0.912141411	0.515215637	0.666884468	0.782547397	0.178431584	0.090931904	18.51290591	1.368950546	1	0.8444	0.881271282	0.849405776	0.889622166	0.928662214	0.129102979	0.02324799	5.98839648	0.932852051	0.315282714	0.1379	0.932612224	0.139458438	0.214290609	0.420221238	0.233367065	0.245115401	14.95735898	2.591610671
Mrpl48-ps	1	0.9118	0.926294409	0.912808409	0.936368547	0.950974987	0.167282065	0.01306616	16.7515672	0.726088322	1	0.9038	0.012922285	0.908604054	0.049632274	0.287411381	0.066042384	0.013722501	10.50906784	0.671546414	1	0.5437	0.601138799	0.554844149	0.634410405	0.762398641	0.027099038	0.08122558	10.09620725	1.826554239
Gm45792	1	0.3425	0.866686598	0.334269827	0.495962689	0.66515708	0.37029658	0.145444786	2.376312972	3.640416864	0.002059706	0.0192	0.898514006	0.077648548	0.007251881	0.112539866	0.808032623	0.304763979	7.64514163	6.563594163	0.021988857	0.0176	0.646904333	0.020959263	0.026393375	0.134984722	0.648353923	0.42022507	4.394678614	5.962798316
Ciapin1	1	0.7032	0.00042501	0.708836608	0.001697275	0.030058992	0.031581225	0.048343158	20.91360876	11.53529152	0.165047104	0.2659	0.675303697	0.268573967	0.266242932	0.559911298	0.096204517	0.17166545	17.79375243	36.86070777	0.018556578	0.0286	0.569135435	0.033881594	0.033298403	0.153091529	0.161124296	0.380555568	22.77940122	56.27591982
Cyc1	0.556199852	0.3443	0.928394628	0.34536268	0.461095436	0.638897697	0.050941913	0.141456641	12.25381564	41.30244164	1	0.6424	0.088714821	0.648069841	0.260217103	0.555162541	0.049523787	0.060519339	13.24898127	41.9429696	0.03437867	0.0524	0.656652532	0.05765742	0.059667233	0.210913828	0.099564778	0.333087252	11.19378987	69.69072039
Gpc1	1	0.6931	0.602215823	0.692013211	0.720930295	0.818118023	0.100869082	0.051622871	16.54941297	3.419971356	1	0.5028	0.93140284	0.511952483	0.664913739	0.811406628	0.131582709	0.091759015	6.688745236	4.546633902	0.384198835	0.32	0.928770203	0.329890201	0.40667669	0.597562678	0.133035014	0.147050255	1.600411945	5.456264172
C2cd2l	0.006637403	0.0332	0.255137365	0.03011181	0.018356132	0.11489579	0.157215189	0.390571198	14.11201135	78.00532374	1	0.4889	0.936403482	0.470575406	0.641191928	0.800528561	0.060550913	0.102653671	13.30434259	22.78215713	0.013363847	0.0027	0.802615589	0.001953141	0.004173445	0.047350716	0.193272794	0.578444925	18.72177382	83.09785175
[truncated: 14,738 more rows]
