# Supplementary material for: mTOR signaling contributes to system-driven rhythmic gene expression in mouse liver
Source: Sci Adv. 2026 Jul 23;12(30):eaec0131. doi: 10.1126/sciadv.aec0131 (PMC13394481; doi:10.1126/sciadv.aec0131)
Supplement: Supplementary file 2 — Tables S1 to S11 [file sciadv.aec0131_tables_s1_to_s11.zip › aec0131_table_s10.xlsx]

## Sheet: Data Key & Explanation
	Data Key & Explanation
Chemical Annotation	The column IDs for the metabolites in each of the above sets is "CHEM_ID" from this table. Use this table to find the name of the metabolite and other identifiers
Sample MetaData	A combination of client-reported and Metabolon-generated metadata linked to each sample analyzed (e.g. age, race, BMI, client-ID, etc.).
Peak Area Data	These are the unnormalized peak areas (i.e. total ion counts, integrated area-under-the-curve).
Batch-normalized Data	For each metabolite, the raw values in the experimental samples are divided by the median of those samples in each instrument batch, giving each batch and thus the metabolite a median of one. For studies containing < 144 total samples, typically no batch normalization is required and the Batch-normalized data simply reflect median-scaled raw data. Please see "Batch and Batch Correction" section b…
Batch-norm-Imputed Data	To remove batch variability, for each metabolite, the values in the experimental samples are divided by the median of those samples in each instrument batch, giving each batch and thus the metabolite a median of one. For each metabolite, the minimum value across all batches in the median scaled data is imputed for the missing values
Protein/DNA/Osmo/Mass/Vol-Normalized Data	For each sample, the Batch-normalized data is divided by the value of the normalizer. Then each metabolite is re-scaled to have median = 1 (divide the new values by the overall median for each metabolite). Then imputation is performed.
Log-Transformed Data	The Batch-norm-Imputed Data (or protein, volume, etc. normalized data if applicable) is transformed using the natural log. Metabolomic data typically displays a log-normal distribution, therefore, the log-transformed data is used for statistical analyses.
	The purpose of normalizing the data is to remove the instrument batch effects. The batch IDs for each arm of the platform are indicated by the LC Pos Early, LC Pos Late, LC Neg, and LC Polar. Note: there may be blank values for BATCH if there is not the corresponding sample on each arm of the platform (this typically occurs with the QC matrix samples)
Biochemical Name	Indicates a compound that has been confirmed based on an authentic chemical standard and we are highly confident in its identity. (Metabolomics Standards Initiative Tier 1 identification)
Biochemical Name*	Indicates a compound that has not been confirmed based on a standard, but we are confident in its identity. (Not Tier 1)
Biochemical Name**	Indicates a compound for which a standard is not available, but we are reasonably confident in its identity or the information provided. (Not Tier 1)
Biochemical Name (#) or [#]	Indicates a compound that is a structural isomer of another compound in the Metabolon spectral library. For example, a steroid that may be sulfated at one of several positions that are indistinguishable by the mass spectrometry data or a diacylglycerol for which more than one stereospecific molecule exists.
	Additional Definitions/Details
Missing Values/Compound Missingness	Missing metabolite values in an untargeted metabolomic dataset can typically be attributed to the signal falling below the limit of detection, which is influenced by several factors including, but not limited to, the sample amount available for extraction, sample type, extraction method, compound ionization efficiency, compound abundance, and compound reactivity. The untargeted metabolomics platf…
Imputation	Imputation is the process of replacing missing values in a dataset. Non-targeted metabolomics data usually contains missing values. When missing values are left blank in the data analysis, but are the result of falling below the limit of detection rather than a random event such as a random processing error (“missing-at-random”), the false negative rate increases, which weakens the statistical po…
Batch and Batch correction	For studies involving samples run over multiple days, it is necessary to normalize the data across the batches to generate the Batch-normalized data and correct for minor instrument technical variation from batch to batch. Essentially, each compound is corrected in instrument batch blocks by registering the medians of each batch to equal one (1.00) and normalizing each data point proportionately …
	Chemical Annotation Descriptions
CHEM ID	Unique identifier for each biochemical. CHEM IDs are listed in the top row of the data tabs and should be used to identify biochemicals in these tabs by referencing column A in the Chemical Annotation tab.
PATHWAY SORTORDER	An internally-generated number intended for sorting compounds by biochemical SUPER PATHWAY and SUB PATHWAY
CHEMICAL NAME	The name of the identified biochemical
PLOT NAME	A shorter name of the identified biochemical, convenient for plotting
	Definition
SUPER PATHWAY	The general biochemical class assigned to the identified biochemical (e.g. lipid, amino acid, carbohydrate, etc.) intended for sorting compounds by broad biochemical classes
SUB PATHWAY	A more specific biochemical class assigned to the identified biochemical (e.g. TCA cycle, monoacylglycerols, etc.) intended for grouping/sorting compounds by biochemical pathway/class
PLATFORM	The Metabolon untargeted metabolomics platform consists of four different methods (i.e. Pos Late, Pos Early, Polar, and Neg). This column indicates which method was used to report the values associated with the detected biochemical.
PUBCHEM	A unique numerical identifier assigned by the National Center for Biotechnology Information (NCBI) and searchable in the PubChem database
KEGG	An alphanumeric compound identifier and link to compound information in the Kyoto Encyclopedia of Genes and Genomes (KEGG)
HMDB	An alphanumeric compound identifier and link to compound information maintained by the Human Metabolome Database (HMDB)
COMP ID	An internally-generated Metabolon compound identifier
TYPE	Indicates whether a compound is named or unnamed/unknown. An unnamed/unknown molecule is reported based on a unique molecular signature including its retention time, accurate mass, and fragmentation pattern as well as its recurrent nature.
INCHIKEY	IUPAC textual chemical identifier derived from INChI
SMILES	Simplified molecular-input line-entry system (SMILES) line notation string for the identified molecule
CHEMSPIDER	A numerical identifier for the identified molecule as maintained in the ChemSpider database
CAS	A unique numerical identifier assigned by the Chemical Abstracts Service (CAS) to every chemical substance described in the open scientific literature
	Sample Metadata/Descriptors
	Definition
PARENT SAMPLE NAME	An internally-generated Metabolon sample Identifier
NEG, POLAR, POS EARLY, POS LATE	Batch identifiers for a given platform arm. Corresponds to the PLATFORM column in "Chemical Annotation"
© Metabolon, Inc. All rights reserved. The Metabolon name, logo and related trademarks and service marks, owned by Metabolon, Inc. are registered and/or used in the United States and many foreign countries. Any use, copying or reproduction of the trademarks, logos, information, images or designs contained in this document is strictly prohibited without the prior written permission of Metabolon, I…

## Sheet: Chemical Annotation
CHEM_ID	LIB_ID	COMP_ID	CHRO_LIB_ENTRY_ID	SUPER_PATHWAY	SUB_PATHWAY	PATHWAY_SORTORDER	TYPE	INCHIKEY	SMILES	CHEMICAL_NAME	PLOT_NAME	CAS	CHEMSPIDER	HMDB	KEGG	PUBCHEM	PLATFORM
35	400	42370	166164	Amino Acid	Glutamate Metabolism	64	NAMED	DWAKNKKXGALPNW-UHFFFAOYSA-N	OC(C1CCC=N1)=O	S-1-pyrroline-5-carboxylate	S-1-pyrroline-5-carboxylate	2906-39-0	10140206	HMDB0001301	C04322	11966181	Pos Early
49	400	1408	155357	Amino Acid	Polyamine Metabolism	545	NAMED	KIDHWZJUCRJVML-UHFFFAOYSA-N	NCCCCN	putrescine	putrescine	110-60-1	13837702	HMDB0001414	C00134	1045	Pos Early
50	400	485	155305	Amino Acid	Polyamine Metabolism	553	NAMED	ATHGHQPFGPMSJY-UHFFFAOYSA-N	NCCCCNCCCN	spermidine	spermidine	124-20-9	1071	HMDB0001257	C00315	1102	Pos Early
55	400	27665	155829	Cofactors and Vitamins	Nicotinate and Nicotinamide Metabolism	4336	NAMED	LDHMAVIPBRSVRG-UHFFFAOYSA-N	C[N+]1=CC(C([NH-])=O)=CC=C1	1-methylnicotinamide	1-methylnicotinamide	1005-24-9	8305504	HMDB0000699	C02918	457	Pos Early
62	209	38395	143675	Lipid	Fatty Acid, Dihydroxy	2048	NAMED	CQSLTKIXAJTQGA-FLIBITNWSA-N	CCCCCC(C(C/C=C\CCCCCCCC(O)=O)O)O	12,13-DiHOME	12,13-DiHOME	263399-35-5	8412123	HMDB0004705	C14829	10236635	Neg
71	400	437	155303	Amino Acid	Tryptophan Metabolism	295	NAMED	DUUGKQCEGZLZNO-UHFFFAOYSA-N	OC1=CC=C(NC=C2CC(O)=O)C2=C1	5-hydroxyindoleacetate	5-hydroxyindoleacetate	54-16-0	1760	HMDB0000763	C05635	1826	Pos Early
73	400	37465	156389	Nucleotide	Pyrimidine Metabolism, Cytidine containing	4270	NAMED	NMPZCCZXCOMSDQ-UHFFFAOYSA-N	NC1=NC(N(C2OC(C3OP(O)(OC23)=O)CO)C=C1)=O	cytidine 2',3'-cyclic monophosphate	cytidine 2',3'-cyclic monophosphate	15718-51-1	369711	HMDB0011691	C02354	23421172	Pos Early
92	305	38347	147843	Amino Acid	Lysine Metabolism	127	NAMED	FGSBNBBHOZHUBO-UHFFFAOYSA-N	OC(C(CCCC(O)=O)=O)=O	2-oxoadipate	2-oxoadipate	3184-35-8	70	HMDB0000225	C00322	71	Polar
93	305	528	146398	Energy	TCA Cycle	1463	NAMED	KPGXRSRHYNQIFN-UHFFFAOYSA-N	O=C(C(O)=O)CCC(O)=O	alpha-ketoglutarate	alpha-ketoglutarate	328-50-7,22202-68-2,305-72-6	50	HMDB0000208	C00026	51	Polar
98	209	1417	124553	Amino Acid	Tryptophan Metabolism	277	NAMED	HCZHHEIFKROPDY-UHFFFAOYSA-N	OC1=C(C=CC=C2)C2=NC(C(O)=O)=C1	kynurenate	kynurenate	492-27-3	3712	HMDB0000715	C01717	3845	Neg
106	209	39764	141932	Nucleotide	Pyrimidine Metabolism, Uracil containing	4236	NAMED	FOGRQMPFHUHIGU-XVFCMESISA-N	O=C1C=CN([C@H]2[C@H](O)[C@H](OP(O)(O)=O)[C@@H](CO)O2)C(N1)=O	uridine 3'-monophosphate (3'-UMP)	uridine 3'-monophosphate (3'-UMP)	35170-03-7,35170-0-7	91753	HMDB0060282	C01368	101543	Neg
111	305	1549	147711	Amino Acid	Leucine, Isoleucine and Valine Metabolism	433	NAMED	DBXBTMSZEOQQDU-UHFFFAOYSA-N	CC(C(O)=O)CO	3-hydroxyisobutyrate	3-hydroxyisobutyrate	2068-83-9	10140307	HMDB0000023,HMDB0000336	C01188,C06001	11966314	Polar
112	305	531	146400	Lipid	Mevalonate Metabolism	3195	NAMED	NPOAOTPXWNWTSH-UHFFFAOYSA-N	CC(CC(O)=O)(CC(O)=O)O	3-hydroxy-3-methylglutarate	3-hydroxy-3-methylglutarate	503-49-1	4573695	HMDB0000355	C03761	1662,5459993	Polar
132	209	1414	124549	Carbohydrate	Glycolysis, Gluconeogenesis, and Pyruvate Metabolism	1254	NAMED	OSJPPGNTCRNQQC-UHFFFAOYSA-N	OC(C(O)=O)COP(O)(O)=O	3-phosphoglycerate	3-phosphoglycerate	80731-10-8	10669764	HMDB0000807	C00597	724	Neg
136	209	22842	124689	Lipid	Primary Bile Acid Metabolism	3473	NAMED	BHQCQFFYRZLCQQ-OLRQUHAPSA-N	O[C@H]1[C@@]2([H])[C@]3([H])CC[C@H]([C@H](C)CCC(O)=O)[C@@]3(C)[C@@H](O)C[C@]2([H])[C@@]4(C)CC[C@@H](O)CC4C1	cholate	cholate	81-25-4		HMDB0000619	C00695	221493	Neg
143	209	38309	143797	Lipid	Fatty Acid, Oxidized	2071	NAMED	JVJFIQYAHPMBBX-FNORWQNLSA-N	CCCCCC(/C=C/C=O)O	4-hydroxynonenal	4-hydroxynonenal	128946-65-6,75899-68-2	1630	HMDB0004362	C21642	5283344	Neg
144	209	541	123169	Amino Acid	Phenylalanine Metabolism	164	NAMED	XQXPVVBIMDBYFF-UHFFFAOYSA-N	OC(CC1=CC=C(C=C1)O)=O	4-hydroxyphenylacetate	4-hydroxyphenylacetate	156-38-7	3881560	HMDB0000020	C00642	127	Neg
171	305	3127	145750	Nucleotide	Purine Metabolism, (Hypo)Xanthine/Inosine containing	4140	NAMED	FDGQSTZJBFJUBT-UHFFFAOYSA-N	O=C1C(N=CN2)=C2N=CN1	hypoxanthine	hypoxanthine	68-94-0	768	HMDB0000157	C00262	790,135398638	Polar
172	400	32352	155912	Nucleotide	Purine Metabolism, Guanine containing	4203	NAMED	UYTPUPDQBNUYGX-UHFFFAOYSA-N	NC(N1)=NC2=C(NC=N2)C1=O	guanine	guanine	73-40-5	744	HMDB0000132	C00242	135398634	Pos Early
173	209	1708	124813	Cofactors and Vitamins	Folate Metabolism	4408	NAMED	OZRNSSUDZOLUSN-UHFFFAOYSA-N	NC1=NC2=C(C(N1)=O)N=C(CN2)CNC3=CC=C(C(NC(C(O)=O)CCC(O)=O)=O)C=C3	7,8-dihydrofolate	7,8-dihydrofolate	4033-27-6	641	HMDB0001056	C00415	135398604	Neg
179	209	38399	143740	Lipid	Fatty Acid, Dihydroxy	2049	NAMED	XEBKSQSGNGRGDW-YFHOEESVSA-N	CCCCC/C=C\CC(C(CCCCCCCC(O)=O)O)O	9,10-DiHOME	9,10-DiHOME	263399-34-4	8142232	HMDB0004704	C14828	9966640	Neg
180	209	1105	125969	Lipid	Long Chain Polyunsaturated Fatty Acid (n3 and n6)	1585	NAMED	OYHQOLUKZRVURQ-HZJYTTRNSA-N	OC(CCCCCCC/C=C\C/C=C\CCCCC)=O	linoleate (18:2n6)	linoleate (18:2n6)	60-33-3	4444105	HMDB0006270,HMDB0000673	C01595	5280450	Neg
182	400	1899	155456	Cofactors and Vitamins	Nicotinate and Nicotinamide Metabolism	4320	NAMED	GJAWHXHKYYXBSV-UHFFFAOYSA-N	OC(C(C=CC=N1)=C1C(O)=O)=O	quinolinate	quinolinate	89-00-9	1037	HMDB0000232	C03722	1066	Pos Early
189	400	1498	155380	Amino Acid	Lysine Metabolism	118	NAMED	MXNRLFUSFKVQSK-UHFFFAOYSA-N	C[N+](C)(CCCCC(C([O-])=O)N)C	N6,N6,N6-trimethyllysine	N6,N6,N6-trimethyllysine	23284-33-5	140379	HMDB0001325	C03793	440120	Pos Early
192	400	37496	156406	Amino Acid	Polyamine Metabolism	546	NAMED	KLZGKIDSEJWEDW-UHFFFAOYSA-N	CC(NCCCCN)=O	N-acetylputrescine	N-acetylputrescine	18233-70-0	109095	HMDB0002064	C02714	122356	Pos Early
194	209	2829	124831	Amino Acid	Methionine, Cysteine, SAM and Taurine Metabolism	443	NAMED	PYUSHNKNPOHWEZ-UHFFFAOYSA-N	CSCCC(C(O)=O)NC=O	N-formylmethionine	N-formylmethionine	4289-98-9	388809	HMDB0001015	C03145	439750	Neg
197	209	42382	124939	Amino Acid	Methionine, Cysteine, SAM and Taurine Metabolism	452	NAMED	ZJUKTBDSGOFHSH-UHFFFAOYSA-N	OC1C(N2C=NC3=C2N=CN=C3N)OC(CSCCC(N)C(O)=O)C1O	S-adenosylhomocysteine (SAH)	S-adenosylhomocysteine (SAH)	979-92-0	16788012	HMDB0000939	C00021	439155	Neg
207	209	2831	123233	Nucleotide	Purine Metabolism, Adenine containing	4162	NAMED	IVOMOUWHDPKRLL-UHFFFAOYSA-N	NC1=NC=NC2=C1N=CN2C3OC(CO4)C(OP4(O)=O)C3O	adenosine 3',5'-cyclic monophosphate (cAMP)	adenosine 3',5'-cyclic monophosphate (cAMP)	60-92-4	268	HMDB0000058	C00575	6076	Neg
208	209	3108	126001	Nucleotide	Purine Metabolism, Adenine containing	4158	NAMED	XTWYTFMLZFPYCI-KQYNXXCUSA-N	NC1=NC=NC2=C1N=CN2[C@@]3([H])[C@@](O)([H])[C@@](O)([H])[C@](COP(OP(O)(O)=O)(O)=O)([H])O3	adenosine 5'-diphosphate (ADP)	ADP	20398-34-9	5800	HMDB0001341	C00008	6022	Neg
209	400	32342	155907	Nucleotide	Purine Metabolism, Adenine containing	4159	NAMED	UDMBCSSLTHHNCD-UHFFFAOYSA-N	NC1=NC=NC2=C1N=CN2C3OC(C(C3O)O)COP(O)(O)=O	adenosine 5'-monophosphate (AMP)	AMP	149022-20-8	10239183	HMDB0000045	C00020	6083	Pos Early
211	400	1553	155395	Nucleotide	Purine Metabolism, Adenine containing	4189	NAMED	OLXZPDWKRNYJJZ-UHFFFAOYSA-N	NC1=C(N=CN2C(CC3O)OC3CO)C2=NC=N1	2'-deoxyadenosine	2'-deoxyadenosine	16373-93-6	13135	HMDB0000101	C00559	13730	Pos Early
212	400	1419	155365	Amino Acid	Polyamine Metabolism	564	NAMED	WUUGFSXJNOTRMR-IOSLPCCCSA-N	NC1=NC=NC2=C1N=CN2[C@H]3[C@H](O)[C@H](O)[C@@H](CSC)O3	5-methylthioadenosine (MTA)	5-methylthioadenosine (MTA)	2457-80-9	388321	HMDB0001173	C00170	439176	Pos Early
215	400	558	155321	Cofactors and Vitamins	Nicotinate and Nicotinamide Metabolism	4346	NAMED	SDMADEZQMYCSNO-UHFFFAOYSA-N	NC1=NC=NC2=C1N=CN2C3OC(C(C3O)O)COP(O)(OP(O)(OC4OC(C(C4O)O)CO)=O)=O	adenosine 5'-diphosphoribose (ADP-ribose)	adenosine 5'-diphosphoribose (ADP-ribose)	68414-18-6	3674071	HMDB0001178	C00301	192	Pos Early
216	400	38325	156507	Nucleotide	Purine Metabolism, (Hypo)Xanthine/Inosine containing	4134	NAMED	NOTGFIUVDGNKRI-UHFFFAOYSA-N	NC(C1=C(N(C2OC(C(C2O)O)COP(O)(O)=O)C=N1)N)=O	AICA ribonucleotide	AICA ribonucleotide	3031-94-5	195	HMDB0001517	C04677	65110	Pos Early
218	305	33434	146950	Nucleotide	Purine Metabolism, (Hypo)Xanthine/Inosine containing	4154	NAMED	NUCLJNSWZCHRKL-UHFFFAOYSA-N	OC(C(NC(N)=O)NC(N)=O)=O	allantoic acid	allantoic acid	99-16-1	198	HMDB0001209	C00499	203	Polar
219	305	1763	147132	Carbohydrate	Pentose Phosphate Pathway	1272	NAMED	YXJDFQJKERBOBM-TXICZTDVSA-N	O[C@@H]1[C@H](O)[C@@H](CO)O[C@@H]1OP(O)(O)=O	ribose 1-phosphate	ribose 1-phosphate	50-99-7,58459-37-3	388373	HMDB0001489	C00620	439236	Polar
229	209	1110	125971	Lipid	Long Chain Polyunsaturated Fatty Acid (n3 and n6)	1591	NAMED	YZXBAPSDXZZRGB-DOFZRALJSA-N	CCCCC/C=C\C/C=C\C/C=C\C/C=C\CCCC(O)=O	arachidonate (20:4n6)	arachidonate (20:4n6)	506-32-1	392692	HMDB0001043	C00219	444899	Neg
231	400	1638	155435	Amino Acid	Urea cycle; Arginine and Proline Metabolism	490	NAMED	ODKSFYDXXFIFQN-UHFFFAOYSA-N	N=C(N)NCCCC(N)C(O)=O	arginine	arginine	1119-34-2	227	HMDB0000517	C00062	6322	Pos Early
232	400	15497	155552	Amino Acid	Urea cycle; Arginine and Proline Metabolism	491	NAMED	KDZOASGQNOPSCU-UHFFFAOYSA-N	NC(C(O)=O)CCCNC(NC(C(O)=O)CC(O)=O)=N	argininosuccinate	argininosuccinate	156637-58-0	805	HMDB0000052	C03406	60150382	Pos Early
233	400	32354	155914	Cofactors and Vitamins	Ascorbate and Aldarate Metabolism	4368	NAMED	CIWBSHSKHKDKBQ-UHFFFAOYSA-N	OCC(O)C1OC(C(O)=C1O)=O	ascorbate (vitamin C)	ascorbate (vitamin C)	134-03-2,50-81-7	10189562	HMDB0000044	D00018,C00072	54670067	Pos Early
234	400	443	155304	Amino Acid	Alanine and Aspartate Metabolism	36	NAMED	CKLJMWTZIZZHCS-UHFFFAOYSA-N	NC(C(O)=O)CC(O)=O	aspartate	aspartate	56-84-8	5745	HMDB0000191	C00049	5960	Pos Early
240	209	32197	123321	Amino Acid	Tyrosine Metabolism	186	NAMED	JVGVDSSUAVXRDY-UHFFFAOYSA-N	OC(C(O)=O)CC1=CC=C(O)C=C1	3-(4-hydroxyphenyl)lactate	3-(4-hydroxyphenyl)lactate (HPLA)	6482-98-0	9010	HMDB0000755	C03672	9378	Neg
241	305	566	147094	Amino Acid	Phenylalanine Metabolism	155	NAMED	BTNMPGBKDVTSJY-UHFFFAOYSA-N	O=C(C(O)=O)CC1=CC=CC=C1	phenylpyruvate	phenylpyruvate	156-06-9	972	HMDB0000205	C00166	997	Polar
244	400	55	155295	Nucleotide	Pyrimidine Metabolism, Uracil containing	4259	NAMED	UCMIRNVEIXFBKS-UHFFFAOYSA-N	NCCC(O)=O	beta-alanine	beta-alanine	107-95-9,56-41-7	234	HMDB0000056	C00099	239	Pos Early
249	400	1768	155446	Amino Acid	Histidine Metabolism	86	NAMED	CQOVPNPJLQNMDC-ZETCQYMHSA-N	OC([C@H](CC1=CNC=N1)NC(CCN)=O)=O	carnosine	carnosine	305-84-0	388363	HMDB0000033	C00386	439224	Pos Early
250	402	2137	158009	Cofactors and Vitamins	Hemoglobin and Porphyrin Metabolism	4432	NAMED	QBUVFDKTZJNUPP-YBRAVLHJSA-N	CC1=C(/C=C(N2)/C(C=C)=C(C)C2=O)NC(/C=C3C(CCC(O)=O)=C(C)C(/C=C(N4)\C(C)=C(C=C)C4=O)=N\3)=C1CCC(O)=O	biliverdin	biliverdin	55482-27-4,55482-27-4	10628548	HMDB0001008	C00500	5280353	Pos Late
252	305	1437	147106	Energy	TCA Cycle	1466	NAMED	KDYFGRWQOYBRFD-UHFFFAOYSA-N	OC(CCC(O)=O)=O	succinate	succinate	110-15-6	1078	HMDB0000254	C00042	1110	Polar
254	305	542	145710	Lipid	Ketone Bodies	1956	NAMED	WHBMMWSBFZVSSR-UHFFFAOYSA-N	CC(O)CC(O)=O	3-hydroxybutyrate (BHBA)	3-hydroxybutyrate (BHBA)	625-72-9	428	HMDB0000442,HMDB0000357,HMDB0000011	C03197,C01089	94318,441,92135	Polar
266	402	63	164177	Lipid	Sterol	3212	NAMED	HVYWMOMLDIMFJA-LBHVWCRMSA-N	CC1(C2C(C)CCCC(C)C)C(CC2)C(CC=C3C4(CC[C@H](O)C3)C)C4CC1	cholesterol	cholesterol	57-88-5	4937803	HMDB0000067	C00187	5997,6432564,11025495	Pos Late
267	400	34396	156099	Lipid	Phospholipid Metabolism	2251	NAMED	YHHSONZFOIEMCP-UHFFFAOYSA-N	C[N+](C)(CCOP(O)([O-])=O)C	choline phosphate	phosphocholine	72556-74-2	119298	HMDB0001565	C00588	1014	Pos Early
269	209	62804	220430	Amino Acid	Glutathione Metabolism	601	NAMED	JYKWMJBUIXNJOG-JHKACSFWSA-N	O[C@H]1[C@H](N2C(N=CN=C3N)=C3N=C2)O[C@H](COP(OP(OCC(C)(C)C(C(NCCC(NCCSSC[C@@H](C(NCC(O)=O)=O)NC(CC[C@@H](C(O)=O)N)=O)=O)=O)O)(O)=O)(O)=O)[C@H]1OP(O)(O)=O	CoA-glutathione*	CoA-glutathione*	6477-52-7	10128089		C00920	46873828	Neg
270	209	46322	145265	Cofactors and Vitamins	Pantothenate and CoA Metabolism	4363	NAMED	RGJOEKWQDUBAIZ-UHFFFAOYSA-N	CC(COP(O)(OP(O)(OCC1OC(N2C=NC3=C2N=CN=C3N)C(C1OP(O)(O)=O)O)=O)=O)(C(C(NCCC(NCCS)=O)=O)O)C	coenzyme A	CoA	85-61-0,18439-24-2	311	HMDB0001423	C00010	87642	Neg
272	209	5983	126005	Lipid	Corticosteroids	3317	NAMED	OMFXVFTZEKFJBZ-UHFFFAOYSA-N	CC(C(CC1)=CC2=O)(CC2)C3C1C(CCC4C(CO)=O)C4(C)CC3O	corticosterone	corticosterone	50-22-6	5550	HMDB0001547	C02140	5753	Neg
275	400	513	155307	Amino Acid	Creatine Metabolism	537	NAMED	DDRJAANPRJIHGJ-UHFFFAOYSA-N	CN(C(N1)=N)CC1=O	creatinine	creatinine	60-27-5	568	HMDB0000562	C00791	588	Pos Early
278	400	35637	156206	Amino Acid	Glutathione Metabolism	584	NAMED	ZUKPVRWZDMRIEO-UHFFFAOYSA-N	NC(C(NCC(O)=O)=O)CS	cysteinylglycine	cysteinylglycine	19246-18-5	58762	HMDB0000078	C01419	439498	Pos Early
280	209	2841	127537	Nucleotide	Pyrimidine Metabolism, Cytidine containing	4266	NAMED	ZWIADYZPOWUWEW-UHFFFAOYSA-N	NC1=NC(N(C2OC(C(C2O)O)COP(O)(OP(O)(O)=O)=O)C=C1)=O	cytidine diphosphate	cytidine diphosphate	34393-59-4	5902	HMDB0001546	C00112	6132	Neg
282	400	2372	155469	Nucleotide	Pyrimidine Metabolism, Cytidine containing	4267	NAMED	IERHLVCPSMICTF-UHFFFAOYSA-N	NC1=NC(N(C2OC(C(C2O)O)COP(O)(O)=O)C=C1)=O	cytidine 5'-monophosphate (5'-CMP)	CMP	63-37-6	5414497	HMDB0000095	C00055	6131	Pos Early
290	305	580	146412	Carbohydrate	Aminosugar Metabolism	1420	NAMED	XHMJOUIAFHJHBW-UHFFFAOYSA-N	NC1C(OC(C(C1O)O)COP(O)(O)=O)O	glucosamine-6-phosphate	glucosamine-6-phosphate	3616-42-0	8013767	HMDB0001254	C00352	440997	Polar
291	305	31260	147190	Carbohydrate	Glycolysis, Gluconeogenesis, and Pyruvate Metabolism	1241	NAMED	NBSCHQHZLSJFNQ-UHFFFAOYSA-N	OC1OC(C(C(C1O)O)O)COP(O)(O)=O	glucose 6-phosphate	glucose 6-phosphate	103192-55-8	19952394	HMDB0001401	C00092	5958	Polar
297	402	17747	158164	Lipid	Sphingosines	3179	NAMED	WWUZIQQURGPMPG-CCEZHUSRSA-N	CCCCCCCCCCCCC/C=C/C(C(CO)N)O	sphingosine	sphingosine	123-78-4	4510275	HMDB0000252	C00319	5280335	Pos Late
298	400	533	155313	Nucleotide	Pyrimidine Metabolism, Cytidine containing	4280	NAMED	NCMVOABPESMRCP-UHFFFAOYSA-N	NC1=NC(N(C2CC(C(O2)COP(O)(O)=O)O)C=C1)=O	2'-deoxycytidine 5'-monophosphate	dCMP	1032-65-1	5414501	HMDB0001202	C00239	13945	Pos Early
301	209	34302	126135	Cofactors and Vitamins	Ascorbate and Aldarate Metabolism	4372	NAMED	SBJKKFFYIZUCET-UHFFFAOYSA-N	OCC(C1OC(C(C1=O)=O)=O)O	dehydroascorbate	dehydroascorbate	490-83-5	812	HMDB0001264	C05422	440667	Neg
302	209	1114	125714	Lipid	Secondary Bile Acid Metabolism	3499	NAMED	KXGVEGMKQFWNSR-OHAQSFBXSA-N	CC12[C@@]([C@]3([H])CC[C@]4([H])C[C@H](O)CC[C@]4(C)[C@@]3([H])C[C@@H]2O)([H])CC[C@]1([H])[C@]([H])(C)CCC(O)=O	deoxycholate	deoxycholate	83-44-3	389318	HMDB0000626	C04483	222528,440355	Neg
309	400	15522	155557	Carbohydrate	Glycolysis, Gluconeogenesis, and Pyruvate Metabolism	1249	NAMED	GNGACRATGGDKBX-UHFFFAOYSA-N	OCC(COP(O)(O)=O)=O	dihydroxyacetone phosphate (DHAP)	dihydroxyacetone phosphate (DHAP)	102783-56-2	3833110	HMDB0001473	C00111	668	Pos Early
310	400	15705	155581	Amino Acid	Methionine, Cysteine, SAM and Taurine Metabolism	459	NAMED	ILRYLPWNYFXEMH-UHFFFAOYSA-N	OC(C(CCSCC(N)C(O)=O)N)=O	cystathionine	cystathionine	535-34-2	811	HMDB0000099	C02291	439258	Pos Early
311	400	15128	155533	Amino Acid	Methionine, Cysteine, SAM and Taurine Metabolism	456	NAMED	FFFHZYDWPBMWHY-UHFFFAOYSA-N	O=C(C(CCS)N)O	homocysteine	homocysteine	454-29-5	757	HMDB0000742	C00155	778	Pos Early
313	402	17769	158166	Lipid	Sphingolipid Synthesis	3019	NAMED	OTKJDMGTUTTYMP-UHFFFAOYSA-N	CCCCCCCCCCCCCCCC(C(CO)N)O	sphinganine	sphinganine	3102-56-5	3014	HMDB0000269	C00836	3126	Pos Late
327	209	2134	124607	Cofactors and Vitamins	Riboflavin Metabolism	4353	NAMED	VWWQXMAJTJZDQX-KUIMXZBMSA-N	OC(C(O)C(O)COP(OP(OC[C@H]1O[C@@H](N(C=N2)C3=C2C(N)=NC=N3)[C@H](O)[C@@H]1O)(O)=O)(O)=O)CN(C(C=C(C)C(C)=C4)=C4N=C5C(N6)=O)C5=NC6=O	flavin adenine dinucleotide (FAD)	FAD	146-14-5,84366-81-4	559059	HMDB0001248	C00016	643975	Neg
328	305	1826	152116	Cofactors and Vitamins	Folate Metabolism	4407	NAMED	OVBPIULPVIDEAO-UHFFFAOYSA-N	OC1=C(N=C2CNC3=CC=C(C(NC(C(O)=O)CCC(O)=O)=O)C=C3)C(N=C2)=NC(N)=N1	folate	folate	59-30-3	5815	HMDB0000121	C00504	6037	Polar
330	305	1643	146876	Energy	TCA Cycle	1467	NAMED	VZCYOOQTPOCHFL-OWOJBTEDSA-N	OC(/C=C/C(O)=O)=O	fumarate	fumarate	100-17-8	10197150	HMDB0000134	C00122	444972	Polar
331	400	36738	156248	Peptide	Gamma-glutamyl Amino Acid	650	NAMED	OWQDWQKWSLFFFR-UHFFFAOYSA-N	O=C(O)C(N)CCC(NC(C(O)=O)CCC(O)=O)=O	gamma-glutamylglutamate	gamma-glutamylglutamate	1116-22-9	83831	HMDB0011737	C05282	92865	Pos Early
335	209	15903	128165	Carbohydrate	Nucleotide Sugar	1405	NAMED	LQEBEXMHBLQMDB-UHFFFAOYSA-N	OP(OC1C(O)C(O)C(O)C(C)O1)(OP(O)(OCC2OC(N3C=NC4=C3N=C(NC4=O)N)C(C2O)O)=O)=O	guanosine 5'-diphospho-fucose	guanosine 5'-diphospho-fucose	15839-70-0					Neg
338	305	587	147098	Xenobiotics	Food Component/Plant	4827	NAMED	RGHNJXZEOKUKBD-SQOUGZDYSA-N	OC([C@H](O)[C@@H](O)[C@H](O)[C@H](O)CO)=O	gluconate	gluconate	527-07-1	10240	HMDB0000625	C00257	10690,3085666	Polar
339	305	396	146390	Lipid	Fatty Acid, Dicarboxylate	1677	NAMED	JFCQEDHGNNZCLN-UHFFFAOYSA-N	OC(CCCC(O)=O)=O	glutarate (C5-DC)	glutarate (C5-DC)	110-94-1	3618533	HMDB0000661	C00489	743,4418048	Polar
340	400	58	160611	Amino Acid	Glycine, Serine and Threonine Metabolism	1	NAMED	DHMQDGOQFOQNFH-UHFFFAOYSA-N	NCC(O)=O	glycine	glycine	56-40-6	730	HMDB0000123	C00037	750	Pos Early
342	209	18476	126842	Lipid	Primary Bile Acid Metabolism	3474	NAMED	RFDAIACWWDREDC-FRVQLJSFSA-N	O=C(CNC(CC[C@H]([C@@H]1[C@@]2(C)[C@@H](O)C[C@]3([H])[C@@]4(C)CC[C@@H](O)C[C@@]4([H])C[C@@H](O)[C@@]3([H])[C@]2([H])CC1)C)=O)O	glycocholate	glycocholate	475-31-0,863-57-0	9734	HMDB0000138	C01921	10140	Neg
344	400	43802	157048	Amino Acid	Creatine Metabolism	535	NAMED	BPMFZUMJYQTVII-UHFFFAOYSA-N	NC(NCC(O)=O)=N	guanidinoacetate	guanidinoacetate	352-97-6	743	HMDB0000128	C00581	763	Pos Early
346	209	2848	164711	Nucleotide	Purine Metabolism, Guanine containing	4196	NAMED	QGWNDRXFNXRZMB-UHFFFAOYSA-N	NC1=NC2=C(C(N1)=O)N=CN2C3OC(C(C3O)O)COP(O)(OP(O)(O)=O)=O	guanosine 5'-diphosphate (GDP)	guanosine 5'-diphosphate (GDP)	43139-22-6	8630	HMDB0001201	C00035	135398619	Neg
347	400	2849	155481	Nucleotide	Purine Metabolism, Guanine containing	4197	NAMED	RQFCJASXJCIDSX-UHFFFAOYSA-N	NC1=NC2=C(C(N1)=O)N=CN2C3OC(C(C3O)O)COP(O)(O)=O	guanosine 5'-monophosphate (5'-GMP)	5'- GMP	5550-12-9	741	HMDB0001397	C00144	6804	Pos Early
354	400	1574	155412	Amino Acid	Histidine Metabolism	90	NAMED	NTYJJOPFIAHURM-UHFFFAOYSA-N	NCCC1=CNC=N1	histamine	histamine	51-45-6	753	HMDB0000870	C00388	774	Pos Early
355	209	59	123153	Amino Acid	Histidine Metabolism	72	NAMED	HNDVDQJCIGZPNO-UHFFFAOYSA-N	NC(C(O)=O)CC1=CN=CN1	histidine	histidine	5934-29-2	752	HMDB0000177	C00135	6274	Neg
358	305	590	146416	Amino Acid	Methionine, Cysteine, SAM and Taurine Metabolism	476	NAMED	VVIUBCNYACGLLV-UHFFFAOYSA-N	NCCS(O)=O	hypotaurine	hypotaurine	300-84-5	96959	HMDB0000965	C00519	107812	Polar
361	209	1123	123191	Nucleotide	Purine Metabolism, (Hypo)Xanthine/Inosine containing	4139	NAMED	UGQMRVRMYYASKQ-KQYNXXCUSA-N	O[C@H]1[C@H](N2C(N=CN=C3O)=C3N=C2)O[C@H](CO)[C@H]1O	inosine	inosine	58-63-9	21241953	HMDB0000195	C00294	6021	Neg
362	305	2133	146454	Nucleotide	Purine Metabolism, (Hypo)Xanthine/Inosine containing	4138	NAMED	GRSZFWQUAKGDAV-UHFFFAOYSA-N	OC1C(C(N2C=NC3=C2N=CNC3=O)OC1COP(O)(O)=O)O	inosine 5'-monophosphate (IMP)	inosine 5'-monophosphate (IMP)	4691-65-0	5482599	HMDB0000175	C00130	8582	Polar
363	305	1124	145716	Lipid	Inositol Metabolism	2219	NAMED	CDAISMWEOUEBRE-GPIVLXJGSA-N	O[C@@H]1[C@@H](O)[C@H](O)[C@H](O)[C@H](O)[C@H]1O	myo-inositol	myo-inositol	87-89-8	10239179	HMDB0000211	C00137	892	Polar
370	305	43849	149790	Lipid	Inositol Metabolism	2228	NAMED	INAPMGSXUVUWAF-PTQMNWPWSA-N	O[C@@H]1[C@H]([C@@H]([C@H]([C@H]([C@H]1O)O)OP(O)(O)=O)O)O	inositol 1-phosphate (I1P)	inositol 1-phosphate (I1P)	106032-59-1,573-35-3	17215924	HMDB0000213	C01177	440194	Polar
376	400	1125	155350	Amino Acid	Leucine, Isoleucine and Valine Metabolism	390	NAMED	AGPKZVBTJJNPAG-UHFFFAOYSA-N	NC(C(O)=O)C(C)CC	isoleucine	isoleucine	73-32-5	769	HMDB0000172	C06418,C00407,C16424	6306	Pos Early
381	305	6146	147948	Amino Acid	Lysine Metabolism	125	NAMED	OYIFNHCXNCRBQI-UHFFFAOYSA-N	OC(CCCC(N)C(O)=O)=O	2-aminoadipate	2-aminoadipate	1118-90-7,542-32-5	456	HMDB0000510	C00956	92136	Polar
382	305	47089	180870	Amino Acid	Methionine, Cysteine, SAM and Taurine Metabolism	487	NAMED	XVOYSCVBGLVSOL-UHFFFAOYSA-N	O=C(O)C(N)CS(=O)(O)=O	3-sulfo-alanine	3-sulfo-alanine	498-40-8	65718	HMDB0002757	C00506	72886	Polar
391	400	2132	155460	Amino Acid	Urea cycle; Arginine and Proline Metabolism	499	NAMED	RHGKLRLOHDJJDR-UHFFFAOYSA-N	NC(C(O)=O)CCCNC(N)=O	citrulline	citrulline	372-75-8	810	HMDB0000904	C00327	9750	Pos Early
392	400	1495	155377	Amino Acid	Lysine Metabolism	124	NAMED	ZDGJAHTZVHVLOT-UHFFFAOYSA-N	NC(C(O)=O)CCCCNC(C(O)=O)CCC(O)=O	saccharopine	saccharopine	997-68-2	141086	HMDB0000279	C00449	160556	Pos Early
397	400	60	155300	Amino Acid	Leucine, Isoleucine and Valine Metabolism	337	NAMED	ROHFNLRQFUQHCH-YFKPBYRVSA-N	O=C([C@H](CC(C)C)N)O	leucine	leucine	61-90-5		HMDB0000687	C00123	6106	Pos Early
407	400	1301	155354	Amino Acid	Lysine Metabolism	107	NAMED	KDXKERNSBIXSRK-UHFFFAOYSA-N	NC(C(O)=O)CCCCN	lysine	lysine	56-87-1	5747	HMDB0003405	C00739,C00047	5962	Pos Early
409	305	1303	145720	Energy	TCA Cycle	1469	NAMED	BJEPYKJPYRNKOW-UHFFFAOYSA-N	OC(C(O)=O)CC(O)=O	malate	malate	6915-15-7	510	HMDB0031518,HMDB0000156,HMDB0000744	C00149,C00711,C00497	525	Polar
415	400	1302	155355	Amino Acid	Methionine, Cysteine, SAM and Taurine Metabolism	440	NAMED	FFEARJCKVFRZRR-UHFFFAOYSA-N	CSCCC(N)C(O)=O	methionine	methionine	63-68-3	5907	HMDB0000696	C00073	6137	Pos Early
418	305	1496	145730	Lipid	Fatty Acid Metabolism (also BCAA Metabolism)	1792	NAMED	ZIYVHBGGAOATLY-UHFFFAOYSA-N	O=C(C(C(O)=O)C)O	methylmalonate (MMA)	methylmalonate (MMA)	516-05-2	473	HMDB0000202	C02170	487	Polar
424	209	1336	125720	Lipid	Long Chain Saturated Fatty Acid	1528	NAMED	IPCSVZSSVZVIGE-UHFFFAOYSA-N	OC(CCCCCCCCCCCCCCC)=O	palmitate (16:0)	palmitate (16:0)	57-10-3	960	HMDB0000220	C00249	985	Neg
428	209	31475	124695	Cofactors and Vitamins	Nicotinate and Nicotinamide Metabolism	4329	NAMED	BOPGDPNILDQYTO-JTDWVUTFSA-N	O[C@@H]([C@H]1O)[C@H](O[C@H]1COP(OP(OC[C@H]2O[C@@H](N(C=CC3)C=C3C(N)=O)[C@H](O)[C@@H]2O)(O)=O)(O)=O)N4C(N=CN=C5N)=C5N=C4	nicotinamide adenine dinucleotide reduced (NADH)	NADH	606-68-8,58-68-4	388299	HMDB0001487	C00004	439153	Neg
432	400	594	155332	Cofactors and Vitamins	Nicotinate and Nicotinamide Metabolism	4324	NAMED	DFPAKSUCGFBDDF-UHFFFAOYSA-N	NC(C1=CN=CC=C1)=O	nicotinamide	nicotinamide	98-92-0	911	HMDB0001406	C00153	936	Pos Early
439	209	1358	125724	Lipid	Long Chain Saturated Fatty Acid	1532	NAMED	QIQXTHQIDYTFRH-UHFFFAOYSA-N	CCCCCCCCCCCCCCCCCC(O)=O	stearate (18:0)	stearate (18:0)	57-11-4	5091	HMDB0000827	C01530	5281	Neg
443	305	57751	213349	Lipid	Fatty Acid Metabolism	1501	NAMED	XDUHQPOXLUAVEE-PQIHXCHGSA-N	NC1=NC=NC2=C1N=CN2[C@@H]3O[C@H](COP(O)(OP(OCC(C)(C)[C@H](O)C(NCCC(NCCSC(CCCCCCC/C=C\CCCCCCCC)=O)=O)=O)(O)=O)=O)[C@@H](OP(O)(O)=O)[C@H]3O	oleoyl CoA	oleoyl CoA	1716-06-9	21403005	HMDB0001322	C00510	5497111	Polar
444	400	1493	155375	Amino Acid	Urea cycle; Arginine and Proline Metabolism	494	NAMED	AHLPHDHHMVZTML-BYPYZUCNSA-N	O=C(O)[C@@H](N)CCCN	ornithine	ornithine	3184-13-2	6026	HMDB0000214	C00077	6262	Pos Early
445	305	1505	146440	Nucleotide	Pyrimidine Metabolism, Orotate containing	4227	NAMED	PXQPEWDEAKTCGB-UHFFFAOYSA-N	O=C(C1=CC(O)=NC(O)=N1)O	orotate	orotate	50887-69-9	942	HMDB0000226	C00295	967	Polar
448	400	27727	155840	Amino Acid	Glutathione Metabolism	575	NAMED	YPZRWBKMTBYPTK-BJDJZHNGSA-N	O=C([C@@H](NC(CC[C@@H](C(O)=O)N)=O)CSSC[C@@H](C(NCC(O)=O)=O)NC(CC[C@@H](C(O)=O)N)=O)NCC(O)=O	glutathione, oxidized (GSSG)	glutathione, oxidized (GSSG)	103239-24-3	58835	HMDB0003337	D00031,C00127	65359	Pos Early
452	209	33447	126083	Lipid	Long Chain Monounsaturated Fatty Acid	1547	NAMED	SECPZKHBENQXJG-FPLPWBNLSA-N	CCCCCC\C=C/CCCCCCCC(O)=O	palmitoleate (16:1n7)	palmitoleate (16:1n7)	373-49-9	393216	HMDB0003229	C08362	445638	Neg
460	400	64	155301	Amino Acid	Phenylalanine Metabolism	142	NAMED	COLNVLDHVKWLRT-UHFFFAOYSA-N	NC(C(O)=O)CC1=CC=CC=C1	phenylalanine	phenylalanine	63-91-2	5910	HMDB0000159	C00079	6140	Pos Early
461	400	42109	156915	Energy	Oxidative Phosphorylation	1486	NAMED	NBIIXXVUZAFLBC-UHFFFAOYSA-N	O=P(O)(O)O	phosphate	phosphate	7664-38-2	1032	HMDB0001429	C00009	1061	Pos Early
463	209	597	124535	Carbohydrate	Glycolysis, Gluconeogenesis, and Pyruvate Metabolism	1255	NAMED	DTBNBXWJWCWCIK-UHFFFAOYSA-N	O=P(O)(OC(C(O)=O)=C)O	phosphoenolpyruvate (PEP)	phosphoenolpyruvate (PEP)	10526-80-4	980	HMDB0000263	C00074	1005	Neg
469	402	1510	157932	Lipid	Sphingolipid Synthesis	3022	NAMED	AERBNCYCJBRYDG-KSZLIROESA-N	O[C@@H]([C@@H](O)[C@@H](N)CO)CCCCCCCCCCCCCC	phytosphingosine	phytosphingosine	554-62-1	21238683	HMDB0004610	C12144	122121	Pos Late
480	400	1898	155455	Amino Acid	Urea cycle; Arginine and Proline Metabolism	502	NAMED	ONIBWKKTOPOVIA-UHFFFAOYSA-N	OC(C1CCCN1)=O	proline	proline	147-85-3	128566	HMDB0000162,HMDB0003411	C00148,C000763	8988,145742,614	Pos Early
482	305	527	146396	Carbohydrate	Glycolysis, Gluconeogenesis, and Pyruvate Metabolism	1257	NAMED	JVTAAEKCZFNVCJ-UHFFFAOYSA-N	CC(O)C(O)=O	lactate	lactate	79-33-4	592	HMDB0000190	C00186	612	Polar
491	400	1651	155439	Cofactors and Vitamins	Vitamin B6 Metabolism	4471	NAMED	RADKZDMFGJYCBB-UHFFFAOYSA-N	OC1=C(C)N=CC(CO)=C1C=O	pyridoxal	pyridoxal	65-22-5	1021	HMDB0001545	C00250	1050	Pos Early
492	209	5331	152420	Cofactors and Vitamins	Vitamin B6 Metabolism	4470	NAMED	NGVDGCNFYWLIFO-UHFFFAOYSA-N	O=P(O)(O)OCC1=CN=C(C)C(O)=C1C([H])=O	pyridoxal phosphate	pyridoxal phosphate	41468-25-1,54-47-7	1022	HMDB0001491	C00018	1051	Neg
493	400	3138	155486	Cofactors and Vitamins	Vitamin B6 Metabolism	4469	NAMED	ZMJGSOSNSPKHNH-UHFFFAOYSA-N	NCC1=C(COP(O)(O)=O)C=NC(C)=C1O	pyridoxamine phosphate	pyridoxamine phosphate	529-96-4	1024	HMDB0001555	C00647	1053	Pos Early
496	400	2127	155459	Amino Acid	Glutathione Metabolism	574	NAMED	RWSXRVCMGQZWBV-WDSKDSINSA-N	O=C(N[C@@H](CS)C(NCC(O)=O)=O)CC[C@@H]([C@@](O)=O)N	glutathione, reduced (GSH)	glutathione, reduced (GSH)	70-18-8	111188	HMDB0000125	D00014,C00051	124886	Pos Early
498	402	1806	165222	Cofactors and Vitamins	Vitamin A Metabolism	4450	NAMED	FPIPGXGPPPQFEQ-OVSJKPMPSA-N	C/C(/C=C/C(C(C)(CCC1)C)=C1C)=C\C=C\C(C)=C\CO	retinol (vitamin A)	retinol (vitamin A)	68-26-8	393012	HMDB0000305	C00473	445354	Pos Late
500	400	1827	155451	Cofactors and Vitamins	Riboflavin Metabolism	4352	NAMED	AUNGANRZJHBGPY-UHFFFAOYSA-N	OC(C(O)C(O)CO)CN1C(C=C2C)=C(C=C2C)N=C(C(N3)=O)C1=NC3=O	riboflavin (vitamin B2)	riboflavin (vitamin B2)	83-88-5	431981	HMDB0000244	C00255	493570	Pos Early
501	305	1515	164364	Xenobiotics	Drug - Topical Agents	5982	NAMED	YGSDEFSMJLZEOE-UHFFFAOYSA-N	OC1=C(C(O)=O)C=CC=C1	salicylate	salicylate	69-72-7	331	HMDB0001895	C00805	338	Polar
503	400	1648	155437	Amino Acid	Glycine, Serine and Threonine Metabolism	10	NAMED	MTCFGRXMJLQNBG-REOHCLBHSA-N	OC([C@@H](N)CO)=O	serine	serine	56-45-1	5736	HMDB0000187	C00065	5951	Pos Early
504	400	2342	155468	Amino Acid	Tryptophan Metabolism	292	NAMED	QZAYGJVTTNCVMB-UHFFFAOYSA-N	NCCC1=CNC(C=C2)=C1C=C2O	serotonin	serotonin	153-98-0	5013	HMDB0000259	C00780	5202	Pos Early
507	400	603	155336	Amino Acid	Polyamine Metabolism	560	NAMED	PFNFFQXMRSDOHW-UHFFFAOYSA-N	NCCCNCCCCNCCCN	spermine	spermine	71-44-3	1072	HMDB0001256	C00750	1103	Pos Early
512	400	2125	155458	Amino Acid	Methionine, Cysteine, SAM and Taurine Metabolism	477	NAMED	XOAAWQZATWQOTB-UHFFFAOYSA-N	NCCS(=O)(O)=O	taurine	taurine	107-35-7	1091	HMDB0000251	C00245	1123	Pos Early
519	209	1365	125728	Lipid	Long Chain Saturated Fatty Acid	1525	NAMED	TUNFSRHWOTWDNC-UHFFFAOYSA-N	OC(CCCCCCCCCCCCC)=O	myristate (14:0)	myristate (14:0)	544-63-8	10539	HMDB0000806	C06424	11005	Neg
523	400	15798	164851	Cofactors and Vitamins	Thiamine Metabolism	4442	NAMED	HZSAJDVWZRBGIF-UHFFFAOYSA-N	CC1=NC=C(C[N+]2=CSC(CCOP(O)([O-])=O)=C2C)C(N)=N1	thiamin monophosphate	thiamin monophosphate	532-40-1	2627905	HMDB0002666	C01081	1131,3382778	Pos Early
533	400	1670	155443	Amino Acid	Urea cycle; Arginine and Proline Metabolism	492	NAMED	XSQUKJJJFZCRTK-UHFFFAOYSA-N	O=C(N)N	urea	urea	57-13-6	1143	HMDB0000294	C00086	1176	Pos Early
535	209	606	123185	Nucleotide	Pyrimidine Metabolism, Uracil containing	4239	NAMED	DRTQHJPVMGBUCF-UHFFFAOYSA-N	OC1C(N(C=CC2=O)C(N2)=O)OC(CO)C1O	uridine	uridine	58-96-8	5807	HMDB0000296	C00299	6029	Neg
536	209	52602	165330	Nucleotide	Pyrimidine Metabolism, Uracil containing	4255	NAMED	MXHRCPNRJAMMIM-UHFFFAOYSA-N	O=C(NC1=O)N(C=C1)C(CC2O)OC2CO	2'-deoxyuridine	2'-deoxyuridine	951-78-0	13118	HMDB0000012	C00526	13712	Neg
561	400	57	155297	Amino Acid	Glutamate Metabolism	46	NAMED	WHUUTDBJXJRKMK-VKHMYHEASA-N	O=C(O)[C@@H](N)CCC(O)=O	glutamate	glutamate	56-86-0	591	HMDB0000148	C00025,C00217	33032	Pos Early
563	400	53	155293	Amino Acid	Glutamate Metabolism	47	NAMED	ZDXPYRJPNDTMRX-VKHMYHEASA-N	OC([C@@H](N)CCC(N)=O)=O	glutamine	glutamine	56-85-9	5746	HMDB0000641	C00064	5961	Pos Early
564	400	1284	155352	Amino Acid	Glycine, Serine and Threonine Metabolism	17	NAMED	AYFVYJQAPQTCCC-GBXIJSLDSA-N	N[C@H](C(O)=O)[C@H](O)C	threonine	threonine	72-19-5	6051	HMDB0000167	C00188	6288	Pos Early
565	400	54	155294	Amino Acid	Tryptophan Metabolism	259	NAMED	QIVBCDIJIAJPQS-VIFPVBQESA-N	O=C(O)[C@@H](N)CC1=CNC2=C1C=CC=C2	tryptophan	tryptophan	73-22-3	6066	HMDB0000929	C00078	6305	Pos Early
566	400	1649	155438	Amino Acid	Leucine, Isoleucine and Valine Metabolism	421	NAMED	KZSNJWFQEVHDMF-BYPYZUCNSA-N	N[C@H](C(O)=O)C(C)C	valine	valine	72-18-4	6050	HMDB0000883	C00183	6287	Pos Early
567	400	1504	155382	Cofactors and Vitamins	Nicotinate and Nicotinamide Metabolism	4321	NAMED	PVNIIMVLHYAWGP-UHFFFAOYSA-N	OC(C1=CC=CN=C1)=O	nicotinate	nicotinate	59-67-6	913	HMDB0001488	C00253	938	Pos Early
568	400	2150	155464	Cofactors and Vitamins	Vitamin B6 Metabolism	4468	NAMED	NHZMQXZHNVQTQA-UHFFFAOYSA-N	NCC(C(O)=C(C)N=C1)=C1CO	pyridoxamine	pyridoxamine	58052-48-5	1023	HMDB0001431	C00534	1052	Pos Early
572	305	20488	146506	Carbohydrate	Glycolysis, Gluconeogenesis, and Pyruvate Metabolism	1240	NAMED	WQZGKKKJIJFFOK-DVKNGEFBSA-N	O[C@H]1O[C@H](CO)[C@@H](O)[C@H](O)[C@H]1O	glucose	glucose	50-99-7	71358	HMDB0000122	C00031	5793	Polar
796	305	4968	152126	Amino Acid	Methionine, Cysteine, SAM and Taurine Metabolism	460	NAMED	TYEYBOSBBBHJIV-UHFFFAOYSA-N	OC(C(CC)=O)=O	alpha-ketobutyrate	alpha-ketobutyrate	600-18-0	2829426	HMDB0000005	C00109	58	Polar
798	400	555	155320	Nucleotide	Purine Metabolism, Adenine containing	4166	NAMED	OIRDTQYFTABQOQ-KQYNXXCUSA-N	NC1=NC=NC2=C1N=CN2[C@@]3([H])[C@@](O)([H])[C@@](O)([H])[C@](CO)([H])O3	adenosine	adenosine	58-61-7	54923	HMDB0000050	C00212	60961	Pos Early
799	400	3141	155487	Amino Acid	Glycine, Serine and Threonine Metabolism	7	NAMED	KWIUHFFTVRNATP-UHFFFAOYSA-N	O=C(C[N+](C)(C)C)[O-]	betaine	betaine	107-43-7	19951173,242	HMDB0000043	C00719	247	Pos Early
800	400	1868	155454	Amino Acid	Methionine, Cysteine, SAM and Taurine Metabolism	461	NAMED	XUJNEKJLAYXESH-REOHCLBHSA-N	SC[C@H](N)C(O)=O	cysteine	cysteine	56-89-3,52-90-4	5653	HMDB0000574	C00097	5862	Pos Early
803	305	584	146414	Carbohydrate	Fructose, Mannose and Galactose Metabolism	1370	NAMED	WQZGKKKJIJFFOK-DXQLJALPSA-N	O[C@@H]1C(CO)O[C@@H](O)[C@@H](O)[C@H]1O	mannose	mannose	3458-28-4	141983	HMDB0000169	C00159,C02209,C00936	82308,439680,185698,18950	Polar
806	400	5086	155492	Amino Acid	Glycine, Serine and Threonine Metabolism	6	NAMED	FFDGPVCHZBVARC-UHFFFAOYSA-N	CN(C)CC(O)=O	dimethylglycine	dimethylglycine	1118-68-9	653	HMDB0000092	C03626	673	Pos Early
811	400	1126	155351	Amino Acid	Alanine and Aspartate Metabolism	29	NAMED	QNAYBMKLOCPYGJ-REOHCLBHSA-N	O=C(O)[C@@H](N)C	alanine	alanine	56-41-7	5735	HMDB0000161	C00041	5950	Pos Early
815	400	1299	155353	Amino Acid	Tyrosine Metabolism	167	NAMED	OUYCCCASQSFEME-QMMMGPOBSA-N	N[C@@H](CC1=CC=C(O)C=C1)C(O)=O	tyrosine	tyrosine	60-18-4	5833	HMDB0000158	C00082	6057	Pos Early
818	305	15872	147518	Lipid	Fatty Acid Synthesis	1490	NAMED	OFOBLEOULBTSOW-UHFFFAOYSA-N	O=C(O)CC(O)=O	malonate	malonate	26522-22-85-0,141-82-2	844	HMDB0000691	C00383	867	Polar
821	400	33442	156018	Nucleotide	Pyrimidine Metabolism, Uracil containing	4241	NAMED	PTJWIQPHWPFNBW-GBNDHIKLSA-N	O[C@]1([H])[C@@](O)([H])[C@](CO)([H])O[C@]1(C2=CNC(NC2=O)=O)[H]	pseudouridine	pseudouridine	1445-07-4	21403010	HMDB0000767	C02067	15047	Pos Early
823	305	48990	160586	Carbohydrate	Glycolysis, Gluconeogenesis, and Pyruvate Metabolism	1256	NAMED	LCTONWCANYUPML-UHFFFAOYSA-N	CC(C(O)=O)=O	pyruvate	pyruvate	127-17-3	96901	HMDB0000243	C00022	1060	Polar
825	400	605	155338	Nucleotide	Pyrimidine Metabolism, Uracil containing	4240	NAMED	ISAKRJDGNUQOIC-UHFFFAOYSA-N	O=C(NC=C1)NC1=O	uracil	uracil	66-22-8	1141	HMDB0000300	C00106	1174	Pos Early
827	400	514	155308	Nucleotide	Pyrimidine Metabolism, Cytidine containing	4271	NAMED	UHDGCWIWMRVCDJ-XVFCMESISA-N	OC[C@@H]1[C@H]([C@H]([C@H](N2C(N=C(C=C2)N)=O)O1)O)O	cytidine	cytidine	65-46-3	5940	HMDB0000089	C00475	6175	Pos Early
869	305	2856	146458	Nucleotide	Pyrimidine Metabolism, Uracil containing	4234	NAMED	DJJCXFVJDGTHFX-XVFCMESISA-N	O[C@]1([H])[C@@](O)([H])[C@](COP(O)(O)=O)([H])O[C@]1(N(C=C2)C(NC2=O)=O)[H]	uridine 5'-monophosphate (UMP)	UMP	3387-36-8	1399139	HMDB0000288	C00105	6030	Polar
870	209	5345	124835	Nucleotide	Pyrimidine Metabolism, Uracil containing	4233	NAMED	XCCTYIAWTASOJW-UHFFFAOYSA-N	OC1C(N(C=CC2=O)C(N2)=O)OC(COP(OP(O)(O)=O)(O)=O)C1O	uridine 5'-diphosphate (UDP)	uridine 5'-diphosphate (UDP)	21931-53-3	5809	HMDB0000295	C00015	6031	Neg
871	209	33448	126085	Nucleotide	Pyrimidine Metabolism, Uracil containing	4232	NAMED	PGAVKCOVUIYSFO-XVFCMESISA-N	O[C@]1([H])[C@@](O)([H])[C@](COP(O)(OP(O)(OP(O)(O)=O)=O)=O)([H])O[C@]1(N(C=C2)C(NC2=O)=O)[H]	uridine 5'-triphosphate (UTP)	uridine 5'-triphosphate (UTP)	19817-92-6	5903	HMDB0000285	C00075	6133	Neg
872	209	2183	124827	Nucleotide	Pyrimidine Metabolism, Thymine containing	4294	NAMED	IQFYYKKMVGJFEH-XLPZGREQSA-N	O=C(NC(C(C)=C1)=O)N1[C@]2([C@@]([C@@]([C@@](CO)(O2)[H])(O)[H])([H])[H])[H]	thymidine	thymidine	50-89-5	5585	HMDB0000273	C00214	5789	Neg
873	400	5341	155495	Cofactors and Vitamins	Thiamine Metabolism	4441	NAMED	OHQKBYLHTFYNQF-UHFFFAOYSA-N	NC1=C(C[N+]2=CSC(CC[O-])=C2C)C=NC(C)=N1	thiamin (vitamin B1)	thiamin (vitamin B1)	59-43-8		HMDB0000235	DG00125,C00378,D08580	1130	Pos Early
878	305	577	146410	Carbohydrate	Fructose, Mannose and Galactose Metabolism	1364	NAMED	RFSUNEUAIZKAJO-ARQDHWQXSA-N	OC[C@@]1(O)O[C@H](CO)[C@@H](O)[C@@H]1O	fructose	fructose	57-48-7	5764	HMDB0000660	C00095	2723872	Polar
880	400	554	155319	Nucleotide	Purine Metabolism, Adenine containing	4167	NAMED	GFFGJBXGBJISGV-UHFFFAOYSA-N	NC1=NC=NC2=C1N=CN2	adenine	adenine	73-24-5	185	HMDB0000034	C00147	190	Pos Early
881	400	573	155326	Nucleotide	Pyrimidine Metabolism, Cytidine containing	4272	NAMED	OPTASPLRGRRNAP-UHFFFAOYSA-N	NC1=NC(NC=C1)=O	cytosine	cytosine	71-30-7	577	HMDB0000630	C00380	597	Pos Early
888	209	1642	125736	Lipid	Medium Chain Fatty Acid	1512	NAMED	GHVNFZFCNZKVNT-UHFFFAOYSA-N	CCCCCCCCCC(O)=O	caprate (10:0)	caprate (10:0)	334-48-5	2863	HMDB0000511	C01571	2969	Neg
891	209	1121	125718	Lipid	Long Chain Saturated Fatty Acid	1530	NAMED	KEMQGTRYUADPNZ-UHFFFAOYSA-N	O=C(O)CCCCCCCCCCCCCCCC	margarate (17:0)	margarate (17:0)	506-12-7	10033	HMDB0002259		10465	Neg
892	209	1356	125722	Lipid	Long Chain Saturated Fatty Acid	1534	NAMED	ISYWECDDZWTKFF-UHFFFAOYSA-N	CCCCCCCCCCCCCCCCCCC(O)=O	nonadecanoate (19:0)	nonadecanoate (19:0)	646-30-0	12071	HMDB0000772	C16535	12591	Neg
893	209	1118	125716	Lipid	Long Chain Saturated Fatty Acid	1535	NAMED	VKOBVWXKNCXXDE-UHFFFAOYSA-N	CCCCCCCCCCCCCCCCCCCC(O)=O	arachidate (20:0)	arachidate (20:0)	506-30-9	10035	HMDB0002212	C06425	10467	Neg
913	305	15586	146486	Carbohydrate	Glycogen Metabolism	1317	NAMED	GUBGYTABKSRVRQ-ASMJPISFSA-N	O[C@@H]1[C@H]([C@H](O[C@@H]([C@H]1O)CO)O[C@H]2[C@@H]([C@H]([C@H](O[C@@H]2CO)O)O)O)O	maltose	maltose	6363-53-7	388469	HMDB0000163	C00208	10991489	Polar
914	305	1471	147709	Carbohydrate	Pentose Metabolism	1278	NAMED	PYMYPHUHKUWMLA-LMVFSUKVSA-N	O=C[C@@H]([C@@H]([C@@H](CO)O)O)O	ribose	ribose	50-69-1	4470639	HMDB0000283	C00121	5779	Polar
917	400	512	155306	Amino Acid	Alanine and Aspartate Metabolism	40	NAMED	DCXYFEDJOCDNAF-REOHCLBHSA-N	NC(C[C@H](N)C(O)=O)=O	asparagine	asparagine	70-47-3	6031	HMDB0000168	C00152	6267	Pos Early
922	402	1759	211070	Lipid	Dihydroceramides	3031	NAMED	KZTJQXAANJHSCE-OIDHKYIRSA-N	CCCCCCCCCCCCCCCCCC(N[C@H]([C@H](O)CCCCCCCCCCCCCCC)CO)=O	N-stearoyl-sphinganine (d18:0/18:0)*	N-stearoyl-sphinganine (d18:0/18:0)*	2304-80-5	4446686	HMDB0011761		5283573	Pos Late
923	305	601	145712	Nucleotide	Pyrimidine Metabolism, Orotate containing	4226	NAMED	UFIVEPVSAGBUSI-UHFFFAOYSA-N	O=C(C(NC1=O)CC(N1)=O)O	dihydroorotate	dihydroorotate	155-54-4	628	HMDB03349	C00337	648	Polar
925	209	1644	125738	Lipid	Medium Chain Fatty Acid	1508	NAMED	MNWFXJYAOYHMED-UHFFFAOYSA-N	CCCCCCC(O)=O	heptanoate (7:0)	heptanoate (7:0)	111-14-8	7803	HMDB0000666	C17714	8094	Neg
926	209	32489	125850	Lipid	Medium Chain Fatty Acid	1507	NAMED	FUZZWVXGSFPDMH-UHFFFAOYSA-N	CCCCCC(O)=O	caproate (6:0)	caproate (6:0)	142-62-1	8552	HMDB0000535	C01585	8892	Neg
935	305	1519	147116	Carbohydrate	Disaccharides and Oligosaccharides	1343	NAMED	CZMRCDWAGMRECN-UGDNZRGBSA-N	OC[C@]1(O[C@@H]2[C@@H]([C@H]([C@@H]([C@H](O2)CO)O)O)O)[C@H]([C@@H]([C@@H](CO)O1)O)O	sucrose	sucrose	57-50-1	5768	HMDB0000258	C00089	5988	Polar
980	209	1361	125726	Lipid	Long Chain Saturated Fatty Acid	1527	NAMED	WQEPLUUGTLDZJY-UHFFFAOYSA-N	O=C(O)CCCCCCCCCCCCCC	pentadecanoate (15:0)	pentadecanoate (15:0)	10002-84-2,1002-84-2	13249	HMDB0000826	C16537	13849	Neg
1001	400	32306	155905	Amino Acid	Urea cycle; Arginine and Proline Metabolism	520	NAMED	PMMYEEVYMWASQN-DMTCNVIQSA-N	O[C@@H]1C[C@@H](C(O)=O)NC1	trans-4-hydroxyproline	hydroxyproline	51-35-4	5605	HMDB0000725	C01157	5810	Pos Early
1002	305	1107	146424	Nucleotide	Purine Metabolism, (Hypo)Xanthine/Inosine containing	4153	NAMED	POJWUDADGALRAB-UHFFFAOYSA-N	O=C(N1)C(NC(N)=O)NC1=O	allantoin	allantoin	97-59-6	199	HMDB0000462	C02348,C01551,C02350	439714,204,439713	Polar
1004	305	3147	147146	Nucleotide	Purine Metabolism, (Hypo)Xanthine/Inosine containing	4141	NAMED	LRFVTYWOQMYALW-UHFFFAOYSA-N	O=C(N1)C(N=CN2)=C2NC1=O	xanthine	xanthine	69-89-6	1151	HMDB0000292	C00385	1188	Polar
1021	209	1494	123209	Amino Acid	Glutathione Metabolism	587	NAMED	ODHCTXKNWHHXJC-VKHMYHEASA-N	O=C1CC[C@@H]([C@@](O)=O)N1	5-oxoproline	5-oxoproline	98-79-3	7127	HMDB0000267	C02237,C01879	439685,7405	Neg
1022	400	1512	155387	Amino Acid	Tryptophan Metabolism	287	NAMED	SIOXPEMLGUPBBT-UHFFFAOYSA-N	O=C(O)C1=NC=CC=C1	picolinate	picolinate	98-98-6	993	HMDB0002243	C10164	1018	Pos Early
1023	400	1516	155390	Amino Acid	Glycine, Serine and Threonine Metabolism	5	NAMED	FSYKKLYZXJSNPZ-UHFFFAOYSA-N	CNCC(O)=O	sarcosine	sarcosine	107-97-1	1057	HMDB0000271	C00213	1088	Pos Early
1024	209	1508	124797	Cofactors and Vitamins	Pantothenate and CoA Metabolism	4357	NAMED	GHOKWGTUZJEAQD-ZETCQYMHSA-N	O=C(NCCC(O)=O)[C@H](O)C(C)(C)CO	pantothenate	pantothenate (Vitamin B5)	137-08-6	6361	HMDB0000210	C00864	6613	Neg
1025	400	1444	155369	Amino Acid	Lysine Metabolism	133	NAMED	HXEACLLIILLPRG-UHFFFAOYSA-N	OC(C1NCCCC1)=O	pipecolate	pipecolate	4043-87-2		HMDB0000070			Pos Early
1026	209	1600	124589	Lipid	Phospholipid Metabolism	2256	NAMED	SUHOOTKUPISOBE-UHFFFAOYSA-N	NCCOP(O)(O)=O	phosphoethanolamine	phosphoethanolamine (PE)	1071-23-4	990	HMDB0000224	C00346	1015	Neg
1036	400	1778	155448	Peptide	Gamma-glutamyl Amino Acid	649	NAMED	RITKHVBHSGLULN-UHFFFAOYSA-N	O=C(O)C(CS)NC(CCC(N)C(O)=O)=O	gamma-glutamylcysteine	gamma-glutamylcysteine	636-58-8	819	HMDB0001049	C00669	123938	Pos Early
1052	305	1572	146444	Carbohydrate	Glycolysis, Gluconeogenesis, and Pyruvate Metabolism	1260	NAMED	RBNPOMFGQQGHHO-UHFFFAOYSA-N	O=C(O)C(O)CO	glycerate	glycerate	600-19-1	732	HMDB0000139,HMDB0006372	C00258	439194,752	Polar
1053	400	3155	155489	Nucleotide	Pyrimidine Metabolism, Uracil containing	4258	NAMED	JSJWCHRYRHKBBW-UHFFFAOYSA-N	OC(CCNC(N)=O)=O	3-ureidopropionate	3-ureidopropionate	462-88-4	109	HMDB0000026	C02642	111	Pos Early
1082	209	1587	126818	Amino Acid	Leucine, Isoleucine and Valine Metabolism	341	NAMED	WXNXCEHXYPACJF-ZETCQYMHSA-N	O=C(O)[C@H](CC(C)C)NC(C)=O	N-acetylleucine	N-acetylleucine	1188-21-2	64075	HMDB0011756	C02710	70912	Neg
1083	209	1589	124587	Amino Acid	Methionine, Cysteine, SAM and Taurine Metabolism	441	NAMED	XUYPXLNMDZIRQH-LURJTMIESA-N	O=C(O)[C@H](CCSC)NC(C)=O	N-acetylmethionine	N-acetylmethionine	65-82-7	395338	HMDB0011745	C02712	448580	Neg
1084	209	1591	124807	Amino Acid	Leucine, Isoleucine and Valine Metabolism	422	NAMED	IHYJTAOFMMMOPX-LURJTMIESA-N	O=C(O)[C@@H](NC(C)=O)C(C)C	N-acetylvaline	N-acetylvaline	96-81-1	60154	HMDB0011757		66789	Neg
1087	209	1552	125983	Lipid	Long Chain Monounsaturated Fatty Acid	1565	NAMED	DPUOLQHDNGRHBS-KTKRTIGZSA-N	OC(CCCCCCCCCCC\C=C/CCCCCCCC)=O	erucate (22:1n9)	erucate (22:1n9)	112-86-7	7924	HMDB0002068	C08316	8216,5281116	Neg
1090	402	43807	159596	Cofactors and Vitamins	Hemoglobin and Porphyrin Metabolism	4429	NAMED	BPYKTIZUTYGOLE-KDUUSRDASA-N	CC(C(N\1)=O)=C(C=C)C1=C/C2=C(C)C(CCC(O)=O)=C(CC3=C(CCC(O)=O)C(C)=C(/C=C4NC(C(C=C)=C/4C)=O)N3)N2	bilirubin (Z,Z)	bilirubin	635-65-4	4444055	HMDB0000054	C00486	5280352	Pos Late
1096	305	32344	147194	Carbohydrate	Nucleotide Sugar	1397	NAMED	HSCJRCZFDFQWRP-UHFFFAOYSA-N	OC1C(N(C=CC2=O)C(N2)=O)OC(COP(O)(OP(OC(C(C(O)C3O)O)OC3CO)(O)=O)=O)C1O	UDP-glucose	UDP-glucose	117756-22-6	8308	HMDB0000286	C00029	8629	Polar
1097	209	2763	125997	Carbohydrate	Nucleotide Sugar	1402	NAMED	HDYANYHVCAPMJV-UHFFFAOYSA-N	OC1C(N(C=CC2=O)C(N2)=O)OC(COP(OP(OC(C(C(O)C3O)O)OC3C(O)=O)(O)=O)(O)=O)C1O	UDP-glucuronate	UDP-glucuronate	28053-08-9,63700-19-6	16522	HMDB0000935	C00167	17473	Neg
1099	209	1573	124583	Nucleotide	Purine Metabolism, Guanine containing	4202	NAMED	NYHBQMYGNKIUIF-UUOKFMHZSA-N	O=C1C(N=CN2[C@@]3([H])[C@@](O)([H])[C@@](O)([H])[C@](CO)([H])O3)=C2N=C(N)N1	guanosine	guanosine	118-00-3	6544	HMDB0000133	C00387	6802	Neg
1102	209	2734	123231	Peptide	Gamma-glutamyl Amino Acid	662	NAMED	VVLXCWVSSLFQDS-QWRGUYRKSA-N	OC(C=C1)=CC=C1C[C@@H](C(O)=O)NC(CC[C@@H](C(O)=O)N)=O	gamma-glutamyltyrosine	gamma-glutamyltyrosine	7432-23-7	85142	HMDB0011741		94340	Neg
1105	402	1561	164189	Cofactors and Vitamins	Tocopherol Metabolism	4381	NAMED	GVJHHUAWPYXKBD-IEOSBIPESA-N	CC1=C2C(O[C@@](CCC[C@H](C)CCC[C@H](C)CCC[C@H](C)C)(C)CC2)=C(C)C(C)=C1O	alpha-tocopherol	alpha-tocopherol	10191-41-0,59-02-9	14265	HMDB0001893	C02477	86472	Pos Late
1107	400	1586	155420	Amino Acid	Methionine, Cysteine, SAM and Taurine Metabolism	462	NAMED	PWKSKIMOESPYIA-BYPYZUCNSA-N	OC([C@H](CS)NC(C)=O)=O	N-acetylcysteine	N-acetylcysteine	616-91-1	11540	HMDB0001890	C06809	12035	Pos Early
1108	305	1594	147490	Nucleotide	Pyrimidine Metabolism, Orotate containing	4225	NAMED	HLKXYZVTANABHZ-REOHCLBHSA-N	OC([C@H](CC(O)=O)NC(N)=O)=O	N-carbamoylaspartate	N-carbamoylaspartate	923-37-5	4573859	HMDB0000828	C00438	93072	Polar
1110	305	1585	147717	Amino Acid	Alanine and Aspartate Metabolism	31	NAMED	KTHDTJVBEPMMGL-VKHMYHEASA-N	O=C(O)[C@@H](NC(C)=O)C	N-acetylalanine	N-acetylalanine	97-69-8	79449	HMDB0000766	C02847	88064	Polar
1114	400	1566	155405	Nucleotide	Pyrimidine Metabolism, Thymine containing	4303	NAMED	QCHPKSFMDHPSNR-UHFFFAOYSA-N	O=C(O)C(C)CN	3-aminoisobutyrate	3-aminoisobutyrate	214139-20-5,10569-72-9	58481	HMDB0002166	C05145	64956	Pos Early
1123	209	1563	125732	Lipid	Primary Bile Acid Metabolism	3476	NAMED	RUDATBOHQWOJDD-LXEZOOAESA-N	C[C@]12CC[C@]3([H])[C@@]4(C)CC[C@@H](O)C[C@@]4([H])C[C@@H](O)[C@@]3([H])[C@]1([H])CC[C@@]2(C(CCC(O)=O)C)[H]	chenodeoxycholate	chenodeoxycholate	474-25-9,474-24-9		HMDB0000518	C02528	10133	Neg
1124	209	1564	124575	Energy	TCA Cycle	1457	NAMED	KRKNYBCHXYNGOX-UHFFFAOYSA-N	OC(CC(CC(O)=O)(O)C(O)=O)=O	citrate	citrate	77-92-9	305	HMDB0000094	C00158	311	Neg
1128	400	42374	156916	Amino Acid	Glutathione Metabolism	588	NAMED	QWCKQJZIFLGMSD-GSVOUGTGSA-N	N[C@H](CC)C(O)=O	2-aminobutyrate	2-aminobutyrate	1492-24-6	388757	HMDB0000452	C02356	80283	Pos Early
1134	209	1604	124593	Nucleotide	Purine Metabolism, (Hypo)Xanthine/Inosine containing	4151	NAMED	LEHOTFFKMJEONL-UHFFFAOYSA-N	O=C1NC(NC(NC2=O)=O)=C2N1	urate	urate	120K5305,69-93-2		HMDB0000289	C00366	1175	Neg
1135	209	1605	125991	Lipid	Secondary Bile Acid Metabolism	3524	NAMED	RUDATBOHQWOJDD-UZVSRGJWSA-N	O[C@@H]1[C@@]2([H])[C@]3([H])CC[C@@]([C@@H](CCC(O)=O)C)([H])[C@@]3(C)CC[C@]2([H])[C@@]4(C)CC[C@@H](O)C[C@@]4([H])C1	ursodeoxycholate	ursodeoxycholate	128-13-2	29131	HMDB0000946	C07880	31401	Neg
1137	209	38102	127707	Lipid	Endocannabinoid	2177	NAMED	BOWVQLFMWHZBEF-KTKRTIGZSA-N	O=C(NCCO)CCCCCCC/C=C\CCCCCCCC	oleoyl ethanolamide	oleoyl ethanolamide	111-58-0,11-58-0	4446574	HMDB0002088		5283454	Neg
1140	400	2730	155470	Peptide	Gamma-glutamyl Amino Acid	651	NAMED	JBFYFLXEJFQWMU-WDSKDSINSA-N	O=C(N)CC[C@@H](C(O)=O)NC(CC[C@@H](C(O)=O)N)=O	gamma-glutamylglutamine	gamma-glutamylglutamine	10148-81-9	133013	HMDB0011738	C05283	150914	Pos Early
1141	209	1669	124595	Amino Acid	Tyrosine Metabolism	180	NAMED	KKADPXVIOXHVKN-UHFFFAOYSA-N	OC1=CC=C(CC(C(O)=O)=O)C=C1	4-hydroxyphenylpyruvate	4-hydroxyphenylpyruvate	156-39-8	954	HMDB0000707	C01179	979	Neg
1143	209	40605	223227	Lipid	Short Chain Fatty Acid	1505	NAMED	FERIUCNNQQJTOY-UHFFFAOYSA-N	OC(CCC)=O	butyrate/isobutyrate (4:0)	butyrate/isobutyrate (4:0)	109-92-6	259	HMDB0000039	C00246	264	Neg
1161	400	1598	155427	Amino Acid	Leucine, Isoleucine and Valine Metabolism	407	NAMED	WRUSVQOKJIDBLP-HWKANZROSA-N	O=C(O)CNC(/C(C)=C/C)=O	tigloylglycine	tigloylglycine	35842-45-6	4945715	HMDB0000959		6441567	Pos Early
1162	305	32377	147564	Carbohydrate	Aminosugar Metabolism	1436	NAMED	SQVRNKJHWKZAKO-UHFFFAOYSA-N	OC1(C(O)=O)CC(O)C(NC(C)=O)C(C(O)C(O)CO)O1	N-acetylneuraminate	N-acetylneuraminate	131-48-6	10292217	HMDB0000230	C00270	439197	Polar
1207	400	12142	155521	Amino Acid	Phenylalanine Metabolism	159	NAMED	BHHGXPLMPWCGHP-UHFFFAOYSA-N	NCCC1=CC=CC=C1	phenethylamine	phenethylamine	64-04-0	13856352	HMDB0012275	C05332	1001	Pos Early
1211	305	15488	146480	Energy	Oxidative Phosphorylation	1484	NAMED	LIPOUNRJVLNBCD-UHFFFAOYSA-N	O=P(O)(O)OC(C)=O	acetylphosphate	acetylphosphate	94249-01-1	181	HMDB0001494	C00227	186	Polar
1212	305	15741	147960	Carbohydrate	Aminosugar Metabolism	1430	NAMED	FZLJPEPAYPUMMR-FMDGEEDCSA-N	O[C@H]1[C@H](O)[C@@H](CO)O[C@H](OP(O)(O)=O)[C@@H]1NC(C)=O	N-acetyl-glucosamine 1-phosphate	N-acetyl-glucosamine 1-phosphate	31281-59-1	389323	HMDB0001367	C04256	440364	Polar
1213	305	15107	147950	Carbohydrate	Aminosugar Metabolism	1429	NAMED	BRGMHAYQAZFZDJ-FMDGEEDCSA-N	O[C@@H]1O[C@H](COP(O)(O)=O)[C@@H](O)[C@H](O)[C@H]1NC(C)=O	N-acetylglucosamine 6-phosphate	N-acetylglucosamine 6-phosphate	102029-88-9	8216065	HMDB0002817	C00357	439219	Polar
1214	209	15691	126027	Nucleotide	Purine Metabolism, Adenine containing	4164	NAMED	WHTCPDAXWFLDIH-UHFFFAOYSA-N	OC(C1OP(O)(O)=O)C(OC1COP(O)(O)=O)N2C(N=CN=C3N)=C3N=C2	adenosine 3',5'-diphosphate	adenosine 3',5'-diphosphate	75431-54-8	19951095	HMDB0000061	C00054	159296	Neg
1215	400	48149	157725	Carbohydrate	Aminosugar Metabolism	1448	NAMED	YTTRPBWEMMPYSW-VFFCQLMOSA-N	O[C@H]1[C@H](O)[C@@H](CO)O[C@@H](NC(CC(N)C(O)=O)=O)[C@@H]1NC(C)=O	N-acetylglucosaminylasparagine	N-acetylglucosaminylasparagine	2776-93-4	21403014	HMDB0000489	C04540	123826	Pos Early
1219	400	15499	155553	Amino Acid	Glycine, Serine and Threonine Metabolism	8	NAMED	ZITVQIBHULMKJS-UHFFFAOYSA-N	C[N+](C)(C)[CH-]C([H])=O	betaine aldehyde	betaine aldehyde	7758-31-8	244	HMDB0001252	C00576	249	Pos Early
1220	305	34418	147574	Lipid	Phospholipid Metabolism	2252	NAMED	RZZPDXZPRHQOCG-OJAKKHQRSA-N	O[C@]([C@@]1(O)[H])([C@](O[C@](COP(OP(OCC[N+](C)(C)C)(O)=O)([O-])=O)1[H])([H])N2C=CC(N)=NC2=O)[H]	cytidine 5'-diphosphocholine	CDP-choline	33818-15-4	21531769	HMDB0001413	C00307	13804	Polar
1221	400	27718	155838	Amino Acid	Creatine Metabolism	536	NAMED	CVSVTCORWBXHQV-UHFFFAOYSA-N	CN(C(N)=N)CC(O)=O	creatine	creatine	57-00-1	566	HMDB0000064	C00300	586	Pos Early
1223	305	36831	152276	Carbohydrate	Nucleotide Sugar	1410	NAMED	TXCIAUNLDRJGJZ-GDBHBTNTSA-N	O[C@@]([C@]1(OP(OC[C@H]2O[C@@H](N(C=CC(N)=N3)C3=O)[C@H](O)[C@@H]2O)(O)=O)O[C@H]([C@@H](O)[C@@H](O)CO)[C@@H](NC(C)=O)[C@H](O)C1)=O	cytidine 5'-monophospho-N-acetylneuraminic acid	cytidine 5'-monophospho-N-acetylneuraminic acid	3063-71-6		HMDB0001176	C00128	448209	Polar
1231	209	17805	126039	Lipid	Long Chain Polyunsaturated Fatty Acid (n3 and n6)	1588	NAMED	XSXIVVZCUAHUJO-HZJYTTRNSA-N	O=C(O)CCCCCCCCC/C=C\C/C=C\CCCCC	dihomo-linoleate (20:2n6)	dihomolinoleate (20:2n6)	2091-39-6	4944228	HMDB0005060	C16525	6439848	Neg
1232	305	12021	145752	Carbohydrate	Glycolysis, Gluconeogenesis, and Pyruvate Metabolism	1244	NAMED	BGWGXPAPYGQALX-UHFFFAOYSA-N	O=P(O)(O)OCC1OC(CO)(O)C(O)C1O	fructose 6-phosphate	fructose 6-phosphate	103213-47-4	19969987	HMDB0003971	C05345	440641	Polar
1235	400	18245	155638	Peptide	Gamma-glutamyl Amino Acid	653	NAMED	PXVCMZCJAUJLJP-YUMQZZPRSA-N	O=C(O)[C@@H](N)CCC(N[C@@H](CC1=CNC=N1)C(O)=O)=O	gamma-glutamylhistidine	gamma-glutamylhistidine	37460-15-4	5380197	HMDB0029151		7017195	Pos Early
1239	209	17945	126830	Lipid	Fatty Acid, Monohydroxy	1989	NAMED	KIHBGTRZFAVZRV-QGZVFWFLSA-N	OC([C@H](O)CCCCCCCCCCCCCCCC)=O	2-hydroxystearate	2-hydroxystearate	629-22-1	62625	HMDB0062549	C03042,C03045	439887,439885,69417	Neg
1242	400	15650	155564	Nucleotide	Purine Metabolism, Adenine containing	4173	NAMED	GFYLSDSUCHVORB-IOSLPCCCSA-N	N=C1C2=C(N([C@@]3([H])[C@@](O)([H])[C@@](O)([H])[C@](CO)([H])O3)C=N2)N=CN1C	N1-methyladenosine	1-methyladenosine	15763-06-1	4573813	HMDB0003331	C02494	27476	Pos Early
1244	209	18330	124657	Cofactors and Vitamins	Folate Metabolism	4410	NAMED	ZNOVTXRBGFNYRX-UHFFFAOYSA-N	CN1C(C2=O)=C(NC(N)=N2)NCC1CNC3=CC=C(C(NC(C(O)=O)CCC(O)=O)=O)C=C3	5-methyltetrahydrofolate (5MeTHF)	5-methyltetrahydrofolate (5MeTHF)	68792-52-9,68703-91-3	143	HMDB0001396	C00440	3729	Neg
1254	209	15122	126021	Lipid	Glycerolipid Metabolism	2860	NAMED	PEDCQBHIVMGVHV-UHFFFAOYSA-N	OC(CO)CO	glycerol	glycerol	56-81-5	733	HMDB0000131	C00116	753	Neg
1256	400	15506	155556	Lipid	Phospholipid Metabolism	2250	NAMED	CRBHXDCYXIISFC-UHFFFAOYSA-N	[O-]CC[N+](C)(C)C	choline	choline	67-48-1	149278	HMDB0000097	C00114	305	Pos Early
1258	400	4970	155491	Amino Acid	Tryptophan Metabolism	280	NAMED	RWZYAGGXGHYGMB-UHFFFAOYSA-N	OC(C1=CC=CC=C1N)=O	anthranilate	anthranilate	118-92-3	222	HMDB0001123	C00108	227	Pos Early
1261	209	57393	210941	Lipid	Eicosanoid	2166	NAMED	KUKJHGXXZWHSBG-WBGSEQOASA-N	O[C@@H](CCCCC)/C=C/C=C/C/C=C\CCCC(O)=O	12-HHTrE	12-HHTrE	54397-84-1	4446265	HMDB0012535	C20388	5283141	Neg
1263	400	15915	155605	Amino Acid	Methionine, Cysteine, SAM and Taurine Metabolism	451	NAMED	MEFKEPWMEQBLKI-YDBXVIPQSA-N	NC1=NC=NC2=C1N=CN2[C@@]3([H])[C@@](O)([H])[C@@](O)([H])[C@](C[S+](CCC(N)C([O-])=O)C)([H])O3	S-adenosylmethionine (SAM)	S-adenosylmethionine (SAM)	86867-01-8,24346-00-7,86867-0108		HMDB0001185	C00019	34755	Pos Early
1268	400	18369	155662	Peptide	Gamma-glutamyl Amino Acid	655	NAMED	MYFMARDICOWMQP-YUMQZZPRSA-N	CC(C)C[C@@H](C(O)=O)NC(CC[C@@H](C(O)=O)N)=O	gamma-glutamylleucine	gamma-glutamylleucine	2566-39-4	133115	HMDB0011171		151023	Pos Early
1303	209	18360	126834	Nucleotide	Purine Metabolism, Adenine containing	4165	NAMED	OFBHPPMPBOJXRT-UHFFFAOYSA-N	OC(C1O)C(OC1COP(O)(O)=O)N2C(N=CN=C3NC(C(O)=O)CC(O)=O)=C3N=C2	adenylosuccinate	adenylosuccinate	19046-78-7	190	HMDB0000536	C03794	440122	Neg
1310	209	5278	126003	Cofactors and Vitamins	Nicotinate and Nicotinamide Metabolism	4328	NAMED	BAWFJGJZGIEFAR-JTDWVUTFSA-N	NC1=NC=NC2=C1N=CN2[C@@H]3[C@@H](O)[C@@H](O)[C@H](COP(OP(OC[C@@H]4[C@@H](O)[C@@H](O)[C@H]([N+]5=CC(C(N)=O)=CC=C5)O4)([O-])=O)(O)=O)O3	nicotinamide adenine dinucleotide (NAD+)	NAD+	53-84-9	5681		C00003	5892	Neg
1312	400	22152	155794	Cofactors and Vitamins	Nicotinate and Nicotinamide Metabolism	4326	NAMED	DAYLJWODMCOQEW-TURQNECASA-N	O[C@@H]1[C@@H](COP([O-])(O)=O)O[C@@H]([N@@+]2=CC=CC(C(N)=O)=C2)[C@@H]1O	nicotinamide ribonucleotide (NMN)	nicotinamide ribonucleotide (NMN)	1094-61-7	13553	HMDB0000229	C00455	14180	Pos Early
1342	400	12017	155509	Amino Acid	Tyrosine Metabolism	209	NAMED	PFDUUKDQEHURQC-ZETCQYMHSA-N	COC1=C(O)C=CC(C[C@@H](C(O)=O)N)=C1	3-methoxytyrosine	3-methoxytyrosine	300-48-1	8948	HMDB0001434		9307	Pos Early
1343	209	15731	126031	Amino Acid	Glutathione Metabolism	583	NAMED	VDYDCVUWILIYQF-UHFFFAOYSA-N	NC(CCC(NC(CSC(C(O)C)=O)C(NCC(O)=O)=O)=O)C(O)=O	S-lactoylglutathione	S-lactoylglutathione	54398-03-7	1053	HMDB0001066	C03451	440018	Neg
1489	209	38165	127721	Lipid	Endocannabinoid	2180	NAMED	HXYVTAGFYLMHSO-UHFFFAOYSA-N	CCCCCCCCCCCCCCCC(NCCO)=O	palmitoyl ethanolamide	palmitoyl ethanolamide	544-31-0	4509	HMDB0002100	C16512	4671	Neg
1506	209	32462	143855	Lipid	Fatty Acid Metabolism (Acyl Glycine)	1845	NAMED	YCRHZEHWEYAHCO-HZJYTTRNSA-N	O=C(O)CNC(CCCCCCC/C=C\C/C=C\CCCCC)=O	N-linoleoylglycine	N-linoleoylglycine	2764-03-6	4938516			6433346	Neg
1518	402	44877	164219	Lipid	Ceramides	3040	NAMED	YDNKGFDKKRUKPY-TURZORIXSA-N	OC[C@@H]([C@H](O)/C=C/CCCCCCCCCCCCC)NC(CCCCCCCCCCCCCCC)=O	N-palmitoyl-sphingosine (d18:1/16:0)	N-palmitoyl-sphingosine (d18:1/16:0)	24696-26-2	4446677	HMDB0004949		5283564	Pos Late
1526	402	19263	164198	Lipid	Phosphatidylethanolamine (PE)	2426	NAMED	FHQVHHIBKUMWTI-OTMQOFQLSA-N	CCCCCCCC\C=C/CCCCCCCC(O[C@](COC(CCCCCCCCCCCCCCC)=O)(COP([O-])(OCC[N+]([H])([H])[H])=O)[H])=O	1-palmitoyl-2-oleoyl-GPE (16:0/18:1)	1-palmitoyl-2-oleoyl-GPE (16:0/18:1)	26662-94-2	4446615	HMDB0005320		5283496	Pos Late
1528	402	52450	210818	Lipid	Phosphatidylinositol (PI)	2554	NAMED	BSNJSZUDOMPYIR-DMDPBSJXSA-N	O=C(CCCCCCC/C=C\C/C=C\CCCCC)O[C@@H](COP(OC1C(O)C(O)C(O)C(O)C1O)(O)=O)COC(CCCCCCCCCCCCCCC)=O	1-palmitoyl-2-linoleoyl-GPI (16:0/18:2)	1-palmitoyl-2-linoleoyl-GPI (16:0/18:2)		21403024	HMDB0009784		46891795	Pos Late
1537	402	42446	165129	Lipid	Phosphatidylcholine (PC)	2304	NAMED	JLPULHDHAOZNQI-ZTIMHPMXSA-N	O=P([O-])(OC[C@@H](COC(CCCCCCCCCCCCCCC)=O)OC(CCCCCCC/C=C\C/C=C\CCCCC)=O)OCC[N+](C)(C)C	1-palmitoyl-2-linoleoyl-GPC (16:0/18:2)	1-palmitoyl-2-linoleoyl-GPC (16:0/18:2)	40811-94-7	4450224	HMDB0007973		5287971	Pos Late
1538	402	19503	164530	Lipid	Sphingomyelins	3125	NAMED	LKQLRGMMMAHREN-YJFXYUILSA-N	CCCCCCCCCCCCCCCCCC(N[C@@](COP([O-])(OCC[N+](C)(C)C)=O)([C@](O)(/C=C/CCCCCCCCCCCCC)[H])[H])=O	stearoyl sphingomyelin (d18:1/18:0)	stearoyl sphingomyelin (d18:1/18:0)	85187-10-6,85187-10-6	4956085	HMDB0001348	C00550	6453725	Pos Late
1539	402	52461	165127	Lipid	Phosphatidylcholine (PC)	2301	NAMED	WTJKGGKOPKCXLL-PFDVCBLKSA-N	O=C(CCCCCCC/C=C\CCCCCCCC)O[C@@H](COC(CCCCCCCCCCCCCCC)=O)COP(OCC[N+](C)(C)C)([O-])=O	1-palmitoyl-2-oleoyl-GPC (16:0/18:1)	1-palmitoyl-2-oleoyl-GPC (16:0/18:1)	26853-31-6,26853-31-6	4940699	HMDB0007972	C13875	6436017	Pos Late
1543	402	52628	210824	Lipid	Phosphatidylglycerol (PG)	2538	NAMED	ATBOMIWRCZXYSZ-DLPCDOJJSA-N	O=P(O)(OCC(O)CO)OC[C@@H](COC(CCCCCCCCCCCCCCC)=O)OC(CCCCCCC/C=C\C/C=C\CCCCC)=O	1-palmitoyl-2-linoleoyl-GPG (16:0/18:2)	1-palmitoyl-2-linoleoyl-GPG (16:0/18:2)	322647-44-9	21403027	HMDB0010575		52927246	Pos Late
1547	402	54979	208064	Lipid	Ceramides	3044	NAMED	VODZWWMEJITOND-NXCSZAMKSA-N	OC[C@H](NC(CCCCCCCCCCCCCCCCC)=O)[C@H](O)/C=C/CCCCCCCCCCCCC	N-stearoyl-sphingosine (d18:1/18:0)*	N-stearoyl-sphingosine (d18:1/18:0)*	104404-17-3	4446678	HMDB0004950		5283565	Pos Late
1548	400	12358	155522	Cofactors and Vitamins	Tetrahydrobiopterin Metabolism	4411	NAMED	LHQIJBMDNUYRAM-AWFVSMACSA-N	O=C1C2=NC([C@H](O)[C@H](O)C)=CNC2=NC(N)=N1	biopterin	biopterin	22150-76-1	392795	HMDB0000468	C06313	445040	Pos Early
1629	209	18494	124667	Lipid	Primary Bile Acid Metabolism	3482	NAMED	BHTRKEVKTKCXOH-BJLOMENOSA-N	C[C@@]12[C@@]([H])(CC[C@@]2([C@@H](CCC(NCCS(O)(=O)=O)=O)C)[H])[C@@]([C@@H](C[C@]3([H])C[C@H](O)CC4)O)([H])[C@]([C@]34C)([H])CC1	taurochenodeoxycholate	taurochenodeoxycholate	6009-98-9	343282	HMDB0000951	C05465	387316	Neg
1648	209	18497	125762	Lipid	Primary Bile Acid Metabolism	3475	NAMED	WBWWGRHZICKQGZ-HGVCTONRSA-N	C[C@@]12[C@@]([H])(CC[C@]2([H])[C@@H](CCC(NCCS(O)(=O)=O)=O)C)[C@@]([C@H](O)C[C@@]3([H])[C@@]4(CC[C@@H](O)C3)C)([H])[C@@]4([H])C[C@@H]1O	taurocholate	taurocholate	145-42-6		HMDB0000036	C05122	6675,46783527	Neg
1668	209	12261	124839	Lipid	Secondary Bile Acid Metabolism	3509	NAMED	AWDRATDZQPNJFN-RZGBOAIJSA-N	C[C@@]12[C@@]([H])(CC[C@]2([H])[C@@H](CCC(NCCS(O)(=O)=O)=O)C)[C@@](CC[C@@]3([H])[C@@]4(CC[C@@H](O)C3)C)([H])[C@@]4([H])C[C@@H]1O	taurodeoxycholate	taurodeoxycholate	207737-97-1	2015539	HMDB0000896	C05463	2733768	Neg
1830	209	43840	145261	Lipid	Fatty Acid Metabolism	1491	NAMED	ZSLZBFCDCINBPY-AQMUXDAGSA-N	NC1=NC=NC2=C1N=CN2[C@H]3[C@H](O)[C@H](OP(O)(O)=O)[C@@H](COP(OP(OCC(C)(C)[C@H](O)C(NCCC(NCCSC(C)=O)=O)=O)(O)=O)(O)=O)O3	acetyl CoA	acetyl-CoA	102029-73-2	392413	HMDB0001206	C00024	444493	Neg
1869	209	18281	124655	Xenobiotics	Benzoate Metabolism	4487	NAMED	ONJSZLXSECQROL-UHFFFAOYSA-N	O=C(C1=CC=CC=C1O)NCC(O)=O	2-hydroxyhippurate (salicylurate)	2-hydroxyhippurate (salicylurate)	487-54-7	9835	HMDB0000840	C07588	10253	Neg
2029	209	18362	124661	Lipid	Fatty Acid, Dicarboxylate	1697	NAMED	BDJRBEYXGGNYIS-UHFFFAOYSA-N	O=C(O)CCCCCCCC(O)=O	azelate (C9-DC)	azelate (C9-DC)	123-99-9	2179	HMDB0000784	C08261	2266	Neg
2050	209	18467	126840	Lipid	Long Chain Polyunsaturated Fatty Acid (n3 and n6)	1578	NAMED	JAZBEHYOTPTENJ-JLNKQSITSA-N	O=C(O)CCC\C=C/C/C=C\C/C=C\C/C=C\C/C=C\CC	eicosapentaenoate (EPA; 20:5n3)	eicosapentaenoate (EPA; 20:5n3)	10-2005-9,10417-94-4	393682	HMDB0001999	C06428	446284	Neg
2051	305	15745	146490	Amino Acid	Leucine, Isoleucine and Valine Metabolism	415	NAMED	WXUAQHNMJWJLTG-UHFFFAOYSA-N	CC(C(O)=O)CC(O)=O	methylsuccinate	methylsuccinate	498-21-5	9922	HMDB0001844		10349	Polar
2053	305	15729	147741	Energy	TCA Cycle	1474	NAMED	KQTIIICEAUMSDG-UHFFFAOYSA-N	OC(CC(C(O)=O)CC(O)=O)=O	tricarballylate	tricarballylate	99-14-9	14220	HMDB0031193	C19806	14925	Polar
2054	305	15765	147158	Amino Acid	Leucine, Isoleucine and Valine Metabolism	412	NAMED	UKFXDFUAPNAMPJ-UHFFFAOYSA-N	CCC(C(O)=O)C(O)=O	ethylmalonate	ethylmalonate	601-75-2	11263	HMDB0000622		11756	Polar
100000007	400	15500	155554	Lipid	Carnitine Metabolism	1950	NAMED	PHIQHXFUZVPYII-ZCFIWIBFSA-N	[O-]C(C[C@@H](O)C[N+](C)(C)C)=O	carnitine	carnitine	461-05-2	10455	HMDB0000062	C00487,C00308	288	Pos Early
100000010	209	15749	126035	Xenobiotics	Benzoate Metabolism	4596	NAMED	XMIIGOLPHOKFCH-UHFFFAOYSA-N	OC(CCC1=CC=CC=C1)=O	3-phenylpropionate (hydrocinnamate)	3-phenylpropionate (hydrocinnamate)	501-52-0	10181339	HMDB0000764	C05629	107	Neg
100000014	209	15753	124647	Xenobiotics	Benzoate Metabolism	4483	NAMED	QIAFMBKCNZACKA-UHFFFAOYSA-N	O=C(C1=CC=CC=C1)NCC(O)=O	hippurate	hippurate	495-69-2	451	HMDB0000714	C01586	464	Neg
100000015	400	15679	155571	Amino Acid	Tryptophan Metabolism	283	NAMED	FBZONXHGGPHHIY-UHFFFAOYSA-N	OC1=C2C(C(O)=CC(C(O)=O)=N2)=CC=C1	xanthurenate	xanthurenate	59-007	5497	HMDB0000881	C02470	5699	Pos Early
100000016	305	15730	145770	Lipid	Fatty Acid, Dicarboxylate	1694	NAMED	TYFQFVWCELRYAO-UHFFFAOYSA-N	OC(CCCCCCC(O)=O)=O	suberate (C8-DC)	suberate (C8-DC)	505-48-6	10025	HMDB0000893	C08278	10457	Polar
100000039	400	18374	155665	Amino Acid	Methionine, Cysteine, SAM and Taurine Metabolism	446	NAMED	QEFRNWWLZKMPFJ-YGVKFDHGSA-N	O=C(O)[C@@H](N)CCS(C)=O	methionine sulfoxide	methionine sulfoxide	3226-65-1	139840	HMDB0002005	C02989	158980	Pos Early
100000042	400	15677	155570	Amino Acid	Histidine Metabolism	74	NAMED	JDHILDINMRGULE-LURJTMIESA-N	N[C@H](C(O)=O)CC1=CN=CN1C	3-methylhistidine	3-methylhistidine	368-16-1	58494	HMDB0000479	C01152	64969	Pos Early
100000044	400	15747	155593	Amino Acid	Histidine Metabolism	89	NAMED	MYYIAHXIVFADCU-QMMMGPOBSA-N	CN1C=NC=C1C[C@@H]([C@@](O)=O)NC(CCN)=O	anserine	anserine	10030-52-1	100482	HMDB0000194	C01262	112072	Pos Early
100000054	400	15685	155573	Amino Acid	Lysine Metabolism	121	NAMED	YSMODUONRAFBET-AKGZTFGVSA-N	N[C@@H](CCC(O)CN)C(O)=O	5-hydroxylysine	5-hydroxylysine	13204-98-3	1002	HMDB0000450	C16741	3032849	Pos Early
100000092	305	15306	145760	Carbohydrate	Fructose, Mannose and Galactose Metabolism	1386	NAMED	VBUYCZFBVCCYFD-NUNKFHFFSA-N	OC[C@H](O)[C@@H](O)[C@H](O)C(C(O)=O)=O	2-ketogulonate	2-ketogulonate	342385-52-8	92502	HMDB0011732	C15673	102424	Polar
100000093	305	35629	145840	Carbohydrate	Glycolysis, Gluconeogenesis, and Pyruvate Metabolism	1253	NAMED	GXIURPTVHJPJLF-UHFFFAOYSA-N	OCC(OP(O)(O)=O)C(O)=O	2-phosphoglycerate	2-phosphoglycerate	70195-25-4	13766841	HMDB0000362	C00631	59	Polar
100000096	400	15681	155572	Amino Acid	Guanidino and Acetamido Metabolism	571	NAMED	TUHVEAJXIMEOSA-UHFFFAOYSA-N	N=C(N)NCCCC(O)=O	4-guanidinobutanoate	4-guanidinobutanoate	463-003,463-00-3	486	HMDB0003464	C01035	500	Pos Early
100000125	400	15949	155608	Nucleotide	Pyrimidine Metabolism, Cytidine containing	4282	NAMED	CKTSBUTUHBMZGZ-SHYZEUOFSA-N	[H][C@]1([H])[C@@](O)([H])[C@](CO)([H])O[C@]1(N2C(N=C(N)C=C2)=O)[H]	2'-deoxycytidine	2'-deoxycytidine	951-77-9	13117	HMDB0000014	C00881	13711	Pos Early
100000135	209	15076	124625	Nucleotide	Purine Metabolism, (Hypo)Xanthine/Inosine containing	4147	NAMED	VGONTNSXDCQUGY-RRKCRQDMSA-N	OC[C@@H]1[C@H](C[C@H](N2C=NC3=C2N=CN=C3O)O1)O	2'-deoxyinosine	2'-deoxyinosine	890-38-0	58569	HMDB0000071	C05512	135398593	Neg
100000138	209	18289	126832	Cofactors and Vitamins	Pantothenate and CoA Metabolism	4361	NAMED	KDTSHFARGAKYJN-IBOSZNHHSA-N	SCCNC(CCNC([C@H](O)C(C)(C)COP(OP(OC[C@H]([C@H]1O)O[C@H]([C@@H]1O)N2C=NC3=C2N=CN=C3N)(O)=O)(O)=O)=O)=O	3'-dephosphocoenzyme A	3'-dephosphocoenzyme A	3633-59-8	392407	HMDB0001373	C00882	444485	Neg
100000251	209	15797	127541	Cofactors and Vitamins	Riboflavin Metabolism	4354	NAMED	FVTCRASFADXXNN-UHFFFAOYSA-N	CC1=C(C)C=C(N(CC(O)C(C(COP(O)(O)=O)O)O)C(C2=N3)=NC(NC2=O)=O)C3=C1	flavin mononucleotide (FMN)	FMN	130-40-5	690	HMDB0001520	C00061	643976	Neg
100000257	305	15443	146478	Carbohydrate	Aminosugar Metabolism	1424	NAMED	AEMOLEFTQBMNLQ-QIUUJYRFSA-N	O[C@@H]1O[C@H]([C@](O)=O)[C@@H](O)[C@H](O)[C@H]1O	glucuronate	glucuronate	207300-70-7	58552	HMDB0000127	C16245	441478,23677976,94715,65041,444791	Polar
100000258	305	43847	146556	Lipid	Glycerolipid Metabolism	2861	NAMED	AWUCVROLDVIAJX-UHFFFAOYSA-N	O=P(O)(OCC(CO)O)O	glycerol 3-phosphate	glycerol 3-phosphate	29849-82-9	734	HMDB0000126	C0093	754	Polar
100000263	400	15716	155583	Amino Acid	Histidine Metabolism	85	NAMED	ACZFBYCNAVEFLC-UHFFFAOYSA-N	OC(C(O)=O)CC1=CN=CN1	imidazole lactate	imidazole lactate	14403-45-3	389128	HMDB0002320	C05568	793	Pos Early
100000265	400	15140	155539	Amino Acid	Tryptophan Metabolism	272	NAMED	YGPSJZOEDVAXAB-QMMMGPOBSA-N	N[C@H](C(O)=O)CC(C1=CC=CC=C1N)=O	kynurenine	kynurenine	2922-83-0	141580	HMDB0000684	C00328	161166	Pos Early
100000269	400	15990	155613	Lipid	Phospholipid Metabolism	2254	NAMED	SUHOQUVVVLNYQR-MRVPVSSYSA-N	O=P(OCC[N+](C)(C)C)([O-])OC[C@H](O)CO	glycerophosphorylcholine (GPC)	glycerophosphorylcholine (GPC)	28319-77-9	571409	HMDB0000086	C00670	71920	Pos Early
100000272	305	15142	145758	Amino Acid	Glycine, Serine and Threonine Metabolism	19	NAMED	AYFVYJQAPQTCCC-HRFVKAFMSA-N	O=C(O)[C@@H](N)[C@H](C)O	allo-threonine	allo-threonine	28954-12-3	89699	HMDB0004041	C05519	99289	Polar
100000275	305	15910	147520	Carbohydrate	Glycogen Metabolism	1312	NAMED	LUEWUZLMQUOBSB-ZLBHSGTGSA-N	O[C@H]1[C@H](O)[C@@H](CO)O[C@H](O[C@H]2[C@H](O)[C@@H](O)[C@@H](O[C@@H]3[C@@H](CO)O[C@H](O[C@@H]4[C@@H](CO)O[C@H](O)[C@H](O)[C@H]4O)[C@H](O)[C@H]3O)O[C@@H]2CO)[C@@H]1O	maltotetraose	maltotetraose	34612-38-9	393830	HMDB0001296	C02052	439639	Polar
100000276	305	44688	147873	Carbohydrate	Glycogen Metabolism	1314	NAMED	FYGDTMLNYKFZSV-DZOUCCHMSA-N	O[C@H]1[C@H](O)[C@@H](CO)O[C@H](O[C@@H]2[C@@H](CO)O[C@H](O[C@@H]3[C@@H](CO)OC(O)[C@H](O)[C@H]3O)[C@H](O)[C@H]2O)[C@@H]1O	maltotriose	maltotriose	1109-28-0	388669	HMDB0001262	C01835	439586	Polar
100000282	400	15720	155584	Amino Acid	Glutamate Metabolism	49	NAMED	RFMMMVDNIPUKGG-YFKPBYRVSA-N	O=C(O)CC[C@@H](C(O)=O)NC(C)=O	N-acetylglutamate	N-acetylglutamate	5817-08-3	1266066	HMDB0001138	C00624	70914	Pos Early
100000285	400	32984	155994	Amino Acid	Urea cycle; Arginine and Proline Metabolism	516	NAMED	JRLGPAXAGHMNOL-LURJTMIESA-N	NCCC[C@@H](C(O)=O)NC(C)=O	N-alpha-acetylornithine	N-alpha-acetylornithine	6205-08-9	388369	HMDB0003357	C00437	439232	Pos Early
100000292	402	39321	213129	Cofactors and Vitamins	Hemoglobin and Porphyrin Metabolism	4427	NAMED	KSFOVUSSGSKXFI-UHFFFAOYSA-N	CC1=C(C=C)C(/C=C2N/C(C(CCC(O)=O)=C/2C)=C\3)=N\C1=C/C4=C(C=C)C(C)=C(/C=C5N=C3C(CCC(O)=O)=C/5C)N4	protoporphyrin IX	protoporphyrin IX	50865-10-5,553-12-8	10469486	HMDB0000241	C02191	4971	Pos Late
100000295	305	15336	152130	Xenobiotics	Food Component/Plant	5096	NAMED	FEWJPZIEWOKRBE-JCYAYHJZSA-N	OC([C@H](O)[C@@H](O)C(O)=O)=O	tartarate	tartarate	87-69-4,6106-24-7	852	HMDB0000956,HMDB0062642	C00552,C02107,C00898	444305,875	Polar
100000298	305	15860	147164	Carbohydrate	Nucleotide Sugar	1401	NAMED	HSCJRCZFDFQWRP-ABVWGUQPSA-N	O[C@H]([C@@H]1O)[C@@H](O[C@@H]1COP(OP(O[C@H]([C@H](O)[C@H]2O)O[C@H](CO)[C@@H]2O)(O)=O)(O)=O)N(C=CC3=O)C(N3)=O	UDP-galactose	UDP-galactose	137868-52-1,91183-98-1,2956-16-3	17069	HMDB0000302	C00052	18068	Polar
100000299	209	15136	124851	Nucleotide	Purine Metabolism, (Hypo)Xanthine/Inosine containing	4143	NAMED	UBORTCNDUKBEOP-UUOKFMHZSA-N	OC1=C(N=CN2[C@@]3([H])[C@@](O)([H])[C@@](O)([H])[C@](CO)([H])O3)C2=NC(O)=N1	xanthosine	xanthosine	146-80-5	58484	HMDB0000299	C01762	64959	Neg
100000300	305	15706	146894	Carbohydrate	Fructose, Mannose and Galactose Metabolism	1381	NAMED	HXXFSFRBOHSIMQ-FPRJBGLDSA-N	O[C@H]([C@H]1O)[C@H]([C@@H](CO)O[C@@H]1OP(O)(O)=O)O	galactose 1-phosphate	galactose 1-phosphate	19046-60-7		HMDB0000645	C00446	123912	Polar
100000328	209	15504	124857	Cofactors and Vitamins	Pantothenate and CoA Metabolism	4360	NAMED	JDMUPRLRUUMCTL-VIFPVBQESA-N	O=P(OCC(C)(C)[C@@H](O)C(NCCC(NCCS)=O)=O)(O)O	phosphopantetheine	phosphopantetheine	NA	103123	HMDB0001416	C01134	987	Neg
100000341	209	15442	123253	Carbohydrate	Pentose Phosphate Pathway	1263	NAMED	BIRSGZKFKXLSJQ-SQOUGZDYSA-N	O=P(OC[C@H]([C@@H](O)[C@H](O)[C@@H](O)C(O)=O)O)(O)O	6-phosphogluconate	6-phosphogluconate	921-62-0,53411-70-4	82615	HMDB0001316	C00345	91493	Neg
100000355	209	46323	145267	Lipid	Fatty Acid Metabolism (also BCAA Metabolism)	1788	NAMED	QAQREVBBADEHPA-IEXPHMLFSA-N	O=P(OP(OCC([C@H](C(NCCC(NCCSC(CC)=O)=O)=O)O)(C)C)(O)=O)(O)OC[C@H]1O[C@@H](N2C3=C(N=C2)C(N)=NC=N3)[C@H](O)[C@@H]1OP(O)(O)=O	propionyl CoA	propionyl CoA	108321-21-7	83731	HMDB0001275	C00100	92753	Neg
100000406	305	15772	146492	Carbohydrate	Pentose Metabolism	1279	NAMED	HEBKCHPVOIAQTA-ZXFHETKHSA-N	OC[C@@H](O)[C@@H](O)[C@@H](O)CO	ribitol	ribitol	488-81-3	10254628	HMDB0002917,HMDB0001851,HMDB0000568,HMDB0000508	C00379,C01904,C00474,C00532	6912	Polar
100000442	305	18335	146498	Xenobiotics	Food Component/Plant	4927	NAMED	AAWZDTNXLSGCEK-WYWMIBKRSA-N	O[C@@]1([C@](O)(C[C@@](C(O)=O)(C[C@]1(O)[H])O)[H])[H]	quinate	quinate	77-95-2	10246715	HMDB0003072	C00296	6508	Polar
100000446	305	18493	147528	Energy	TCA Cycle	1479	NAMED	HNEGQIOMVPPMNR-NSCUHMNNSA-N	C/C(C(O)=O)=C\C(O)=O	mesaconate (methylfumarate)	mesaconate (methylfumarate)	498-24-8	10289044	HMDB0000749	C01732	638129	Polar
100000454	400	18319	155648	Amino Acid	Lysine Metabolism	138	NAMED	JJMDCOVWQOJGCB-UHFFFAOYSA-N	OC(CCCCN)=O	5-aminovalerate	5-aminovalerate	660-88-8	135	HMDB0003355	C00431	138	Pos Early
100000455	305	18373	147757	Energy	TCA Cycle	1473	NAMED	LVHBHZANLOWSRM-UHFFFAOYSA-N	C=C(C(O)=O)CC(O)=O	itaconate	itaconate	97-65-4	789	HMDB0002092	C00490	811	Polar
100000463	209	18349	124659	Amino Acid	Tryptophan Metabolism	303	NAMED	XGILAAMKEQUXLS-UHFFFAOYSA-N	OC(C(O)=O)CC1=CNC2=C1C=CC=C2	indolelactate	indolelactate	832-97-3	83867	HMDB0000671	C02043	92904	Neg
100000467	209	27672	123315	Amino Acid	Tryptophan Metabolism	327	NAMED	BXFFHSIDQOFMLE-UHFFFAOYSA-N	O=S(OC2=CNC1=CC=CC=C12)(O)=O	3-indoxyl sulfate	3-indoxyl sulfate	2642-37-7	9840	HMDB0000682		10258	Neg
100000485	209	46333	144843	Nucleotide	Purine Metabolism, Adenine containing	4187	NAMED	KHWCHTKSEGGWEX-UHFFFAOYSA-N	NC1=C2C(N(C3C([H])C(O)C(COP(O)(O)=O)O3)C=N2)=NC=N1	2'-deoxyadenosine 5'-monophosphate	2'-deoxyadenosine 5'-monophosphate	653-63-4	601	HMDB0000905	C00360	12599	Neg
100000487	400	18357	155655	Peptide	Dipeptide	845	NAMED	STKYPAFSDFAEPH-LURJTMIESA-N	CC(C)[C@@H](C(O)=O)NC(CN)=O	glycylvaline	glycylvaline	1963-21-9	2006926	HMDB0028854		2724807	Pos Early
100000491	400	33422	156014	Peptide	Gamma-glutamyl Amino Acid	659	NAMED	XHHOHZPNYFQJKL-QWRGUYRKSA-N	O=C(O)[C@H](CC1=CC=CC=C1)NC(CC[C@@H](C(O)=O)N)=O	gamma-glutamylphenylalanine	gamma-glutamylphenylalanine	7432-24-8	99868	HMDB0000594		111299	Pos Early
100000565	209	37538	143746	Lipid	Eicosanoid	2161	NAMED	JSFATNQSLKRBCI-VAEKSGALSA-N	OC(CCC\C=C/C\C=C/C/C=C\C=C\[C@@H](O)CCCCC)=O	15-HETE	15-HETE	54845-95-3	4444307	HMDB0003876	C04742	9966861	Neg
100000580	209	20675	123293	Carbohydrate	Glycolysis, Gluconeogenesis, and Pyruvate Metabolism	1237	NAMED	MPCAJMNYNOGXPB-SLPGGIOYSA-N	O[C@@H]1[C@@H](CO)OC[C@H](O)[C@H]1O	1,5-anhydroglucitol (1,5-AG)	1,5-anhydroglucitol (1,5-AG)	154-58-5		HMDB0002712	C07326	64960	Neg
100000584	209	19266	125764	Lipid	Monoacylglycerol	2892	NAMED	RCRCTBLIHCHWDZ-DOFZRALJSA-N	CCCCC\C=C/C\C=C/C\C=C/C/C=C\CCCC(OC(CO)CO)=O	2-arachidonoylglycerol (20:4)	2-arachidonoylglycerol (20:4)	53847-30-6	4445451	HMDB0004666	C13856	5282280	Neg
100000616	402	52449	208070	Lipid	Phosphatidylinositol (PI)	2574	NAMED	KRTOMQDUKGRFDJ-YKOKTLGVSA-N	CCCCCCCCCCCCCCCCCC(OC[C@]([H])(COP(O)(O[C@](C(O)(C(O)(C(O)([C@](O)1[H])[H])[H])[H])([C@]1(O)[H])[H])=O)OC(CCC/C=C\C/C=C\C/C=C\C/C=C\CCCCC)=O)=O	1-stearoyl-2-arachidonoyl-GPI (18:0/20:4)	1-stearoyl-2-arachidonoyl-GPI (18:0/20:4)	383907-33-3	21403055	HMDB0009815			Pos Late
100000626	402	34445	158668	Lipid	Sphingosines	3181	NAMED	DUYSYHSSBDVJSM-KRWOKUGFSA-N	OP([O-])(OC[C@@]([H])([C@](O)(/C=C/CCCCCCCCCCCCC)[H])[NH3+])=O	sphingosine 1-phosphate	sphingosine 1-phosphate	26993-30-6	4446673	HMDB0000277	C06124	5283560	Pos Late
100000630	209	19260	126848	Lipid	Lysophospholipid	2721	NAMED	JZWNYZVVZXZRRH-YFKVPUFHSA-N	CCCCCCCC\C=C/CCCCCCCC(OC[C@]([H])(COP(O)(OC[C@]([NH3+])(C([O-])=O)[H])=O)O)=O	1-oleoyl-GPS (18:1)	1-oleoyl-GPS (18:1)	326589-90-6	7826049	HMDB0061694		85036846	Neg
100000639	402	19265	180966	Lipid	Phosphatidylserine (PS)	2523	NAMED	AJFWREUFUPEYII-PAHWMLEVSA-N	CCCCCCCCCCCCCCCCCC(OC[C@]([H])(COP(O)(OC[C@]([NH3+])(C([O-])=O)[H])=O)OC(CCCCCCC/C=C\CCCCCCCC)=O)=O	1-stearoyl-2-oleoyl-GPS (18:0/18:1)	1-stearoyl-2-oleoyl-GPS (18:0/18:1)		7826037	HMDB0010163		9547087	Pos Late
100000641	402	52448	208095	Lipid	Phosphatidylglycerol (PG)	2537	NAMED	PAZGBAOHGQRCBP-DDDNOICHSA-N	OCC(COP(O)(OC[C@@]([H])(COC(CCCCCCCCCCCCCCC)=O)OC(CCCCCCC/C=C\CCCCCCCC)=O)=O)O	1-palmitoyl-2-oleoyl-GPG (16:0/18:1)	1-palmitoyl-2-oleoyl-GPG (16:0/18:1)		4446626			70789105	Pos Late
100000642	402	53009	166338	Lipid	Phosphatidylserine (PS)	2524	NAMED	AGTPCXBHIGMTEU-NREGDSCDSA-N	CCCCC\C=C/C\C=C/CCCCCCCC(O[C@](COC(CCCCCCCCCCCCCCCCC)=O)(COP(O)(OC[C@]([NH3+])(C([O-])=O)[H])=O)[H])=O	1-stearoyl-2-linoleoyl-GPS (18:0/18:2)	1-stearoyl-2-linoleoyl-GPS (18:0/18:2)	322647-11-0	7826041			9547091	Pos Late
100000656	209	19324	128173	Lipid	Lysophospholipid	2739	NAMED	MXAFDFDAIFZFET-CLBYPKMISA-N	[H]C(C(O)(C(O)([C@](O)1[H])[H])[H])([C@@](OP(O)(OC[C@@]([H])(COC(CCCCCCCCCCCCCCCCC)=O)O)=O)([C@]1(O)[H])[H])O	1-stearoyl-GPI (18:0)	1-stearoyl-GPI (18:0)	796963-93-4	21403067	HMDB0240261		71581135,42607495	Neg
100000657	402	19130	164201	Lipid	Phosphatidylcholine (PC)	2296	NAMED	KILNVBDSWZSGLL-KXQOOQHDSA-N	CCCCCCCCCCCCCCCC(OC[C@]([H])(COP([O-])(OCC[N+](C)(C)C)=O)OC(CCCCCCCCCCCCCCC)=O)=O	1,2-dipalmitoyl-GPC (16:0/16:0)	1,2-dipalmitoyl-GPC (16:0/16:0)	63-89-8	398235	HMDB0000564	D03585	452110	Pos Late
100000660	402	19132	164204	Lipid	Phosphatidylcholine (PC)	2339	NAMED	NRJAVPSFFCBXDT-HUESYALOSA-N	CCCCCCCCCCCCCCCCCC(OC[C@]([H])(COP([O-])(OCC[N+](C)(C)C)=O)OC(CCCCCCCCCCCCCCCCC)=O)=O	1,2-distearoyl-GPC (18:0/18:0)	1,2-distearoyl-GPC (18:0/18:0)	816-94-4	85004	HMDB0008036		94190	Pos Late
100000665	209	44675	126139	Lipid	Long Chain Polyunsaturated Fatty Acid (n3 and n6)	1581	NAMED	MBMBGCFOFBJSGT-KUBAVDMBSA-N	CC\C=C/C\C=C/C\C=C/C/C=C\C/C=C\C/C=C\CCC(O)=O	docosahexaenoate (DHA; 22:6n3)	docosahexaenoate (DHA; 22:6n3)	6217-54-5	393183	HMDB0002183	C06429	445580	Neg
100000672	402	19258	164196	Lipid	Phosphatidylcholine (PC)	2280	NAMED	RFVFQQWKPSOBED-PSXMRANNSA-N	CCCCCCCCCCCCCCCC(O[C@](COC(CCCCCCCCCCCCC)=O)(COP([O-])(OCC[N+](C)(C)C)=O)[H])=O	1-myristoyl-2-palmitoyl-GPC (14:0/16:0)	1-myristoyl-2-palmitoyl-GPC (14:0/16:0)	69525-80-0	114798	HMDB0007869		129657	Pos Late
100000706	209	22132	124683	Amino Acid	Leucine, Isoleucine and Valine Metabolism	352	NAMED	LVRFTAZAXQPQHI-UHFFFAOYSA-N	OC(C(CC(C)C)O)=O	alpha-hydroxyisocaproate	alpha-hydroxyisocaproate	10303-64-7	75520	HMDB0000665,HMDB00746,HMDB0000624	C03264	83697,92779,439960	Neg
100000707	305	20676	147767	Lipid	Fatty Acid, Dicarboxylate	1689	NAMED	VZCYOOQTPOCHFL-UHFFFAOYSA-N	O=C(C=CC(O)=O)O	maleate	maleate	110-16-7	392248	HMDB0000176	C01384	444266	Polar
100000715	400	48114	157704	Amino Acid	Guanidino and Acetamido Metabolism	570	NAMED	CHJJGSNFBQVOTG-UHFFFAOYSA-N	N=C(N)NC	1-methylguanidine	1-methylguanidine	22661-87-6	28576	HMDB0001522	C02294	10111	Pos Early
100000773	209	22001	126860	Lipid	Fatty Acid, Monohydroxy	1998	NAMED	NDPLAKGOSZHTPH-UHFFFAOYSA-N	OC(CC(O)=O)CCCCC	3-hydroxyoctanoate	3-hydroxyoctanoate	88930-08-9	24791	HMDB0001954	C20793	26613	Neg
100000774	209	22130	124681	Amino Acid	Phenylalanine Metabolism	156	NAMED	VOXXWSYKYCBWHO-UHFFFAOYSA-N	OC(C(O)=O)CC1=CC=CC=C1	phenyllactate (PLA)	phenyllactate (PLA)	828-01-3	3715	HMDB0000779,HMDB0000563	C05607	3848	Neg
100000776	402	44681	159624	Lipid	Fatty Acid Metabolism (Acyl Carnitine, Long Chain Saturated)	1882	NAMED	XOMRRQXKHMYMOC-UHFFFAOYSA-N	[O-]C(CC(OC(CCCCCCCCCCCCCCC)=O)C[N+](C)(C)C)=O	palmitoylcarnitine (C16)	palmitoylcarnitine (C16)	6865-14-1	448	HMDB0000222	C02990	461	Pos Late
100000777	209	27531	126073	Lipid	Secondary Bile Acid Metabolism	3548	NAMED	DGABKXLVXPYZII-YKDYRQSKSA-N	[H][C@@]12C[C@H](O)CC[C@]1(C)[C@]3([H])[C@@]([C@@](CC[C@@H]4[C@@H](CCC(O)=O)C)([H])[C@@]4(C)CC3)([H])C[C@@H]2O	hyodeoxycholate	hyodeoxycholate	83-49-8	4446908	HMDB0000733	C15517	5283820	Neg
100000781	400	32328	155906	Lipid	Fatty Acid Metabolism (Acyl Carnitine, Medium Chain)	1862	NAMED	VVPRQWTYSNDTEA-UHFFFAOYSA-N	O=C(CCCCC)OC(CC([O-])=O)C[N+](C)(C)C	hexanoylcarnitine (C6)	hexanoylcarnitine (C6)	6920-35-0	4932273	HMDB0000756		6426853	Pos Early
100000787	305	22185	147184	Amino Acid	Alanine and Aspartate Metabolism	37	NAMED	OTCCIMWXFLJLIA-BYPYZUCNSA-N	OC([C@@H](NC(C)=O)CC(O)=O)=O	N-acetylaspartate (NAA)	N-acetylaspartate (NAA)	997-55-7,997-55-7	58576	HMDB0000812	C01042	65065	Polar
100000802	400	32198	155890	Lipid	Fatty Acid Metabolism (Acyl Carnitine, Short Chain)	1858	NAMED	RDHQFKQIGNGIED-MRVPVSSYSA-N	C[N+](C)(C)C[C@H](OC(C)=O)CC([O-])=O	acetylcarnitine (C2)	acetylcarnitine (C2)	5080-50-2	5406074	HMDB0000201	C02571	7045767	Pos Early
100000827	209	21127	126053	Lipid	Monoacylglycerol	2870	NAMED	QHZLMUACJMDIAE-UHFFFAOYSA-N	O=C(CCCCCCCCCCCCCCC)OCC(O)CO	1-palmitoylglycerol (16:0)	1-palmitoylglycerol (16:0)	542-44-9	14201	HMDB0011564		14900	Neg
100000840	209	20693	143841	Xenobiotics	Food Component/Plant	5229	NAMED	ROBFUDYVXSDBQM-UHFFFAOYSA-N	O=C(C(O)C(O)=O)O	tartronate (hydroxymalonate)	tartronate (hydroxymalonate)	80-69-3	44	HMDB0035227	C02287	45	Neg
100000841	209	20694	143843	Cofactors and Vitamins	Ascorbate and Aldarate Metabolism	4377	NAMED	MUBZPKHOEPUJKR-UHFFFAOYSA-N	O=C(O)C(O)=O	oxalate (ethanedioate)	oxalate (ethanedioate)	144-62-7	946	HMDB0002329	C00209	971	Neg
100000863	305	21134	147544	Lipid	Fatty Acid, Dicarboxylate	1683	NAMED	WNLRTRBMVRJNCN-UHFFFAOYSA-N	OC(CCCCC(O)=O)=O	adipate (C6-DC)	adipate	124-04-9	191	HMDB0000448	C06104	196	Polar
100000924	209	21184	126057	Lipid	Monoacylglycerol	2874	NAMED	RZRNAYUHWVFMIP-KTKRTIGZSA-N	O=C(OCC(O)CO)CCCCCCC/C=C\CCCCCCCC	1-oleoylglycerol (18:1)	1-oleoylglycerol (18:1)	111-03-5	4446588	HMDB0011567		5283468	Neg
100000928	305	21040	147540	Xenobiotics	Food Component/Plant	4971	NAMED	PZDOWFGHCNHPQD-UHFFFAOYSA-N	OC(C(O)C(O)CO)C(C=O)OC(C(C(O)C1O)O)OC1CO	kojibiose	kojibiose	2140-29-6	3592384	HMDB0011742	C19632,G00404	164939	Polar
100000943	209	21232	126858	Lipid	Monoacylglycerol	2890	NAMED	UPWGQKDVAURUGE-KTKRTIGZSA-N	O=C(OC(CO)CO)CCCCCCC/C=C\CCCCCCCC	2-oleoylglycerol (18:1)	2-oleoylglycerol (18:1)	3443-84-3	4478086	HMDB0011537		5319879	Neg
100000963	400	22138	155793	Amino Acid	Urea cycle; Arginine and Proline Metabolism	501	NAMED	XIGSAGMEBXLVJJ-YFKPBYRVSA-N	N[C@H](C(O)=O)CCCCNC(N)=O	homocitrulline	homocitrulline	1190-49-4	58582	HMDB0000679	C02427	65072	Pos Early
100000976	400	22171	155801	Peptide	Dipeptide	839	NAMED	KZNQNBZMBZJQJO-YFKPBYRVSA-N	O=C(O)[C@H](CCC1)N1C(CN)=O	glycylproline	glycylproline	704-15-4	2282246	HMDB0000721		3013625	Pos Early
100000983	209	27503	127569	Lipid	Fatty Acid, Monohydroxy	2005	NAMED	CBWALJHXHCJYTE-UHFFFAOYSA-N	OC(CC(O)=O)CCCCCCCCCCCCC	3-hydroxypalmitate	3-hydroxypalmitate	928-17-6	266538	HMDB0010734		15569776	Neg
100000987	209	32506	125864	Lipid	Monoacylglycerol	2891	NAMED	IEPGNWMPIFDNSD-HZJYTTRNSA-N	O=C(OC(CO)CO)CCCCCCC/C=C\C/C=C\CCCCC	2-linoleoylglycerol (18:2)	2-linoleoylglycerol (18:2)	3443-82-1	4517636	HMDB0011538		5365676	Neg
100001006	305	27710	146518	Amino Acid	Glycine, Serine and Threonine Metabolism	2	NAMED	OKJIRPAQVSHGFK-UHFFFAOYSA-N	O=C(O)C(NC(C)=O)[H]	N-acetylglycine	N-acetylglycine	543-24-8	10507	HMDB0000532		10972	Polar
100001007	305	27731	147186	Carbohydrate	Pentose Metabolism	1280	NAMED	QXKAIJAYHKCRRA-BXXZVTAOSA-N	OC([C@H](O)[C@H](O)[C@H](O)CO)=O	ribonate	ribonate	5336-08-3	4574162	HMDB0000867	C01685	5460677	Polar
100001022	305	27738	146524	Cofactors and Vitamins	Ascorbate and Aldarate Metabolism	4374	NAMED	JPIJQSOTBSSVTP-UHFFFAOYSA-N	O=C(O)C(O)([H])C([H])(O)CO	threonate	threonate	70753-61-6	133224	HMDB0062620,HMDB0000943	C01620	151152,5460407	Polar
100001026	305	27719	152158	Carbohydrate	Fructose, Mannose and Galactose Metabolism	1390	NAMED	RGHNJXZEOKUKBD-MGCNEYSASA-N	O[C@H]([C@H]([C@H]([C@@H](CO)O)O)O)C(O)=O	galactonate	galactonate	299-28-5	114198	HMDB0000565	C00880,C15930	12310779,128869	Polar
100001034	209	27513	126866	Amino Acid	Tryptophan Metabolism	304	NAMED	SEOVTRFCIGRIMH-UHFFFAOYSA-N	OC(CC1=CNC2=C1C=CC=C2)=O	indoleacetate	indoleacetate	87-51-4,6505-45-9	780	HMDB0000197	C00954	802	Neg
100001040	209	27447	126071	Lipid	Monoacylglycerol	2875	NAMED	WECGLUPZRHILCT-HZJYTTRNSA-N	CCCCC/C=C\C/C=C\CCCCCCCC(OCC(O)CO)=O	1-linoleoylglycerol (18:2)	1-linoleoylglycerol (18:2)	2277-28-3	4446589	HMDB0011568		5283469	Neg
100001048	209	33419	125868	Lipid	Monoacylglycerol	2887	NAMED	BBNYCLAREVXOSG-UHFFFAOYSA-N	OCC(CO)OC(CCCCCCCCCCCCCCC)=O	2-palmitoylglycerol (16:0)	2-palmitoylglycerol (16:0)	23470-00-0	110006	HMDB0011533		123409	Neg
100001051	400	30460	155848	Amino Acid	Histidine Metabolism	73	NAMED	BRMWTNUJHUMWMS-LURJTMIESA-N	N[C@H](C(O)=O)CC1=CN(C)C=N1	1-methylhistidine	1-methylhistidine	332-80-9	83153	HMDB0000001	C01152	92105	Pos Early
100001054	400	32412	155935	Lipid	Fatty Acid Metabolism (also BCAA Metabolism)	1786	NAMED	QWYFHHGCZUCMBN-SECBINFHSA-N	CCCC(O[C@H](CC([O-])=O)C[N+](C)(C)C)=O	butyrylcarnitine (C4)	butyrylcarnitine (C4)	25576-40-3	184820	HMDB0002013	C02862	439829	Pos Early
100001055	400	33441	156017	Amino Acid	Leucine, Isoleucine and Valine Metabolism	431	NAMED	LRCNOZRCYBNMEP-VIFPVBQESA-N	CC(C)C(O[C@@H](CC([O-])=O)C[N+](C)(C)C)=O	isobutyrylcarnitine (C4)	isobutyrylcarnitine (C4)	25518-49-4		HMDB0000736		168379	Pos Early
100001058	400	32461	211484	Cofactors and Vitamins	Nicotinate and Nicotinamide Metabolism	4323	NAMED	JOUIQRNQJGXQDC-ZYUZMQFOSA-N	O=P(O)(O)OC[C@H]1O[C@H]([C@H](O)[C@@H]1O)[N@+]2=CC(C([O-])=O)=CC=C2	nicotinic acid mononucleotide (NaMN)	nicotinic acid mononucleotide (NaMN)	321-02-8	108821	HMDB0001132	C01185	5288991	Pos Early
100001063	209	31904	125786	Lipid	Secondary Bile Acid Metabolism	3557	NAMED	RHCPKKNRWFXMAT-RRWYKFPJSA-N	[H][C@]1([C@]2(C)[C@](CC1)([H])[C@]3([H])C(C[C@]4([H])C[C@H](O)CC[C@]4(C)[C@@]3([H])C[C@@H]2O)=O)[C@H](C)CCC(O)=O	7-ketodeoxycholate	7-ketodeoxycholate	911-40-0	163659	HMDB0000391		188292	Neg
100001065	209	31889	125784	Lipid	Secondary Bile Acid Metabolism	3521	NAMED	QBYUNVOYXHFVKC-OQHFDXPESA-N	C[C@]1(CC2)[C@](CC[C@@H]1[C@H](C)CCC(NCCS(O)(=O)=O)=O)([H])[C@@](CC3)([H])[C@]2([H])[C@](CC4)(C)[C@]3([H])C[C@@H]4O	taurolithocholate	taurolithocholate	516-90-5	10150	HMDB0000722	C02592	439763	Neg
100001066	209	31885	126874	Lipid	Primary Bile Acid Metabolism	3483	NAMED	DKPMWHFRUGMUKF-CWNVCPLQSA-N	CC(C1CCC2C3[C@H]([C@H]([C@@]4(C[C@@H](CC[C@@]4(C3CC[C@]12C)C)O)[H])O)O)CCC(O)=O	beta-muricholate	beta-muricholate	2393-59-1	2340919	HMDB0000415	C17726	5283853	Neg
100001092	400	32401	155930	Cofactors and Vitamins	Nicotinate and Nicotinamide Metabolism	4342	NAMED	WWNNZCOKKKDOPX-UHFFFAOYSA-N	C[N+]1=CC(C([O-])=O)=CC=C1	trigonelline (N'-methylnicotinate)	trigonelline (N'-methylnicotinate)	535-83-1	5369	HMDB0000875	C01004	5570	Pos Early
100001102	209	32388	125800	Lipid	Fatty Acid, Dicarboxylate	1704	NAMED	TVIDDXQYHWJXFK-UHFFFAOYSA-N	OC(CCCCCCCCCCC(O)=O)=O	dodecanedioate (C12-DC)	dodecanedioate (C12)	693-23-2	12213	HMDB0000623	C02678	12736	Neg
100001103	400	33487	156024	Amino Acid	Glutamate Metabolism	56	NAMED	ZGEYCCHDTIDZAE-UHFFFAOYSA-N	O=C(CCC(C(O)=O)N)OC	glutamate, gamma-methyl ester	glutamate, gamma-methyl ester	1499-55-4,1499-55-4	66546	HMDB0061715		68662	Pos Early
100001104	209	32390	125802	Amino Acid	Tyrosine Metabolism	168	NAMED	CAHKINHBCWCHCF-JTQLQIEISA-N	OC1=CC=C(C[C@@H](C(O)=O)NC(C)=O)C=C1	N-acetyltyrosine	N-acetyltyrosine	537-55-3	61606	HMDB0000866		68310	Neg
100001112	209	32457	151499	Lipid	Fatty Acid, Monohydroxy	2003	NAMED	MUCMKTPAZLSKTL-UHFFFAOYSA-N	OC(CC(CCCCCCCCC)O)=O	3-hydroxylaurate	3-hydroxylaurate	53941-38-1	85026	HMDB0000387		94216	Neg
100001121	209	31555	124697	Cofactors and Vitamins	Vitamin B6 Metabolism	4472	NAMED	HXACOUQIXZGNBF-UHFFFAOYSA-N	OC1=C(C(O)=O)C(CO)=CN=C1C	pyridoxate	pyridoxate	82-82-6	6467	HMDB0000017	C00847	6723	Neg
100001124	400	32493	161419	Amino Acid	Histidine Metabolism	104	NAMED	BXRMEWOQUXOLDH-LURJTMIESA-N	N[C@@H](CC1=CNC=N1)C(OC)=O	histidine methyl ester	histidine methyl ester	1499-46-3	83857			92893	Pos Early
100001126	400	43829	157051	Peptide	Gamma-glutamyl Amino Acid	663	NAMED	AQAKHZVPOOGUCK-XPUUQOCRSA-N	O=C(N[C@H]([C@@](O)=O)C(C)C)CC[C@@H]([C@](O)=O)N	gamma-glutamylvaline	gamma-glutamylvaline	2746-34-1		HMDB0011172		7015683	Pos Early
100001143	305	31936	213875	Lipid	Fatty Acid, Monohydroxy	1999	NAMED	ARJZZFJXSNJKGR-UHFFFAOYSA-N	O=C(O)CCCCC(O)CC(O)=O	3-hydroxysuberate	3-hydroxysuberate	73141-47-6	13498677	HMDB0000325		22328017	Polar
100001148	209	31938	125792	Lipid	Fatty Acid, Monohydroxy	2013	NAMED	YDCRNMJQROAWFT-UHFFFAOYSA-N	CC(O)CCCC(O)=O	5-hydroxyhexanoate	5-hydroxyhexanoate	44843-89-2	149280	HMDB0000409,HMDB0000525		170748	Neg
100001149	400	31940	155885	Amino Acid	Leucine, Isoleucine and Valine Metabolism	366	NAMED	PFWQSHXPNKRLIV-UHFFFAOYSA-N	O=C(O)CNC(/C=C(C)/C)=O	3-methylcrotonylglycine	3-methylcrotonylglycine	33008-07-0	148224	HMDB0000459	C20828	169485	Pos Early
100001150	305	31932	147789	Lipid	Fatty Acid Metabolism (also BCAA Metabolism)	1790	NAMED	WOMAZEJKVZLLFE-UHFFFAOYSA-N	O=C(CC)NCC(O)=O	propionylglycine	propionylglycine (C3)	21709-90-0	89122	HMDB0000783		98681	Polar
100001151	209	31850	125782	Lipid	Fatty Acid Metabolism (also BCAA Metabolism)	1787	NAMED	WPSSBBPLVMTKRN-UHFFFAOYSA-N	O=C(CNC(CCC)=O)O	butyrylglycine	butyrylglycine (C4)	20208-73-5	79766	HMDB0000808		88412	Neg
100001153	305	31934	145806	Lipid	Fatty Acid, Dicarboxylate	1685	NAMED	OTTXIFWBPRRYOG-UHFFFAOYSA-N	O=C(O)C(O)CCCC(O)=O	2-hydroxyadipate	2-hydroxyadipate	18294-85-4	167943	HMDB0000321	C02360	193530	Polar
100001155	209	31928	125790	Amino Acid	Leucine, Isoleucine and Valine Metabolism	404	NAMED	HOACIBQKYRHBOW-UHFFFAOYSA-N	O=C(O)CNC(C(C)CC)=O	2-methylbutyrylglycine	2-methylbutyrylglycine (C5)	52320-67-9	168243	HMDB0000339		193872	Neg
100001162	400	32452	155955	Lipid	Fatty Acid Metabolism (also BCAA Metabolism)	1789	NAMED	UFAHZIUFPNSHSL-UHFFFAOYSA-N	[O-]C(CC(OC(CC)=O)C[N+](C)(C)C)=O	propionylcarnitine (C3)	propionylcarnitine (C3)	17298-37-2	96904	HMDB0000824	C03017	107738	Pos Early
100001167	400	35127	156146	Amino Acid	Urea cycle; Arginine and Proline Metabolism	522	NAMED	ONPXCLZMBSJLSP-ALKRTJFJSA-N	OC([C@H]1N(C([C@H]2NCCC2)=O)CC(O)C1)=O	pro-hydroxy-pro	prolylhydroxyproline	18684-24-7	9847785	HMDB0006695		11902893	Pos Early
100001170	209	32397	125810	Amino Acid	Leucine, Isoleucine and Valine Metabolism	410	NAMED	ZMZQVAUJTDKQGE-UHFFFAOYSA-N	O=C(O)C(CC)CO	3-hydroxy-2-ethylpropionate	3-hydroxy-2-ethylpropionate	4374-62-3	164207	HMDB0000396		188979	Neg
100001181	209	32504	125862	Lipid	Long Chain Polyunsaturated Fatty Acid (n3 and n6)	1580	NAMED	YUFFSWGQGVEMMI-JLNKQSITSA-N	O=C(O)CCCCC/C=C\C/C=C\C/C=C\C/C=C\C/C=C\CC	docosapentaenoate (n3 DPA; 22:5n3)	docosapentaenoate (DPA; 22:5n3)	2234-74-4		HMDB0006528,HMDB0001976	C16513	6441454	Neg
100001182	209	32415	125824	Lipid	Long Chain Polyunsaturated Fatty Acid (n3 and n6)	1595	NAMED	HVGRZDASOHMCSK-AVQMFFATSA-N	CCCCC/C=C/C/C=C/CCCCCCCCCCCC(O)=O	docosadienoate (22:2n6)	docosadienoate (22:2n6)	7370-49-2	4445934	HMDB0061714	C16533	5282807	Neg
100001193	209	32980	125866	Lipid	Long Chain Polyunsaturated Fatty Acid (n3 and n6)	1593	NAMED	TWSWSIQAPQLDBP-CGRWFSSPSA-N	O=C(CCCCC/C=C/C/C=C/C/C=C/C/C=C/CCCCC)O	adrenate (22:4n6)	adrenate (22:4n6)	2091-25-0	4445971	HMDB0002226	C16527	5282844,5497181	Neg
100001195	209	32417	125826	Lipid	Long Chain Polyunsaturated Fatty Acid (n3 and n6)	1582	NAMED	WBBQTNCISCKUMU-IUQGRGSQSA-N	CC/C=C/C/C=C/C/C=C/CCCCCCCCCCCC(O)=O	docosatrienoate (22:3n3)	docosatrienoate (22:3n3)	59708-86-0	4471981	HMDB0002823	C16534	5312556	Neg
100001198	209	32418	125828	Lipid	Long Chain Monounsaturated Fatty Acid	1544	NAMED	YWWVWXASSLXJHU-WAYWQWQTSA-N	O=C(CCCCCCC/C=C\CCCC)O	myristoleate (14:1n5)	myristoleate (14:1n5)	544-64-9	4444564	HMDB0002000	C08322	5281119	Neg
100001204	400	43831	157053	Amino Acid	Histidine Metabolism	92	NAMED	FHQDWPCFSJMNCT-UHFFFAOYSA-N	CN1C=C(CCN)N=C1	1-methylhistamine	1-methylhistamine	501-75-7	3488	HMDB0000898	C05127	3614	Pos Early
100001207	400	32349	155910	Amino Acid	Histidine Metabolism	99	NAMED	PRJKNHOMHKJCEJ-UHFFFAOYSA-N	O=C(O)CC1=CNC=N1	4-imidazoleacetate	4-imidazoleacetate	645-65-8	86856	HMDB0002024	C02835	96215	Pos Early
100001208	400	32350	155911	Amino Acid	Histidine Metabolism	93	NAMED	ZHCKPJGJQOPTLB-UHFFFAOYSA-N	O=C(O)CC1=CN(C)C=N1	1-methyl-4-imidazoleacetate	1-methyl-4-imidazoleacetate	2625-49-2	68319	HMDB0002820	C05828	75810	Pos Early
100001211	209	32398	125812	Lipid	Fatty Acid, Dicarboxylate	1699	NAMED	CXMXRPHRNRROMY-UHFFFAOYSA-N	OC(CCCCCCCCC(O)=O)=O	sebacate (C10-DC)	sebacate (C10-DC)	111-20-6	5004	HMDB0000792	C08277	5192	Neg
100001212	305	32446	152164	Amino Acid	Guanidino and Acetamido Metabolism	572	NAMED	VVHOUVWJCQOYGG-UHFFFAOYSA-N	N=C(N)NC(C(O)=O)CC(O)=O	guanidinosuccinate	guanidinosuccinate	6133-30-8	88329	HMDB0003157	C03139	439918	Polar
100001219	209	32453	125842	Xenobiotics	Food Component/Plant	4893	NAMED	ZQSIJRDFPHDXIC-UHFFFAOYSA-N	OC1=CC2=C(C(C(C3=CC=C(O)C=C3)=CO2)=O)C=C1	daidzein	daidzein	486-66-8	4445025	HMDB0003312	C10208	5281708	Neg
100001221	209	32448	125838	Xenobiotics	Food Component/Plant	4712	NAMED	TZBJGXHYKVUXJN-UHFFFAOYSA-N	O=C1C(C(O)=C2)=C(C=C2O)OC=C1C(C=C3)=CC=C3O	genistein	genistein	446-72-0	4444448	HMDB0003217	C06563	5280961	Neg
100001222	402	34024	158614	Xenobiotics	Food Component/Plant	4944	NAMED	DXYUAIFZCFRPTH-UHFFFAOYSA-N	O=C1C2=CC(OC)=C(O)C=C2OC=C1C3=CC=C(O)C=C3	glycitein	glycitein	40957-83-3	4476508	HMDB0005781	C14536	5317750	Pos Late
100001229	209	33969	126890	Lipid	Long Chain Polyunsaturated Fatty Acid (n3 and n6)	1575	NAMED	JIWBIWFOSCKQMA-LTKCOYKYSA-N	CC\C=C/C\C=C/C\C=C/C\C=C/CCCCC(O)=O	stearidonate (18:4n3)	stearidonate (18:4n3)	111174-40-4	4471933	HMDB0006547	C16300	5312508	Neg
100001232	209	33968	126127	Lipid	Medium Chain Fatty Acid	1522	NAMED	IJBFSOLHRKELLR-FPLPWBNLSA-N	CCCCCC\C=C/CCCC(O)=O	5-dodecenoate (12:1n7)	5-dodecenoate (12:1n7)	2430-94-6	4471803	HMDB0000529		5312378	Neg
100001247	402	33936	158581	Lipid	Fatty Acid Metabolism (Acyl Carnitine, Medium Chain)	1870	NAMED	CXTATJFJDMJMIY-UHFFFAOYSA-N	[O-]C(CC(C[N+](C)(C)C)OC(CCCCCCC)=O)=O	octanoylcarnitine (C8)	octanoylcarnitine (C8)	3671-77-0	110274	HMDB0000791	C02838	123701,11953814	Pos Late
100001250	209	33983	126892	Lipid	Primary Bile Acid Metabolism	3486	NAMED	XSOLDPYUICCHJX-OEYGYFRSSA-N	O=S(CCNC(CC[C@@H](C)[C@@]1([H])CCC2C3[C@@H](O)[C@@H](O)[C@]4([H])C[C@H](O)CC[C@]4(C)C3CC[C@]12C)=O)(O)=O	tauro-beta-muricholate	tauro-beta-muricholate	25696-60-0	147312	HMDB0000932		121596216,21124703,168408	Neg
100001251	402	33941	158585	Lipid	Fatty Acid Metabolism (Acyl Carnitine, Medium Chain)	1878	NAMED	LZOSYCMHQXPBFU-UHFFFAOYSA-N	[O-]C(CC(C[N+](C)(C)C)OC(CCCCCCCCC)=O)=O	decanoylcarnitine (C10)	decanoylcarnitine (C10)	1492-27-9	8420677	HMDB0000651		10245190	Pos Late
100001253	400	33943	156041	Amino Acid	Glutamate Metabolism	50	NAMED	KSMRODHGGIIXDV-YFKPBYRVSA-N	OC([C@H](CCC(N)=O)NC(C)=O)=O	N-acetylglutamine	N-acetylglutamine	2490-97-3	158492	HMDB0006029	C02716	182230	Pos Early
100001254	209	33959	126119	Amino Acid	Tryptophan Metabolism	260	NAMED	DZTHIGRZJZPRDV-LBPRGKRZSA-N	O=C(O)[C@@H](NC(C)=O)CC1=CNC2=C1C=CC=C2	N-acetyltryptophan	N-acetyltryptophan	1218-34-4	610602	HMDB0013713	C03137	439917,700653	Neg
100001256	209	33950	126109	Amino Acid	Phenylalanine Metabolism	144	NAMED	CBQJSKKFNMDLON-JTQLQIEISA-N	O=C(O)[C@@H](NC(C)=O)CC1=CC=CC=C1	N-acetylphenylalanine	N-acetylphenylalanine	2018-61-3	67404	HMDB0000512	C03519	74839	Neg
100001257	400	33942	156040	Amino Acid	Alanine and Aspartate Metabolism	42	NAMED	HXFOXFJUNFFYMO-BYPYZUCNSA-N	OC([C@@H](NC(C)=O)CC(N)=O)=O	N-acetylasparagine	N-acetylasparagine	4033-40-3	90090	HMDB0006028		99715	Pos Early
100001258	400	34398	156101	Peptide	Dipeptide	835	NAMED	DKEXFJVMVGETOO-LURJTMIESA-N	OC([C@@H](NC(CN)=O)CC(C)C)=O	glycylleucine	glycylleucine	869-19-2	83812	HMDB0000759	C02155	92843	Pos Early
100001259	400	33944	156042	Amino Acid	Glutathione Metabolism	582	NAMED	QTQDDTSVRVWHMO-UHFFFAOYSA-N	O=C(NCC(O)=O)C(CSC)NC(CCC(N)C(O)=O)=O	S-methylglutathione	S-methylglutathione	2922-56-7	2841309		C11347	115260	Pos Early
100001262	400	33934	156033	Peptide	Gamma-glutamyl Amino Acid	657	NAMED	JPKNLFVGUZRHOB-YUMQZZPRSA-N	N[C@H](C(O)=O)CCCCNC(CC[C@@H](C(O)=O)N)=O	gamma-glutamyl-epsilon-lysine	gamma-glutamyl-epsilon-lysine	17105-15-6	5378717	HMDB0003869		7015685	Pos Early
100001263	402	33955	158599	Lipid	Lysophospholipid	2618	NAMED	ASWBNKHCZGQVJV-UHFFFAOYSA-N	O=P(OCC[N+](C)(C)C)([O-])OCC(O)COC(CCCCCCCCCCCCCCC)=O	1-palmitoyl-GPC (16:0)	1-palmitoyl-GPC (16:0)	17364-16-8	78064	HMDB0010382	C04102	86554	Pos Late
100001266	400	33953	156051	Amino Acid	Urea cycle; Arginine and Proline Metabolism	506	NAMED	SNEIUMQYRCDYCH-LURJTMIESA-N	O=C(O)[C@@H](NC(C)=O)CCCNC(N)=N	N-acetylarginine	N-acetylarginine	155-84-0	60752	HMDB0004620	C02562	67427	Pos Early
100001269	402	33997	164179	Lipid	Sterol	3244	NAMED	SGNBVLSWZMBQTH-PODYLUTMSA-N	C[C@H](CC[C@@H](C)C(C)C)[C@@]1([H])CC[C@@]2([H])[C@]3([H])CC=C4C[C@@H](O)CC[C@]4(C)[C@@]3([H])CC[C@@]21C	campesterol	campesterol	474-62-4	151215	HMDB0002869	C01789	173183	Pos Late
100001270	402	33952	158596	Lipid	Fatty Acid Metabolism (Acyl Carnitine, Long Chain Saturated)	1880	NAMED	PSHXNVGSVNEJBD-UHFFFAOYSA-N	O=C(CCCCCCCCCCCCC)OC(CC([O-])=O)C[N+](C)(C)C	myristoylcarnitine (C14)	myristoylcarnitine (C14)	18822-89-4	4932274	HMDB0005066		6426854	Pos Late
100001271	402	33961	158603	Lipid	Lysophospholipid	2629	NAMED	IHNKQIMGVNPMTC-RUZDIDTESA-N	O[C@H](COC(CCCCCCCCCCCCCCCCC)=O)COP(OCC[N+](C)(C)C)([O-])=O	1-stearoyl-GPC (18:0)	1-stearoyl-GPC (18:0)	19420-57-6	435389	HMDB0010384		497300	Pos Late
100001272	402	48258	160285	Lipid	Lysophospholipid	2631	NAMED	YAMUFBLWGFFICM-PTGWMXDISA-N	O[C@H](COC(CCCCCCC/C=C\CCCCCCCC)=O)COP(OCC[N+](C)(C)C)([O-])=O	1-oleoyl-GPC (18:1)	1-oleoyl-GPC (18:1)	19420-56-5	17240641	HMDB0002815	C03916	16081932	Pos Late
100001274	209	33939	126095	Amino Acid	Glycine, Serine and Threonine Metabolism	18	NAMED	PEDXUVCGOLSNLQ-UHFFFAOYSA-N	CC(O)C(C(O)=O)NC(C)=O	N-acetylthreonine	N-acetylthreonine	17093-74-2	3841173	HMDB0062557		152204	Neg
100001275	209	33945	126103	Peptide	Acetylated Peptides	1207	NAMED	UTYVDVLMYQPLQB-UHFFFAOYSA-N	OC(CNC(CC1=CC=CC=C1)=O)=O	phenylacetylglycine	phenylacetylglycine	500-98-1	61452	HMDB0000821	C05598	68144	Neg
100001276	209	33967	126125	Amino Acid	Leucine, Isoleucine and Valine Metabolism	392	NAMED	JDTWZSUNGHMMJM-MSZQBOFLSA-N	CC(N[C@H](C(O)=O)C(C)CC)=O	N-acetylisoleucine	N-acetylisoleucine	3077-46-1	2081100	HMDB0061684		306109	Neg
100001277	209	33972	126131	Lipid	Long Chain Monounsaturated Fatty Acid	1558	NAMED	BBOWBNGUEWHNQZ-KTKRTIGZSA-N	O=C(O)CCCCCCCC/C=C\CCCCCCCC	10-nonadecenoate (19:1n9)	10-nonadecenoate (19:1n9)	73033-09-7	4471938	HMDB0013622		5312513	Neg
100001278	209	33971	126129	Lipid	Long Chain Monounsaturated Fatty Acid	1549	NAMED	GDTXICBNEOEPAZ-FPLPWBNLSA-N	O=C(O)CCCCCCCC/C=C\CCCCCC	10-heptadecenoate (17:1n7)	10-heptadecenoate (17:1n7)	29743-97-3	4471860	HMDB0060038		5312435	Neg
100001279	209	34093	126896	Lipid	Secondary Bile Acid Metabolism	3545	NAMED	DKPMWHFRUGMUKF-OAEKOJLISA-N	C[C@]12CC[C@@H](O)C[C@@]1([H])[C@@H](O)[C@@H](O)C3C2CC[C@@]4(C)C3CCC4C(CCC(O)=O)C	hyocholate	hyocholate	547-75-1	21403098	HMDB0000760	C17649	92805	Neg
100001280	209	34092	126894	Lipid	Primary Bile Acid Metabolism	3484	NAMED	DKPMWHFRUGMUKF-QFCFZQQBSA-N	CC(CCC(O)=O)C1CCC2C3[C@H](O)[C@@H](O)[C@]4([H])C[C@H](O)CC[C@]4(C)C3CC[C@@]21C	alpha-muricholate	alpha-muricholate	2393-58-0	2340918	HMDB0000506	C17647	53477700	Neg
100001293	400	33946	156044	Amino Acid	Histidine Metabolism	75	NAMED	KBOJOGQFRVVWBH-ZETCQYMHSA-N	OC([C@@H](NC(C)=O)CC1=CNC=N1)=O	N-acetylhistidine	N-acetylhistidine	39145-52-3	68142	HMDB0032055	C02997	75619	Pos Early
100001294	400	33949	156047	Peptide	Gamma-glutamyl Amino Acid	652	NAMED	ACIJGUBIMXQCMF-BYPYZUCNSA-N	O=C(O)[C@@H](N)CCC(NCC(O)=O)=O	gamma-glutamylglycine	gamma-glutamylglycine	1948-29-4	145071	HMDB0011667		100099	Pos Early
100001295	400	33947	156045	Peptide	Gamma-glutamyl Amino Acid	661	NAMED	CATMPQFFVNKDEY-AAEUAGOBSA-N	O=C(O)[C@@H](N)CCC(N[C@@H](CC1=CNC2=C1C=CC=C2)C(O)=O)=O	gamma-glutamyltryptophan	gamma-glutamyltryptophan	66471-20-3	2302065	HMDB0029160		3989307	Pos Early
100001296	400	34384	156088	Xenobiotics	Food Component/Plant	5086	NAMED	CMUNUTVVOOHQPW-LURJTMIESA-N	C[N+]1(C)[C@H]([C@@]([O-])=O)CCC1	stachydrine	stachydrine	4136-37-2	103115	HMDB0004827	C10172	115244	Pos Early
100001300	305	46537	146562	Amino Acid	Leucine, Isoleucine and Valine Metabolism	429	NAMED	NGEWQZIDQIYUNV-UHFFFAOYSA-N	OC(C(O)=O)C(C)C	alpha-hydroxyisovalerate	alpha-hydroxyisovalerate	600-37-3	90190	HMDB0000407		99823	Polar
100001310	400	33013	155997	Cofactors and Vitamins	Nicotinate and Nicotinamide Metabolism	4327	NAMED	BUCXGWMZJBKEMD-UHFFFAOYSA-N	NC(C1=C[N+](C2C(C(C(C[O-])O2)O)O)=CC=C1)=O	nicotinamide riboside	nicotinamide riboside	1341-23-7		HMDB0000855	C03150	439924	Pos Early
100001311	400	34592	156127	Amino Acid	Glutathione Metabolism	592	NAMED	JCMUOFQHZLPHQP-UHFFFAOYSA-N	O=C(NC(CC)C(NCC(O)=O)=O)CCC(C(O)=O)N	ophthalmate	ophthalmate	495-27-2	7993181	HMDB0005765		7018721	Pos Early
100001314	400	33364	156009	Peptide	Gamma-glutamyl Amino Acid	660	NAMED	GWNXFCYUJXASDX-JUZNGCLZSA-N	CC(O)[C@@H](C(O)=O)NC(CC[C@@H](C(O)=O)N)=O	gamma-glutamylthreonine	gamma-glutamylthreonine	5652-48-2	21403107	HMDB0029159		76078708	Pos Early
100001315	209	36103	143727	Xenobiotics	Benzoate Metabolism	4574	NAMED	WGNAKZGUSRVWRH-UHFFFAOYSA-N	O=S(OC1=CC=C(C)C=C1)(O)=O	p-cresol sulfate	p-cresol sulfate	3233-57-7	3806480	HMDB0011635		4615423	Neg
100001316	400	33471	156023	Cofactors and Vitamins	Nicotinate and Nicotinamide Metabolism	4322	NAMED	PUEDDPCUCPRQNY-ZYUZMQFOSA-N	O[C@H]([C@@H]1O)[C@@H](O[C@@H]1CO)[N@+]2=CC(C([O-])=O)=CC=C2	nicotinate ribonucleoside	nicotinate ribonucleoside	2625-49-2	141635	HMDB0006809	C05841	161233	Pos Early
100001320	305	42420	148204	Carbohydrate	Aminosugar Metabolism	1449	NAMED	JPIJQSOTBSSVTP-PWNYCUMCSA-N	OC[C@@H](O)[C@@H](O)C(O)=O	erythronate*	erythronate*	88759-55-1	2061231	HMDB0000613		2781043	Polar
100001335	209	33587	143715	Lipid	Long Chain Monounsaturated Fatty Acid	1561	NAMED	BITHHVVYSMSWAG-KTKRTIGZSA-N	O=C(O)CCCCCCCCC/C=C\CCCCCCCC	eicosenoate (20:1)	eicosenoate (20:1n9 or 1n11)		4445895	HMDB0002231,HMDB0062436	C16526	5282768,5282769,94159	Neg
100001337	209	34035	143703	Lipid	Long Chain Polyunsaturated Fatty Acid (n3 and n6)	1587	NAMED	DTOSIQBPPRVQHS-PDBXOOCHSA-N	O=C(O)CCCCCCC/C=C\C/C=C\C/C=C\CC	linolenate [alpha or gamma; (18:3n3 or 6)]	linolenate (18:3n3 or 3n6)		4444437	HMDB0003073,HMDB0001388	C06426,C06427	5280933,5280934	Neg
100001359	209	46173	144239	Energy	TCA Cycle	1459	NAMED			aconitate [cis or trans]	aconitate [cis or trans]			HMDB0000958,HMDB000072	C004174,C02341	444212,643757	Neg
100001386	402	41754	159409	Cofactors and Vitamins	Hemoglobin and Porphyrin Metabolism	4428	NAMED	GGIDWJQWCUJYRY-UHFFFAOYSA-K	CC1=C(CCC(O)=O)C(/C=C(C(CCC([O-])=O)=C/2C)\[N-]C2=C/C3=N/C(C(C=C)=C3C)=C\4)=N/C1=C\C(N([Fe+2])C4=C5C)=C5C=C	heme	heme	14875-96-8		HMDB0003178	C00032	26945	Pos Late
100001391	402	34409	158657	Lipid	Fatty Acid Metabolism (Acyl Carnitine, Long Chain Saturated)	1884	NAMED	FNPHNLNTJNMAEE-HSZRJFAPSA-N	[O-]C(C[C@@H](OC(CCCCCCCCCCCCCCCCC)=O)C[N+](C)(C)C)=O	stearoylcarnitine (C18)	stearoylcarnitine (C18)	18822-91-8	21233653	HMDB0000848		3006797	Pos Late
100001392	402	34534	158670	Lipid	Fatty Acid Metabolism (Acyl Carnitine, Medium Chain)	1879	NAMED	FUJLYHJROOYKRA-UHFFFAOYSA-N	[O-]C(CC(C[N+](C)(C)C)OC(CCCCCCCCCCC)=O)=O	laurylcarnitine (C12)	laurylcarnitine (C12)	25518-54-1	8602997	HMDB000225		168381	Pos Late
100001393	400	34407	156109	Amino Acid	Leucine, Isoleucine and Valine Metabolism	359	NAMED	IGQBPDJNUXPEMT-UHFFFAOYSA-N	[O-]C(CC(C[N+](C)(C)C)OC(CC(C)C)=O)=O	isovalerylcarnitine (C5)	isovalerylcarnitine (C5)	31023-24-2	4932271	HMDB0000688	C20826	169235	Pos Early
100001395	402	34419	158662	Lipid	Lysophospholipid	2634	NAMED	SPJFYYJXNPEZDW-UTJQPWESSA-N	O=P(OCC(O)COC(CCCCCCC/C=C\C/C=C\CCCCC)=O)([O-])OCC[N+](C)(C)C	1-linoleoyl-GPC (18:2)	1-linoleoyl-GPC (18:2)		10160888	HMDB0010386	C04100	11988421	Pos Late
100001407	305	34410	146954	Lipid	Phospholipid Metabolism	2257	NAMED	WVIMUEUQJFPNDK-UHFFFAOYSA-N	OC1C(N(C=CC(N)=N2)C2=O)OC(COP(OP(OCCN)(O)=O)(O)=O)C1O	cytidine-5'-diphosphoethanolamine	CDP-ethanolamine	72842-05-8	287	HMDB0001564	C00570	123727	Polar
100001408	209	34383	126898	Lipid	Monoacylglycerol	2886	NAMED	TVIMZSOUQXNWHO-UHFFFAOYSA-N	O=C(CCCCCCCCCCCCC)OC(CO)CO	2-myristoylglycerol (14:0)	2-myristoylglycerol (14:0)	27214-38-6	121585	HMDB0011530		137938	Neg
100001411	400	35101	156136	Xenobiotics	Food Component/Plant	4850	NAMED	KMXXSJLYVJEBHI-UHFFFAOYSA-N	OC(CCNC(N)=N)=O	beta-guanidinopropanoate	beta-guanidinopropanoate	353-09-3	61020	HMDB0013222	C03065	67701	Pos Early
100001413	400	35130	156149	Nucleotide	Pyrimidine Metabolism, Cytidine containing	4276	NAMED	NIDVTARKFBZMOT-PEBGCTIMSA-N	O[C@]1([H])[C@@](O)([H])[C@](CO)([H])O[C@]1(N2C(N=C(NC(C)=O)C=C2)=O)[H]	N4-acetylcytidine	N4-acetylcytidine	3768-18-1	96702	HMDB0005923		107461	Pos Early
100001415	209	35157	126974	Nucleotide	Purine Metabolism, Adenine containing	4184	NAMED	UNUYMBPXEFMLNW-HZPYULPISA-N	OC(C)C(C(O)=O)NC(NC1=NC=NC2=C1N=CN2[C@@H]3O[C@H](CO)[C@@H](O)[C@H]3O)=O	N6-carbamoylthreonyladenosine	N6-carbamoylthreonyladenosine	24719-82-2	141829	HMDB0041623		161466	Neg
100001416	305	35172	147813	Nucleotide	Pyrimidine Metabolism, Orotate containing	4229	NAMED	FKCRAVPPBFWEJD-XVFCMESISA-N	O=C(C=C(C(O)=O)N1[C@H]2[C@H](O)[C@H](O)[C@@H](CO)O2)NC1=O	orotidine	orotidine	314-50-1	83729	HMDB0000788		92751	Polar
100001418	209	35117	152802	Amino Acid	Methionine, Cysteine, SAM and Taurine Metabolism	485	NAMED	JKLRIMRKZBSSED-UHFFFAOYSA-N	N=C(NCCS(O)(=O)=O)N	taurocyamine	taurocyamine	543-18-0	61635	HMDB0003584	C01959	68340	Neg
100001423	209	35527	127577	Xenobiotics	Benzoate Metabolism	4491	NAMED	ZMHLUFWWWPBTIU-UHFFFAOYSA-N	O=C(NCC(O)=O)C1=CC=C(O)C=C1	4-hydroxyhippurate	4-hydroxyhippurate	2482-25-9	133104	HMDB0013678		151012	Neg
100001425	209	61833	218435	Nucleotide	Pyrimidine Metabolism, Uracil containing	4242	NAMED	ZPTBLXKRQACLCR-XVFCMESISA-N	OC[C@H]1O[C@@H](N2CCC(NC2=O)=O)[C@@H]([C@@H]1O)O	5,6-dihydrouridine	5,6-dihydrouridine	5627-05-4	85115	HMDB0000497		94312	Neg
100001433	209	34397	126918	Lipid	Monoacylglycerol	2881	NAMED	DCPCOKIYJYGMDN-DOFZRALJSA-N	O=C(CCC/C=C\C/C=C\C/C=C\C/C=C\CCCCC)OCC(O)CO	1-arachidonylglycerol (20:4)	1-arachidonylglycerol (20:4)	35474-99-8	4445452	HMDB11578	C13857	16019980,5282281	Neg
100001435	209	34393	126910	Lipid	Monoacylglycerol	2876	NAMED	XQBHBEXBUZDCRY-QNEBEIHSSA-N	O=C(OCC(O)CO)CCCC\C=C/C\C=C/C\C=C/CCCCC	1-linolenoylglycerol (18:3)	1-linolenoylglycerol (18:3)	124151-74-2	21403134	HMDB0011569		53480978	Neg
100001437	400	35159	161190	Amino Acid	Glutathione Metabolism	581	NAMED	BNRXZEPOHPEEAS-UHFFFAOYSA-N	NC(C(O)=O)CCC(NC(CSSCC(N)C(O)=O)C(NCC(O)=O)=O)=O	cysteine-glutathione disulfide	cysteine-glutathione disulfide	13081-14-6	3455404	HMDB0000656	R00900	3080690	Pos Early
100001445	209	34428	144736	Lipid	Lysophospholipid	2600	NAMED	YNDYKPRNFWPPFU-GOSISDBHSA-N	OP(OC[C@H](O)COC(CCCCCCCCCCCCCCC)=O)(O)=O	1-palmitoyl-GPA (16:0)	1-palmitoyl-GPA (16:0)	17618-08-5	4925335	HMDB00327	C04036	6419701	Neg
100001446	209	35136	128207	Nucleotide	Pyrimidine Metabolism, Uracil containing	4244	NAMED	DWRXFEITVBNRMK-JXOAFFINSA-N	O[C@@H]1[C@H](O)[C@@H](CO)O[C@H]1N(C=C2C)C(NC2=O)=O	5-methyluridine (ribothymidine)	5-methyluridine (ribothymidine)	1463-10-1	393058	HMDB0000884		445408	Neg
100001447	305	35163	145836	Carbohydrate	Glycogen Metabolism	1311	NAMED	FTNIPWXXIGNQQF-UHFFFAOYSA-N	OC(C(CO)OC(OC(C(O)C(O)C(OC(C(O)C(O)C(OC(C(CO)OC(OC(C(O)C(O)C(O)O1)C1CO)C2O)C2O)O3)C3CO)O4)C4CO)C5O)C5O	maltopentaose	maltopentaose	34620-76-3	2941513	HMDB0012254	C06218	13489094	Polar
100001448	305	35170	146960	Carbohydrate	Glycogen Metabolism	1309	NAMED	OCIBBXPLUVYKCH-QXVNYKTNSA-N	O[C@H]([C@H]([C@@H]1O[C@@H]2[C@@H]([C@@H](O)[C@@H]([C@H](O2)CO)O[C@@H]3[C@@H]([C@@H](O)[C@@H]([C@H](O3)CO)O[C@H]([C@@H]([C@H]4O)O)O[C@@H]([C@H]4O)CO)O)O)O)[C@H](O[C@@H]1CO)O[C@H]5[C@@H]([C@@H](O)[C@H](O[C@@H]5CO)O[C@H]6[C@@H]([C@@H](O)[C@H](O[C@@H]6CO)O)O)O	maltohexaose	maltohexaose	34620-77-4	4450599	HMDB0012253	C01936,G00755	439606	Polar
100001451	209	36768	128295	Lipid	Fatty Acid Metabolism (Acyl Glycine)	1821	NAMED	NYZBWOSRZJKQAI-UHFFFAOYSA-N	OC(CNC(CCCC)=O)=O	valerylglycine	valerylglycine (C5)	24003-66-5	3924818	HMDB0000927		4737557	Neg
100001452	209	35107	126956	Amino Acid	Leucine, Isoleucine and Valine Metabolism	358	NAMED	ZRQXMKMBBMNNQC-UHFFFAOYSA-N	O=C(O)CNC(CC(C)C)=O	isovalerylglycine	isovalerylglycine	16284-60-9	475516	HMDB00678		546304	Neg
100001454	209	62915	220767	Lipid	Fatty Acid, Dicarboxylate	1705	NAMED	FYVQCLGZFXHEGL-UHFFFAOYSA-N	O=C(O)CC(O)CCCCCCCCC(O)=O	3-hydroxydodecanedioate*	3-hydroxydodecanedioate*	34574-69-1	13628081	HMDB0000413		16663321	Neg
100001456	400	35114	156140	Nucleotide	Purine Metabolism, Guanine containing	4206	NAMED	FZWGECJQACGGTI-UHFFFAOYSA-N	O=C1C(N2C)=C(N=C2)N=C(N)N1	7-methylguanine	7-methylguanine	578-76-7	10883	HMDB0000897	C02242	135398679	Pos Early
100001461	402	42398	159466	Lipid	Lysophospholipid	2687	NAMED	BBYWOYAFBUOUFP-JOCHJYFZSA-N	O=P(OCC[NH3+])([O-])OC[C@H](O)COC(CCCCCCCCCCCCCCCCC)=O	1-stearoyl-GPE (18:0)	1-stearoyl-GPE (18:0)	69747-55-3	7826018	HMDB0011130		9547068	Pos Late
100001462	209	34437	126952	Lipid	Lysophospholipid	2729	NAMED	HFJVKBVEKQHVTO-OZAIVSQSSA-N	O=P(OCC(O)CO)(O)OC[C@H](O)COC(CCCCCCCCCCCCCCCCC)=O	1-stearoyl-GPG (18:0)	1-stearoyl-GPG (18:0)		21403138				Neg
100001468	209	40469	143005	Cofactors and Vitamins	Nicotinate and Nicotinamide Metabolism	4344	NAMED	JLQSXXWTCJPCBC-UHFFFAOYSA-N	O=C(C1=C([H])N(C(C([H])=C1[H])=O)C([H])([H])[H])N([H])[H]	N1-methyl-2-pyridone-5-carboxamide	N1-methyl-2-pyridone-5-carboxamide	701-44-0	62899	HMDB0004193	C05842	69698	Neg
100001469	400	57584	211562	Cofactors and Vitamins	Nicotinate and Nicotinamide Metabolism	4345	NAMED	KTLRWTOPTKGYQY-UHFFFAOYSA-N	O=C(C(C1=O)=CN(C=C1)C)N	N1-methyl-4-pyridone-3-carboxamide	N1-methyl-4-pyridone-3-carboxamide	769-49-3	389671	HMDB0004194	C05843	440810	Pos Early
100001472	209	35174	126980	Lipid	Long Chain Polyunsaturated Fatty Acid (n3 and n6)	1597	NAMED	UNSRRHDPHVZAHH-YOILPLPUSA-N	O=C(O)CCC\C=C/C/C=C\C/C=C\CCCCCCCC	mead acid (20:3n9)	mead acid (20:3n9)	20590-32-3	4471956	HMDB0010378		5312531	Neg
100001481	209	35153	128209	Lipid	Monoacylglycerol	2885	NAMED	JWPHORDRFVRZPP-KUBAVDMBSA-N	O=C(OCC(O)CO)CC/C=C\C/C=C\C/C=C\C/C=C\C/C=C\C/C=C\CC	1-docosahexaenoylglycerol (22:6)	1-docosahexaenoylglycerol (22:6)		10477810	HMDB0011587		53480995	Neg
100001483	209	35103	151003	Lipid	Monoacylglycerol	2903	NAMED	QRBGFYBOCBYOSN-HZJYTTRNSA-N	O=C(OCC(O)CO)CCCCCCCCC\C=C/C/C=C\CCCCC	1-dihomo-linoleoylglycerol (20:2)	1-dihomo-linoleoylglycerol (20:2)		21403143				Neg
100001485	400	34456	156123	Peptide	Gamma-glutamyl Amino Acid	654	NAMED	SNCKGJWJABDZHI-SIPWABPFSA-N	CCC(C)[C@@H](C(O)=O)NC(CC[C@@H](C(O)=O)N)=O	gamma-glutamylisoleucine*	gamma-glutamylisoleucine*		21403145	HMDB0011170		22885096	Pos Early
100001491	305	37123	147602	Carbohydrate	Aminosugar Metabolism	1452	NAMED	FDJKUWYYUZCUJX-UHFFFAOYSA-N	OC(C1(O)OC(C(NC(CO)=O)C(C1)O)C(C(CO)O)O)=O	N-glycolylneuraminate	N-glycolylneuraminate	1113-83-3	3794850	HMDB0000833	C03410	123802	Polar
100001495	209	57555	212090	Cofactors and Vitamins	Pantothenate and CoA Metabolism	4359	NAMED	ZNXZGRMVNNHPCA-VIFPVBQESA-N	O=C(NCCC(NCCS)=O)[C@H](O)C(C)(C)CO	pantetheine	pantetheine	496-65-1	388453	HMDB0003426	C00831	439322	Neg
100001501	402	35160	158710	Lipid	Fatty Acid Metabolism (Acyl Carnitine, Monounsaturated)	1904	NAMED	IPOLTUVFXFHAHI-WHIOSMTNSA-N	[O-]C(C[C@@H](OC(CCCCCCC/C=C\CCCCCCCC)=O)C[N+](C)(C)C)=O	oleoylcarnitine (C18:1)	oleoylcarnitine (C18:1)	38677-66-6	21403150	HMDB0005065		6441392	Pos Late
100001502	400	37092	156314	Peptide	Gamma-glutamyl Amino Acid	666	NAMED	FUZOZPRKGAXGOB-UHFFFAOYSA-N	O=C(O)C(CCC(NC(CC)C(O)=O)=O)N	gamma-glutamyl-2-aminobutyrate	gamma-glutamyl-2-aminobutyrate	16869-42-4	21403151				Pos Early
100001506	209	35129	128203	Cofactors and Vitamins	Tetrahydrobiopterin Metabolism	4412	NAMED	ZHQJVZLJDXWFFX-UHFFFAOYSA-N	O=C1C(C(NC2)=NC(N)=N1)=NC2C(O)C(O)C	dihydrobiopterin	dihydrobiopterin	6779-87-9	1808	HMDB0000038	C00268	135402011	Neg
100001509	400	45095	157090	Amino Acid	Leucine, Isoleucine and Valine Metabolism	402	NAMED	IHCPDBBYTYJYIL-UHFFFAOYSA-N	CCC(C)C(OC(CC([O-])=O)C[N+](C)(C)C)=O	2-methylbutyrylcarnitine (C5)	2-methylbutyrylcarnitine (C5)	31023-25-3	4932320	HMDB0000378		6426901	Pos Early
100001510	209	32553	143728	Amino Acid	Tyrosine Metabolism	195	NAMED	CTYRPMDGLDAWRQ-UHFFFAOYSA-N	OS(OC1=CC=CC=C1)(=O)=O	phenol sulfate	phenol sulfate	937-34-8	67018	HMDB0060015	C02180	74426	Neg
100001511	402	33230	158553	Lipid	Lysophospholipid	2620	NAMED	LFUDDCMNKWEORN-KHPPLWFESA-N	O=P(OCC[N+](C)(C)C)([O-])OCC(O)COC(CCCCCCC/C=C\CCCCCC)=O	1-palmitoleoyl-GPC (16:1)*	1-palmitoleoyl-GPC (16:1)*		21403152	HMDB0010383		24779461	Pos Late
100001526	400	37059	156288	Lipid	Fatty Acid Synthesis	1489	NAMED	ZGNBLKBZJBJFDG-UHFFFAOYSA-N	O=C(CC(O)=O)OC(CC([O-])=O)C[N+](C)(C)C	malonylcarnitine	malonylcarnitine	853728-01-5	21403153	HMDB0002095		22833583	Pos Early
100001527	209	35436	128227	Lipid	Fatty Acid Metabolism (Acyl Glycine)	1823	NAMED	UPCKIPHSXMXJOX-UHFFFAOYSA-N	O=C(O)CNC(CCCCC)=O	hexanoylglycine	hexanoylglycine (C6)	24003-67-6	89859	HMDB0000701		99463	Neg
100001540	400	46225	157124	Partially Characterized Molecules	Partially Characterized Molecules	6476	NAMED	NPWMTBZSRRLQNJ-UHFFFAOYSA-N	O=C(CCC1N)NC1=O	glutamine_degradant*	glutamine_degradant*	2353-44-8					Pos Early
100001541	209	36746	128281	Amino Acid	Leucine, Isoleucine and Valine Metabolism	400	NAMED	RILPIWOPNGRASR-UHFFFAOYSA-N	O=C(C(C(CC)C)O)O	2-hydroxy-3-methylvalerate	2-hydroxy-3-methylvalerate	488-15-3	144317	HMDB0000317		164623	Neg
100001550	400	33009	155996	Xenobiotics	Food Component/Plant	4955	NAMED	XULZWQRXYTVUTE-ZETCQYMHSA-N	C[N+]1(C)[C@@H](CCCC1)[C@]([O-])=O	homostachydrine*	homostachydrine*	1195-94-4	390180	HMDB0033433	C08283	441447	Pos Early
100001551	209	34061	142526	Lipid	Lysophospholipid	2653	NAMED	LAXQYRRMGGEGOH-JXRLJXCWSA-N	C[N+](C)(C)CCOP(OC[C@@](O)([H])COC(CCC\C=C/C\C=C/C/C=C\C/C=C\CCCCC)=O)([O-])=O	1-arachidonoyl-GPC (20:4n6)*	1-arachidonoyl-GPC (20:4n6)*		21403155	HMDB0010395	C05208	24779476	Neg
100001561	402	35819	158780	Lipid	Lysophospholipid	2621	NAMED	GKXPPJQBVCKAGD-DJYGDJEFSA-N	OC[C@](OC(CCCCCCCC/C=C\CCCCC)=O)([H])COP(OCC[N+](C)(C)C)([O-])=O	2-palmitoleoyl-GPC (16:1)*	2-palmitoleoyl-GPC (16:1)*		21403164	HMDB10383		122164832	Pos Late
100001562	209	35253	126137	Lipid	Lysophospholipid	2619	NAMED	NEGQHKSYEYVFTD-HSZRJFAPSA-N	OC[C@](OC(CCCCCCCCCCCCCCC)=O)([H])COP(OCC[N+](C)(C)C)([O-])=O	2-palmitoyl-GPC (16:0)*	2-palmitoyl-GPC (16:0)*		21403165	HMDB0061702		15061532	Neg
100001567	402	35631	158748	Lipid	Lysophospholipid	2680	NAMED	YVYMBNSKXOXSKW-HXUWFJFHSA-N	O=P(OCC[NH3+])([O-])OC[C@H](O)COC(CCCCCCCCCCCCCCC)=O	1-palmitoyl-GPE (16:0)	1-palmitoyl-GPE (16:0)	53862-35-4	7826019	HMDB0011503		9547069	Pos Late
100001569	402	35628	158745	Lipid	Lysophospholipid	2689	NAMED	PYVRVRFVLRNJLY-MZMPXXGTSA-N	O=P(OCC[NH3+])([O-])OC[C@H](O)COC(CCCCCCC\C=C/CCCCCCCC)=O	1-oleoyl-GPE (18:1)	1-oleoyl-GPE (18:1)	89576-29-4	7826021	HMDB0011506		9547071	Pos Late
100001570	402	36600	158788	Lipid	Lysophospholipid	2691	NAMED	DBHKHNGBVGWQJE-HZJYTTRNSA-N	O=P(OCC(O)COC(CCCCCCC/C=C\C/C=C\CCCCC)=O)(O)OCCN	1-linoleoyl-GPE (18:2)*	1-linoleoyl-GPE (18:2)*		21403170	HMDB0011507		52925130	Pos Late
100001571	209	35186	142521	Lipid	Lysophospholipid	2704	NAMED	ROPRRXYVXLDXQO-XSQXPFHXSA-N	NCCOP(OC[C@@](O)([H])COC(CCC\C=C/C\C=C/C/C=C\C/C=C\CCCCC)=O)(O)=O	1-arachidonoyl-GPE (20:4n6)*	1-arachidonoyl-GPE (20:4n6)*		21403171	HMDB0011517		42607465	Neg
100001577	209	48434	155079	Amino Acid	Urea cycle; Arginine and Proline Metabolism	511	NAMED	WMQMIOYQXNRROC-LURJTMIESA-N	OC([C@@H](NC(C)=O)CCCNC(N)=O)=O	N-acetylcitrulline	N-acetylcitrulline	33965-42-3	571213	HMDB0000856	C15532,C02851	656979	Neg
100001579	209	35675	128275	Lipid	Fatty Acid, Monohydroxy	1986	NAMED	JGHSBPIZNUXPLA-UHFFFAOYSA-N	O=C(O)C(O)CCCCCCCCCCCCCC	2-hydroxypalmitate	2-hydroxypalmitate	764-67-0	83805	HMDB0031057		12575964,92836,11065598	Neg
100001580	209	37478	127695	Lipid	Long Chain Polyunsaturated Fatty Acid (n3 and n6)	1594	NAMED	AVKOENOBFIYBSA-WMPRHZDHSA-N	OC(CC/C=C\C/C=C\C/C=C\C/C=C\C/C=C\CCCCC)=O	docosapentaenoate (n6 DPA; 22:5n6)	docosapentaenoate (n6 DPA; 22:5n6)	25182-74-5	4945614	HMDB0001976	C16513	6441454	Neg
100001585	209	52312	164341	Carbohydrate	Nucleotide Sugar	1413	NAMED	AIQDYKMWENWVQJ-WAXACMCWSA-N	O[C@H]1[C@H](OP(O)(O)=O)O[C@H]([C@](O)=O)[C@@H](O)[C@@H]1O	glucuronate 1-phosphate*	glucuronate 1-phosphate*	13168-11-1	21403173	HMDB0003976	C05385	16126791	Neg
100001586	305	46957	148205	Cofactors and Vitamins	Ascorbate and Aldarate Metabolism	4378	NAMED	RGHNJXZEOKUKBD-NRXMZTRTSA-N	OC([C@H](O)[C@H](O)[C@H](O)[C@@H](O)CO)=O	gulonate*	gulonate*	20246-53-1	7969943	HMDB0003290	C00800	152304	Polar
100001591	209	35434	128225	Xenobiotics	Benzoate Metabolism	4582	NAMED	YEIQSAXUPKPPBN-UHFFFAOYSA-N	O=C(O)CNC(CCC1=CC=CC=C1)=O	phenylpropionylglycine	phenylpropionylglycine	56613-60-6	134261	HMDB0000860		152323	Neg
100001593	400	44664	157075	Amino Acid	Lysine Metabolism	129	NAMED	NXJAXUYOQLTISD-UHFFFAOYSA-N	[O-]C(CC(C[N+](C)(C)C)OC(CCCC(O)=O)=O)=O	glutarylcarnitine (C5-DC)	glutarylcarnitine (C5-DC)	102636-82-8	21403175	HMDB0013130		71317118	Pos Early
100001594	400	35433	156184	Amino Acid	Leucine, Isoleucine and Valine Metabolism	369	NAMED	IGLHHSKNBDXCEY-UHFFFAOYSA-N	[O-]C(CC(C[N+](C)(C)C)OC(CC(O)(C)C)=O)=O	beta-hydroxyisovaleroylcarnitine	beta-hydroxyisovaleroylcarnitine	99159-87-2	21403176				Pos Early
100001596	400	35482	156193	Lipid	Fatty Acid Metabolism (also BCAA Metabolism)	1793	NAMED	XROYFEWIXXCPAW-UHFFFAOYSA-N	[O-]C(CC(C[N+](C)(C)C)OC(C(C)C(O)=O)=O)=O	2-methylmalonylcarnitine (C4-DC)	2-methylmalonylcarnitine (C4-DC)	149181-64-6	21403178	HMDB0013133		53481628	Pos Early
100001597	400	35428	156182	Amino Acid	Leucine, Isoleucine and Valine Metabolism	405	NAMED	WURBQCVBQNMUQT-RMKNXTFCSA-N	[O-]C(CC(C[N+](C)(C)C)OC(/C(C)=C/C)=O)=O	tiglylcarnitine (C5:1-DC)	tiglyl carnitine (C5)	64191-86-2	17216200	HMDB0002366		22833596	Pos Early
100001605	209	35320	143730	Xenobiotics	Benzoate Metabolism	4520	NAMED	MZPWKJZDOCIALD-UHFFFAOYSA-N	O=S(OC1=C(O)C=CC=C1)(O)=O	catechol sulfate	catechol sulfate	4918-96-1	2341024	HMDB0059724		3083879	Neg
100001606	305	35324	238705	Lipid	Sterol	3213	NAMED	BHYOQNUELFTYRT-UHFFFAOYSA-N	CC1(C2C(C)CCCC(C)C)C(CC2)C(CC=C3C4(CCC(OS(=O)(O)=O)C3)C)C4CC1	cholesterol sulfate	cholesterol sulfate	2864-50-8	4371550	HMDB00653	C18043	65076	Polar
100001609	209	36776	128301	Lipid	Sterol	3226	NAMED	SATGKQGFUDXGAX-MYWFJNCASA-N	O=C(C(CCC[C@H]([C@H]1CC[C@H]2[C@H]3[C@@H]([C@]4(C)C(C[C@H]3O)=CC(CC4)=O)CC[C@@]21C)C)C)O	7alpha-hydroxy-3-oxo-4-cholestenoate (7-Hoca)	7-HOCA	115538-85-7	2338765	HMDB0012458	C17337	3081085	Neg
100001612	209	35665	128269	Amino Acid	Glutamate Metabolism	57	NAMED	OPVPGKGADVGKTG-UHFFFAOYSA-N	CC(NC(C(NC(CCC(O)=O)C(O)=O)=O)CC(O)=O)=O	N-acetyl-aspartyl-glutamate (NAAG)	N-acetyl-aspartyl-glutamate (NAAG)	3106-85-2	5065	HMDB0001067	C12270	188803	Neg
100001613	209	35669	128271	Lipid	Fatty Acid, Dicarboxylate	1709	NAMED	HQHCYKULIHKCEB-UHFFFAOYSA-N	O=C(O)CCCCCCCCCCCCC(O)=O	tetradecanedioate (C14-DC)	tetradecanedioate (C14)	821-38-5	12630	HMDB0000872		13185	Neg
100001614	209	35678	128277	Lipid	Fatty Acid, Dicarboxylate	1713	NAMED	QQHJDPROMQRDLA-UHFFFAOYSA-N	O=C(O)CCCCCCCCCCCCCCC(O)=O	hexadecanedioate (C16-DC)	hexadecanedioate (C16)	505-54-4	10027	HMDB0000672	C19615	10459	Neg
100001615	209	36754	128289	Lipid	Fatty Acid, Dicarboxylate	1716	NAMED	BNJOQKFENDDGSC-UHFFFAOYSA-N	O=C(O)CCCCCCCCCCCCCCCCC(O)=O	octadecanedioate (C18-DC)	octadecanedioate (C18)	871-70-5	63283	HMDB0000782		70095	Neg
100001618	209	35625	128233	Lipid	Monoacylglycerol	2867	NAMED	DCBSHORRWZKAKO-UHFFFAOYSA-N	O=C(CCCCCCCCCCCCC)OCC(O)CO	1-myristoylglycerol (14:0)	1-myristoylglycerol (14:0)	75685-84-6	71382	HMDB0011561	C01885	10957631	Neg
100001619	305	48857	160476	Lipid	Glycerolipid Metabolism	2866	NAMED	LLCSXHMJULHSJN-UHFFFAOYSA-N	OC(CO)COP(O)(OCC(CO)O)=O	glycerophosphoglycerol	glycerophosphoglycerol		388990	HMDB0240316	C03274	54575349	Polar
100001620	400	37455	156380	Lipid	Phospholipid Metabolism	2258	NAMED	JZNWSCPGTDBMEW-UHFFFAOYSA-N	O=P(OCCN)(O)OCC(CO)O	glycerophosphoethanolamine	glycerophosphoethanolamine	33049-08-0	110410	HMDB0000114	C01233	123874	Pos Early
100001621	305	47155	148603	Lipid	Phospholipid Metabolism	2260	NAMED	BMVUIWJCUQSHLZ-GFSNQTMESA-N	[H]C(C(O)(C(O)([C@](O)1[H])[H])[H])([C@@](OP(O)(OC[C@@]([H])(CO)O)=O)([C@]1(O)[H])[H])O	glycerophosphoinositol*	glycerophosphoinositol*	16824-65-0				167572	Polar
100001625	209	36807	127591	Lipid	Secondary Bile Acid Metabolism	3513	NAMED	DGABKXLVXPYZII-RRPBLVJSSA-N	C[C@]1(CC2)[C@](CC[C@@H]1[C@H](C)CCC(O)=O)([H])[C@@](C[C@H]3O)([H])[C@]2([H])[C@](CC4)(C)[C@]3([H])C[C@@H]4O	6beta-hydroxylithocholate	6beta-hydroxylithocholate	668-49-5	4446909	HMDB0000811	C15515	5283821	Neg
100001628	209	35649	128257	Carbohydrate	Pentose Phosphate Pathway	1274	NAMED	JDTUMPKOJBQPKX-UHFFFAOYSA-N	OP(OCC(C(C(C(C(CO)=O)O)O)O)O)(O)=O	sedoheptulose-7-phosphate	sedoheptulose-7-phosphate	2646-35-7	596	HMDB0001068	C05382	616	Neg
100001632	209	35657	152530	Xenobiotics	Food Component/Plant	4933	NAMED	HKQYGTCOTHHOMP-UHFFFAOYSA-N	O=C1C2=CC=C(O)C=C2OC=C1C3=CC=C(OC)C=C3	formononetin	formononetin	485-72-3	4444070	HMDB0005808	C00858	5280378	Neg
100001635	400	35651	156211	Xenobiotics	Chemical	6178	NAMED	WQXNXVUDBPYKBA-YFKPBYRVSA-N	O=[C@](O)[C@H]1N=C(C)NCC1	ectoine	ectoine	96702-03-3	112069	HMDB0240650	C06231	126041	Pos Early
100001654	209	34214	142524	Lipid	Lysophospholipid	2749	NAMED	LXUGKKVCSTYZFK-OSKOXSHBSA-N	[H]C(C(O)(C(O)([C@](O)1[H])[H])[H])([C@@](OP(O)(OC[C@@]([H])(COC(CCC/C=C\C/C=C\C/C=C\C/C=C\CCCCC)=O)O)=O)([C@]1(O)[H])[H])O	1-arachidonoyl-GPI (20:4)*	1-arachidonoyl-GPI (20:4)*			HMDB0061690		121596217	Neg
100001655	209	35305	146820	Lipid	Lysophospholipid	2735	NAMED	UOXRPRZMAROFPH-AQFLIPHUSA-N	[H]C(C(O)(C(O)([C@](O)1[H])[H])[H])([C@@](OP(O)(OC[C@@]([H])(COC(CCCCCCCCCCCCCCC)=O)O)=O)([C@]1(O)[H])[H])O	1-palmitoyl-GPI (16:0)	1-palmitoyl-GPI (16:0)			HMDB0061695		71296207	Neg
100001662	400	36747	156251	Lipid	Carnitine Metabolism	1949	NAMED	JHPNVNIEXXLNTR-UHFFFAOYSA-N	C[N+](C)(C)CCCC([O-])=O	deoxycarnitine	deoxycarnitine	6249-56-5	705	HMDB0001161	C01181	22620	Pos Early
100001664	209	48130	151119	Nucleotide	Purine Metabolism, Adenine containing	4194	NAMED	VKGZCEJTCKHMRL-UHFFFAOYSA-N	OCC(O1)C(O)C(O)C1N2C=NC3=C(NC(CC(O)=O)C(O)=O)N=CN=C32	N6-succinyladenosine	N6-succinyladenosine	4542-23-8		HMDB0000912		165243	Neg
100001668	400	61868	218616	Amino Acid	Histidine Metabolism	98	NAMED	AHPWEWASPTZMEK-UHFFFAOYSA-N	OCC(O1)C(O)C(O)C1N2C=NC(CC(O)=O)=C2	1-ribosyl-imidazoleacetate*	1-ribosyl-imidazoleacetate*	29605-99-0	4292299	HMDB0002331	C05131	440569	Pos Early
100001694	209	36815	128305	Nucleotide	Purine Metabolism, Adenine containing	4161	NAMED	QDFHPFSBQFLLSW-KQYNXXCUSA-N	NC1=NC=NC2=C1N=CN2[C@@]3([H])[C@@](OP(O)(O)=O)([H])[C@@](O)([H])[C@](CO)([H])O3	adenosine 2'-monophosphate (2'-AMP)	2'-AMP	130-49-4		HMDB0011617	C00946	94136	Neg
100001721	305	36751	145848	Amino Acid	Lysine Metabolism	108	NAMED	VEYYWZRYIYDQJM-ZETCQYMHSA-N	OC([C@H](CCCCN)NC(C)=O)=O	N2-acetyllysine	N2-acetyllysine	1946-82-3	83869	HMDB0000446	C12989	92907	Polar
100001725	209	36774	128299	Xenobiotics	Food Component/Plant	4912	NAMED	ADFCQWZHKCXPAJ-UHFFFAOYSA-N	OC1=CC=C2C(OCC(C3=CC=C(O)C=C3)C2)=C1	equol	equol	94105-90-5,531-95-3	339332	HMDB0002209	C14131	91469	Neg
100001730	305	62952	220827	Lipid	Fatty Acid, Dihydroxy	2055	NAMED	DZAIOXUZHHTJKN-UHFFFAOYSA-N	O=C(CC(CO)O)O	3,4-dihydroxybutyrate	3,4-dihydroxybutyrate	51267-44-8		HMDB0000337		150929	Polar
100001734	209	36752	128287	Amino Acid	Lysine Metabolism	109	NAMED	DTERQYGMUDWYAZ-ZETCQYMHSA-N	N[C@@H](CCCCNC(C)=O)C(O)=O	N6-acetyllysine	N6-acetyllysine	692-04-6	83801	HMDB0000206	C02727	92832	Neg
100001739	209	35718	143707	Lipid	Long Chain Polyunsaturated Fatty Acid (n3 and n6)	1590	NAMED	AHANXAKGNAKFSK-PDBXOOCHSA-N	CC\C=C/C\C=C/C\C=C/CCCCCCCCCC(O)=O	dihomo-linolenate (20:3n3 or n6)	dihomolinolenate (20:3n3 or 3n6)	17046-59-2	4471954	HMDB0002925	C03242	5280581	Neg
100001740	305	46142	146560	Carbohydrate	Fructose, Mannose and Galactose Metabolism	1369	NAMED	FBPFZTCFMRRESA-UHFFFAOYSA-N	OCC(O)C(O)C(O)C(O)CO	mannitol/sorbitol	mannitol/sorbitol		440	HMDB0000247,HMDB0000765	C00392,C00794	5780,6251	Polar
100001755	209	36098	144223	Xenobiotics	Benzoate Metabolism	4547	NAMED	IETVQHUKTKKBFF-UHFFFAOYSA-N	O=S(OC1=CC=C(C=C)C=C1)(O)=O	4-vinylphenol sulfate	4-vinylphenol sulfate	2628-17-3	4932200	HMDB0062775	C05627	6426766	Neg
100001756	209	36099	144224	Xenobiotics	Benzoate Metabolism	4545	NAMED	DWZGLEPNCRFCEP-UHFFFAOYSA-N	O=S(OC1=CC=C(CC)C=C1)(O)=O	4-ethylphenylsulfate	4-ethylphenyl sulfate	123-07-9		HMDB0062551	C13637	20822574	Neg
100001765	305	36749	146966	Lipid	Fatty Acid, Dicarboxylate	1687	NAMED	SYEOWUNSTUDKGM-UHFFFAOYSA-N	O=C(O)CC(C)CCC(O)=O	3-methyladipate	3-methyladipate	3058-01-3	11789	HMDB0000555		12292	Polar
100001767	209	48428	155071	Xenobiotics	Food Component/Plant	5140	NAMED	VTYFITADLSVOAS-UHFFFAOYSA-N	NC(C(O)=O)CCCCN1C(C=O)=CC=C1CO	pyrraline	pyrraline	74509-14-1	19980286	HMDB0033143	C21013	14274616	Neg
100001768	400	36713	156246	Carbohydrate	Advanced Glycation End-product	1453	NAMED	NUXSIDPKKIEIMI-UHFFFAOYSA-N	OC(CNCCCCC(C(O)=O)N)=O	N6-carboxymethyllysine	N6-carboxymethyllysine	5746-04-3	11217184	HMDB0240347		123800	Pos Early
100001777	209	36602	146821	Lipid	Lysophospholipid	2741	NAMED	UGDOFRYHDCDVHD-JCASDCETSA-N	[H]C(C(O)(C(O)([C@](O)1[H])[H])[H])([C@@](OP(O)(OC[C@@]([H])(COC(CCCCCCC/C=C\CCCCCCCC)=O)O)=O)([C@]1(O)[H])[H])O	1-oleoyl-GPI (18:1)	1-oleoyl-GPI (18:1)			HMDB0061693		86289645	Neg
100001778	209	36594	146822	Lipid	Lysophospholipid	2743	NAMED	SAHCQBPGXQFTRA-WNOZMNFTSA-N	[H]C(C(O)(C(O)([C@](O)1[H])[H])[H])([C@@](OP(O)(OC[C@@]([H])(COC(CCCCCCC/C=C\C/C=C\CCCCC)=O)O)=O)([C@]1(O)[H])[H])O	1-linoleoyl-GPI (18:2)*	1-linoleoyl-GPI* (18:2)*			HMDB0240597		11124828	Neg
100001790	400	36659	156245	Peptide	Dipeptide	834	NAMED	KGVHCTWYMPWEGN-MSZQBOFLSA-N	OC([C@@H](NC(CN)=O)C(C)CC)=O	glycylisoleucine	glycylisoleucine	19461-38-2	19972556	HMDB0028844		259613	Pos Early
100001805	305	37070	146542	Nucleotide	Purine and Pyrimidine Metabolism	4304	NAMED	CAAULPUQFIIOTL-UHFFFAOYSA-N	O=P(O)(O)OC	methylphosphate	methylphosphate	7023-27-0	12578	HMDB61711		13130	Polar
100001810	400	36808	156271	Amino Acid	Urea cycle; Arginine and Proline Metabolism	505	NAMED	YDGMGEXADBMOMJ-LURJTMIESA-N	N[C@@H](CCCNC(N(C)C)=N)C(O)=O	dimethylarginine (SDMA + ADMA)	dimethylarginine (ADMA + SDMA)	102783-24-4	110375	HMDB0003334,HMDB0001539	C21189,C03626	123831,169148	Pos Early
100001843	400	37063	156289	Peptide	Gamma-glutamyl Amino Acid	648	NAMED	WQXXXVRAFAKQJM-WHFBIAKZSA-N	C[C@H](NC(CC[C@H](N)C(O)=O)=O)C(O)=O	gamma-glutamylalanine	gamma-glutamylalanine	5875-41-2	389104	HMDB0029142	C03738	440103	Pos Early
100001851	400	37076	156298	Amino Acid	Glycine, Serine and Threonine Metabolism	11	NAMED	JJIHLJJYMXLCOY-BYPYZUCNSA-N	OC[C@@H](C(O)=O)NC(C)=O	N-acetylserine	N-acetylserine	97-14-3	58744	HMDB0002931		65249	Pos Early
100001856	402	42448	164202	Lipid	Phosphatidylethanolamine (PE)	2443	NAMED	JQKOHRZNEOQNJE-AYBNWLFXSA-N	O=C(CCCCCCC/C=C/CCCCCCCC)O[C@@H](COP(OCCN)(O)=O)COC(CCCCCCCCCCCCCCCCC)=O	1-stearoyl-2-oleoyl-GPE (18:0/18:1)	1-stearoyl-2-oleoyl-GPE (18:0/18:1)			HMDB0008993		9546742	Pos Late
100001858	402	57424	211077	Lipid	Ceramides	3046	NAMED	XWBWIAOWSABHFI-NUKVNZTCSA-N	OC[C@H](NC(CCCCCCCCCCCCCCCCCCC)=O)[C@H](O)/C=C/CCCCCCCCCCCCC	N-arachidoyl-sphingosine (d18:1/20:0)*	N-arachidoyl-sphingosine (d18:1/20:0)*	7344-02-7	4446679	HMDB0004951		5283566	Pos Late
100001869	402	42450	164205	Lipid	Phosphatidylcholine (PC)	2351	NAMED	PSVRFUPOQYJOOZ-QNPWAGBNSA-N	C[N+](C)(CCOP([O-])(OC[C@@]([H])(COC(CCCCCCCCCCCCCCCCC)=O)OC(CCC/C=C\C/C=C\C/C=C\C/C=C\CCCCC)=O)=O)C	1-stearoyl-2-arachidonoyl-GPC (18:0/20:4)	1-stearoyl-2-arachidonoyl-GPC (18:0/20:4)	35418-59-8	17347139	HMDB0008048		16219824	Pos Late
100001870	402	42449	164197	Lipid	Phosphatidylethanolamine (PE)	2428	NAMED	HBZNVZIRJWODIB-NHCUFCNUSA-N	O=C(CCCCCCC/C=C\C/C=C\CCCCC)O[C@@H](COP(OCCN)(O)=O)COC(CCCCCCCCCCCCCCC)=O	1-palmitoyl-2-linoleoyl-GPE (16:0/18:2)	1-palmitoyl-2-linoleoyl-GPE (16:0/18:2)		7825697	HMDB0005322		9546747	Pos Late
100001872	402	52235	164206	Lipid	Phosphatidylserine (PS)	2526	NAMED	SVOUGFFDROZBJI-DNALCEECSA-N	O=C(CCCCCCCCCCCCCCCCC)OC[C@]([H])(COP(O)(OC[C@]([NH3+])(C([O-])=O)[H])=O)OC(CCC/C=C\C/C=C\C/C=C\C/C=C\CCCCC)=O	1-stearoyl-2-arachidonoyl-GPS (18:0/20:4)	1-stearoyl-2-arachidonoyl-GPS (18:0/20:4)			HMDB0012383		24779545	Pos Late
100001882	402	52234	164199	Lipid	Hexosylceramides (HCER)	3078	NAMED	YMYQEDCYNANIPI-OQRGLTFYSA-N	OC1C(CO)OC(OC[C@H](NC(CCCCCCCCCCCCCCCCC)=O)[C@H](O)/C=C/CCCCCCCCCCCCC)C(O)C1O	glycosyl-N-stearoyl-sphingosine (d18:1/18:0)	glycosyl-N-stearoyl-sphingosine (d18:1/18:0)						Pos Late
100001890	400	37093	156315	Peptide	Dipeptide	679	NAMED	RDIKFPRVLJLMER-UHFFFAOYSA-N	NC(C)C(NC(CC(C)C)C(O)=O)=O	alanylleucine	alanylleucine	1638-60-4	227831	HMDB0028691		259583	Pos Early
100001948	400	37058	156287	Energy	TCA Cycle	1465	NAMED	HAEVNYBCYZZDFL-UHFFFAOYSA-N	[O-]C(CC(C[N+](C)(C)C)OC(CCC(O)=O)=O)=O	succinylcarnitine (C4-DC)	succinylcarnitine (C4-DC)	256928-74-2	28639166	HMDB0061717		71464481	Pos Early
100001956	400	37431	156358	Amino Acid	Urea cycle; Arginine and Proline Metabolism	525	NAMED	CWLQUGTUXBXTLF-UHFFFAOYSA-N	O=C(O)C1N(C)CCC1	N-methylproline	N-methylproline	475-11-6	541	HMDB0094696		643474	Pos Early
100001989	209	57741	213336	Lipid	Secondary Bile Acid Metabolism	3555	NAMED	HCXZDHWUVRQLGC-UHFFFAOYSA-N	O=S(OC1CCC2(C)C(CCC3C2CCC4(C)C3CCC4C(CCC(NCC(O)=O)=O)C)=C1)(O)=O	glycocholenate sulfate*	glycocholenate sulfate*						Neg
100001990	209	32807	142566	Lipid	Secondary Bile Acid Metabolism	3556	NAMED	OEDITLKCLMKBOM-UHFFFAOYSA-N	O=S(OC1CCC2(C)C(CCC3C2CCC4(C)C3CCC4C(CCC(NCCS(=O)(O)=O)=O)C)=C1)(O)=O	taurocholenate sulfate*	taurocholenate sulfate*						Neg
100002070	305	37253	147606	Lipid	Fatty Acid, Dicarboxylate	1681	NAMED	HWXBTNAVRSUOJR-UHFFFAOYSA-N	O=C(O)CCC(O)C(O)=O	2-hydroxyglutarate	2-hydroxyglutarate	40951-21-1	42	HMDB0059655	C02630	43	Polar
100002078	400	37451	156376	Amino Acid	Tyrosine Metabolism	222	NAMED	MWZPENIJLUWBSY-UHFFFAOYSA-N	OC1=CC=C(CC(C(OC)=O)N)C=C1	O-methyltyrosine	O-methyltyrosine	1080-06-4	69406	HMDB0014903	D00762	441350,2723935	Pos Early
100002106	402	37529	164200	Lipid	Sphingomyelins	3139	NAMED	NBEADXWAAWCCDG-QDDWGVBQSA-N	O=C(CCCCCCC/C=C\CCCCCCCC)N[C@@](COP([O-])(OCC[N+](C)(C)C)=O)([C@](O)(/C=C/CCCCCCCCCCCCC)[H])[H]	sphingomyelin (d18:1/18:1, d18:2/18:0)	sphingomyelin (d18:1/18:1, d18:2/18:0)	108392-10-5	4947837	HMDB0012101		6443882	Pos Late
100002107	402	37506	164195	Lipid	Sphingomyelins	3123	NAMED	RWKUXQNLWDTSLO-GWQJGLRPSA-N	CCCCCCCCCCCCCCCC(N[C@@](COP([O-])(OCC[N+](C)(C)C)=O)([C@](O)(/C=C/CCCCCCCCCCCCC)[H])[H])=O	palmitoyl sphingomyelin (d18:1/16:0)	palmitoyl sphingomyelin (d18:1/16:0)	6254-89-3	8115562	HMDB0010169		9939941	Pos Late
100002113	400	37443	156369	Amino Acid	Methionine, Cysteine, SAM and Taurine Metabolism	474	NAMED	ADVPTQAUNPRNPO-UHFFFAOYSA-N	O=C(C(CS(O)=O)N)O	cysteine sulfinic acid	cysteine sulfinic acid	207121-48-0	107	HMDB0000996	C00606	109	Pos Early
100002153	400	38100	156425	Xenobiotics	Food Component/Plant	4821	NAMED	MUNWAHDYFVYIKH-RITPCOANSA-N	O[C@H]1C[N+](C)(C)[C@H]([C@@]([O-])=O)C1	betonicine	betonicine	515-25-3	144333	HMDB0029412	C08269	164642	Pos Early
100002154	400	37459	156384	Xenobiotics	Food Component/Plant	4915	NAMED	SSISHJJTAXXQAX-UHFFFAOYSA-N	S=C1NC(CC(C([O-])=O)[N+](C)(C)C)=CN1	ergothioneine	ergothioneine	58511-63-0	2297320	HMDB0003045	C05570	5351619	Pos Early
100002167	209	37536	143754	Lipid	Eicosanoid	2159	NAMED	ZNHVWPKMFKADKW-VXBMJZGYSA-N	OC(CCC/C=C\C\C=C/C=C/C(C/C=C\CCCCC)O)=O	12-HETE	12-HETE	73837-14-6,71030-37-0	21509475	HMDB0006111	C14777	5283155	Neg
100002180	209	46896	148134	Carbohydrate	Glycolysis, Gluconeogenesis, and Pyruvate Metabolism	1247	NAMED	RNBGYGVWRKECFJ-UHFFFAOYSA-N	[H]C1(C([H])(C([H])(OC1(COP(O)(O)=O)O)COP(O)(O)=O)O)O	fructose 1,6-diphosphate/glucose 1,6-diphosphate/myo-inositol diphosphates	Isobar: hexose diphosphates			HMDB0001058,HMDB0003514	C01231,C00354,C05378	3934,124383956,10404962,718,4453,90658350,445557,82400	Neg
100002183	400	38127	156445	Amino Acid	Methionine, Cysteine, SAM and Taurine Metabolism	444	NAMED	YDBYJHTYSHBBAU-UHFFFAOYSA-N	NC(CC[S+](C)C)C([O-])=O	S-methylmethionine	S-methylmethionine	3493-12-7	8351775	HMDB0038670	C05319	458	Pos Early
100002196	209	37752	145686	Lipid	Fatty Acid, Monohydroxy	2032	NAMED	HNICUWMFWZBIFP-IRQZEAMPSA-N	OC(CCCCCCC/C=C\C=C\[C@H](CCCCC)O)=O	13-HODE + 9-HODE	13-HODE + 9-HODE			HMDB0004670,HMDB0004667	C14767,C14762	5312830,5282945,1424,5282947,5282944	Neg
100002204	400	43256	156988	Amino Acid	Histidine Metabolism	77	NAMED	FKTXRTPBUWLETL-UHFFFAOYSA-N	O=C(O)C(NC(C)=O)CC1=CN=CN1C	N-acetyl-3-methylhistidine*	N-acetyl-3-methylhistidine*	37841-04-6	19993498	HMDB0240341		193270	Pos Early
100002227	402	38125	164218	Lipid	Sterol	3239	NAMED	NYOXRYYXRWJDKP-UHFFFAOYSA-N	CC12C(CCC3C2CCC4(C)C3CCC4C(CCCC(C)C)C)=CC(CC1)=O	4-cholesten-3-one	4-cholesten-3-one	601-57-0	427	HMDB0000921	C00599	91477	Pos Late
100002253	209	38637	141886	Xenobiotics	Food Component/Plant	4875	NAMED	YAADMLWHGMUGQL-VOTSOKGWSA-N	O=C(NCC(O)=O)/C=C/C1=CC=CC=C1	cinnamoylglycine	cinnamoylglycine	16534-24-0	618829	HMDB0011621		709625	Neg
100002254	402	38625	159084	Lipid	Endocannabinoid	2181	NAMED	OTGQIQQTPXJQRG-UHFFFAOYSA-N	OCCNC(CCCCCCCCCCCCCCCCC)=O	stearoyl ethanolamide	stearoyl ethanolamide	111-57-9	25958	HMDB0013078		27902	Pos Late
100002259	402	38178	159020	Lipid	Fatty Acid Metabolism (Acyl Carnitine, Monounsaturated)	1898	NAMED	OQWOHRPOYAVIOK-KTKRTIGZSA-N	O=C([O-])CC(OC(CC/C=C\CCCCC)=O)C[N+](C)(C)C	cis-4-decenoylcarnitine (C10:1)	cis-4-decenoylcarnitine (C10:1)	98930-66-6	28639171	HMDB0013205		57357170	Pos Late
100002284	305	62950	220825	Lipid	Fatty Acid, Dihydroxy	2051	NAMED	LOUGYXZSURQALL-GBXIJSLDSA-N	C[C@@H](O)[C@H](O)C(O)=O	2S,3R-dihydroxybutyrate	2S,3R-dihydroxybutyrate	5057-93-2	9139682	HMDB0002453		10964471	Polar
100002285	305	62951	220826	Lipid	Fatty Acid, Dihydroxy	2054	NAMED	UFYGCFHQAXXBCF-UHFFFAOYSA-N	OCCC(O)C(O)=O	2,4-dihydroxybutyrate	2,4-dihydroxybutyrate	1518-62-3	167259	HMDB0000360		192742	Polar
100002300	400	38159	156463	Nucleotide	Pyrimidine Metabolism, Cytidine containing	4285	NAMED	LUCHPKXVUGJYGU-XLPZGREQSA-N	O[C@H]1C[C@H](N2C=C(C)C(N)=NC2=O)O[C@@H]1CO	5-methyl-2'-deoxycytidine	5-methyl-2'-deoxycytidine	838-07-3	389065	HMDB0002224	C03592	440055	Pos Early
100002324	400	47897	157694	Xenobiotics	Drug - Other	6011	NAMED	GBFLZEXEOZUWRN-UHFFFAOYSA-N	OC(CSCC(N)C(O)=O)=O	S-carboxymethyl-cysteine	S-carboxymethyl-cysteine	638-23-3	1050	HMDB0029415	C03727	193653	Pos Early
100002344	209	38293	141840	Lipid	Fatty Acid, Branched	1655	NAMED	ZOCYQVNGROEVLU-UHFFFAOYSA-N	CC(C)CCCCCCCCCCCC(O)=O	(12 or 13)-methylmyristate (a15:0 or i15:0)	(12 or 13)-methylmyristate (a15:0 or i15:0)	2485-71-4	133106	HMDB0061707		151014	Neg
100002356	209	38296	141846	Lipid	Fatty Acid, Branched	1666	NAMED	YETXGSGCWODRAA-UHFFFAOYSA-N	OC(CCCCCCCCCCCCCCCC(C)C)=O	(16 or 17)-methylstearate (a19:0 or i19:0)	(16 or 17)-methylstearate (a19:0 or i19:0)	2724-59-6	2340933	HMDB0037397		3083779	Neg
100002367	305	63109	221751	Lipid	Fatty Acid, Dihydroxy	2052	NAMED	LOUGYXZSURQALL-PWNYCUMCSA-N	OC([C@H](O)[C@H](O)C)=O	2R,3R-dihydroxybutyrate	2R,3R-dihydroxybutyrate	759-06-8	17215960	HMDB0000498		13120901	Polar
100002397	305	62101	218946	Amino Acid	Glutamate Metabolism	48	NAMED	COJBGNAUUSNXHX-UHFFFAOYSA-N	NC(CCC(C(O)=O)=O)=O	alpha-ketoglutaramate*	alpha-ketoglutaramate*	18465-19-5		HMDB0001552	C00940	48	Polar
100002417	305	38276	152194	Xenobiotics	Food Component/Plant	4794	NAMED	JTEYKUFKXGDTEU-UHFFFAOYSA-N	OC(C(O)C(C)(O)C)=O	2,3-dihydroxyisovalerate	2,3-dihydroxyisovalerate	1756-18-9	657	HMDB0012141	C04039	677	Polar
100002458	305	57747	213342	Amino Acid	Leucine, Isoleucine and Valine Metabolism	372	NAMED	WKRBKYFIJPGYQC-DUXPYHPUSA-N	OC(C/C(C)=C/C(O)=O)=O	3-methylglutaconate	3-methylglutaconate	5746-90-7	1267861	HMDB0000522		1551553	Polar
100002462	400	43582	208402	Amino Acid	Lysine Metabolism	122	NAMED	OWGKYELXGFKIHH-MYLOADSESA-N	O[C@@H]1[C@@H](O)[C@@H](O)[C@@H](CO)OC1OC(CCC(N)C(O)=O)CN	5-(galactosylhydroxy)-lysine	5-(galactosylhydroxy)-lysine	32448-36-5				66995551	Pos Early
100002500	400	43493	157017	Amino Acid	Histidine Metabolism	83	NAMED	NRXIKWMTVXPVEF-BYPYZUCNSA-N	OC([C@@H](NC=N)CCC(O)=O)=O	formiminoglutamate	formiminoglutamate	816-90-0	388370	HMDB0000854	C00439	439233	Pos Early
100002514	305	40473	152212	Amino Acid	Histidine Metabolism	79	NAMED	VWFWNXQAMGDPGG-UHFFFAOYSA-N	O=C1NC(C(CCC(O)=O)N1)=O	hydantoin-5-propionate	hydantoin-5-propionate	5624-26-0	761	HMDB0001212	C05565	782	Polar
100002528	209	46960	148213	Xenobiotics	Chemical	6110	NAMED	QAOWNCQODCNURD-UHFFFAOYSA-N	OS(O)(=O)=O	sulfate*	sulfate*	14808-79-8	1086	HMDB01448	C00059	5152822	Neg
100002544	400	40499	156749	Amino Acid	Glutamate Metabolism	53	NAMED	HBDWQSHEVMSFGY-SCQFTWEKSA-N	OC(C(O)=O)C[C@@H](C(O)=O)N	4-hydroxyglutamate	4-hydroxyglutamate	2485-33-8	388936	HMDB0001344	C03079	439902	Pos Early
100002568	402	40173	159259	Cofactors and Vitamins	Hemoglobin and Porphyrin Metabolism	4435	NAMED	TYOWQSLRVAUSMI-WKULSOCRSA-N	OC(CCC1=C(C(CC(C(C2C)CC)NC2=O)=N/C1=C/C(NC(CC(C(C3CC)C)NC3=O)=C4C)=C4CCC(O)=O)C)=O	L-urobilin	L-urobilin	34217-90-8	4444369	HMDB0240259	C05793	5280818	Pos Late
100002619	305	53237	179411	Carbohydrate	Pentose Metabolism	1305	NAMED	HSNZZMHEPUFJNZ-SHUUEZRQSA-N	OCC([C@@H](O)[C@H](O)[C@H](O)[C@H](O)CO)=O	sedoheptulose	sedoheptulose	3019-74-7	4573620	HMDB0003219	C02076	5459879	Polar
100002679	400	38754	156574	Amino Acid	Glutamate Metabolism	55	NAMED	UHBYWPGGCSDKFX-UHFFFAOYSA-N	OC(C(C(O)=O)CC(C(O)=O)N)=O	gamma-carboxyglutamate	gamma-carboxyglutamate	56271-99-9	37241	HMDB0041900		40772	Pos Early
100002682	209	62102	218948	Nucleotide	Purine Metabolism, (Hypo)Xanthine/Inosine containing	4152	NAMED	MFGPUMDDJCTHOI-UMMCILCDSA-N	O[C@H]1[C@H](N(C(NC2=O)=O)C(N3)=C2NC3=O)O[C@H](CO)[C@H]1O	uric acid ribonucleoside*	uric acid ribonucleoside*	2124-54-1	144595	HMDB0029920	C05513	164933	Neg
100002712	209	47397	149429	Nucleotide	Purine Metabolism, Adenine containing	4193	NAMED	QCICUPZZLIQAPA-WGIMJHEJSA-N	O[C@H]([C@@H](N1C2=NC=NC(N)=C2N=C1)O[C@H]3COP(OP(OP(OC[C@H]4O[C@H]([C@@H]([C@@H]4O)O)N5C6=NC=NC(N)=C6N=C5)(O)=O)(O)=O)(O)=O)[C@H]3O	diadenosine triphosphate	diadenosine triphosphate	56432-02-1		HMDB0001155	C06197	165381	Neg
100002749	400	39592	156595	Amino Acid	Methionine, Cysteine, SAM and Taurine Metabolism	463	NAMED	IDIDJDIHTAOVLG-VKHMYHEASA-N	OC([C@H](CSC)N)=O	S-methylcysteine	S-methylcysteine	1187-84-4	22826	HMDB0002108		24417,7058174,88180	Pos Early
100002752	209	46305	144539	Lipid	Fatty Acid, Dihydroxy	2061	NAMED	SYAWGTIVOGUZMM-ILYOTBPNSA-N	OC(C(C/C=C\C/C=C\C\C=C/CCCC(O)=O)O)CCCCC	14,15-DiHETrE	14,15-DiHETrE	77667-09-5	4446271	HMDB0002265	C14775	5283147	Neg
100002763	400	39582	156587	Cofactors and Vitamins	Nicotinate and Nicotinamide Metabolism	4335	NAMED	USSFUVKEHXDAPM-UHFFFAOYSA-N	O=C(C1=C[N+]([O-])=CC=C1)N	nicotinamide N-oxide	nicotinamide N-oxide	1986-81-8	65522	HMDB0002730		72661	Pos Early
100002769	400	57461	211115	Amino Acid	Urea cycle; Arginine and Proline Metabolism	529	NAMED	BMFMQGXDDJALKQ-BYPYZUCNSA-N	N=C(N)NCCC[C@H](O)C(O)=O	argininate*	argininate*	157-07-3	140984	HMDB0003148		160437	Pos Early
100002784	400	55072	208196	Amino Acid	Urea cycle; Arginine and Proline Metabolism	498	NAMED	ARBHXJXXVVHMET-UHFFFAOYSA-N	OC(C(CCC/N=C(N)/N)=O)=O	2-oxoarginine*	2-oxoarginine*	3715-10-4	542	HMDB0004225	C03771	558	Pos Early
100002844	209	46286	144517	Lipid	Fatty Acid, Dihydroxy	2057	NAMED	FFXKPSNQCPNORO-MBYQGORISA-N	CCC(C(C/C=C\C/C=C\C/C=C\C/C=C\C/C=C\CCC(O)=O)O)O	19,20-DiHDPA	19,20-DiHDPA		17220827	HMDB0010214		16061148	Neg
100002849	400	39603	156606	Xenobiotics	Chemical	6117	NAMED	IWJBVMJWSPZNJH-XWBUKDKVSA-N	O[C@H]([C@H]1O)[C@@H]([C@@H]([C@](O)=O)OC1OCC)O	ethyl glucuronide	ethyl glucuronide	17685-04-0	134174	HMDB0010325		18392195	Pos Early
100002873	402	49617	161405	Lipid	Lysophospholipid	2667	NAMED	SKJMUADLQLZAGH-WJOKGBTCSA-N	CCCCCCCCCCCCCCCCCCCCCCCC(OC[C@H](COP([O-])(OCC[N+](C)(C)C)=O)O)=O	1-lignoceroyl-GPC (24:0)	1-lignoceroyl-GPC (24:0)	325171-59-3	24766539	HMDB0010405		24779481	Pos Late
100002910	400	62946	220814	Amino Acid	Histidine Metabolism	94	NAMED	UJCGYTCAMOHYCG-UHFFFAOYSA-N	O=C(O)CC1=CN=CN1C	1-methyl-5-imidazoleacetate	1-methyl-5-imidazoleacetate	4200-48-0	4954265	HMDB04988		6451814	Pos Early
100002911	209	39379	143714	Lipid	Secondary Bile Acid Metabolism	3534	NAMED	GHCZAUBVMUEKKP-XROMFQGDSA-N	[H][C@]1([C@H](C)CCC(NCC(O)=O)=O)CC[C@@]2([H])[C@]3([H])[C@@H](O)C[C@]4([H])C[C@H](O)CC[C@]4(C)[C@@]3([H])CC[C@@]21C	glycoursodeoxycholate	glycoursodeoxycholate	64480-66-6	19973534	HMDB0000708		12310288	Neg
100002912	209	39378	143716	Lipid	Secondary Bile Acid Metabolism	3538	NAMED	BHTRKEVKTKCXOH-BWIGJTJCSA-N	O=C(NCCS(=O)(O)=O)CC[C@@H](C)C1CC[C@@]2([H])[C@]3([H])[C@@H](O)CC4C[C@H](O)CC[C@]4(C)[C@@]3([H])CC[C@@]21C	tauroursodeoxycholate	tauroursodeoxycholate	14605-22-2	24539842	HMDB0000874		9848818	Neg
100002913	209	57573	212122	Lipid	Secondary Bile Acid Metabolism	3566	NAMED	BHQCQFFYRZLCQQ-QQODLWJBSA-N	C[C@@]12[C@](CCC2[C@H](C)CCC(O)=O)([H])[C@]3([H])[C@@H](O)C[C@]4([H])C[C@H](O)CC[C@]4(C)[C@@]3([H])C[C@@H]1O	ursocholate	ursocholate	2955-27-3		HMDB0000917	C17644	122340	Neg
100002945	209	38768	143701	Lipid	Fatty Acid, Branched	1660	NAMED	IIUXHTGBZYEGHI-UHFFFAOYSA-N	CC(CCCCCCCCCCCCCC(O)=O)C	(14 or 15)-methylpalmitate (a17:0 or i17:0)	(14 or 15)-methylpalmitate (a17:0 or i17:0)			HMDB0061859	C16995	8181,17903417	Neg
100002953	209	39609	141922	Lipid	Fatty Acid, Monohydroxy	2028	NAMED	UGAGPNKCDRTDHP-UHFFFAOYSA-N	OC(CCCCCCCCCCCCCCCO)=O	16-hydroxypalmitate	16-hydroxypalmitate	506-13-8	10034	HMDB0006294	C18218	10466	Neg
100002957	305	46148	210928	Carbohydrate	Nucleotide Sugar	1409	NAMED	LFTYTUAZOPRMMI-HEXNZZLISA-N	O[C@]1([H])[C@@](O)([H])[C@](COP(O)(OP(O)(O[C@H]2[C@H](NC(C)=O)[C@@H](O)[C@H](O)C(CO)O2)=O)=O)([H])O[C@]1(N(C=C3)C(NC3=O)=O)[H]	UDP-N-acetylglucosamine/galactosamine	UDP-N-acetylglucosamine/galactosamine			HMDB0000304,HMDB0000290	C00203,C00043	44576,1167	Polar
100002989	402	46798	165353	Lipid	Diacylglycerol	2945	NAMED	BLZVZPYMHLXLHG-RQOIEFAZSA-N	CCCCCCCC/C=C\CCCCCCCC(OCC(CO)OC(CCCCCCC/C=C\C/C=C\CCCCC)=O)=O	oleoyl-linoleoyl-glycerol (18:1/18:2) [1]	oleoyl-linoleoyl-glycerol (18:1/18:2) [1]	106292-55-1	23975985	HMDB0007219		14275396	Pos Late
100002990	402	46799	165354	Lipid	Diacylglycerol	2946	NAMED	GREDRAMJRDQWEJ-LTEAFHAISA-N	CCCCCCCC/C=C\CCCCCCCC(OCC(COC(CCCCCCC/C=C\C/C=C\CCCCC)=O)O)=O	oleoyl-linoleoyl-glycerol (18:1/18:2) [2]	oleoyl-linoleoyl-glycerol (18:1/18:2) [2]	104346-53-4	29788004	HMDB0007219		71433693	Pos Late
100002997	209	38670	144274	Carbohydrate	Nucleotide Sugar	1400	NAMED	HSCJRCZFDFQWRP-UHFFFAOYSA-N	O=C(N1)N(C2C(O)C(O)C(COP(O)(OP(O)(OC3C(O)C(O)C(O)C(CO)O3)=O)=O)O2)C=CC1=O	UDP-glucose/UDP-galactose	UDP-glucose/UDP-galactose			HMDB0000286,HMDB0000302	C00052,C00029	8629,23724458	Neg
100003000	402	39270	163991	Lipid	Lysoplasmalogen	2853	NAMED	QYTPGOPLNFESQC-RLHAVTDZSA-N	O=P(OCC[NH3+])([O-])OC[C@H](O)CO/C=C/CCCCCCCCCCCCCC	1-(1-enyl-palmitoyl)-GPE (P-16:0)*	1-(1-enyl-palmitoyl)-GPE (P-16:0)*		10471193	HMDB0011152			Pos Late
100003001	402	39271	180976	Lipid	Lysoplasmalogen	2857	NAMED	KACDZDULGKPXHT-BIHRDVDLSA-N	O=P(OCC[NH3+])([O-])OC[C@H](O)CO/C=C/CCCCCCCCCCCCCCCC	1-(1-enyl-stearoyl)-GPE (P-18:0)*	1-(1-enyl-stearoyl)-GPE (P-18:0)*			HMDB0240598			Pos Late
100003070	209	39626	141928	Xenobiotics	Food Component/Plant	4909	NAMED	HVDGDHBAMCBBLR-WMLDXEAASA-N	O=C1OC[C@H](CC2=CC(O)=CC=C2)[C@H]1CC3=CC(O)=CC=C3	enterolactone	enterolactone	78473-71-9	8860823	HMDB0006101	C18165	114739	Neg
100003109	209	40479	143013	Xenobiotics	Food Component/Plant	4803	NAMED	ILGMGHZPXRDCCS-UHFFFAOYSA-N	O=C(NC1=C2C=CC=C1)C2CC(O)=O	2-oxindole-3-acetate	2-oxindole-3-acetate	2971-31-5	2338343	HMDB0035514		3080590	Neg
100003119	209	39732	143757	Lipid	Endocannabinoid	2190	NAMED	KOGRJTUIKPMZEJ-KTKRTIGZSA-N	O=C(CCCCCCC/C=C\CCCCCCCC)NCCS(O)(=O)=O	N-oleoyltaurine	N-oleoyltaurine	52514-04-2	4941625			6437033	Neg
100003151	402	46223	159669	Lipid	Fatty Acid Metabolism (Acyl Carnitine, Polyunsaturated)	1909	NAMED	MJLXQSQYKZWZCB-DQFWFXSYSA-N	[O-]C(C[C@H](C[N+](C)(C)C)OC(CCCCCCC/C=C\C/C=C\CCCCC)=O)=O	linoleoylcarnitine (C18:2)*	linoleoylcarnitine (C18:2)*	36816-10-1	4952667	HMDB0006469		6450015	Pos Late
100003152	400	39577	156583	Amino Acid	Glutamate Metabolism	61	NAMED	AOKCDAVWJLOAHG-UHFFFAOYSA-N	CNCCCC(O)=O	N-methyl-GABA	N-methyl-GABA	1119-48-8	63869		C15987	70703	Pos Early
100003169	209	40008	141960	Peptide	Dipeptide	869	NAMED	UCGDDTHMMVWVMV-UHFFFAOYSA-N	O=C(C(C(CC)C)N)NCC(O)=O	isoleucylglycine	isoleucylglycine	868-28-0	303621	HMDB0028907		342532	Neg
100003183	400	48189	157731	Peptide	Dipeptide	1063	NAMED	JYOAXOMPIXKMKK-UHFFFAOYSA-N	O=C(C(CC(C)C)N)NC(CCC(N)=O)C(O)=O	leucylglutamine*	leucylglutamine*		3511125	HMDB0028927		4305457	Pos Early
100003196	400	40020	156673	Peptide	Dipeptide	908	NAMED	ATIPDCIQTUXABX-UHFFFAOYSA-N	O=C(C(CCCCN)N)NC(CC(C)C)C(O)=O	lysylleucine	lysylleucine	7369-79-1	3870665	HMDB0028955		4682588	Pos Early
100003210	400	39994	156660	Peptide	Dipeptide	1053	NAMED	XCTHZFGSVQBHBW-UHFFFAOYSA-N	O=C(C(C(C)C)N)NC(CC(C)C)C(O)=O	valylleucine	valylleucine	22906-55-4	312586	HMDB0029131		352039	Pos Early
100003239	209	39835	141954	Lipid	Endocannabinoid	2192	NAMED	LPDJCYFKKSLKRO-UHFFFAOYSA-N	O=C(NCCS(=O)(O)=O)CCCCCCCCCCCCCCC	N-palmitoyltaurine	N-palmitoyltaurine	83982-06-3	14435932			14504290	Neg
100003240	209	39730	143759	Lipid	Endocannabinoid	2191	NAMED	LMIJIHJZVURGQK-UHFFFAOYSA-N	O=C(CCCCCCCCCCCCCCCCC)NCCS(=O)(O)=O	N-stearoyltaurine	N-stearoyltaurine	63155-80-6	147194			168274	Neg
100003258	305	63990	232912	Cofactors and Vitamins	Ascorbate and Aldarate Metabolism	4373	NAMED	RMHBODZVODTFAH-UHFFFAOYSA-N	OC1=C(OC)C(C(C(CO)O)O1)=O	2-O-methylascorbic acid	2-O-methylascorbic acid	17860-87-6	90149	HMDB0240294		54726398	Polar
100003260	400	40007	161438	Amino Acid	Glutamate Metabolism	60	NAMED	SRGQUICKDUQCKO-UHFFFAOYSA-N	O=C(CCCNCCC(O)=O)O	carboxyethyl-GABA	carboxyethyl-GABA	4386-03-2	2474	HMDB0002201		2572	Pos Early
100003263	400	40506	156752	Xenobiotics	Chemical	6115	NAMED	HJORCZCMNWLHMB-UHFFFAOYSA-N	O=C1N(CCC1)CCCN	1-(3-aminopropyl)-2-pyrrolidone	1-(3-aminopropyl)-2-pyrrolidone	7663-77-6	74106			82111	Pos Early
100003397	400	40406	156717	Lipid	Phospholipid Metabolism	2261	NAMED	UYPYRKYUKCHHIB-UHFFFAOYSA-N	C[N+](C)([O-])C	trimethylamine N-oxide	trimethylamine N-oxide	1184-78-7	1113	HMDB0000925	C01104	1145	Pos Early
100003415	400	62860	220638	Amino Acid	Lysine Metabolism	116	NAMED	PQNASZJZHFPQLE-LURJTMIESA-N	O=C([C@H](CCCCNC)N)O	N6-methyllysine	N6-methyllysine	1188-07-4	144469	HMDB0002038	C02728	164795	Pos Early
100003429	209	40478	143877	Xenobiotics	Food Component/Plant	4914	NAMED	UXOJWGSGKUYMIA-UHFFFAOYSA-N	OC1=CC(OC2)=C(C=C1)CC2C3=CC=C(OS(=O)(O)=O)C=C3	equol sulfate	equol sulfate		23936050				Neg
100003434	400	40730	156802	Amino Acid	Histidine Metabolism	82	NAMED	ZCKYOWGFRHAZIQ-UHFFFAOYSA-N	OC(CCC1=CN=CN1)=O	imidazole propionate	imidazole propionate	1074-59-5	63798	HMDB0002271		70630	Pos Early
100003588	400	41370	156809	Peptide	Dipeptide	942	NAMED	GLUBLISJVJFHQS-UHFFFAOYSA-N	O=C(CNC(C(CC1=CC=CC=C1)N)=O)O	phenylalanylglycine	phenylalanylglycine	721-90-4	88678	HMDB0028995		6992304	Pos Early
100003589	400	41374	156811	Peptide	Dipeptide	937	NAMED	MIDZLCFIAINOQN-WPRPVWTQSA-N	O=C([C@H](C)NC([C@H](CC1=CC=CC=C1)N)=O)O	phenylalanylalanine	phenylalanylalanine	3918-87-4	4589716	HMDB0028988		5488196	Pos Early
100003598	209	41375	143081	Peptide	Dipeptide	1032	NAMED	HPYDSVWYXXKHRD-UHFFFAOYSA-N	O=C(CNC(C(CC1=CC=C(C=C1)O)N)=O)O	tyrosylglycine	tyrosylglycine	673-05-5	227627	HMDB0029105		7021854	Neg
100003640	400	42079	156902	Peptide	Dipeptide	1049	NAMED	XXDVDTMEVBYRPK-UHFFFAOYSA-N	O=C(C(C(C)C)N)NC(CCC(N)=O)C(O)=O	valylglutamine	valylglutamine	42854-54-6	4419671	HMDB0029125		5253209	Pos Early
100003641	400	40475	156743	Peptide	Dipeptide	1050	NAMED	IOUPEELXVYPCPG-UHFFFAOYSA-N	O=C(C(C(C)C)N)NCC(O)=O	valylglycine	valylglycine	686-43-1	120256	HMDB0029127		136487	Pos Early
100003674	400	40703	156791	Peptide	Dipeptide	963	NAMED	RNKSNIBMTUYWSH-YFKPBYRVSA-N	O=[C@]([C@H]1NCCC1)NCC(O)=O	prolylglycine	prolylglycine	2578-57-6	4932143	HMDB0011178		6426709	Pos Early
100003678	400	40731	156803	Peptide	Dipeptide	969	NAMED	RWCOTTLHDJWHRS-YUMQZZPRSA-N	O=[C@]([C@H]1NCCC1)N2CCC[C@H]2[C@](O)=O	prolylproline	prolylproline	20488-28-2	9797341	HMDB0011180		263469	Pos Early
100003686	209	42092	143937	Lipid	Fatty Acid Metabolism (Acyl Glycine)	1841	NAMED	KVTFEOAKFFQCCX-UHFFFAOYSA-N	O=C(CCCCCCCCCCCCCCC)NCC(O)=O	N-palmitoylglycine	N-palmitoylglycine	2441-41-0	133100	HMDB0013034		151008	Neg
100003695	305	62864	220652	Xenobiotics	Food Component/Plant	4981	NAMED	RGHNJXZEOKUKBD-MBMOQRBOSA-N	O=C([C@H]([C@H]([C@@H]([C@@H](CO)O)O)O)O)O	mannonate*	mannonate*	642-99-9	2496757			3246006	Polar
100003823	400	42561	156923	Xenobiotics	Food Component/Plant	4814	NAMED	SGZFJWQQBHYNNF-UHFFFAOYSA-N	O=C(N1)C(O)C2=C1C=CC=C2	3-hydroxyindolin-2-one	3-hydroxyindolin-2-one	61-71-2	5872		C11130	6097	Pos Early
100003869	209	43588	145259	Lipid	Secondary Bile Acid Metabolism	3549	NAMED	HMXPOCDLAFAFNT-BHYUGXBJSA-N	C[C@@H]([C@H]1CC[C@H]2[C@@H]3C[C@@H]([C@@H]4C[C@@H](CC[C@@]4([C@H]3CC[C@]12C)C)O)O)CCC(NCCS(=O)(O)=O)=O	taurohyodeoxycholic acid	taurohyodeoxycholic acid	38411-85-7	106373	HMDB0000874		12443252	Neg
100003895	209	41948	151109	Xenobiotics	Food Component/Plant	4913	NAMED	XDPLKWRSVXUQBN-WKXGUSGUSA-N	OC1=CC=C(C2CC3=C(C=C(C=C3)O[C@H]4[C@@H](O)[C@@H](O)[C@H](O)C(C(O)=O)O4)OC2)C=C1	equol glucuronide	equol glucuronide					46781484	Neg
100003901	209	41220	142786	Lipid	Lysophospholipid	2688	NAMED	KIHAGWUUUHJRMS-JOCHJYFZSA-N	OC[C@@H](OC(CCCCCCCCCCCCCCCCC)=O)COP(OCC[NH3+])([O-])=O	2-stearoyl-GPE (18:0)*	2-stearoyl-GPE (18:0)*		24769218	HMDB0011129		90658453,53480667	Neg
100003926	400	43264	156990	Lipid	Fatty Acid Metabolism (Acyl Carnitine, Hydroxy)	1937	NAMED	UEFRDQSMQXDWTO-UHFFFAOYSA-N	CC(CC(OC(C[N+](C)(C)C)CC([O-])=O)=O)O	(R)-3-hydroxybutyrylcarnitine	(R)-3-hydroxybutyrylcarnitine			HMDB0013127		53481617	Pos Early
100003940	209	43502	144003	Lipid	Fatty Acid Metabolism (Acyl Glycine)	1835	NAMED	SAVLIIGUQOSOEP-UHFFFAOYSA-N	O=C(CCCCCCC)NCC(O)=O	N-octanoylglycine	N-octanoylglycine	14246-53-8	76040	HMDB0000832		84290	Neg
100004054	402	57512	211213	Lipid	Fatty Acid Metabolism (Acyl Carnitine, Long Chain Saturated)	1883	NAMED	DWSFAVOTORHAAL-UHFFFAOYSA-N	[O-]C(CC(C[N+](C)(C)C)OC(CCCCCCCCCCCCCCCC)=O)=O	margaroylcarnitine (C17)*	margaroylcarnitine (C17)*	106182-29-0	35015987	HMDB0006210		53477803	Pos Late
100004059	400	62278	219251	Xenobiotics	Food Component/Plant	4953	NAMED	GPPYTCRVKHULJH-UHFFFAOYSA-N	C[N+](C)(C(C([O-])=O)CC1=CN=CN1)C	histidine betaine (hercynine)*	histidine betaine (hercynine)*	534-30-5	2340795	HMDB0029422		3083620	Pos Early
100004084	209	42603	219576	Lipid	Secondary Bile Acid Metabolism	3547	NAMED	XSOLDPYUICCHJX-QZWOQUDZSA-N	O[C@H]1C(C2[C@](CC[C@H]3O)(C)C(C3)[C@H]1O)C4[C@@](CC2)(C)C([C@H](C)CCC(NCCS(O)(=O)=O)=O)CC4	taurohyocholate*	taurohyocholate*			HMDB0011637	C15516	11954195	Neg
100004088	402	40807	159350	Cofactors and Vitamins	Vitamin A Metabolism	4458	NAMED	NCYCYZXNIZJOKI-OVSJKPMPSA-N	O=C([H])/C=C(C)/C=C/C=C(C)/C=C/C1=C(C)CCCC1(C)C	retinal	retinal		553582	HMDB0001358	C00376	638015	Pos Late
100004111	209	46146	144253	Xenobiotics	Benzoate Metabolism	4527	NAMED	NCOMUGOPQPRVSE-UHFFFAOYSA-N	OC1=CC(C)=CC=C1OS(O)(=O)=O	4-methylcatechol sulfate	4-methylcatechol sulfate			HMDB0240459		54104170	Neg
100004195	209	42629	154216	Lipid	Fatty Acid Metabolism (Acyl Glycine)	1830	NAMED	RNFCYFVPNIXAHP-UHFFFAOYSA-N	O=C(O)CNC(CCCCCC)=O	heptanoyl glycine	heptanoyl glycine	23783-23-5	9107408	HMDB0013010		10932172	Neg
100004206	400	42975	156958	Xenobiotics	Food Component/Plant	4798	NAMED	ZXZKYYHTWHJHFT-UHFFFAOYSA-N	O=C1C=CC2=CC=CC(O)=C2N1	2,8-quinolinediol	2,8-quinolinediol	15450-76-7	87777	HMDB0240311	C06342	97250	Pos Early
100004208	209	46111	143736	Xenobiotics	Benzoate Metabolism	4523	NAMED	AQTYXAPIHMXAAV-UHFFFAOYSA-N	COC1=C(OS(O)(=O)=O)C=CC=C1	guaiacol sulfate	guaiacol sulfate		21078	HMDB0060013		22473	Neg
100004216	400	43023	156976	Cofactors and Vitamins	Pterin Metabolism	4415	NAMED	HNXQXTQTPAJEJL-UHFFFAOYSA-N	NC(N1)=NC2=NC=CN=C2C1=O	pterin	pterin	22363-60-4	65806	HMDB0000802	C00715	135398660	Pos Early
100004243	209	42381	144301	Cofactors and Vitamins	Tocopherol Metabolism	4390	NAMED	NOZSTAZEOBPSBY-UHFFFAOYSA-N	OC(C1C(O)C(O)C(O)C(OC2=C(C)C(C)=C(OC(C)(CCC(O)=O)CC3)C3=C2)O1)=O	gamma-CEHC glucuronide*	gamma-CEHC glucuronide*					121596235	Neg
100004299	400	43255	156987	Amino Acid	Histidine Metabolism	78	NAMED	GVRCKHXHWSYDEF-UHFFFAOYSA-N	OC(C(CC1=CN(C)C=N1)NC(C)=O)=O	N-acetyl-1-methylhistidine*	N-acetyl-1-methylhistidine*			HMDB0240340		53859791	Pos Early
100004321	209	48691	207569	Xenobiotics	Food Component/Plant	4799	NAMED	ZLYUIVZAQHFCNP-UHFFFAOYSA-N	O=C1C=CC2=CC=CC(OS(=O)(O)=O)=C2N1	2,8-quinolinediol sulfate	2,8-quinolinediol sulfate			HMDB0240658			Neg
100004322	209	43266	143737	Xenobiotics	Food Component/Plant	5273	NAMED	VSTZVCJQGSLNLL-UHFFFAOYSA-N	NC1=CC=CC=C1OS(O)(=O)=O	2-aminophenol sulfate	2-aminophenol sulfate		158022	HMDB0061116		181670	Neg
100004327	402	45966	163989	Lipid	Lysophospholipid	2720	NAMED	ZPDQFUYPBVXUKS-KEKNWZKVSA-N	O=P(O)(OCC(O)COC(CCCCCCCCCCCCCCCCC)=O)OC[C@@H](C(O)=O)N	1-stearoyl-GPS (18:0)*	1-stearoyl-GPS (18:0)*		7826051	HMDB0061698		74819135	Pos Late
100004328	402	42463	164531	Lipid	Sphingomyelins	3133	NAMED	KYICBZWZQPCUMO-PSALXKTOSA-N	CCCCCCCCCCCCCC(N[C@@](COP([O-])(OCC[N+](C)(C)C)=O)([C@](O)(/C=C/CCCCCCCCCCCCC)[H])[H])=O	sphingomyelin (d18:1/14:0, d16:1/16:0)*	sphingomyelin (d18:1/14:0, d16:1/16:0)*		9608732	HMDB0012097		11433862	Pos Late
100004329	402	42459	161023	Lipid	Sphingomyelins	3137	NAMED	IWHLTJGDYLJQSH-FLPFCPAFSA-N	CCCCC/C=C/CCCCCCCCC(N[C@@](COP([O-])(OCC[N+](C)(C)C)=O)([C@](O)(/C=C/CCCCCCCCCCCCC)[H])[H])=O	sphingomyelin (d18:2/16:0, d18:1/16:1)*	sphingomyelin (d18:2/16:0, d18:1/16:1)*			HMDB0240638,HMDB0240613			Pos Late
100004396	305	62069	218878	Lipid	Fatty Acid, Dicarboxylate	1686	NAMED	YVOMYDHIQVMMTA-UHFFFAOYSA-N	OC(CC(O)=O)CCC(O)=O	3-hydroxyadipate	3-hydroxyadipate		133894	HMDB0000345		151913	Polar
100004488	400	43586	157041	Amino Acid	Urea cycle; Arginine and Proline Metabolism	528	NAMED	NTNWOCRCBQPEKQ-YFKPBYRVSA-N	OC([C@H](CCCN([H])/C(N([H])[H])=N/C)N([H])[H])=O	N-monomethylarginine	N-monomethylarginine	53308-83-1	117259	HMDB0029416	C03884	132862	Pos Early
100004499	305	43231	165646	Amino Acid	Lysine Metabolism	135	NAMED	FZXCPFJMYOQZCA-UHFFFAOYSA-N	OC(C1CCCC(N1)=O)=O	6-oxopiperidine-2-carboxylate	6-oxopiperidine-2-carboxylate	34622-39-4	2282737	HMDB0061705		3014237	Polar
100004523	305	43249	147867	Amino Acid	Urea cycle; Arginine and Proline Metabolism	515	NAMED	SRXKAYJJGAAOBP-UHFFFAOYSA-N	CC(NCCCC(N)C(O)=O)=O	N-delta-acetylornithine	N-delta-acetylornithine		8096135	HMDB0003357	C00437	9920500	Polar
100004542	400	43761	157045	Lipid	Fatty Acid, Amino	1768	NAMED	RDFMDVXONNIGBC-UHFFFAOYSA-N	OC(C(CCCCC)N([H])[H])=O	2-aminoheptanoate	2-aminoheptanoate	1115-90-8	198338	HMDB0094649		227939	Pos Early
100004568	209	44552	144009	Xenobiotics	Chemical	6162	NAMED	FMWPQZPFBAHHMB-UHFFFAOYSA-N	OC(C(CSCCCO)NC(C)=O)=O	S-(3-hydroxypropyl)mercapturic acid (HPMA)	S-(3-hydroxypropyl)mercapturic acid (HPMA)	23127-40-4	2616726			119083	Neg
100004575	209	43591	153118	Amino Acid	Urea cycle; Arginine and Proline Metabolism	517	NAMED	XUYANFPPYJSBPU-UHFFFAOYSA-N	OC(C(CCCNC(C)=O)N([H])C(C)=O)=O	N2,N5-diacetylornithine	N2,N5-diacetylornithine	39825-23-5	8573834	HMDB0240345		65977	Neg
100004606	209	43676	149869	Lipid	Lysophospholipid	2723	NAMED	GPCWGPPYPPUKIJ-VNLYIJPESA-N	O=P(O)(OCC(O)COC(CCCCCCCCCC/C=C/C/C=C/CC)=O)OC[C@@H](C(O)=O)N	1-linoleoyl-GPS (18:2)*	1-linoleoyl-GPS (18:2)*						Neg
100004635	400	44878	157087	Amino Acid	Methionine, Cysteine, SAM and Taurine Metabolism	445	NAMED	UCUNFLYVYCGDHP-UHFFFAOYSA-N	O=S(C)(CCC(N)C(O)=O)=O	methionine sulfone	methionine sulfone	820-10-0	63154	HMDB0062174		69961	Pos Early
100005350	402	45951	159653	Lipid	Lysophospholipid	2636	NAMED	WKQNRCYKYCKESD-YHTMAJSVSA-N	C[N+](CCOP(OCC(O)COC(CCCCCCC/C=C/C/C=C/C/C=C/CC)=O)([O-])=O)(C)C	1-linolenoyl-GPC (18:3)*	1-linolenoyl-GPC (18:3)*			HMDB0010388	C04100		Pos Late
100005372	402	44621	163990	Lipid	Lysoplasmalogen	2855	NAMED	URGVIWXYPWWBQO-ZCJATDNESA-N	O=P(OCC[NH3+])([O-])OC[C@H](O)CO/C=C/CCCCCC/C=C/CCCCCCCC	1-(1-enyl-oleoyl)-GPE (P-18:1)*	1-(1-enyl-oleoyl)-GPE (P-18:1)*						Pos Late
100005373	400	46227	221883	Amino Acid	Lysine Metabolism	123	NAMED	BFSYFTQDGRDJNV-QCNRFFRDSA-N	OC[C@@H](O)[C@@H](O)[C@H](O)C(CNCCCC[C@@H](N)C(O)=O)=O	fructosyllysine	fructosyllysine	21291-40-7	110281	HMDB0034879		9839580	Pos Early
100005376	402	62352	240387	Lipid	Lysophospholipid	2698	NAMED	JEAGLCKGAKACCE-MDZDMXLPSA-N	O=P(OCC(O)COC(CCCCCCCCC/C=C/CCCCCCCC)=O)(O)OCCN	1-eicosenoyl-GPE (20:1)*	1-eicosenoyl-GPE (20:1)*			HMDB0011518		52925139	Pos Late
100005383	400	47101	157354	Xenobiotics	Bacterial/Fungal	5351	NAMED	BPSLZWSRHTULGU-ZCFIWIBFSA-N	CN1[C@@H](C(O)=O)CCCC1	N-methylpipecolate	N-methylpipecolate	41447-17-0	9461516			11286529	Pos Early
100005384	209	45413	143779	Xenobiotics	Chemical	6113	NAMED	CIQHWLTYGMYQQR-QMMMGPOBSA-N	OS(OC1=CC=C(C[C@H](N)C(O)=O)C=C1)(=O)=O	O-sulfo-tyrosine	O-sulfo-tyrosine		448617	HMDB0155722		514186	Neg
100005389	209	47114	149387	Xenobiotics	Food Component/Plant	4923	NAMED	PZPATWACAAOHTJ-HWKANZROSA-N	COC1=C(OS(O)(=O)=O)C=CC(/C=C/C(O)=O)=C1	ferulic acid 4-sulfate	ferulic acid 4-sulfate	86321-29-1	4878542	HMDB0029200		6305574	Neg
100005391	209	45415	153117	Xenobiotics	Benzoate Metabolism	4590	NAMED	IQWLPDPKVFZEOK-UHFFFAOYSA-N	OS(OC1=CC=CC(CCC(O)=O)=C1)(=O)=O	3-(3-hydroxyphenyl)propionate sulfate	3-(3-hydroxyphenyl)propionate sulfate	86321-32-6	162993	HMDB0094710		187488	Neg
100005463	400	45428	157095	Amino Acid	Methionine, Cysteine, SAM and Taurine Metabolism	447	NAMED	NPIMMZJBURSMON-UHFFFAOYSA-N	OC(C(CCS(C)=O)NC(C)=O)=O	N-acetylmethionine sulfoxide	N-acetylmethionine sulfoxide	108646-71-5	167798			11902949	Pos Early
100005466	209	48187	153116	Amino Acid	Methionine, Cysteine, SAM and Taurine Metabolism	479	NAMED	CXJAAWRLVGAKDV-UHFFFAOYSA-N	O=S(CCNC(C)=O)(O)=O	N-acetyltaurine	N-acetyltaurine		140553	HMDB0240253		159864	Neg
100005716	209	45968	144192	Lipid	Lysophospholipid	2731	NAMED	FQQQKGAFQIIGLQ-VYFUBJQISA-N	O[C@H](COC(CCCCCCC/C=C\CCCCCCCC)=O)COP(OCC(O)CO)(O)=O	1-oleoyl-GPG (18:1)*	1-oleoyl-GPG (18:1)*		34999689	HMDB0240602			Neg
100005717	209	45970	144193	Lipid	Lysophospholipid	2726	NAMED	BVJSKAUUFXBDOB-UHFFFAOYSA-N	O=P(OCC(O)CO)(O)OCC(O)COC(CCCCCCCCCCCCCCC)=O	1-palmitoyl-GPG (16:0)*	1-palmitoyl-GPG (16:0)*		2548639	HMDB0240601		3300276	Neg
100005805	402	46130	180874	Lipid	Lysophospholipid	2719	NAMED	XIVOBOJQPNEUSC-UXHICEINSA-N	CCCCCCCCCCCCCCCC(OC[C@]([H])(COP(O)(OC[C@]([NH3+])(C([O-])=O)[H])=O)O)=O	1-palmitoyl-GPS (16:0)*	1-palmitoyl-GPS (16:0)*		7826050			9547100	Pos Late
100005814	209	61826	218246	Lipid	Endocannabinoid	2195	NAMED	YIWODQVLEDDQSF-HZJYTTRNSA-N	CCCCC/C=C\C/C=C\CCCCCCCC(NCCS(=O)(O)=O)=O	N-linoleoyltaurine*	N-linoleoyltaurine*					52922081	Neg
100005815	209	46224	144350	Lipid	Endocannabinoid	2196	NAMED	YMLFIOCLHPRGDY-PDBXOOCHSA-N	O=C(NCCS(=O)(O)=O)CCCCCCC/C=C\C/C=C\C/C=C\CC	N-linolenoyltaurine*	N-linolenoyltaurine*						Neg
100005817	209	54748	207607	Lipid	Endocannabinoid	2189	NAMED	YUNYSWCRLRYOPO-DOFZRALJSA-N	CCCCC/C=C\C/C=C\C/C=C\C/C=C\CCCC(NCCS(=O)(O)=O)=O	N-arachidonoyltaurine	N-arachidonoyltaurine	119959-65-8	24842023			42607331	Neg
100005829	209	61825	218245	Lipid	Endocannabinoid	2188	NAMED	XPZFMHCHEWYIGE-UHFFFAOYSA-N	CCCCCCCCCCCCCC(NCCS(=O)(O)=O)=O	N-myristoyltaurine*	N-myristoyltaurine*		3037686			3810823	Neg
100005831	209	61824	218244	Lipid	Endocannabinoid	2194	NAMED	QNBGIJHCIVKQEX-FPLPWBNLSA-N	O=C(NCCS(=O)(O)=O)CCCCCCC/C=C\CCCCCC	N-palmitoleoyltaurine*	N-palmitoleoyltaurine*						Neg
100005850	400	46548	157257	Amino Acid	Leucine, Isoleucine and Valine Metabolism	380	NAMED	HFCPFJNSBPQJDP-UHFFFAOYSA-N	[O-]C(CC(C[N+](C)(C)C)OC(CC(C)CC(O)=O)=O)=O	3-methylglutarylcarnitine (2)	3-methylglutarylcarnitine (2)		113619	HMDB0000552		128145	Pos Early
100005864	400	46144	157118	Xenobiotics	Food Component/Plant	5113	NAMED	HOVAGTYPODGVJG-ZFYZTMLRSA-N	O[C@H]1[C@@H]([C@H]([C@H](O[C@@H]1CO)OC)O)O	methyl glucopyranoside (alpha + beta)	methyl glucopyranoside (alpha + beta)			HMDB0029965		445238,3036743,2108	Pos Early
100005974	209	62281	219254	Cofactors and Vitamins	Tocopherol Metabolism	4393	NAMED	HDDPCBCSAGMCPO-UHFFFAOYSA-N	OC1=C(C)C(C)=C(OC(C)(CCC(NCC(O)=O)=O)CC2)C2=C1C	alpha-CEHC glycine*	alpha-CEHC glycine*						Neg
100005977	209	63926	223841	Cofactors and Vitamins	Tocopherol Metabolism	4380	NAMED	DYOFESDCRUIQTB-UHFFFAOYSA-N	OC(C1C(O)C(O)C(O)C(OC2=C(C)C(C)=C(OC(C)(CCCC(C)C(O)=O)CC3)C3=C2C)O1)=O	alpha-CMBHC glucuronide	alpha-CMBHC glucuronide						Neg
100005985	402	47154	164532	Lipid	Sphingomyelins	3134	NAMED	SOWIKWJDPCEPOJ-IOBWIPHESA-N	CCCC/C=C/CCCCCCCC(N[C@@](COP([O-])(OCC[N+](C)(C)C)=O)([C@](O)(/C=C/CCCCCCCCCCCCC)[H])[H])=O	sphingomyelin (d18:2/14:0, d18:1/14:1)*	sphingomyelin (d18:2/14:0, d18:1/14:1)*			HMDB0240637,HMDB0240612			Pos Late
100005986	402	47153	164529	Lipid	Sphingomyelins	3149	NAMED	WKZHECFHXLTOLJ-QYKFWSDSSA-N	O[C@H](/C=C/CCCCCCCCCCCCC)[C@H](CO[P](OCC[N+](C)(C)C)([O-])=O)NC(CCCCCCCCCCCCC/C=C\CCCCCCCC)=O	sphingomyelin (d18:1/24:1, d18:2/24:0)*	sphingomyelin (d18:1/24:1, d18:2/24:0)*	94359-13-4	24846874	HMDB0012107		44260126	Pos Late
100005996	402	61865	218582	Lipid	Fatty Acid Metabolism (Acyl Carnitine, Dicarboxylate)	1936	NAMED	CYPBWZKNUDFJJE-PLNGDYQASA-N	O=C(CCCCCCC/C=C\CCCCCCCC(O)=O)OC(CC([O-])=O)C[N+](C)(C)C	octadecenedioylcarnitine (C18:1-DC)*	octadecenedioylcarnitine (C18:1-DC)*	251981-06-3	28639201				Pos Late
100006051	402	48182	160274	Lipid	Fatty Acid Metabolism (Acyl Carnitine, Monounsaturated)	1902	NAMED	ABVVZYXTZLEOHP-OLHLWXQYSA-N	O=C(CCCCCCC/C=C\CCCC)O[C@H](CC([O-])=O)C[N+](C)(C)C	myristoleoylcarnitine (C14:1)*	myristoleoylcarnitine (C14:1)*	889848-55-9	34999520	HMDB0240588		129691961	Pos Late
100006095	209	48410	160464	Amino Acid	Tyrosine Metabolism	235	NAMED	OYDCCWNLILCHDJ-ZZXKWVIFSA-N	O=C(O[H])/C=C/C1=CC=C(OS(=O)(O)=O)C=C1	4-hydroxycinnamate sulfate	4-hydroxycinnamate sulfate	376374-66-2	4797737			6070438	Neg
100006098	209	48448	155087	Xenobiotics	Chemical	6245	NAMED	BDERIBJTVYFANV-UHFFFAOYSA-N	O=S(OC1=CC=CN=C1)(O)=O	3-hydroxypyridine sulfate	3-hydroxypyridine sulfate	1955-23-3	16232314				Neg
100006115	305	48255	153226	Carbohydrate	Pentose Metabolism	1300	NAMED	QXKAIJAYHKCRRA-JJYYJPOSSA-N	OC([C@H]([C@@H]([C@@H](CO)O)O)O)=O	arabonate/xylonate	arabonate/xylonate			HMDB0000539	C00502,C05411	122045,6602431	Polar
100006120	209	48438	165701	Xenobiotics	Food Component/Plant	5150	NAMED	KHSGXBFYCSMNPA-UHFFFAOYSA-N	O=C(O)C(NC(C)=O)CCCCN1C(C=O)=CC=C1CO	N-acetylpyrraline	N-acetylpyrraline				C01227		Neg
100006121	209	48341	153390	Lipid	Monoacylglycerol	2880	NAMED	LERKRWCYZNDWFH-QNEBEIHSSA-N	OCC(O)COC(CCCCCC/C=C\C/C=C\C/C=C\CCCCC)=O	1-dihomo-linolenylglycerol (20:3)	1-dihomo-linolenylglycerol (20:3)			HMDB0011577			Neg
100006122	305	54671	180863	Carbohydrate	Pentose Metabolism	1281	NAMED	LQXVFWRQNMEDEE-UHFFFAOYSA-N	OC1(CO)OCC(O)C1O	ribulose/xylulose	ribulose/xylulose			HMDB0000621,HMDB0000751,HMDB0001644,HMDB0003371		5289590,151261	Polar
100006123	400	48679	157822	Amino Acid	Histidine Metabolism	103	NAMED	XJWPISBUKWZALE-UHFFFAOYSA-N	O=C(C)NCCC1=CNC=N1	N-acetylhistamine	N-acetylhistamine	673-49-4	62805	HMDB0013253	C05135	69602	Pos Early
100006191	209	48841	155015	Amino Acid	Tyrosine Metabolism	230	NAMED	JPAUCQAJHLSMQW-XPORZQOISA-N	O[C@H]([C@@H](O)[C@@H]1O)[C@@H](O[C@@H]1C(O)=O)OC2=CC=C(C)C=C2	p-cresol glucuronide*	p-cresol glucuronide*	17680-99-8	135751	HMDB0011686		154035	Neg
100006240	209	48487	154439	Amino Acid	Glutathione Metabolism	599	NAMED	ICRIFHIWWXQBPY-MAJRPQAMSA-N	O=C([C@@](CSC1CC(OC1CCCCC)O)(NC(CC[C@](N)(C(O)=O)[H])=O)[H])NCC(O)=O	4-hydroxy-nonenal-glutathione	4-hydroxy-nonenal-glutathione	99927-70-5		HMDB0240578		92970719	Neg
100006290	402	48490	164042	Lipid	Sphingomyelins	3141	NAMED	AADLTHQNYQJHQV-SVLGDMRNSA-N	CCCCCCCCCCCCC/C=C/[C@@H](O)[C@@H](NC(CCCCCCCCCCCCCCCCCCC)=O)COP([O-])(OCC[N+](C)(C)C)=O	sphingomyelin (d18:1/20:0, d16:1/22:0)*	sphingomyelin (d18:1/20:0, d16:1/22:0)*		23113477	HMDB0012102		44260124	Pos Late
100006292	402	48491	164534	Lipid	Sphingomyelins	3142	NAMED	MDRFMTLYKHBJTF-YECRPIIFSA-N	CCCCCCCCCCCCC/C=C/[C@@H](O)[C@@H](NC(CCCCCCCCC/C=C/CCCCCCCC)=O)COP([O-])(OCC[N+](C)(C)C)=O	sphingomyelin (d18:1/20:1, d18:2/20:0)*	sphingomyelin (d18:1/20:1, d18:2/20:0)*	222403-67-0		HMDB0240610,HMDB0240632			Pos Late
100006294	402	48492	164533	Lipid	Sphingomyelins	3126	NAMED	FJJANLYCZUNFSE-TWKUQIQBSA-N	CCCCCCCCCCCCC/C=C/[C@@H](O)[C@@H](NC(CCCCCCCCCCCCCCCCCCCCC)=O)COP([O-])(OCC[N+](C)(C)C)=O	behenoyl sphingomyelin (d18:1/22:0)*	behenoyl sphingomyelin (d18:1/22:0)*		24846873	HMDB0012103		44260125	Pos Late
100006295	402	48493	164535	Lipid	Sphingomyelins	3146	NAMED	VBFKEZGCUWHGSK-ADSSWVSQSA-N	CCCCCCCCCCCCC/C=C/[C@@H](O)[C@@H](NC(CCCCCCCCCCC/C=C\CCCCCCCC)=O)COP([O-])(OCC[N+](C)(C)C)=O	sphingomyelin (d18:1/22:1, d18:2/22:0, d16:1/24:1)*	sphingomyelin (d18:1/22:1, d18:2/22:0, d16:1/24:1)*		29368329	HMDB0012104			Pos Late
100006296	402	57477	211140	Lipid	Sphingomyelins	3147	NAMED	BBJBWENPFZYXKM-CUYAXJSGSA-N	CCCCCCCCCCCCC/C=C/[C@@H](O)[C@@H](NC(CCCCCCCCCCC/C=C/C/C=C/CCCCC)=O)COP([O-])(OCC[N+](C)(C)C)=O	sphingomyelin (d18:1/22:2, d18:2/22:1, d16:1/24:2)*	sphingomyelin (d18:1/22:2, d18:2/22:1, d16:1/24:2)*			HMDB0240670,HMDB0240672,HMDB0240669			Pos Late
100006298	402	57330	210828	Lipid	Sphingomyelins	3128	NAMED	QEDPUVGSSDPBMD-XTAIVQBESA-N	CCCCCCCCCCCCC/C=C/[C@@H](O)[C@@H](NC(CCCCCCCCCCCCCCCCCCCCCCC)=O)COP([O-])(OCC[N+](C)(C)C)=O	lignoceroyl sphingomyelin (d18:1/24:0)	lignoceroyl sphingomyelin (d18:1/24:0)	60037-60-7	24846875	HMDB0011697			Pos Late
100006314	402	52433	164557	Lipid	Sphingomyelins	3135	NAMED	LQINJRUGTUOHGS-YPDYIYJKSA-N	CCCCCCCCCCCCC/C=C/[C@@H](O)[C@@H](NC(CCCCCCCCCCCCCC)=O)COP([O-])(OCC[N+](C)(C)C)=O	sphingomyelin (d17:1/16:0, d18:1/15:0, d16:1/17:0)*	sphingomyelin (d17:1/16:0, d18:1/15:0, d16:1/17:0)*	121999-58-4	28532779	HMDB0240617,HMDB0240608			Pos Late
100006352	209	48675	154658	Lipid	Monoacylglycerol	2894	NAMED	NHNGEAQTTQPSCX-KUBAVDMBSA-N	O=C(OC(CO)CO)CC/C=C\C/C=C\C/C=C\C/C=C\C/C=C\C/C=C\CC	2-docosahexaenoylglycerol (22:6)*	2-docosahexaenoylglycerol (22:6)*		24765781	HMDB0011557		46896303	Neg
100006362	209	48727	155109	Xenobiotics	Food Component/Plant	5151	NAMED	CQRHJEVIKOKQMO-UHFFFAOYSA-N	OC1=CC2=C(C=C1)C(C(C3=CC=C(C=C3)OS(=O)(O)=O)=CO2)=O	daidzein sulfate (1)	daidzein sulfate (1)					12114465	Neg
100006363	209	48728	155111	Xenobiotics	Food Component/Plant	5143	NAMED	CQRHJEVIKOKQMO-UHFFFAOYSA-N	OC1=CC2=C(C(C(C3=CC=C(OS(=O)(O)=O)C=C3)=CO2)=O)C=C1	daidzein sulfate (2)	daidzein sulfate (2)					12114465	Neg
100006367	305	53230	179403	Lipid	Fatty Acid, Monohydroxy	1997	NAMED	HPMGFDVTYHWBAG-UHFFFAOYSA-N	CCCC(O)CC(O)=O	3-hydroxyhexanoate	3-hydroxyhexanoate	10191-24-9	133518	HMDB0061652,HMDB0010718		151492	Polar
100006374	209	48762	155125	Xenobiotics	Chemical	6242	NAMED	NGVLEQPKHLWZLN-UHFFFAOYSA-N	OC1=C(O)C(OS(=O)(O)=O)=CC=C1	1,2,3-benzenetriol sulfate (2)	1,2,3-benzenetriol sulfate (2)			HMDB0060018,HMDB0060016		92013662,54110629	Neg
100006378	400	48757	157826	Amino Acid	Tryptophan Metabolism	275	NAMED	PPIMFXHQDQRWGJ-JTQLQIEISA-N	OC([C@@H](NC(C)=O)CC(C1=CC=CC=C1N)=O)=O	N-acetylkynurenine (2)	N-acetylkynurenine (2)			HMDB0240342		73817779	Pos Early
100006379	400	48782	157831	Amino Acid	Tryptophan Metabolism	266	NAMED	CPXSBHKDEPPWIX-RAYCSJGISA-N	N[C@H](C(O)=O)CC1=C([C@H]([C@H]([C@@H](O)[C@@H]2O)O)O[C@@H]2CO)NC3=CC=CC=C13	C-glycosyltryptophan	C-glycosyltryptophan	180509-18-6	9157171	HMDB0240296		10981970	Pos Early
100006430	305	48885	160479	Carbohydrate	Pentose Metabolism	1294	NAMED	HEBKCHPVOIAQTA-IMJSIDKUSA-N	OC[C@@H](C([C@H](CO)O)O)O	arabitol/xylitol	arabitol/xylitol			HMDB0001851,HMDB0000568,HMDB0002917	C00379,C00542,C01904	94154,6912	Polar
100006435	400	46539	166536	Carbohydrate	Aminosugar Metabolism	1451	NAMED	OVRNDRQMDRJTHS-FMDGEEDCSA-N	O[C@@H]1[C@H]([C@@H](O[C@@H]([C@H]1O)CO)O)NC(C)=O	N-acetylglucosamine/N-acetylgalactosamine	N-acetylglucosamine/N-acetylgalactosamine			HMDB0000212,HMDB0000215	C01074	439174,84265	Pos Early
100006614	400	52988	166228	Lipid	Fatty Acid Metabolism (Acyl Carnitine, Dicarboxylate)	1925	NAMED	BSVHAXJKBCWVDA-UHFFFAOYSA-N	[O-]C(CC(OC(CCCCC(O)=O)=O)C[N+](C)(C)C)=O	adipoylcarnitine (C6-DC)	adipoylcarnitine (C6-DC)		28540385	HMDB0061677		71296139	Pos Early
100006620	402	61775	218145	Lipid	Fatty Acid Metabolism (Acyl Carnitine, Medium Chain)	1875	NAMED	MPSPNFAQQQMFLK-UHFFFAOYSA-N	[O-]C(CC(OC(CCCCCCCC)=O)C[N+](C)(C)C)=O	nonanoylcarnitine (C9)	nonanoylcarnitine (C9)		28533402	HMDB0013288		91825642	Pos Late
100006627	400	52990	166232	Lipid	Fatty Acid Metabolism (Acyl Carnitine, Dicarboxylate)	1933	NAMED	YVWVEIPYMGBQPE-UHFFFAOYSA-N	[O-]C(CC(OC(CCCCCCC(O)=O)=O)C[N+](C)(C)C)=O	suberoylcarnitine (C8-DC)	suberoylcarnitine (C8-DC)						Pos Early
100006637	209	52973	166122	Lipid	Primary Bile Acid Metabolism	3490	NAMED	AUVYDCOKXDDYKR-JTSRDNSZSA-N	OS(OC1CC2C[C@@H](O)[C@@]3([H])[C@]4([H])CC[C@H]([C@H](C)CCC(O)=O)[C@@]4(C)[C@@H](O)C[C@]3([H])[C@@]2(C)CC1)(=O)=O	cholate sulfate	cholate sulfate						Neg
100006643	209	52976	166128	Lipid	Secondary Bile Acid Metabolism	3562	NAMED	WTKQKSAFONWCMW-UHFFFAOYSA-N	CC(C1CCC2C1(C)CCC3C2C(OS(=O)(O)=O)CC4C3(C)CCC(O)C4)CCC(NCCS(=O)(O)=O)=O	taurochenodeoxycholic acid (7 or 27)-sulfate	taurochenodeoxycholic acid (7 or 27)-sulfate						Neg
100006679	209	52747	166417	Amino Acid	Tyrosine Metabolism	196	NAMED	WVHAUDNUGBNUDZ-GOVZDWNOSA-N	O[C@H]1[C@H](OC2=CC=CC=C2)O[C@H](C(O)=O)[C@@H](O)[C@@H]1O	phenol glucuronide	phenol glucuronide	17685-05-1	78692	HMDB0060014		87235	Neg
100006726	209	52608	166573	Lipid	Endocannabinoid	2200	NAMED	KQXDGUVSAAQARU-HZJYTTRNSA-N	CCCCC/C=C\C/C=C\CCCCCCCC(NCCO)=O	linoleoyl ethanolamide	linoleoyl ethanolamide	68171-52-8	4446566	HMDB0012252		5283446	Neg
100006730	209	54730	207583	Amino Acid	Tryptophan Metabolism	323	NAMED	YDXXLJMIHMIOIF-UHFFFAOYSA-N	O=C(NCC(O)=O)CC1=CNC2=CC=CC=C21	indoleacetylglycine	indoleacetylglycine	13113-08-1	393944			446640	Neg
100008903	402	52603	165331	Lipid	Phosphatidylcholine (PC)	2377	NAMED	FVXDQWZBHIXIEJ-LNDKUQBDSA-N	CCCCC/C=C\C/C=C\CCCCCCCC(OC[C@@H](OC(CCCCCCC/C=C\C/C=C\CCCCC)=O)COP([O-])(OCC[N+](C)(C)C)=O)=O	1,2-dilinoleoyl-GPC (18:2/18:2)	1,2-dilinoleoyl-GPC (18:2/18:2)	998-06-1	4450312	HMDB0008138		5288075	Pos Late
100008904	402	52438	164562	Lipid	Phosphatidylcholine (PC)	2340	NAMED	ATHVAWFAEPLPPQ-VRDBWYNSSA-N	O=C(CCCCCCCCCCCCCCCCC)OC[C@]([H])(COP(OCC[N+](C)(C)C)([O-])=O)OC(CCCCCCC/C=C\CCCCCCCC)=O	1-stearoyl-2-oleoyl-GPC (18:0/18:1)	1-stearoyl-2-oleoyl-GPC (18:0/18:1)	56421-10-4	24766704	HMDB0008038		24778825	Pos Late
100008905	402	52457	165141	Lipid	Phosphatidylcholine (PC)	2362	NAMED	SNKAWJBJQDLSFF-NVKMUCNASA-N	O=C(CCCCCCC/C=C\CCCCCCCC)OC[C@@]([H])(OC(CCCCCCC/C=C\CCCCCCCC)=O)COP([O-])(OCC[N+](C)(C)C)=O	1,2-dioleoyl-GPC (18:1/18:1)	1,2-dioleoyl-GPC (18:1/18:1)	4235-95-4	8525772	HMDB0000593		10350317	Pos Late
100008914	402	52462	165128	Lipid	Phosphatidylcholine (PC)	2315	NAMED	IIZPXYDJLKNOIY-JXPKJXOSSA-N	CCCCCCCCCCCCCCCC(OC[C@@]([H])(OC(CCC/C=C\C/C=C\C/C=C\C/C=C\CCCCC)=O)COP([O-])(OCC[N+](C)(C)C)=O)=O	1-palmitoyl-2-arachidonoyl-GPC (16:0/20:4n6)	1-palmitoyl-2-arachidonoyl-GPC (16:0/20:4n6)	35418-58-7	8923140	HMDB0007982	C05208	10747814	Pos Late
100008915	402	52610	165342	Lipid	Phosphatidylcholine (PC)	2321	NAMED	IESVDEZGAHUQJU-ZLBXKVHBSA-N	CCCCCCCCCCCCCCCC(OC[C@](OC(CC/C=C\C/C=C\C/C=C\C/C=C\C/C=C\C/C=C\CC)=O)([H])COP([O-])(OCC[N+](C)(C)C)=O)=O	1-palmitoyl-2-docosahexaenoyl-GPC (16:0/22:6)	1-palmitoyl-2-docosahexaenoyl-GPC (16:0/22:6)	59403-54-2	4946007	HMDB0007991		6441886	Pos Late
100008916	402	52611	165343	Lipid	Phosphatidylcholine (PC)	2357	NAMED	FAUYAENFVCNTAL-PFFNLMTBSA-N	O=C(CC/C=C\C/C=C\C/C=C\C/C=C\C/C=C\C/C=C\CC)O[C@H](COC(CCCCCCCCCCCCCCCCC)=O)CO[P](OCC[N+](C)(C)C)([O-])=O	1-stearoyl-2-docosahexaenoyl-GPC (18:0/22:6)	1-stearoyl-2-docosahexaenoyl-GPC (18:0/22:6)	59403-52-0		HMDB0008057		24778876	Pos Late
100008919	402	52614	165346	Lipid	Plasmalogen	2827	NAMED	XVYPOHCSLJZFED-QZEVRULJSA-N	[H][C@@](COP([O-])(OCC[NH3+])=O)(OC(CCCCCCC/C=C\CCCCCCCC)=O)CO/C=C\CCCCCCCCCCCCCCCC	1-(1-enyl-stearoyl)-2-oleoyl-GPE (P-18:0/18:1)	1-(1-enyl-stearoyl)-2-oleoyl-GPE (P-18:0/18:1)	144371-68-6	24769260	HMDB0011375		42607457	Pos Late
100008920	402	52615	165347	Lipid	Sphingomyelins	3138	NAMED	YMQZQHIESOAPQH-JXGHDCMNSA-N	O=C(N[C@@]([C@]([H])(O)/C=C/CCCCCCCCCCCCC)([H])COP([O-])(OCC[N+](C)(C)C)=O)CCCCCCCCCCCCCCCC	sphingomyelin (d18:1/17:0, d17:1/18:0, d19:1/16:0)	sphingomyelin (d18:1/17:0, d17:1/18:0, d19:1/16:0)	121999-64-2		HMDB0240620,HMDB0240609,HMDB0240622		46891763	Pos Late
100008921	402	52616	165348	Lipid	Phosphatidylcholine (PC)	2299	NAMED	PZNPLUBHRSSFHT-RRHRGVEJSA-N	O=C(CCCCCCCCCCCCCCC)OC[C@]([H])(COP(OCC[N+](C)(C)C)([O-])=O)OC(CCCCCCCCCCCCCCCCC)=O	1-palmitoyl-2-stearoyl-GPC (16:0/18:0)	1-palmitoyl-2-stearoyl-GPC (16:0/18:0)	59403-51-9	24766643	HMDB0007970	C03889	24778686	Pos Late
100008928	305	52281	164309	Amino Acid	Glutathione Metabolism	590	NAMED	AFENDNXGAFYKQO-UHFFFAOYSA-N	CCC(O)C(O)=O	2-hydroxybutyrate/2-hydroxyisobutyrate	2-hydroxybutyrate/2-hydroxyisobutyrate			HMDB0000729,HMDB00008	C21297,C05984	440864,4277439	Polar
100008929	209	52282	164310	Energy	TCA Cycle	1478	NAMED	YNOXCRMFGMSKIJ-UHFFFAOYSA-N	CC(C(O)=O)C(C(O)=O)(O)CC(O)=O	2-methylcitrate/homocitrate	2-methylcitrate/homocitrate			HMDB0003518,HMDB0000379	C01251	439459,515	Neg
100008930	209	52285	164313	Lipid	Long Chain Monounsaturated Fatty Acid	1551	NAMED	ZQPPMHVWECSIRJ-KTKRTIGZSA-N	OC(CCCCCCC/C=C\CCCCCCCC)=O	oleate/vaccenate (18:1)	oleate/vaccenate (18:1)			HMDB0003231,HMDB0000573,HMDB0240219,HMDB0000207	C21944,C08367,C01712,C00712	5282761,637517,5281127,445639	Neg
100008931	209	52749	166419	Amino Acid	Tryptophan Metabolism	328	NAMED	KUYNOZVWCFXSNE-BYNIDDHOSA-N	O[C@H]([C@@H](O)[C@@H]1O)[C@@H](O[C@@H]1C(O)=O)OC2=CNC3=C2C=CC=C3	indoxyl glucuronide	indoxyl glucuronide	35804-66-1	2015556	HMDB0010319		2733785	Neg
100008932	209	63154	221893	Peptide	Acetylated Peptides	1214	NAMED	QUWZFULUMBECLL-UHFFFAOYSA-N	O=C(NCCS(=O)(O)=O)CC1=CC=CC=C1	phenylacetyltaurine	phenylacetyltaurine	33953-90-1	1627903			2179693	Neg
100008933	209	52938	166054	Lipid	Fatty Acid, Monohydroxy	2007	NAMED	POMQYTSPMKEQNB-UHFFFAOYSA-N	OC(CC(O)CCCCCCCCCCCCCCC)=O	3-hydroxystearate	3-hydroxystearate	45261-96-9	4446034	HMDB10737		5282907	Neg
100008936	209	52947	166072	Lipid	Docosanoid	2085	NAMED	IFRKCNPQVIJFAQ-PQVBWYSWSA-N	OC(CCC(O)=O)/C=C/C=C\C/C=C\C/C=C\C/C=C\C/C=C\CC	4-HDoHE	4-HDoHE	90906-40-4	23246766				Neg
100008952	209	52431	164555	Lipid	Monoacylglycerol	2871	NAMED	KVYUBFKSKZWZSV-BQYQJAHWSA-N	CCCCCC/C=C/CCCCCCCC(OCC(O)CO)=O	1-palmitoleoylglycerol (16:1)*	1-palmitoleoylglycerol (16:1)*			HMDB0011565			Neg
100008953	209	52432	164556	Lipid	Monoacylglycerol	2888	NAMED	CXUXMSACCLYMBI-BQYQJAHWSA-N	CCCCCC/C=C/CCCCCCCC(OC(CO)CO)=O	2-palmitoleoylglycerol (16:1)*	2-palmitoleoylglycerol (16:1)*			HMDB0011534		53480960	Neg
100008954	402	52434	164558	Lipid	Dihydrosphingomyelins	3119	NAMED	QHZIGNLCLJPLCU-QPPIDDCLSA-N	[H][C@](NC(CCCCCCCCCCCCCCC)=O)(COP(OCC[N+](C)(C)C)([O-])=O)[C@@](O)([H])CCCCCCCCCCCCCCC	palmitoyl dihydrosphingomyelin (d18:0/16:0)*	palmitoyl dihydrosphingomyelin (d18:0/16:0)*		8115586	HMDB0010168		9939965	Pos Late
100008955	402	52436	164560	Lipid	Sphingomyelins	3127	NAMED	SXZWBNWTCVLZJN-NMIJJABPSA-N	[H][C@](NC(CCCCCCCCCCCCCCCCCCCCCC)=O)(COP(OCC[N+](C)(C)C)([O-])=O)[C@@](O)([H])/C=C/CCCCCCCCCCCCC	tricosanoyl sphingomyelin (d18:1/23:0)*	tricosanoyl sphingomyelin (d18:1/23:0)*			HMDB0012105			Pos Late
100008956	402	52435	164559	Lipid	Sphingomyelins	3148	NAMED	JBDGKEXQKCCQFK-JWQIMADESA-N	[H][C@](NC(CCCCCCCCCCCCCCCCCCCCCC)=O)(COP(OCC[N+](C)(C)C)([O-])=O)[C@@](O)([H])/C=C/CCCCCCCC/C=C\CCC	sphingomyelin (d18:2/23:0, d18:1/23:1, d17:1/24:1)*	sphingomyelin (d18:2/23:0, d18:1/23:1, d17:1/24:1)*			HMDB0240634,HMDB0011696,HMDB0240614		134757653	Pos Late
100008957	402	52437	164561	Lipid	Sphingomyelins	3150	NAMED	TXFLWJQVQCDUDZ-BRUGZULGSA-N	[H][C@](NC(CCCCCCCCCCCCC/C=C\CCCCCCCC)=O)(COP(OCC[N+](C)(C)C)([O-])=O)[C@@](O)([H])/C=C/CCCCCCCC/C=C\CCC	sphingomyelin (d18:2/24:1, d18:1/24:2)*	sphingomyelin (d18:2/24:1, d18:1/24:2)*			HMDB0240636,HMDB0240615		85336023	Pos Late
100008976	402	52446	165108	Lipid	Phosphatidylethanolamine (PE)	2447	NAMED	YDTWOEYVDRKKCR-KNERPIHHSA-N	O=C(CCCCCCCCCCCCCCCCC)OC[C@]([H])(COP(OCCN)(O)=O)OC(CCCCCCC/C=C\C/C=C\CCCCC)=O	1-stearoyl-2-linoleoyl-GPE (18:0/18:2)*	1-stearoyl-2-linoleoyl-GPE (18:0/18:2)*		7825699	HMDB0008994		9546749	Pos Late
100008977	402	52447	165110	Lipid	Phosphatidylethanolamine (PE)	2456	NAMED	ANRKEHNWXKCXDB-BHFWLYLHSA-N	O=C(CCCCCCCCCCCCCCCCC)OC[C@]([H])(COP(OCCN)(O)=O)OC(CCC/C=C\C/C=C\C/C=C\C/C=C\CCCCC)=O	1-stearoyl-2-arachidonoyl-GPE (18:0/20:4)	1-stearoyl-2-arachidonoyl-GPE (18:0/20:4)		4451158	HMDB0009003	C05210	5289133	Pos Late
100008979	402	52451	210834	Lipid	Phosphatidylinositol (PI)	2566	NAMED	MXJMOLQIXMJUEL-QBFAROQJSA-N	O=C(CCCCCCC/C=C\CCCCCCCC)OC[C@@]([H])(OC(CCCCCCC/C=C\C/C=C\CCCCC)=O)COP(O[C@H]1[C@H](O)[C@@H](O)[C@H](O)[C@@H](O)[C@H]1O)(O)=O	1-oleoyl-2-linoleoyl-GPI (18:1/18:2)*	1-oleoyl-2-linoleoyl-GPI (18:1/18:2)*		24767723	HMDB0009838		52928384	Pos Late
100008980	402	52452	165115	Lipid	Phosphatidylcholine (PC)	2343	NAMED	FORFDCPQKJHEBF-JEFUZMEDSA-N	CCCCCCCCCCCCCCCCCC(OCC(OC(CCCCCCC/C=C/C/C=C/CCCCC)=O)COP([O-])(OCC[N+](C)(C)C)=O)=O	1-stearoyl-2-linoleoyl-GPC (18:0/18:2)*	1-stearoyl-2-linoleoyl-GPC (18:0/18:2)*			HMDB0008039		6441487	Pos Late
100008981	402	52453	165118	Lipid	Phosphatidylcholine (PC)	2366	NAMED	GDWULUGDXGHJIJ-FUBJOMBKSA-N	CCCCCCCC/C=C/CCCCCCCC(OCC(OC(CCCCCCC/C=C/C/C=C/CCCCC)=O)COP([O-])(OCC[N+](C)(C)C)=O)=O	1-oleoyl-2-linoleoyl-GPC (18:1/18:2)*	1-oleoyl-2-linoleoyl-GPC (18:1/18:2)*			HMDB0008105		24778939	Pos Late
100008984	402	52470	165143	Lipid	Phosphatidylcholine (PC)	2297	NAMED	QIBZFHLFHCIUOT-HTXNQAPBSA-N	CCCCCCCCCCCCCCCC(OCC(OC(CCCCCCC/C=C/CCCCCC)=O)COP([O-])(OCC[N+](C)(C)C)=O)=O	1-palmitoyl-2-palmitoleoyl-GPC (16:0/16:1)*	1-palmitoyl-2-palmitoleoyl-GPC (16:0/16:1)*			HMDB0007969		6443788	Pos Late
100008985	402	52454	165119	Lipid	Phosphatidylcholine (PC)	2311	NAMED	SRIGHEHXEGELQJ-YYQUKWHJSA-N	CCCCCCCCCCCCCCCC(OC[C@@H](OC(CCCCCC/C=C\C/C=C\C/C=C\CCCCC)=O)COP([O-])(OCC[N+](C)(C)C)=O)=O	1-palmitoyl-2-dihomo-linolenoyl-GPC (16:0/20:3n3 or 6)*	1-palmitoyl-2-dihomo-linolenoyl-GPC (16:0/20:3n3 or 6)*						Pos Late
100008990	402	52464	165131	Lipid	Phosphatidylethanolamine (PE)	2434	NAMED	DRIVXEVMDWCWLI-CAQMIEAISA-N	O=C(CCCCCCCCCCCCCCC)OC[C@]([H])(COP(OCCN)(O)=O)OC(CCC/C=C\C/C=C\C/C=C\C/C=C\CCCCC)=O	1-palmitoyl-2-arachidonoyl-GPE (16:0/20:4)*	1-palmitoyl-2-arachidonoyl-GPE (16:0/20:4)*		7825750	HMDB0005323	C05210	9546800	Pos Late
100008991	402	52465	165133	Lipid	Phosphatidylethanolamine (PE)	2436	NAMED	MPWUZHVZZKSTPV-MADBQMNMSA-N	O=C(CCCCCCCCCCCCCCC)OC[C@]([H])(COP(OCCN)(O)=O)OC(CC/C=C\C/C=C\C/C=C\C/C=C\C/C=C\C/C=C\CC)=O	1-palmitoyl-2-docosahexaenoyl-GPE (16:0/22:6)*	1-palmitoyl-2-docosahexaenoyl-GPE (16:0/22:6)*		7825749	HMDB0008946		9546799	Pos Late
100008992	402	52466	165134	Lipid	Phosphatidylethanolamine (PE)	2460	NAMED	XYYHNDVKALDFHQ-OXHZBIAZSA-N	O=C(CCCCCCCCCCCCCCCCC)OC[C@]([H])(COP(OCCN)(O)=O)OC(CC/C=C\C/C=C\C/C=C\C/C=C\C/C=C\C/C=C\CC)=O	1-stearoyl-2-docosahexaenoyl-GPE (18:0/22:6)*	1-stearoyl-2-docosahexaenoyl-GPE (18:0/22:6)*		7825748	HMDB0009012		9546798	Pos Late
100008993	402	52467	208085	Lipid	Phosphatidylinositol (PI)	2557	NAMED	KIQYUSYSJTUGFZ-LSLODQAYSA-N	O=C(CCCCCCCCCCCCCCC)OC[C@@]([H])(OC(CCC/C=C\C/C=C\C/C=C\C/C=C\CCCCC)=O)COP(O[C@H]1[C@H](O)[C@@H](O)[C@H](O)[C@@H](O)[C@H]1O)(O)=O	1-palmitoyl-2-arachidonoyl-GPI (16:0/20:4)*	1-palmitoyl-2-arachidonoyl-GPI (16:0/20:4)*		24767674	HMDB0009789			Pos Late
100008994	402	52468	208084	Lipid	Phosphatidylinositol (PI)	2561	NAMED	KZVRAFHIKMDULK-HAVSRZFESA-N	O=C(CCCCCCCCCCCCCCCCC)OC[C@@]([H])(OC(CCCCCCC/C=C\C/C=C\CCCCC)=O)COP(O[C@H]1[C@H](O)[C@@H](O)[C@H](O)[C@@H](O)[C@H]1O)(O)=O	1-stearoyl-2-linoleoyl-GPI (18:0/18:2)	1-stearoyl-2-linoleoyl-GPI (18:0/18:2)		24767694	HMDB0009809			Pos Late
100008998	402	52473	165151	Cofactors and Vitamins	Tocopherol Metabolism	4403	NAMED	QUEDXNHFTDJVIY-DQCZWYHMSA-N	CC1=C(C(CC2)=CC(O)=C1C)O[C@@]2(CCC[C@@H](CCC[C@@H](CCCC(C)C)C)C)C	gamma-tocopherol/beta-tocopherol	gamma-tocopherol/beta-tocopherol			HMDB0006335,HMDB0001492	C14152,C02483		Pos Late
100008999	402	52475	165154	Lipid	Plasmalogen	2836	NAMED	URPXXNCTXCOATD-FXMFQVEGSA-N	[H][C@](OC(CCC/C=C\C/C=C\C/C=C\C/C=C\CCCCC)=O)(COP(OCCN)(O)=O)CO/C=C\CCCCCCCCCCCCCCCC	1-(1-enyl-stearoyl)-2-arachidonoyl-GPE (P-18:0/20:4)*	1-(1-enyl-stearoyl)-2-arachidonoyl-GPE (P-18:0/20:4)*		7826008	HMDB0005779		9547058	Pos Late
100009002	402	52673	165435	Lipid	Plasmalogen	2822	NAMED	UUYSKERSKRMYME-MAIXUNBTSA-N	[H][C@](OC(CCC/C=C\C/C=C\C/C=C\C/C=C\CCCCC)=O)(COP(OCCN)(O)=O)CO/C=C\CCCCCCCCCCCCCC	1-(1-enyl-palmitoyl)-2-arachidonoyl-GPE (P-16:0/20:4)*	1-(1-enyl-palmitoyl)-2-arachidonoyl-GPE (P-16:0/20:4)*		24769238	HMDB0011352		52925126	Pos Late
100009005	402	52477	165158	Lipid	Plasmalogen	2818	NAMED	ZVVYJAAMWXATNY-PRWZWGSOSA-N	[H][C@](OC(CCCCCCC/C=C\CCCCCCCC)=O)(COP(OCCN)(O)=O)CO/C=C\CCCCCCCCCCCCCC	1-(1-enyl-palmitoyl)-2-oleoyl-GPE (P-16:0/18:1)*	1-(1-enyl-palmitoyl)-2-oleoyl-GPE (P-16:0/18:1)*		24769228	HMDB0011342		52925128	Pos Late
100009007	402	52478	165160	Lipid	Plasmalogen	2824	NAMED	CRBBMHQTIAELIS-KQBBALDBSA-N	[H][C@](OC(CCCCCCC/C=C\CCCCCCCC)=O)(CO[P-](OCC[N+](C)(C)C)([O])=O)CO/C=C\CCCCCCCCCCCCCC	1-(1-enyl-palmitoyl)-2-oleoyl-GPC (P-16:0/18:1)*	1-(1-enyl-palmitoyl)-2-oleoyl-GPC (P-16:0/18:1)*			HMDB0007996		34779384	Pos Late
100009025	402	52495	165187	Lipid	Sphingomyelins	3144	NAMED	YXSZOBWVQJIWNE-QVDCKBILSA-N	[H][C@](NC(CCCCCCCCCCCCCCCCCCCC)=O)(COP(OCC[N+](C)(C)C)([O-])=O)[C@@](O)([H])/C=C/CCCCCCCCCCCCC	sphingomyelin (d18:1/21:0, d17:1/22:0, d16:1/23:0)*	sphingomyelin (d18:1/21:0, d17:1/22:0, d16:1/23:0)*			HMDB0240619,HMDB0240611,HMDB0240621			Pos Late
100009026	402	57331	210829	Lipid	Dihydrosphingomyelins	3120	NAMED	FONAXCRWZQFJHY-JCGOJSMZSA-N	[H][C@](NC(CCCCCCCCCCCCCCCCCCCCC)=O)(COP(OCC[N+](C)(C)C)([O-])=O)[C@@](O)([H])CCCCCCCCCCCCCCC	behenoyl dihydrosphingomyelin (d18:0/22:0)*	behenoyl dihydrosphingomyelin (d18:0/22:0)*		24846880	HMDB0012091		44260132	Pos Late
100009027	402	57473	211136	Lipid	Dihydrosphingomyelins	3121	NAMED	JCELSEVNSMXGKA-IOLBBIBUSA-N	[H][C@](NC(CCCCCCCCCCCCCCCCC)=O)(COP(OCC[N+](C)(C)C)([O-])=O)[C@@](O)([H])CCCCCCCCCCCCCCC	sphingomyelin (d18:0/18:0, d19:0/17:0)*	sphingomyelin (d18:0/18:0, d19:0/17:0)*		24846878	HMDB0012087		44260130	Pos Late
100009028	402	52604	165334	Lipid	Dihydroceramides	3028	NAMED	GCGTXOVNNFGTPQ-JHOUSYSJSA-N	[H][C@](NC(CCCCCCCCCCCCCCC)=O)(CO)[C@@](O)([H])CCCCCCCCCCCCCCC	N-palmitoyl-sphinganine (d18:0/16:0)	N-palmitoyl-sphinganine (d18:0/16:0)	5966-29-0	4446685	HMDB11760		5283572	Pos Late
100009030	402	53010	166340	Lipid	Lactosylceramides (LCER)	3107	NAMED	HLIJNIKSBCIDGO-QKLMXXKVSA-N	O=C(CCCCCCCCCCCCCCC)N[C@@]([C@]([H])(O)/C=C/CCCCCCCCCCCCC)([H])CO[C@H](O1)[C@H](O)[C@@H](O)[C@@H]([C@H]1CO)O[C@H](O2)[C@H](O)[C@@H](O)[C@H]([C@H]2CO)O	lactosyl-N-palmitoyl-sphingosine (d18:1/16:0)	lactosyl-N-palmitoyl-sphingosine (d18:1/16:0)	4201-62-1		HMDB0006750		53477895	Pos Late
100009049	209	52937	166052	Xenobiotics	Benzoate Metabolism	4546	NAMED	VCVXAAYLLIDUGA-UHFFFAOYSA-N	OC1C(O)C(O)C(OC2=CC=C(CC)C=C2)OC1C(O)=O	4-ethylphenol glucuronide	4-ethylphenol glucuronide						Neg
100009052	402	52633	165386	Lipid	Diacylglycerol	2925	NAMED	SVXWJFFKLMLOHO-YAIZGCQRSA-N	OC[C@]([H])(OC(CCCCCCC/C=C\C/C=C\CCCCC)=O)COC(CCCCCCCCCCCCCCC)=O	palmitoyl-linoleoyl-glycerol (16:0/18:2) [1]*	palmitoyl-linoleoyl-glycerol (16:0/18:2) [1]*		7822645	HMDB0007103		9543695	Pos Late
100009054	402	52631	165384	Lipid	Diacylglycerol	2929	NAMED	PIXMWKQIEXNBMU-NFWNZMDUSA-N	O=C(CCCCC/C=C/CCCCCCCC)OCC(O)COC(CCCCCCC/C=C\CCCCCCCC)=O	palmitoleoyl-oleoyl-glycerol (16:1/18:1) [2]*	palmitoleoyl-oleoyl-glycerol (16:1/18:1) [2]*					71768100	Pos Late
100009055	402	52634	165387	Lipid	Diacylglycerol	2926	NAMED	ZKYDYRLDJZZKEU-BCTRXSSUSA-N	CCCCCCCCCCCCCCCC(OCC(O)COC(CCCCCCC/C=C\C/C=C\CCCCC)=O)=O	palmitoyl-linoleoyl-glycerol (16:0/18:2) [2]*	palmitoyl-linoleoyl-glycerol (16:0/18:2) [2]*			HMDB0007103		131801744	Pos Late
100009062	209	52753	166413	Nucleotide	Dinucleotide	4305	NAMED	NHEPQPHJXSVOGF-KPKSGTNCSA-N	O[C@H]([C@@H]1OP(OC[C@H]2O[C@@H](N(C=CC(N)=N3)C3=O)[C@H](O)[C@@H]2O)(O)=O)[C@@H](O[C@@H]1CO)N4C(N=CN=C5N)=C5N=C4	(3'-5')-adenylylcytidine	(3'-5')-adenylylcytidine	4833-63-0	9050769			10875494	Neg
100009066	402	52669	208075	Lipid	Phosphatidylinositol (PI)	2552	NAMED	PDLAMJKMOKWLAJ-KTBSNPQYSA-N	O=C(CCCCCCCCCCCCCCC)OC[C@@]([H])(OC(CCCCCCC/C=C\CCCCCCCC)=O)COP(O[C@H]1[C@H](O)[C@@H](O)[C@H](O)[C@@H](O)[C@H]1O)(O)=O	1-palmitoyl-2-oleoyl-GPI (16:0/18:1)*	1-palmitoyl-2-oleoyl-GPI (16:0/18:1)*		24767668	HMDB0009783		71296232	Pos Late
100009075	402	52683	165450	Lipid	Phosphatidylcholine (PC)	2327	NAMED	QJWDAOSZZYVBJZ-KXESGEQTSA-N	O=C(CCCCCCC/C=C\CCCCCC)OC[C@]([H])(COP(OCC[N+](C)(C)C)([O-])=O)OC(CCCCCCC/C=C\C/C=C\CCCCC)=O	1-palmitoleoyl-2-linoleoyl-GPC (16:1/18:2)*	1-palmitoleoyl-2-linoleoyl-GPC (16:1/18:2)*		24766675	HMDB0008006		24778768	Pos Late
100009078	402	52687	165457	Lipid	Phosphatidylethanolamine (PE)	2462	NAMED	GKAFCSRKMWFPSJ-RJXNKANHSA-N	O=C(CCCCCCC/C=C\CCCCCCCC)OC[C@]([H])(COP(OCCN)(O)=O)OC(CCCCCCC/C=C\C/C=C\CCCCC)=O	1-oleoyl-2-linoleoyl-GPE (18:1/18:2)*	1-oleoyl-2-linoleoyl-GPE (18:1/18:2)*		7825703	HMDB0005349		9546753	Pos Late
100009113	305	57400	210982	Lipid	Phosphatidylglycerol (PG)	2548	NAMED	FSVTVWTVWNNIQX-MODZKLJDSA-N	[H][C@@](CO)(O)COP(OC[C@]([H])(OC(CCCCCCC/C=C\C/C=C\CCCCC)=O)COC(CCCCCCC/C=C\CCCCCCCC)=O)(O)=O	1-oleoyl-2-linoleoyl-GPG (18:1/18:2)*	1-oleoyl-2-linoleoyl-GPG (18:1/18:2)*		24768134	HMDB0010635		52927223	Polar
100009130	402	52697	165470	Lipid	Phosphatidylcholine (PC)	2376	NAMED	FPEVDFOXMCHLKL-KFDYCXSYSA-N	O=C(CCCCCCC/C=C\CCCCCCCC)OC[C@]([H])(COP(OCC[N+](C)(C)C)([O-])=O)OC(CC/C=C\C/C=C\C/C=C\C/C=C\C/C=C\C/C=C\CC)=O	1-oleoyl-2-docosahexaenoyl-GPC (18:1/22:6)*	1-oleoyl-2-docosahexaenoyl-GPC (18:1/22:6)*		24766785	HMDB0008123		24778955	Pos Late
100009131	402	52710	165488	Lipid	Phosphatidylcholine (PC)	2383	NAMED	ZZSZQATYGVHNLZ-PUMLCSCDSA-N	O=C(CCCCCCC/C=C\C/C=C\CCCCC)OC[C@]([H])(COP(OCC[N+](C)(C)C)([O-])=O)OC(CCC/C=C\C/C=C\C/C=C\C/C=C\CCCCC)=O	1-linoleoyl-2-arachidonoyl-GPC (18:2/20:4n6)*	1-linoleoyl-2-arachidonoyl-GPC (18:2/20:4n6)*		24766809	HMDB0008147	C05208	24778979	Pos Late
100009139	402	53195	166625	Lipid	Phosphatidylcholine (PC)	2284	NAMED	SRQSAJRUMDQMMS-NLDJLLEISA-N	O=C(CCCCCCCCCCCCC)OC[C@]([H])(COP(OCC[N+](C)(C)C)([O-])=O)OC(CCC/C=C\C/C=C\C/C=C\C/C=C\CCCCC)=O	1-myristoyl-2-arachidonoyl-GPC (14:0/20:4)*	1-myristoyl-2-arachidonoyl-GPC (14:0/20:4)*		24766559	HMDB0007883		24778634	Pos Late
100009154	402	54812	183735	Lipid	Phosphatidylcholine (PC)	2307	NAMED	CNNSEHUKQJCGTE-UPPWDXJYSA-N	O=C(CCCCCCCCCCCCCCC)OC[C@]([H])(COP(OCC[N+](C)(C)C)([O-])=O)OC(CCCC/C=C\C/C=C\C/C=C\CCCCC)=O	1-palmitoyl-2-gamma-linolenoyl-GPC (16:0/18:3n6)*	1-palmitoyl-2-gamma-linolenoyl-GPC (16:0/18:3n6)*		24766645	HMDB0007974		24778699	Pos Late
100009162	402	52716	165495	Lipid	Plasmalogen	2820	NAMED	PEWXKAOBUSBJLD-MCBGMKGZSA-N	[H][C@](OC(CCCCCCCCCCCCCCC)=O)(COP(OCC[N+](C)(C)C)([O-])=O)CO/C=C\CCCCCCCCCCCCCC	1-(1-enyl-palmitoyl)-2-palmitoyl-GPC (P-16:0/16:0)*	1-(1-enyl-palmitoyl)-2-palmitoyl-GPC (P-16:0/16:0)*		9322076	HMDB0011206		11146967	Pos Late
100009204	402	57341	210842	Lipid	Phosphatidylethanolamine (PE)	2422	NAMED	SLKDGVPOSSLUAI-PGUFJCEWSA-N	O=C(CCCCCCCCCCCCCCC)OC[C@]([H])(COP(OCCN)(O)=O)OC(CCCCCCCCCCCCCCC)=O	1,2-dipalmitoyl-GPE (16:0/16:0)*	1,2-dipalmitoyl-GPE (16:0/16:0)*		393103	HMDB0008923		445468	Pos Late
100009205	402	57388	210931	Lipid	Phosphatidylethanolamine (PE)	2425	NAMED	RPJZYOHZALDGKI-DIPNUNPCSA-N	O=C(CCCCCCCCCCCCCCC)OC[C@]([H])(COP(OCCN)(O)=O)OC(CCCCCCCCCCCCCCCCC)=O	1-palmitoyl-2-stearoyl-GPE (16:0/18:0)*	1-palmitoyl-2-stearoyl-GPE (16:0/18:0)*		4484107	HMDB08925		5326793	Pos Late
100009217	402	53174	166599	Lipid	Phosphatidylethanolamine (PE)	2470	NAMED	SSCDRSKJTAQNNB-DWEQTYCFSA-N	O=C(CCCCCCC/C=C\C/C=C\CCCCC)OC[C@]([H])(COP(OCCN)(O)=O)OC(CCCCCCC/C=C\C/C=C\CCCCC)=O	1,2-dilinoleoyl-GPE (18:2/18:2)*	1,2-dilinoleoyl-GPE (18:2/18:2)*		7825762	HMDB0009093		9546812	Pos Late
100009219	402	55041	210837	Lipid	Phosphatidylethanolamine (PE)	2465	NAMED	PECSWFQRRFRZPW-BHPGJWMBSA-N	O=C(CCCCCCC/C=C\CCCCCCCC)OC[C@]([H])(COP(OCCN)(O)=O)OC(CCC/C=C\C/C=C\C/C=C\C/C=C\CCCCC)=O	1-oleoyl-2-arachidonoyl-GPE (18:1/20:4)*	1-oleoyl-2-arachidonoyl-GPE (18:1/20:4)*		24768534	HMDB0009069		348281223	Pos Late
100009220	402	53209	166647	Lipid	Phosphatidylethanolamine (PE)	2469	NAMED	JZSZAGWWWKKXLO-RMEBTJIYSA-N	O=C(CCCCCCC/C=C\CCCCCCCC)OC[C@]([H])(COP(OCCN)(O)=O)OC(CC/C=C\C/C=C\C/C=C\C/C=C\C/C=C\C/C=C\CC)=O	1-oleoyl-2-docosahexaenoyl-GPE (18:1/22:6)*	1-oleoyl-2-docosahexaenoyl-GPE (18:1/22:6)*		24768542	HMDB0009078		52922113	Pos Late
100009222	402	53189	166619	Lipid	Phosphatidylethanolamine (PE)	2472	NAMED	LFGBKOUQHCWBQI-BZGLIJSBSA-N	O=C(CCCCCCC/C=C\C/C=C\CCCCC)OC[C@]([H])(COP(OCCN)(O)=O)OC(CCC/C=C\C/C=C\C/C=C\C/C=C\CCCCC)=O	1-linoleoyl-2-arachidonoyl-GPE (18:2/20:4)*	1-linoleoyl-2-arachidonoyl-GPE (18:2/20:4)*		24768565	HMDB0009102		348279332	Pos Late
100009225	402	52748	165539	Lipid	Plasmalogen	2828	NAMED	XVXISDREVDGQPX-PISDLAQISA-N	[H][C@](OC(CCCCCCC/C=C\C/C=C\CCCCC)=O)(COP(OCCN)(O)=O)CO/C=C\CCCCCCCCCCCCCCCC	1-(1-enyl-stearoyl)-2-linoleoyl-GPE (P-18:0/18:2)*	1-(1-enyl-stearoyl)-2-linoleoyl-GPE (P-18:0/18:2)*		24769261	HMDB0011376			Pos Late
100009227	209	54885	207774	Lipid	Lysophospholipid	2733	NAMED	VEEHTGYBVMTAAF-RFFZIGDUSA-N	[H][C@@](CO)(O)COP(OC[C@]([H])(O)COC(CCCCCCC/C=C\C/C=C\CCCCC)=O)(O)=O	1-linoleoyl-GPG (18:2)*	1-linoleoyl-GPG (18:2)*			HMDB0240600			Neg
100009232	400	53231	179281	Xenobiotics	Chemical	6263	NAMED	DZLNHFMRPBPULJ-VKHMYHEASA-N	O=C(O)[C@]1(NCSC1)[H]	thioproline	thioproline	34592-47-4	84120	HMDB0062164		93176	Pos Early
100009233	402	52944	166270	Lipid	Fatty Acid Metabolism (Acyl Choline)	1961	NAMED	UFQZDKMTMXCDBP-UHFFFAOYSA-N	C[N+](C)(C)CCOC(CCCCCCCCCCCCCC[CH2-])=O	palmitoylcholine	palmitoylcholine		133731	HMDB0240592		151731	Pos Late
100009271	400	52984	166220	Lipid	Fatty Acid Metabolism (Acyl Carnitine, Hydroxy)	1938	NAMED	UEFRDQSMQXDWTO-UHFFFAOYSA-N	CC(O)CC(OC(C[N+](C)(C)C)CC([O-])=O)=O	(S)-3-hydroxybutyrylcarnitine	(S)-3-hydroxybutyrylcarnitine			HMDB0013127		71464477	Pos Early
100009272	402	53013	166346	Lipid	Hexosylceramides (HCER)	3077	NAMED	VJLLLMIZEJJZTE-NNTBDIJYSA-N	[H][C@](O)([C@@](NC(CCCCCCCCCCCCCCC)=O)(CO[C@@H]1O[C@H](CO)[C@@H](O)[C@H](O)[C@H]1O)[H])/C=C/CCCCCCCCCCCCC	glycosyl-N-palmitoyl-sphingosine (d18:1/16:0)	glycosyl-N-palmitoyl-sphingosine (d18:1/16:0)						Pos Late
100009275	400	53031	166248	Amino Acid	Leucine, Isoleucine and Valine Metabolism	416	NAMED	GFWWWKVGRZVWDS-UHFFFAOYSA-N	[O-]C(CC(C[N+](C)(C)C)OC(CC(C(O)=O)C)=O)=O	methylsuccinoylcarnitine	methylsuccinoylcarnitine						Pos Early
100009329	305	63590	222872	Cofactors and Vitamins	Ascorbate and Aldarate Metabolism	4369	NAMED	SKKZOYBAANIUOV-ZAFYKAAXSA-N	O[C@@H](CO)[C@@](C1=O)([H])OC(O)=C1OS(O)(=O)=O	ascorbic acid 2-sulfate	ascorbic acid 2-sulfate		77998	HMDB0060649		54676864	Polar
100009331	402	53260	179345	Lipid	Fatty Acid Metabolism (Acyl Choline)	1962	NAMED	GFSSJDJAEKYAGX-UHFFFAOYSA-N	O=C(CCCCCCC/[C-]=C/CCCCCCCC)OCC[N+](C)(C)C	oleoylcholine	oleoylcholine			HMDB0240596		59040790	Pos Late
100009334	402	53257	179341	Lipid	Fatty Acid Metabolism (Acyl Choline)	1963	NAMED	CLIZBTUFRKKPFA-UHFFFAOYSA-N	O=C(CCCCCCC/[C-]=C/CCCCCC)OCC[N+](C)(C)C	palmitoloelycholine	palmitoloelycholine			HMDB0013208			Pos Late
100009343	402	53176	166602	Lipid	Phosphatidylcholine (PC)	2378	NAMED	HZGAVPNEGHQJID-UNBCHYIMSA-N	O=C(CCCCCCC/C=C\C/C=C\CCCCC)OC[C@]([H])(COP(OCC[N+](C)(C)C)([O-])=O)OC(CCCCCCC/C=C\C/C=C\C/C=C\CC)=O	1-linoleoyl-2-linolenoyl-GPC (18:2/18:3)*	1-linoleoyl-2-linolenoyl-GPC (18:2/18:3)*		24766802	HMDB0008141		52922731	Pos Late
100009345	402	53180	166609	Lipid	Phosphatidylcholine (PC)	2328	NAMED	MMUCLZZSNHBNFL-KBTBXKTRSA-N	O=C(CCCCCCC/C=C\CCCCCC)OC[C@]([H])(COP(OCC[N+](C)(C)C)([O-])=O)OC(CCCCCCC/C=C\C/C=C\C/C=C\CC)=O	1-palmitoleoyl-2-linolenoyl-GPC (16:1/18:3)*	1-palmitoleoyl-2-linolenoyl-GPC (16:1/18:3)*		24766677	HMDB0008008		52922452	Pos Late
100009393	209	57651	212701	Lipid	Long Chain Polyunsaturated Fatty Acid (n3 and n6)	1569	NAMED	KBGYPXOSNDMZRV-PDBXOOCHSA-N	CC/C=C\C/C=C\C/C=C\CCCCCC(O)=O	hexadecatrienoate (16:3n3)	hexadecatrienoate (16:3n3)	7561-64-0	4471853			91820460	Neg
100009394	209	57652	212703	Lipid	Long Chain Polyunsaturated Fatty Acid (n3 and n6)	1584	NAMED	WPJGPAAPSBVXNU-HZJYTTRNSA-N	CCCCC/C=C\C/C=C\CCCCCC(O)=O	hexadecadienoate (16:2n6)	hexadecadienoate (16:2n6)	28290-73-5	13628094	HMDB0000477		13932172	Neg
100009404	209	53221	178789	Lipid	Monoacylglycerol	2893	NAMED	IXSYVBCFIGEECR-JLNKQSITSA-N	OCC(OC(CCC/C=C\C/C=C\C/C=C\C/C=C\C/C=C\CC)=O)([H])CO	2-eicosapentaenoylglycerol (20:5)*	2-eicosapentaenoylglycerol (20:5)*		9835555	HMDB0011550		11660820	Neg
100009406	402	53223	178791	Lipid	Fatty Acid Metabolism (Acyl Carnitine, Monounsaturated)	1903	NAMED	JFAGPSOZZSTLRF-KHPPLWFESA-N	O=C(OC(CC([O-])=O)C[N+](C)(C)C)CCCCCCC/C=C\CCCCCC	palmitoleoylcarnitine (C16:1)*	palmitoleoylcarnitine (C16:1)*		28639183	HMDB0013207		71464547	Pos Late
100009407	400	53224	178792	Lipid	Fatty Acid Metabolism (Acyl Carnitine, Dicarboxylate)	1932	NAMED	NTBUXPPQHCFLOM-UHFFFAOYSA-N	[O-]C(CC(C[N+](C)(C)C)OC(CCCCCC(O)=O)=O)=O	pimeloylcarnitine/3-methyladipoylcarnitine (C7-DC)	pimeloylcarnitine/3-methyladipoylcarnitine (C7-DC)						Pos Early
100010805	209	54675	180873	Cofactors and Vitamins	Pantothenate and CoA Metabolism	4362	NAMED	XEFUABMMGJVHSD-ZSJPKINUSA-N	O[C@@H]([C@H](N1C2=NC=NC(N([H])[H])=C2N=C1)O[C@@H]3COP(OP(OCC(C)(C)[C@H](C(N([H])CCC(N([H])CCSC(C)=O)=O)=O)O)(O)=O)(O)=O)[C@@H]3O	3'-dephospho-acetyl-CoA	3'-dephospho-acetyl-CoA		168079			193680	Neg
100010834	305	54676	180875	Lipid	Fatty Acid, Dicarboxylate	1680	NAMED	XJMMNTGIMDZPMU-UHFFFAOYSA-N	OC(CC(CC(O)=O)C)=O	3-methylglutarate/2-methylglutarate	3-methylglutarate/2-methylglutarate			HMDB0000422,HMDB0000752		12284,12046	Polar
100010861	209	55012	208344	Lipid	Fatty Acid Metabolism (Acyl Glycine)	1833	NAMED	FFFQOVJTIDIKQJ-UHFFFAOYSA-N	O=C(NCC(O)=O)CC1C(CCC)C1	trans-3,4-methyleneheptanoylglycine	trans-3,4-methyleneheptanoylglycine					129822188	Neg
100010895	400	57554	211532	Nucleotide	Pyrimidine Metabolism, Cytidine containing	4284	NAMED	RFCQJGFZUQFYRF-ZOQUXTDFSA-N	O=C1N(C=CC(N)=N1)[C@@H]([C@H](OC)[C@@H]2O)O[C@@H]2CO	2'-O-methylcytidine	2'-O-methylcytidine	2140-72-9	133067			150971	Pos Early
100010896	209	57655	212709	Nucleotide	Pyrimidine Metabolism, Uracil containing	4243	NAMED	SXUXMRMBWZCMEN-ZOQUXTDFSA-N	CO[C@@H]1[C@@H]([C@H](O[C@H]1N2C=CC(NC2=O)=O)CO)O	2'-O-methyluridine	2'-O-methyluridine	2140-76-3	92343	HMDB0240328		102212	Neg
100010915	402	54941	208026	Lipid	Diacylglycerol	2931	NAMED	XYIQDUUJTXPBFG-JKUSIIDJSA-N	OC[C@](OC(CCCCCC/C=C\C/C=C\C/C=C\CCCCC)=O)(COC(CCCCCCCCCCCCCCC)=O)[H]	palmitoyl-dihomo-linolenoyl-glycerol (16:0/20:3n3 or 6) [2]*	palmitoyl-dihomo-linolenoyl-glycerol (16:0/20:3n3 or 6) [2]*						Pos Late
100010916	402	54943	208028	Lipid	Diacylglycerol	2923	NAMED	YEJYLHKQOBOSCP-OZKTZCCCSA-N	CCCCCCCC/C=C\CCCCCCCC(O[C@@H](CO)COC(CCCCCCCCCCCCCCC)=O)=O	palmitoyl-oleoyl-glycerol (16:0/18:1) [1]*	palmitoyl-oleoyl-glycerol (16:0/18:1) [1]*			HMDB0007102	C13861	5282283	Pos Late
100010917	402	54942	208027	Lipid	Diacylglycerol	2924	NAMED	YEJYLHKQOBOSCP-OZKTZCCCSA-N	CCCCCCCC/C=C\CCCCCCCC(O[C@@H](CO)COC(CCCCCCCCCCCCCCC)=O)=O	palmitoyl-oleoyl-glycerol (16:0/18:1) [2]*	palmitoyl-oleoyl-glycerol (16:0/18:1) [2]*			HMDB0007102	C13861	5282283	Pos Late
100010918	402	54945	208030	Lipid	Diacylglycerol	2942	NAMED	AFSHUZFNMVJNKX-CLFAGFIQSA-N	OCC(OC(CCCCCCC/C=C\CCCCCCCC)=O)COC(CCCCCCC/C=C\CCCCCCCC)=O	oleoyl-oleoyl-glycerol (18:1/18:1) [1]*	oleoyl-oleoyl-glycerol (18:1/18:1) [1]*			HMDB0007218		9543716	Pos Late
100010919	402	54946	208031	Lipid	Diacylglycerol	2943	NAMED	AFSHUZFNMVJNKX-CLFAGFIQSA-N	OCC(OC(CCCCCCC/C=C\CCCCCCCC)=O)COC(CCCCCCC/C=C\CCCCCCCC)=O	oleoyl-oleoyl-glycerol (18:1/18:1) [2]*	oleoyl-oleoyl-glycerol (18:1/18:1) [2]*			HMDB0007218		9543716	Pos Late
100010922	402	54955	208040	Lipid	Diacylglycerol	2960	NAMED	KRECEGQUDDMNAQ-MYBRWWDOSA-N	OC[C@](OC(CCC/C=C\C/C=C\C/C=C\C/C=C\CCCCC)=O)(COC(CCCCCCC/C=C\C/C=C\CCCCC)=O)[H]	linoleoyl-arachidonoyl-glycerol (18:2/20:4) [1]*	linoleoyl-arachidonoyl-glycerol (18:2/20:4) [1]*			HMDB0007257		9543796	Pos Late
100010923	402	54956	208041	Lipid	Diacylglycerol	2961	NAMED	KRECEGQUDDMNAQ-MYBRWWDOSA-N	OC[C@](COC(CCCCCCC/C=C\C/C=C\CCCCC)=O)([H])OC(CCC/C=C\C/C=C\C/C=C\C/C=C\CCCCC)=O	linoleoyl-arachidonoyl-glycerol (18:2/20:4) [2]*	linoleoyl-arachidonoyl-glycerol (18:2/20:4) [2]*			HMDB0007257		9543796	Pos Late
100010924	402	54957	208042	Lipid	Diacylglycerol	2932	NAMED	YJEMDFYSDGNQNM-KUKVZOPTSA-N	CCCCCCCCCCCCCCCC(OCC(OC(CCC/C=C/C/C=C/C/C=C/C/C=C/CCCCC)=O)CO)=O	palmitoyl-arachidonoyl-glycerol (16:0/20:4) [1]*	palmitoyl-arachidonoyl-glycerol (16:0/20:4) [1]*			HMDB0007112		9543736	Pos Late
100010925	402	54958	208043	Lipid	Diacylglycerol	2933	NAMED	YJEMDFYSDGNQNM-KUKVZOPTSA-N	CCCCCCCCCCCCCCCC(OCC(CO)OC(CCC/C=C/C/C=C/C/C=C/C/C=C/CCCCC)=O)=O	palmitoyl-arachidonoyl-glycerol (16:0/20:4) [2]*	palmitoyl-arachidonoyl-glycerol (16:0/20:4) [2]*			HMDB0007112		9543736	Pos Late
100010926	402	54963	208048	Lipid	Diacylglycerol	2952	NAMED	ZDBLXLQFRZTIIU-ZPNZQGKLSA-N	OC[C@](OC(CCCC/C=C/C/C=C\C/C=C\CCCCC)=O)(COC(CCCCCCC/C=C\C/C=C\CCCCC)=O)[H]	linoleoyl-linolenoyl-glycerol (18:2/18:3) [1]*	linoleoyl-linolenoyl-glycerol (18:2/18:3) [1]*			HMDB0007249		14275409	Pos Late
100010927	402	54964	208049	Lipid	Diacylglycerol	2953	NAMED	ZDBLXLQFRZTIIU-ZPNZQGKLSA-N	OC[C@](COC(CCCCCCC/C=C\C/C=C\CCCCC)=O)([H])OC(CCCC/C=C/C/C=C\C/C=C\CCCCC)=O	linoleoyl-linolenoyl-glycerol (18:2/18:3) [2]*	linoleoyl-linolenoyl-glycerol (18:2/18:3) [2]*			HMDB0007250		9543737	Pos Late
100010929	402	54950	208035	Lipid	Diacylglycerol	2965	NAMED	GPMAAGRGFWBOSO-KLJRXRINSA-N	CCCCC/C=C/C/C=C/CCCCCCCC(OCC(CO)OC(CC/C=C/C/C=C/C/C=C/C/C=C/C/C=C/C/C=C/CC)=O)=O	linoleoyl-docosahexaenoyl-glycerol (18:2/22:6) [2]*	linoleoyl-docosahexaenoyl-glycerol (18:2/22:6) [2]*			HMDB0007266		9543899	Pos Late
100010930	402	54967	208052	Lipid	Diacylglycerol	2930	NAMED	BHGPPCIWDXQOMA-HZFIRFLSSA-N	CCCCCC/C=C/CCCCCCCC(OCC(OC(CCCCCCC/C=C/C/C=C/CCCCC)=O)CO)=O	palmitoleoyl-linoleoyl-glycerol (16:1/18:2) [1]*	palmitoleoyl-linoleoyl-glycerol (16:1/18:2) [1]*			HMDB0007132		9543699	Pos Late
100010935	402	54954	208039	Lipid	Diacylglycerol	2907	NAMED	XITYIRJXXQNQKT-FYWRMAATSA-N	CCCCCCCCCCCCCC(OCC(OC(CCCCCCCCC/C=C/CCCCCC)=O)CO)=O	diacylglycerol (14:0/18:1, 16:0/16:1) [2]*	diacylglycerol (14:0/18:1, 16:0/16:1) [2]*						Pos Late
100010936	402	54960	208045	Lipid	Diacylglycerol	2958	NAMED	LWXLWRXRJKMNLM-XBUMEPTLSA-N	CCCCCCCC/C=C/CCCCCCCC(OCC(OC(CCC/C=C/C/C=C/C/C=C/C/C=C/CCCCC)=O)CO)=O	oleoyl-arachidonoyl-glycerol (18:1/20:4) [1]*	oleoyl-arachidonoyl-glycerol (18:1/20:4) [1]*			HMDB0007228		9543786	Pos Late
100010937	402	54961	208046	Lipid	Diacylglycerol	2959	NAMED	LWXLWRXRJKMNLM-XBUMEPTLSA-N	CCCCCCCC/C=C/CCCCCCCC(OCC(OC(CCC/C=C/C/C=C/C/C=C/C/C=C/CCCCC)=O)CO)=O	oleoyl-arachidonoyl-glycerol (18:1/20:4) [2]*	oleoyl-arachidonoyl-glycerol (18:1/20:4) [2]*			HMDB0007228		9543786	Pos Late
100010939	402	54965	208050	Lipid	Diacylglycerol	2927	NAMED	YFBCIDURFTWKDQ-JNNNPDOGSA-N	CCCCCCCCCCCCCCCC(OCC(OC(CCCC/C=C/C/C=C/C/C=C/CCCCC)=O)CO)=O	palmitoyl-linolenoyl-glycerol (16:0/18:3) [2]*	palmitoyl-linolenoyl-glycerol (16:0/18:3) [2]*			HMDB0007104,HMDB0007105		348277338,348277337	Pos Late
100010940	402	54966	208051	Lipid	Diacylglycerol	2908	NAMED	BHGPPCIWDXQOMA-HZFIRFLSSA-N	CCCCCC/C=C/CCCCCCCC(OCC(OC(CCCCCCC/C=C/C/C=C/CCCCC)=O)CO)=O	diacylglycerol (16:1/18:2 [2], 16:0/18:3 [1])*	diacylglycerol (16:1/18:2 [2], 16:0/18:3 [1])*						Pos Late
100010941	402	54968	208053	Lipid	Diacylglycerol	2950	NAMED	MQGBAQLIFKSMEM-WVZYQCMWSA-N	CCCCC/C=C/C/C=C/CCCCCCCC(OCC(OC(CCCCCCC/C=C/C/C=C/CCCCC)=O)CO)=O	linoleoyl-linoleoyl-glycerol (18:2/18:2) [1]*	linoleoyl-linoleoyl-glycerol (18:2/18:2) [1]*			HMDB0007248		9543729	Pos Late
100010942	402	54969	208054	Lipid	Diacylglycerol	2951	NAMED	MQGBAQLIFKSMEM-WVZYQCMWSA-N	CCCCC/C=C/C/C=C/CCCCCCCC(OCC(OC(CCCCCCC/C=C/C/C=C/CCCCC)=O)CO)=O	linoleoyl-linoleoyl-glycerol (18:2/18:2) [2]*	linoleoyl-linoleoyl-glycerol (18:2/18:2) [2]*			HMDB0007248		9543729	Pos Late
100010949	402	57450	211104	Lipid	Diacylglycerol	2956	NAMED	NSXLMTYRMFVYNT-IOLLQWDPSA-N	CCCCCCCCCCCCCCCCCC(OCC(OC(CCC/C=C/C/C=C/C/C=C/C/C=C/CCCCC)=O)CO)=O	stearoyl-arachidonoyl-glycerol (18:0/20:4) [1]*	stearoyl-arachidonoyl-glycerol (18:0/20:4) [1]*			HMDB0007170	C00165	6438587	Pos Late
100010950	402	57449	211103	Lipid	Diacylglycerol	2957	NAMED	NSXLMTYRMFVYNT-IOLLQWDPSA-N	CCCCCCCCCCCCCCCCCC(OCC(CO)OC(CCC/C=C/C/C=C/C/C=C/C/C=C/CCCCC)=O)=O	stearoyl-arachidonoyl-glycerol (18:0/20:4) [2]*	stearoyl-arachidonoyl-glycerol (18:0/20:4) [2]*			HMDB0007170		6438587	Pos Late
100010951	402	54994	208087	Lipid	Phosphatidylinositol (PI)	2579	NAMED	SHIZRFSRTKXRQL-XBUMEPTLSA-N	CCCCCCCC/C=C/CCCCCCCC(OCC(OC(CCC/C=C/C/C=C/C/C=C/C/C=C/CCCCC)=O)COP(O)(OC1C(O)C(O)C(O)C(O)C1O)=O)=O	1-oleoyl-2-arachidonoyl-GPI (18:1/20:4)*	1-oleoyl-2-arachidonoyl-GPI (18:1/20:4)*						Pos Late
100010955	305	57564	211466	Xenobiotics	Chemical	6214	NAMED	YFSUTJLHUFNCNZ-UHFFFAOYSA-N	O=S(C(F)(F)C(F)(F)C(F)(F)C(F)(F)C(F)(F)C(F)(F)C(F)(F)C(F)(F)F)(O)=O	perfluorooctanesulfonate (PFOS)	perfluorooctanesulfonate (PFOS)	1763-23-1	67068	HMDB0059586	C18142	74483	Polar
100010959	402	55001	208101	Lipid	Diacylglycerol	2905	NAMED	GFDAVCSAIGBIQQ-WQUIGTGHSA-N	OC[C@](OC(CCCCCCC/C=C\CCCCCCCC)=O)(COC(CCCCCCCCCCC)=O)[H]	diacylglycerol (12:0/18:1, 14:0/16:1, 16:0/14:1) [2]*	diacylglycerol (12:0/18:1, 14:0/16:1, 16:0/14:1) [2]*			HMDB0007012,HMDB0007096		53478025,53477950	Pos Late
100015609	402	57416	211068	Lipid	Ceramides	3050	NAMED	XXWRZIYYFPIQHE-XPAOSYCESA-N	[H][C@](NC(CCCCCCCCCCCCCCC)=O)(CO)[C@@](O)([H])/C=C/CCCCCCCC/C=C\CCC	N-palmitoyl-sphingadienine (d18:2/16:0)*	N-palmitoyl-sphingadienine (d18:2/16:0)*			HMDB0240686			Pos Late
100015617	402	57368	210895	Lipid	Diacylglycerol	2963	NAMED	LBDXVTOFXXDOGH-MCULNMDYSA-N	CCCCCCCCCCCCCCCCCC(OCC(OC(CC/C=C/C/C=C/C/C=C/C/C=C/C/C=C/C/C=C/CC)=O)CO)=O	stearoyl-docosahexaenoyl-glycerol (18:0/22:6) [2]*	stearoyl-docosahexaenoyl-glycerol (18:0/22:6) [2]*						Pos Late
100015618	402	57373	210900	Lipid	Diacylglycerol	2935	NAMED	BXVYQJJBMVVALQ-UNMZRDIWSA-N	CCCCCCCCCCCCCCCC(OCC(OC(CC/C=C/C/C=C/C/C=C/C/C=C/C/C=C/C/C=C/CC)=O)CO)=O	palmitoyl-docosahexaenoyl-glycerol (16:0/22:6) [1]*	palmitoyl-docosahexaenoyl-glycerol (16:0/22:6) [1]*			HMDB0007121		9543827	Pos Late
100015619	402	57374	210901	Lipid	Diacylglycerol	2936	NAMED	BXVYQJJBMVVALQ-UNMZRDIWSA-N	CCCCCCCCCCCCCCCC(OCC(OC(CC/C=C/C/C=C/C/C=C/C/C=C/C/C=C/C/C=C/CC)=O)CO)=O	palmitoyl-docosahexaenoyl-glycerol (16:0/22:6) [2]*	palmitoyl-docosahexaenoyl-glycerol (16:0/22:6) [2]*			HMDB0007121		9543827	Pos Late
100015620	402	57370	210897	Lipid	Lactosylceramides (LCER)	3111	NAMED	MKOKWBRPIBQYJJ-WZBOJYASSA-N	[H][C@](NC(CCCCCCCCCCCCC/C=C\CCCCCCCC)=O)(CO[C@H]1[C@H](O)[C@@H](O)[C@H](O[C@H]2[C@H](O)[C@@H](O)[C@@H](O)[C@H](O2)CO)[C@H](O1)CO)[C@@](O)([H])/C=C/CCCCCCCCCCCCC	lactosyl-N-nervonoyl-sphingosine (d18:1/24:1)*	lactosyl-N-nervonoyl-sphingosine (d18:1/24:1)*		24846896	HMDB0004872			Pos Late
100015624	402	57372	210899	Lipid	Ceramides	3052	NAMED	HILTUFAERVOALR-MQXYEJFFSA-N	[H][C@](NC(CCCCCCCCCCCCCCCCCCCCC)=O)(CO)[C@@](O)([H])/C=C/CCCCCCCC/C=C\CCC	N-behenoyl-sphingadienine (d18:2/22:0)*	N-behenoyl-sphingadienine (d18:2/22:0)*						Pos Late
100015642	402	57697	213187	Lipid	Ceramides	3042	NAMED	YWZGQPJRQXHVQX-HOXYDHSRSA-N	O[C@@H]([C@H](CO)NC(C(O)CCCCCCCCCCCCCC)=O)/C=C/CCCCCCCCCCCCC	N-(2-hydroxypalmitoyl)-sphingosine (d18:1/16:0(2OH))	N-(2-hydroxypalmitoyl)-sphingosine (d18:1/16:0(2OH))	34839-02-6	30786072			72715801	Pos Late
100015643	402	57426	211079	Lipid	Sphingolipid Synthesis	3021	NAMED	KWDXKYNWAKMLKK-YQMRQDNGSA-N	OC(/C=C/CCCCCCCC/C=C\CCC)C(CO)N([H])[H]	sphingadienine	sphingadienine	25696-03-1	4952479			6449795	Pos Late
100015648	209	57383	210921	Amino Acid	Leucine, Isoleucine and Valine Metabolism	411	NAMED	CRFNGMNYKDXRTN-CITAKDKDSA-N	CCCC(SCCN([H])C(CCN([H])C([C@@](C(COP(O)(OP(O)(OC[C@@H](O[C@H]([C@@H]1O)N2C3=C(N=C2)C(N)=NC=N3)[C@H]1OP(O)(O)=O)=O)=O)(C)C)(O)[H])=O)=O)=O	butyryl/isobutyryl CoA	butyryl/isobutyryl CoA			HMDB0001088	C00136	265,122283	Neg
100015666	305	57404	211018	Lipid	Phospholipid Metabolism	2259	NAMED	ZWZWYGMENQVNFU-AKGZTFGVSA-N	OC([C@@H](N)COP(OCC(CO)O)(O)=O)=O	glycerophosphoserine*	glycerophosphoserine*		2339060			3081457	Polar
100015681	402	57406	211055	Lipid	Diacylglycerol	2934	NAMED	IVRNQYIPGILFPZ-NKFLWTETSA-N	OCC(OC(CCC/C=C\C/C=C\C/C=C\C/C=C\CCCCC)=O)COC(CCCCCCC/C=C\CCCCCC)=O	palmitoleoyl-arachidonoyl-glycerol (16:1/20:4) [2]*	palmitoleoyl-arachidonoyl-glycerol (16:1/20:4) [2]*						Pos Late
100015723	402	57428	211081	Lipid	Sphingosines	3187	NAMED	BTUSGZZCQZACPT-YYZTVXDQSA-N	OC[C@H](N)[C@H](O)/C=C/CCCCCCCCCCC	hexadecasphingosine (d16:1)*	hexadecasphingosine (d16:1)*		28533427			14767871	Pos Late
100015724	402	57427	211080	Lipid	Sphingosines	3188	NAMED	RBEJCQPPFCKTRZ-LHMZYYNSSA-N	OC[C@H](N)[C@H](O)/C=C/CCCCCCCCCCCC	heptadecasphingosine (d17:1)	heptadecasphingosine (d17:1)	6918-48-5	4446670			5283557	Pos Late
100015726	402	57436	211090	Lipid	Ceramides	3047	NAMED	PJYVFVXXTUSJKX-ZDNJMPAJSA-N	OC(/C=C/CCCCCCCCCCCCC)C(CO)NC(CCCCCCCCCCCCC/C=C\CCCCCC)=O	N-erucoyl-sphingosine (d18:1/22:1)*	N-erucoyl-sphingosine (d18:1/22:1)*						Pos Late
100015730	402	57457	211111	Lipid	Hexosylceramides (HCER)	3100	NAMED	PGPGBBSNMWQXTA-LMGPGFSZSA-N	OC(/C=C/CCCCCCCCCCC)C(COC1C(O)C(O)C(O)C(CO)O1)NC(CCCCCCCCCCCCC/C=C\CCCCCCCC)=O	glycosyl ceramide (d16:1/24:1, d18:1/22:1)*	glycosyl ceramide (d16:1/24:1, d18:1/22:1)*						Pos Late
100015731	402	57430	211083	Lipid	Ceramides	3062	NAMED	KXVLPPCAUYSNGY-BYCLXTJYSA-N	OC(/C=C/CCCCCCCCCCCC)C(CO)NC(CCCCCCCCCCCCCCC)=O	N-palmitoyl-heptadecasphingosine (d17:1/16:0)*	N-palmitoyl-heptadecasphingosine (d17:1/16:0)*			HMDB0240685			Pos Late
100015735	402	57432	211086	Lipid	Ceramides	3066	NAMED	ZKRPGPZHULJLKJ-IMVLJIQESA-N	OC(/C=C/CCCCCCCCCCCCC)C(CO)NC(CCCCCCCCCCCCC)=O	ceramide (d18:1/14:0, d16:1/16:0)*	ceramide (d18:1/14:0, d16:1/16:0)*			HMDB0240681,HMDB0011773			Pos Late
100015737	402	57434	211088	Lipid	Ceramides	3067	NAMED	ICWGMOFDULMCFL-SJCQXOIGSA-N	OC(/C=C/CCCCCCCCCCCCC)C(CO)NC(CCCCCCCCCCCCCCCC)=O	ceramide (d18:1/17:0, d17:1/18:0)*	ceramide (d18:1/17:0, d17:1/18:0)*			HMDB0240683,HMDB0240678			Pos Late
100015744	402	57443	211097	Lipid	Ceramides	3071	NAMED	QMVWGDBKESWTON-OQKRWUNJSA-N	CCCCCCCCCCCCC/C=C/C(O)C(NC(CCC/C=C/CC/C=C/CCCCCCCCCCCCCC)=O)CO	ceramide (d18:2/24:1, d18:1/24:2)*	ceramide (d18:2/24:1, d18:1/24:2)*			HMDB0240679,HMDB0240680			Pos Late
100015745	402	57453	211107	Lipid	Hexosylceramides (HCER)	3102	NAMED	WYTRSDHGWSSQLK-PCKKJQKNSA-N	OC(/C=C/CCCCCCCC/C=C\CCC)C(COC1C(O)C(O)C(O)C(CO)O1)NC(CCCCCCCCCCCCC/C=C\CCCCCCCC)=O	glycosyl ceramide (d18:2/24:1, d18:1/24:2)*	glycosyl ceramide (d18:2/24:1, d18:1/24:2)*						Pos Late
100015759	402	57464	211120	Lipid	Fatty Acid Metabolism (Acyl Choline)	1968	NAMED	WYVHUXGFCVDOEA-UHFFFAOYSA-N	C[N+](C)(C)C[CH-]OC(CCCCCCCCCCCCCCCCC)=O	stearoylcholine*	stearoylcholine*			HMDB0240648		90111	Pos Late
100015760	402	57463	211119	Lipid	Fatty Acid Metabolism (Acyl Choline)	1966	NAMED	GVYIAXNFCSAJSK-OKLKQMLOSA-N	C[N+](C)(C)C[CH-]OC(CCCCCCC/C=C/C/C=C/CCCCC)=O	linoleoylcholine*	linoleoylcholine*			HMDB0013213		53481656	Pos Late
100015762	209	57467	211123	Lipid	Long Chain Polyunsaturated Fatty Acid (n3 and n6)	1592	NAMED	RILVNGKQIULBOQ-YHTMAJSVSA-N	CCCCC/C=C/C/C=C/C/C=C/CCCCCCCCC(O)=O	docosatrienoate (22:3n6)*	docosatrienoate (22:3n6)*					75955220	Neg
100015785	209	57810	213739	Lipid	Long Chain Polyunsaturated Fatty Acid (n3 and n6)	1583	NAMED	YHGJECVSSKXFCJ-KUBAVDMBSA-N	OC(CCCC/C=C\C/C=C\C/C=C\C/C=C\C/C=C\C/C=C\CC)=O	nisinate (24:6n3)	nisinate (24:6n3)	68378-49-4	9967286	HMDB0013025		11792612	Neg
100015786	402	57476	211139	Lipid	Dihydrosphingomyelins	3122	NAMED	UGRZESKDAPEULH-ACEXITHZSA-N	CCCCCCCCCCCCCCC[C@@H](O)[C@@H](NC(CCCCCCCCCCCCCCCCCCC)=O)COP([O-])(OCC[N+](C)(C)C)=O	sphingomyelin (d18:0/20:0, d16:0/22:0)*	sphingomyelin (d18:0/20:0, d16:0/22:0)*			HMDB0012090			Pos Late
100015787	402	57475	211138	Lipid	Sphingomyelins	3140	NAMED	HAFQHLHNPJDAGB-MAJDXUCPSA-N	CCCCCCCCCCCCCCCCCCC(N[C@H]([C@H](O)/C=C/CCCCCCCCCCCCC)COP([O-])(OCC[N+](C)(C)C)=O)=O	sphingomyelin (d18:1/19:0, d19:1/18:0)*	sphingomyelin (d18:1/19:0, d19:1/18:0)*						Pos Late
100015789	402	57479	211142	Lipid	Sphingomyelins	3131	NAMED	ZLNGRWIWHFFRNK-UKCALJHFSA-N	CCC/C=C/CCCCCCCC/C=C/[C@@H](O)[C@@H](NC(CCCCCCCCCCCCCCCC/C=C/C/C=C/CC)=O)COP([O-])(OCC[N+](C)(C)C)=O	sphingomyelin (d18:2/24:2)*	sphingomyelin (d18:2/24:2)*			HMDB0240644			Pos Late
100015790	402	57480	211143	Lipid	Sphingomyelins	3145	NAMED	SDUGEKJCGFHJRC-GKPQAQNZSA-N	CCC/C=C/CCCCCCCC/C=C/[C@@H](O)[C@@H](NC(CCCCCCCCCCCCCCCCCCCC)=O)COP([O-])(OCC[N+](C)(C)C)=O	sphingomyelin (d18:2/21:0, d16:2/23:0)*	sphingomyelin (d18:2/21:0, d16:2/23:0)*			HMDB0240676			Pos Late
100015791	402	57482	211145	Lipid	Sphingomyelins	3130	NAMED	FEKSRDMVIULIDJ-SQPFVDNVSA-N	CCC/C=C/CCCCCCCC/C=C/[C@@H](O)[C@@H](NC(CCCCCCCCCCCCCCCCC/C=C/CCC)=O)COP([O-])(OCC[N+](C)(C)C)=O	sphingomyelin (d18:2/23:1)*	sphingomyelin (d18:2/23:1)*			HMDB0240668			Pos Late
100015792	402	57478	211141	Lipid	Sphingomyelins	3151	NAMED	JONXXLXMISNQNG-BXMSAMRLSA-N	[H][C@](NC(CCCCCCCCCCCCCCCCCCCCCCCC)=O)(COP(OCC[N+](C)(C)C)([O-])=O)[C@@](O)([H])/C=C/CCCCCCCCCCCCC	sphingomyelin (d18:1/25:0, d19:0/24:1, d20:1/23:0, d19:1/24:0)*	sphingomyelin (d18:1/25:0, d19:0/24:1, d20:1/23:0, d19:1/24:0)*		24846885	HMDB0240675,HMDB0240674,HMDB0240673,HMDB0240671			Pos Late
100015797	209	57658	212715	Lipid	Long Chain Polyunsaturated Fatty Acid (n3 and n6)	1579	NAMED	OQOCQFSPEWCSDO-JLNKQSITSA-N	OC(CCCC/C=C\C/C=C\C/C=C\C/C=C\C/C=C\CC)=O	heneicosapentaenoate (21:5n3)	heneicosapentaenoate (21:5n3)	24257-10-1	10171040			11998573	Neg
100015831	402	57511	211212	Lipid	Fatty Acid Metabolism (Acyl Carnitine, Polyunsaturated)	1910	NAMED	WJCRATGUUISKDG-QNEBEIHSSA-N	O=C(OC(C[N+](C)(C)C)CC([O-])=O)CCCCCCC/C=C\C/C=C\C/C=C\CC	linolenoylcarnitine (C18:3)*	linolenoylcarnitine (C18:3)*						Pos Late
100015832	402	57514	211215	Lipid	Fatty Acid Metabolism (Acyl Carnitine, Long Chain Saturated)	1886	NAMED	IUMXSSOVGPXXJL-UHFFFAOYSA-N	O=C(OC(C[N+](C)(C)C)CC([O-])=O)CCCCCCCCCCCCCCCCCCCCC	behenoylcarnitine (C22)*	behenoylcarnitine (C22)*		28639204	HMDB0062468		71464577	Pos Late
100015833	402	57513	211214	Lipid	Fatty Acid Metabolism (Acyl Carnitine, Long Chain Saturated)	1885	NAMED	SVJLJQBGUITFLI-UHFFFAOYSA-N	O=C(OC(C[N+](C)(C)C)CC([O-])=O)CCCCCCCCCCCCCCCCCCC	arachidoylcarnitine (C20)*	arachidoylcarnitine (C20)*		28639199	HMDB0006460		53477833	Pos Late
100015834	402	57515	211216	Lipid	Fatty Acid Metabolism (Acyl Carnitine, Long Chain Saturated)	1887	NAMED	YDUFZFUYBBPVLJ-UHFFFAOYSA-N	O=C(CCCCCCCCCCCCCCCCCCCCCCC)OC(C[N+](C)(C)C)CC([O-])=O	lignoceroylcarnitine (C24)*	lignoceroylcarnitine (C24)*			HMDB0240665			Pos Late
100015837	402	57518	211219	Lipid	Fatty Acid Metabolism (Acyl Carnitine, Polyunsaturated)	1912	NAMED	RBFQHRALHSUPIA-SNPVRQPZSA-N	CCCCC/C=C\C/C=C\C/C=C\C/C=C\CCCC(OC(C[N+](C)(C)C)CC([O-])=O)=O	arachidonoylcarnitine (C20:4)	arachidonoylcarnitine (C20:4)			HMDB0006455		136212424	Pos Late
100015838	402	57519	211220	Lipid	Fatty Acid Metabolism (Acyl Carnitine, Monounsaturated)	1905	NAMED	PVOQPLSKYNZHOT-OUKQBFOZSA-N	O=C(OC(CC([O-])=O)C[N+](C)(C)C)CCCCCCCCC/C=C/CCCCCCCC	eicosenoylcarnitine (C20:1)*	eicosenoylcarnitine (C20:1)*						Pos Late
100015839	402	57520	211221	Lipid	Fatty Acid Metabolism (Acyl Carnitine, Polyunsaturated)	1911	NAMED	OLZWDVKTOGTVLC-UTJQPWESSA-N	O=C(CCCCCCCCC/C=C\C/C=C\CCCCC)OC(C[N+](C)(C)C)CC([O-])=O	dihomo-linoleoylcarnitine (C20:2)*	dihomo-linoleoylcarnitine (C20:2)*						Pos Late
100015840	402	57521	211222	Lipid	Fatty Acid Metabolism (Acyl Carnitine, Polyunsaturated)	1913	NAMED	RDIZZXFTCZPSRY-WYTUUNCASA-N	O=C(CCCCCC/C=C/C/C=C/C/C=C/CCCCC)OC(CC([O-])=O)C[N+](C)(C)C	dihomo-linolenoylcarnitine (C20:3n3 or 6)*	dihomo-linolenoylcarnitine (C20:3n3 or 6)*						Pos Late
100015841	402	57525	211226	Lipid	Fatty Acid Metabolism (Acyl Carnitine, Monounsaturated)	1906	NAMED	WDWXOVLPQSTGNY-SEYXRHQNSA-N	O=C(CCCCCCCCCCC/C=C\CCCCCCCC)OC(CC([O-])=O)C[N+](C)(C)C	erucoylcarnitine (C22:1)*	erucoylcarnitine (C22:1)*						Pos Late
100015842	402	57522	211223	Lipid	Fatty Acid Metabolism (Acyl Carnitine, Long Chain Saturated)	1881	NAMED	MDDWQHVKSHTZTD-UHFFFAOYSA-N	O=C(CCCCCCCCCCCCCC)OC(C[N+](C)(C)C)CC([O-])=O	pentadecanoylcarnitine (C15)*	pentadecanoylcarnitine (C15)*			HMDB0062517		123132011	Pos Late
100015845	402	57523	211224	Lipid	Fatty Acid Metabolism (Acyl Carnitine, Polyunsaturated)	1920	NAMED	WLLMYDQRCSWAST-WSDBEMKQSA-N	O=C(CC/C=C\C/C=C\C/C=C\C/C=C\C/C=C\C/C=C\CC)OC(C[N+](C)(C)C)CC([O-])=O	docosahexaenoylcarnitine (C22:6)*	docosahexaenoylcarnitine (C22:6)*						Pos Late
100015846	402	57531	211232	Lipid	Fatty Acid Metabolism (Acyl Carnitine, Monounsaturated)	1907	NAMED	QGIHQXKFCAACHN-SEYXRHQNSA-N	O=C(CCCCCCCCCCCCC/C=C\CCCCCCCC)OC(C[N+](C)(C)C)CC([O-])=O	nervonoylcarnitine (C24:1)*	nervonoylcarnitine (C24:1)*			HMDB0006509			Pos Late
100015848	402	57526	211227	Lipid	Fatty Acid Metabolism (Acyl Carnitine, Polyunsaturated)	1915	NAMED	LDIMXAXYWUCEAM-UTJQPWESSA-N	CCCCC/C=C\C/C=C\CCCCCCCCCCCC(OC(C[N+](C)(C)C)CC([O-])=O)=O	docosadienoylcarnitine (C22:2)*	docosadienoylcarnitine (C22:2)*					71464511	Pos Late
100015850	402	57528	211229	Lipid	Fatty Acid Metabolism (Acyl Carnitine, Polyunsaturated)	1917	NAMED	OLORTLVEDIELGC-SNPVRQPZSA-N	O=C(OC(CC([O-])=O)C[N+](C)(C)C)CCCCC/C=C\C/C=C\C/C=C\C/C=C\CCCCC	adrenoylcarnitine (C22:4)*	adrenoylcarnitine (C22:4)*						Pos Late
100015851	402	57529	211230	Lipid	Fatty Acid Metabolism (Acyl Carnitine, Polyunsaturated)	1918	NAMED	MJPIXACTUMSGGI-WMPRHZDHSA-N	O=C(OC(CC([O-])=O)C[N+](C)(C)C)CCCCC/C=C\C/C=C\C/C=C\C/C=C\C/C=C\CC	docosapentaenoylcarnitine (C22:5n3)*	docosapentaenoylcarnitine (C22:5n3)*					71464594	Pos Late
100015962	400	57687	213101	Amino Acid	Lysine Metabolism	140	NAMED	CDLVFVFTRQPQFU-UHFFFAOYSA-N	C[N+](C)(C)CCCCC([O-])=O	N,N,N-trimethyl-5-aminovalerate	N,N,N-trimethyl-5-aminovalerate		34236878			14274897	Pos Early
100015965	209	63152	221887	Xenobiotics	Food Component/Plant	5112	NAMED	WYUFTYLVLQZQNH-UHFFFAOYSA-N	CCOC1C(O)C(O)C(O)C(CO)O1	ethyl alpha-glucopyranoside	ethyl alpha-glucopyranoside	34625-23-5	378664	HMDB0029968		11127487	Neg
100015966	402	57635	212257	Cofactors and Vitamins	Vitamin A Metabolism	4452	NAMED	JKQXZKUSFCKOGQ-DKLMTRRASA-N	CC1=C(/C=C/C(C)=C/C=C/C(C)=C/C=C/C=C(C)/C=C/C=C(C)/C=C/C2=C(C)CC(O)CC2(C)C)C(C)(C)CC(O)C1	carotene diol (1)	carotene diol (1)						Pos Late
100016038	400	57814	213597	Amino Acid	Polyamine Metabolism	558	NAMED	MQTAVJHICJWXBR-UHFFFAOYSA-N	CC(NCCCNCCCCN)=O	(N(1) + N(8))-acetylspermidine	(N(1) + N(8))-acetylspermidine			HMDB0002189,HMDB0001276	C01029,C00612	496,123689	Pos Early
100016069	402	61769	218137	Lipid	Fatty Acid Metabolism (Acyl Carnitine, Monounsaturated)	1900	NAMED	PETYOUXDCHQKTQ-QXPKXGMISA-N	CCCCCC/C=C\CCCC(O[C@@H](C[N+](C)(C)C)CC([O-])=O)=O	5-dodecenoylcarnitine (C12:1)	5-dodecenoylcarnitine (C12:1)			HMDB13326		91825571	Pos Late
100016110	209	61785	218163	Lipid	Fatty Acid Metabolism (Acyl Glycine)	1846	NAMED	WWJXRJJBIVSSNF-NSCUHMNNSA-N	OC(CN([H])C(/C=C/C)=O)=O	2-butenoylglycine	2-butenoylglycine	71428-89-2	4877902			6303498	Neg
100019800	402	61839	218537	Lipid	Fatty Acid Metabolism (Acyl Carnitine, Hydroxy)	1946	NAMED	MHJOYNGEDDXLLU-UHFFFAOYSA-N	CCCCCCCCCCCCCC(O)CC(OC([N+](C)(C)C)CCC([O-])=O)=O	3-hydroxypalmitoylcarnitine	3-hydroxypalmitoylcarnitine			HMDB0013336		126456228	Pos Late
100019801	402	61840	218539	Lipid	Fatty Acid Metabolism (Acyl Carnitine, Hydroxy)	1947	NAMED	YBCVTTMMURGSEY-LMLDZDDJSA-N	CCCCCCCC/C=C\CCCCCC(O)CC(O[C@@H](C[N+](C)(C)C)CC([O-])=O)=O	3-hydroxyoleoylcarnitine	3-hydroxyoleoylcarnitine		48061587			129637446	Pos Late
100019816	209	61789	218169	Lipid	Fatty Acid Metabolism (Acyl Glycine)	1819	NAMED	BQIHXZIDVMRVRP-UHFFFAOYSA-N	CC(CCC(NCC(O)=O)=O)C	isocaproylglycine	isocaproylglycine		24689758			28777652	Neg
100019953	209	62781	220394	Lipid	Fatty Acid, Branched	1671	NAMED	UCDAVJCKGYOYNI-UHFFFAOYSA-N	OC(CCCCCCCCCCCCCCCCC(C)C)=O	18-methylnonadecanoate (i20:0)	18-methylnonadecanoate (i20:0)		3584985			4383090	Neg
100019960	305	61827	218249	Lipid	Fatty Acid, Monohydroxy	1977	NAMED	RGMMREBHCYXQMA-UHFFFAOYSA-N	OC(C(O)CCCCC)=O	2-hydroxyheptanoate*	2-hydroxyheptanoate*		2032206			2750949	Polar
100019966	209	61843	218451	Lipid	Fatty Acid, Monohydroxy	2008	NAMED	MFBDGGFIQVOLTJ-MDZDMXLPSA-N	CCCCCCCC/C=C/CCCCCC(O)CC(O)=O	3-hydroxyoleate*	3-hydroxyoleate*						Neg
100019968	305	61858	218556	Carbohydrate	Pentose Metabolism	1307	NAMED	QXKAIJAYHKCRRA-PZGQECOJSA-N	OC[C@H](O)[C@@H](O)[C@@H](O)C(O)=O	lyxonate	lyxonate			HMDB0060255			Polar
100019972	209	61864	218581	Lipid	Fatty Acid, Dicarboxylate	1706	NAMED	OHCMUMNQAHNIEP-HNQUOIGGSA-N	OC(CCC/C=C/CCCCCC(O)=O)=O	dodecenedioate (C12:1-DC)*	dodecenedioate (C12:1-DC)*			HMDB0000933		5283028	Neg
100019975	209	61862	218579	Lipid	Fatty Acid, Dicarboxylate	1714	NAMED	IWTMSCUHCJHPPR-ACCUITESSA-N	O=C(O)CCCCCCCCCCCC/C=C/C(O)=O	hexadecenedioate (C16:1-DC)*	hexadecenedioate (C16:1-DC)*						Neg
100019978	209	61861	218578	Lipid	Fatty Acid, Dicarboxylate	1717	NAMED	YDPSQMGOAILWPE-FYWRMAATSA-N	O=C(O)CCCCCCCCCCCCCC/C=C/C(O)=O	octadecenedioate (C18:1-DC)	octadecenedioate (C18:1-DC)					9543674	Neg
100019982	209	61860	218580	Lipid	Fatty Acid, Dicarboxylate	1718	NAMED	ZKQNWTGXRAIVGG-PXELCPQFSA-N	O=C(O)CCCCCCCCCCCC/C=C/C=C/C(O)=O	octadecadienedioate (C18:2-DC)*	octadecadienedioate (C18:2-DC)*						Neg
100020204	209	62059	218862	Lipid	Fatty Acid, Amino	1774	NAMED	JJGNMSOJTSABGA-UHFFFAOYSA-N	OC(C(CCCCCC)N([H])C(C)=O)=O	N-acetyl-2-aminooctanoate*	N-acetyl-2-aminooctanoate*		86248	HMDB0059745		95555	Neg
100020206	209	62070	218879	Xenobiotics	Food Component/Plant	4894	NAMED	MMIBOZXVZLENRZ-ZFORQUDYSA-N	O=C1c2c(OC=C1c3ccc(O)cc3)cc(O[C@@H]4O[C@@H]([C@H]([C@@H]([C@H]4O)O)O)C(O)=O)cc2	daidzein 7-O-glucuronide	daidzein 7-O-glucuronide		9491321	HMDB41718		11316354	Neg
100020207	209	62061	218865	Xenobiotics	Food Component/Plant	4896	NAMED	DKEIWIJUHWVGRC-UHFFFAOYSA-N	O=C1C(C(O)=C2)=C(C=C2OS(=O)(O)=O)OC=C1C(C=C3)=CC=C3O	genistein sulfate*	genistein sulfate*						Neg
100020211	400	62064	218870	Lipid	Fatty Acid Metabolism (Acyl Glycine)	1849	NAMED	VMIWHQCIHIUYCS-UHFFFAOYSA-N	O=C(CC(O)C)NCC(O)=O	3-hydroxybutyroylglycine**	3-hydroxybutyroylglycine**						Pos Early
100020214	209	62066	218872	Lipid	Primary Bile Acid Metabolism	3489	NAMED	ZQYUKJFJPJDMMR-PRRFOZOMSA-N	CC(C1CCC2C3[C@H]([C@H]([C@@]4(C[C@@H](CC[C@@]4(C3CC[C@]12C)C)O)[H])O)O)CCC(NCC(O)=O)=O	glyco-beta-muricholate**	glyco-beta-muricholate**						Neg
100020216	209	62063	218867	Xenobiotics	Food Component/Plant	4713	NAMED	JIVINIISUDEORF-UHFFFAOYSA-N	O=C1C(C(O)=C2)=C(C=C2OC3OC(C(O)=O)C(O)C(O)C3O)OC=C1C(C=C4)=CC=C4O	genistein glucuronide*	genistein glucuronide*						Neg
100020217	400	62947	220818	Amino Acid	Urea cycle; Arginine and Proline Metabolism	526	NAMED	KXONJPJIFNGMCN-UHFFFAOYSA-N	O=C(C([N+](C)(C)C)C)N1CCCC1C([O-])=O	N,N,N-trimethyl-alanylproline betaine (TMAP)	N,N,N-trimethyl-alanylproline betaine (TMAP)			HMDB0240365			Pos Early
100020219	400	62863	220648	Xenobiotics	Food Component/Plant	4807	NAMED	OLNJUISKUQQNIM-UHFFFAOYSA-N	O=CC1=CNC2=CC=CC=C12	3-formylindole	3-formylindole	487-89-8	9838	HMDB29737	C08493	10256	Pos Early
100020254	209	62146	219038	Partially Characterized Molecules	Partially Characterized Molecules	6442	NAMED			glycine conjugate of C10H14O2 (1)*	glycine conjugate of C10H14O2 (1)*						Neg
100020272	209	62857	220633	Xenobiotics	Food Component/Plant	4902	NAMED	UMCDODPBPQMWQP-UHFFFAOYSA-N	COC1=C(OS(=O)(O)=O)C=CC(CCC(O)=O)=C1	dihydroferulic acid sulfate	dihydroferulic acid sulfate		162994	HMDB0041724		187489	Neg
100020343	209	62850	220619	Lipid	Long Chain Polyunsaturated Fatty Acid (n3 and n6)	1568	NAMED	HXHZGHRLVRFQDR-HZJYTTRNSA-N	OC(CCC/C=C\C/C=C\CCCCC)=O	tetradecadienoate (14:2)*	tetradecadienoate (14:2)*	39039-37-7	4471834	HMDB0000560		5312409	Neg
100020361	400	62853	220624	Amino Acid	Urea cycle; Arginine and Proline Metabolism	496	NAMED	YCCMTCQQDULIFE-UHFFFAOYSA-N	NC1CCCNC1=O	3-amino-2-piperidone	3-amino-2-piperidone	1892-22-4	4371576	HMDB0000323		5200225	Pos Early
100020371	400	63151	221884	Amino Acid	Alanine and Aspartate Metabolism	33	NAMED	QCYOIFVBYZNUNW-BYPYZUCNSA-N	C[C@@](C(O)=O)(N(C)C)[H]	N,N-dimethylalanine	N,N-dimethylalanine	2812-31-9	4589713			5488191	Pos Early
100020377	209	64131	233912	Xenobiotics	Food Component/Plant	5247	NAMED	WYUFTYLVLQZQNH-JAJWTYFOSA-N	O[C@H]([C@H]1O)[C@@H]([C@@H](CO)O[C@H]1OCC)O	ethyl beta-glucopyranoside	ethyl beta-glucopyranoside		108559	HMDB0029968		121667	Neg
100020378	209	63357	222415	Lipid	Fatty Acid, Dicarboxylate	1727	NAMED	LPIOYESQKJFWPQ-UHFFFAOYSA-N	OC(C(O)=O)CCCCCCCC(O)=O	2-hydroxysebacate	2-hydroxysebacate	103963-71-9	113866	HMDB0000424		128458	Neg
100020407	209	64041	233186	Xenobiotics	Food Component/Plant	4910	NAMED	CGSFDOCYHBJLFW-WMLDXEAASA-N	O=C([C@@]1(CC2=CC(OS(=O)(O)=O)=CC=C2)[H])OC[C@@]1(CC3=CC(O)=CC=C3)[H]	enterolactone sulfate	enterolactone sulfate			HMDB0240506,HMDB0240505			Neg
100020409	305	63687	223113	Cofactors and Vitamins	Ascorbate and Aldarate Metabolism	4370	NAMED	FBFZPSQPKNIVMT-ZAFYKAAXSA-N	O=C1O[C@@]([C@@H](O)CO)([H])C(OS(=O)(O)=O)=C1O	ascorbic acid 3-sulfate*	ascorbic acid 3-sulfate*		9600241			11425365	Polar
100020417	400	62862	220645	Amino Acid	Lysine Metabolism	117	NAMED	XXEWFEBMSGLYBY-ZETCQYMHSA-N	OC([C@@H](N)CCCCN(C)C)=O	N6,N6-dimethyllysine	N6,N6-dimethyllysine	2259-86-1	167778	HMDB0013287	C05545	193344	Pos Early
100020487	400	62309	219289	Amino Acid	Polyamine Metabolism	552	NAMED	YGIAGXACEXFIDU-UHFFFAOYSA-N	O=C(C)NCCCNCCCC(O)=O	N-acetyl-isoputreanine	N-acetyl-isoputreanine					131802901	Pos Early
100020513	400	62707	220221	Amino Acid	Urea cycle; Arginine and Proline Metabolism	532	NAMED	NUZAZRCJSJHGCC-ZETCQYMHSA-N	OC([C@H](CCCCNC(N)=O)NC(C)=O)=O	N-acetylhomocitrulline	N-acetylhomocitrulline						Pos Early
100020545	400	63254	222161	Amino Acid	Lysine Metabolism	112	NAMED	UNPVIYLDJYPILW-VIFPVBQESA-N	OC([C@@H](NC(C)=O)CCCCN(C)C)=O	N2-acetyl,N6,N6-dimethyllysine	N2-acetyl,N6,N6-dimethyllysine						Pos Early
100020546	400	62954	220835	Amino Acid	Lysine Metabolism	111	NAMED	MKWKYAGEJHBUOX-QMMMGPOBSA-N	OC([C@@H](NC(C)=O)CCCCNC)=O	N2-acetyl,N6-methyllysine	N2-acetyl,N6-methyllysine						Pos Early
100020632	209	62736	220263	Lipid	Fatty Acid Metabolism (Acyl Glycine)	1827	NAMED	HIJVCBKKIBVNPO-UHFFFAOYSA-N	CCC(C)CCC(NCC(O)=O)=O	4-methylhexanoylglycine	4-methylhexanoylglycine						Neg
100020633	209	64388	237464	Lipid	Fatty Acid Metabolism (Acyl Glycine)	1836	NAMED	JJDLEDDIIQOUSW-UHFFFAOYSA-N	O=C(NCC(O)=O)CC(O)CCCCC	3-hydroxyoctanoylglycine	3-hydroxyoctanoylglycine						Neg
100020690	209	62368	219509	Lipid	Lysophospholipid	2609	NAMED	AZCURGXIIHFART-RDJXZBMQSA-N	[H][C@@](CO)(O)COP(OC[C@]([H])(O)COC(CCCCCCC/C=C\C/C=C\C/C=C\CC)=O)(O)=O	1-linolenoyl-GPG (18:3)*	1-linolenoyl-GPG (18:3)*						Neg
100020715	209	62383	219530	Lipid	Long Chain Polyunsaturated Fatty Acid (n3 and n6)	1570	NAMED	FAFSAZIEJFMBBY-PDBXOOCHSA-N	O=C(CCCCCC/C=C\C/C=C\C/C=C\CC)O	heptadecatrienoate (17:3)*	heptadecatrienoate (17:3)*		17220717		C16344	16061034	Neg
100020727	209	62397	219544	Nucleotide	Dinucleotide	4310	NAMED	PTLMIIUMLITBQT-NCOIDOBVSA-N	O[C@@H]1[C@@H]([C@@H](CO)O[C@H]1N2C=CC(N([H])[H])=NC2=O)OP(OC[C@H]([C@H]([C@H]3O)O)O[C@H]3N4C=CC(N([H])[H])=NC4=O)(O)=O	(3'-5')-cytidylylcytidine*	(3'-5')-cytidylylcytidine*		85046			94237	Neg
100020746	209	62431	219598	Lipid	Monoacylglycerol	2898	NAMED	NXOGCYSVLAIYAP-YOILPLPUSA-N	CCCCCCCC/C=C\C/C=C\C/C=C\CCCC(OCC(O)CO)=O	1-meadoylglycerol (20:3n9)*	1-meadoylglycerol (20:3n9)*						Neg
100020769	209	62449	219679	Lipid	Monoacylglycerol	2896	NAMED	KRUXHXDPFZXFJX-FPLPWBNLSA-N	CCCCCC/C=C\CCCCCCCCC(OCC(O)CO)=O	1-heptadecenoylglycerol (17:1)*	1-heptadecenoylglycerol (17:1)*		58191491				Neg
100020770	209	62448	219678	Lipid	Monoacylglycerol	2897	NAMED	YSRXYXPTSVGTQY-FPLPWBNLSA-N	OCC(OC(CCCCCCCC/C=C\CCCCCC)=O)CO	2-heptadecenoylglycerol (17:1)*	2-heptadecenoylglycerol (17:1)*						Neg
100020825	400	62557	219908	Lipid	Fatty Acid Metabolism (Acyl Carnitine, Hydroxy)	1939	NAMED	VYEONLJQPYRKAN-UHFFFAOYSA-N	C[N+](C)(C)CC(OC(CC(O)CCC)=O)CC([O-])=O	3-hydroxyhexanoylcarnitine (1)	3-hydroxyhexanoylcarnitine (1)						Pos Early
100020826	400	62556	219907	Lipid	Fatty Acid Metabolism (Acyl Carnitine, Hydroxy)	1940	NAMED	VYEONLJQPYRKAN-UHFFFAOYSA-N	C[N+](C)(C)CC(OC(CC(O)CCC)=O)CC([O-])=O	3-hydroxyhexanoylcarnitine (2)	3-hydroxyhexanoylcarnitine (2)						Pos Early
100020837	305	63042	221622	Xenobiotics	Drug - Topical Agents	5984	NAMED	AKEUNCKRJATALU-UHFFFAOYSA-N	OC(C1=C(O)C=CC=C1O)=O	2,6-dihydroxybenzoic acid	2,6-dihydroxybenzoic acid	303-07-1	8974	HMDB0013676		9338	Polar
100020893	209	62805	220431	Amino Acid	Methionine, Cysteine, SAM and Taurine Metabolism	454	NAMED	XMZBEAXQGSBWLG-NSCUHMNNSA-N	OC(C(O)=O)C(O)/C=C/SC	2,3-dihydroxy-5-methylthio-4-pentenoate (DMTPA)*	2,3-dihydroxy-5-methylthio-4-pentenoate (DMTPA)*			HMDB0240388			Neg
100020899	209	62807	220434	Amino Acid	Glutathione Metabolism	600	NAMED	SIGOFWMLBZTMPI-JHKACSFWSA-N	CC(COP(O)(OP(O)(OC[C@]1([H])[C@](O)([H])[C@@H](O)[C@@](N2C=NC3=C2N=CN=C3N)([H])O1)=O)=O)(C(O)C(NCCC(NCCSSC[C@@](NC(CC[C@H](N)C(O)=O)=O)([H])C(NCC(O)=O)=O)=O)=O)C	3'-dephospho-CoA-glutathione*	3'-dephospho-CoA-glutathione*						Neg
100020939	402	63890	223697	Lipid	Fatty Acid Metabolism	1504	NAMED	CHQZBIVWDKADIA-ZHACJKMWSA-N	O=C(CCCCCCC/C=C/CCCCCCCC)NC(C)C(O)=O	N-oleoylalanine	N-oleoylalanine	745733-78-2	8082217			44423663	Pos Late
100020967	209	63009	221130	Amino Acid	Glutathione Metabolism	598	NAMED	PWCIUOASSAHGHI-WPZUCAASSA-N	O=C(CC[C@@H](C(O)=O)N([H])[H])N([H])[C@H](C(N([H])CC(O)=O)=O)CSC(C(O)=O)CC(O)=O	S-(1,2-dicarboxyethyl)glutathione	S-(1,2-dicarboxyethyl)glutathione	1115-52-2	7978145			9802383	Neg
100021000	402	62851	220620	Lipid	Sphingomyelins	3124	NAMED	FAVAZPKFPKOYCT-VTAPXIELSA-N	CCCCCCCCCCCCCCC(O)C(N[C@@H](COP([O-])(OCC[N+](C)(C)C)=O)[C@@H](/C=C/CCCCCCCCCCCCC)O)=O	hydroxypalmitoyl sphingomyelin (d18:1/16:0(OH))**	hydroxypalmitoyl sphingomyelin (d18:1/16:0(OH))**						Pos Late
100021047	402	64143	235031	Lipid	Phosphatidylserine (PS)	2519	NAMED	DKLQKRSJZISZKW-KNFJROLASA-N	O=C(CCCCCCCCCCCCCCC)OC[C@]([H])(COP(OC[C@](C(O)=O)([H])N)(O)=O)OC(CCC/C=C\C/C=C\C/C=C\C/C=C\CCCCC)=O	1-palmitoyl-2-arachidonoyl-GPS (16:0/20:4)	1-palmitoyl-2-arachidonoyl-GPS (16:0/20:4)	474943-16-3					Pos Late
100021100	209	62918	220774	Lipid	Fatty Acid, Dicarboxylate	1712	NAMED	MUFSRLVOUKHPIZ-OVYZBVKCSA-N	O=C(O)CCC/C=C\C/C=C\CCCCC(O)=O	tetradecadienedioate (C14:2-DC)*	tetradecadienedioate (C14:2-DC)*					86018718	Neg
100021123	400	62959	220848	Amino Acid	Lysine Metabolism	119	NAMED	ZRJHLGYVUCPZNH-MQWKRIRWSA-N	[O-]C([C@@H](N)C(O)CCC[N+](C)(C)C)=O	hydroxy-N6,N6,N6-trimethyllysine*	hydroxy-N6,N6,N6-trimethyllysine*						Pos Early
100021141	402	63358	222426	Lipid	Fatty Acid Metabolism (Acyl Carnitine, Hydroxy)	1945	NAMED	VCRSQDIROUELAR-UHFFFAOYSA-N	OC(CCCCCCC)CC(OC(CC([O-])=O)C[N+](C)(C)C)=O	3-hydroxydecanoylcarnitine	3-hydroxydecanoylcarnitine		59664325	HMDB0061636		121454166	Pos Late
100021220	305	63678	223092	Amino Acid	Methionine, Cysteine, SAM and Taurine Metabolism	482	NAMED	SBQWITJAJITAMM-UHFFFAOYSA-N	OC(CCC(NCCS(=O)(O)=O)=O)=O	succinoyltaurine	succinoyltaurine		20509456				Polar
100021223	209	63224	222081	Lipid	Endocannabinoid	2198	NAMED	ADFXUGRCALOSKU-UHFFFAOYSA-N	CCCCCC(NCCS(=O)(O)=O)=O	hexanoyltaurine	hexanoyltaurine		1680723			2245940	Neg
100021389	402	63200	221996	Lipid	Glycosyl PE	2501	NAMED	NHVUTGRUEAWIDT-ISLYRVAYSA-N	CCCCCCCCCCCCCCCC(OC(COC(CCCCCCC/C=C/CCCCCCCC)=O)COP(O)(OCCNC1C(O)C(O)C(O)C(CO)O1)=O)=O	1-palmitoyl-2-oleoyl-glycosyl-GPE (16:0/18:1)**	1-palmitoyl-2-oleoyl-glycosyl-GPE (16:0/18:1)**						Pos Late
100021393	402	63197	221992	Lipid	Glycosyl PE	2502	NAMED	FEDQUOMFFZXBTO-BCTRXSSUSA-N	O=C(CCCCCCCCCCCCCCC)OC(COC(CCCCCCC/C=C\C/C=C\CCCCC)=O)COP(O)(OCCNC1C(O)C(O)C(O)C(CO)O1)=O	1-palmitoyl-2-linoleoyl-glycosyl-GPE (16:0/18:2)**	1-palmitoyl-2-linoleoyl-glycosyl-GPE (16:0/18:2)**						Pos Late
100021395	402	63195	221990	Lipid	Glycosyl PE	2503	NAMED	HFUNKICCJPUQPV-MLBMBLOZSA-N	CCCCCCCCCCCCCCCC(OC(COC(CCC/C=C\C/C=C\C/C=C\C/C=C\CCCCC)=O)COP(O)(OCCNC1C(O)C(O)C(O)C(CO)O1)=O)=O	1-palmitoyl-2-arachidonoyl-glycosyl-GPE (16:0/20:4)**	1-palmitoyl-2-arachidonoyl-glycosyl-GPE (16:0/20:4)**						Pos Late
100021397	402	63196	221991	Lipid	Glycosyl PE	2504	NAMED	FSTHNUIXAYWYEM-ZQIADTJPSA-N	CCCCCCCCCCCCCCCC(OC(COC(CC/C=C\C/C=C\C/C=C\C/C=C\C/C=C\C/C=C\CC)=O)COP(O)(OCCNC1C(O)C(O)C(O)C(CO)O1)=O)=O	1-palmitoyl-2-docosahexaenoyl-glycosyl-GPE (16:0/22:6)**	1-palmitoyl-2-docosahexaenoyl-glycosyl-GPE (16:0/22:6)**						Pos Late
100021403	402	63192	221987	Lipid	Glycosyl PE	2508	NAMED	QJKIXBMLJXNXSK-OHNCOSGTSA-N	O=C(CCCCCCCCCCCCCCCCC)OC(COC(CCCCCCC/C=C\C/C=C\CCCCC)=O)COP(O)(OCCNC1C(O)C(O)C(O)C(CO)O1)=O	1-stearoyl-2-linoleoyl-glycosyl-GPE (18:0/18:2)**	1-stearoyl-2-linoleoyl-glycosyl-GPE (18:0/18:2)**						Pos Late
100021404	402	63193	221988	Lipid	Glycosyl PE	2509	NAMED	UGZBKDFTJSICEH-DJTJSCMASA-N	O=C(CCCCCCCCCCCCCCCCC)OC(COC(CCC/C=C\C/C=C\C/C=C\C/C=C\CCCCC)=O)COP(O)(OCCNC1C(O)C(O)C(O)C(CO)O1)=O	1-stearoyl-2-arachidonoyl-glycosyl-GPE (18:0/20:4)**	1-stearoyl-2-arachidonoyl-glycosyl-GPE (18:0/20:4)**			HMDB0009003		46891781	Pos Late
100021405	402	63194	221989	Lipid	Glycosyl PE	2510	NAMED	CXYYGFWIRKBIHW-KAFSZNKPSA-N	O=C(CCCCCCCCCCCCCCCCC)OC(COC(CC/C=C\C/C=C\C/C=C\C/C=C\C/C=C\C/C=C\CC)=O)COP(O)(OCCNC1C(O)C(O)C(O)C(CO)O1)=O	1-stearoyl-2-docosahexaenoyl-glycosyl-GPE (18:0/22:6)**	1-stearoyl-2-docosahexaenoyl-glycosyl-GPE (18:0/22:6)**						Pos Late
100021467	305	63264	222194	Partially Characterized Molecules	Partially Characterized Molecules	6447	NAMED			pentose acid*	pentose acid*			HMDB0000892	C00803	7991	Polar
100021478	400	64596	238817	Amino Acid	Histidine Metabolism	95	NAMED	MXETUSMIYKMMAT-UHFFFAOYSA-N	CN1C=NC=C1CC(O)C(O)=O	1-methyl-5-imidazolelactate	1-methyl-5-imidazolelactate	2022510-60-5	65563369				Pos Early
100021654	400	64505	238409	Peptide	Polypeptide	1100	NAMED	HCZXHQADHZIEJD-UHFFFAOYSA-N	O=C(NC(CC(C)C)C(NC(C)C(O)=O)=O)C(C)N	ala-leu-ala	ala-leu-ala		16108739			23080784	Pos Early
100021655	400	64506	238411	Peptide	Polypeptide	1099	NAMED	PNALXAODQKTNLV-UHFFFAOYSA-N	O=C(NC(C(C)CC)C(NC(C)C(O)=O)=O)C(C)N	ala-ile-ala	ala-ile-ala		16568580			18218408	Pos Early
100021728	402	64389	237480	Lipid	Fatty Acid Metabolism (Acyl Carnitine, Medium Chain)	1874	NAMED	LNGSHJPPGDBEPT-VYAYZGMFSA-N	O=C(C[C@@]1([H])[C@@](C1)([H])CCC)OC(CC([O-])=O)C[N+](C)(C)C	cis-3,4-methyleneheptanoylcarnitine	cis-3,4-methyleneheptanoylcarnitine						Pos Late
100021760	400	63920	223830	Amino Acid	Lysine Metabolism	141	NAMED	FTTGAAZKBNZDCZ-LURJTMIESA-N	CC(N[C@@](CCCC(O)=O)(C(O)=O)[H])=O	N-acetyl-2-aminoadipate	N-acetyl-2-aminoadipate		392027		C12986	443992	Pos Early
100021918	209	64328	237314	Xenobiotics	Chemical	6201	NAMED	ICKWICRCANNIBI-UHFFFAOYSA-N	CC(C)(c1cc(C(C)(C)C)c(O)cc1)C	2,4-di-tert-butylphenol	2,4-di-tert-butylphenol	96-76-4					Neg
100021990	400	64393	237477	Lipid	Fatty Acid Metabolism (Acyl Carnitine, Hydroxy)	1942	NAMED	RCXSFDNDEVSQNG-UHFFFAOYSA-N	[O-]C(CC(OC(C(O)CCCCCC)=O)C[N+](C)(C)C)=O	3-hydroxyoctanoylcarnitine (1)	3-hydroxyoctanoylcarnitine (1)						Pos Early
100021991	400	64394	237478	Lipid	Fatty Acid Metabolism (Acyl Carnitine, Hydroxy)	1943	NAMED	RCXSFDNDEVSQNG-UHFFFAOYSA-N	[O-]C(CC(OC(C(O)CCCCCC)=O)C[N+](C)(C)C)=O	3-hydroxyoctanoylcarnitine (2)	3-hydroxyoctanoylcarnitine (2)						Pos Early
100021992	209	64386	237461	Lipid	Fatty Acid Metabolism (Acyl Glycine)	1832	NAMED	FFFQOVJTIDIKQJ-YUMQZZPRSA-N	O=C(NCC(O)=O)C[C@@H]1C[C@@H]1CCC	cis-3,4-methyleneheptanoylglycine	cis-3,4-methyleneheptanoylglycine						Neg
100022041	400	64571	238237	Peptide	Modified Peptides	1236	NAMED	VOWFCBSRZKGKTF-UHFFFAOYSA-N	O=C(N1CCCC1C([O-])=O)C2CCC[N+]2(C)C	N,N-dimethyl-pro-pro	N,N-dimethyl-pro-pro						Pos Early
100022120	400	64568	238235	Amino Acid	Tryptophan Metabolism	268	NAMED	YLEQTOAIAOPFBY-UHFFFAOYSA-N	OC(C(N)(C)N(C1=C(C2)C=CC=C1)C2=O)=O	oxindolylalanine	oxindolylalanine					20977764	Pos Early
100022479	209	64879	240090	Amino Acid	Lactoyl Amino Acid	641	NAMED		OC([C@@H](NC([C@H](C)O)=O)[C@H](CC)C)=O	N-lactoyl isoleucine	N-lactoyl isoleucine	210769-85-0					Neg
100022480	209	64880	240091	Amino Acid	Lactoyl Amino Acid	642	NAMED		OC([C@@H](NC([C@H](C)O)=O)CC(C)C)=O	N-lactoyl leucine	N-lactoyl leucine	210769-82-7					Neg
100022482	209	64881	240092	Amino Acid	Lactoyl Amino Acid	644	NAMED		OC([C@@H](NC([C@H](C)O)=O)CC1=CC=CC=C1)=O	N-lactoyl phenylalanine	N-lactoyl phenylalanine	183241-73-8					Neg
100022484	209	64882	240093	Amino Acid	Lactoyl Amino Acid	645	NAMED		OC([C@@H](NC([C@H](C)O)=O)CC1=CC=C(C=C1)O)=O	N-lactoyl tyrosine	N-lactoyl tyrosine	1373771-50-6					Neg
100022485	209	64883	240094	Amino Acid	Lactoyl Amino Acid	646	NAMED		OC([C@@H](NC([C@H](C)O)=O)C(C)C)=O	N-lactoyl valine	N-lactoyl valine	21753-44-6					Neg

## Sheet: Sample Meta Data
PARENT_SAMPLE_NAME	CLIENT_IDENTIFIER	NEG	POLAR	POS EARLY	POS LATE	ANIMAL_ID	BOX_NUMBER	CLIENT_MATRIX	CLIENT_SAMPLE_ID	CLIENT_SAMPLE_NUMBER	COMMENTS	GENDER	GROUP_ID	GROUP_ID2	MASS_EXTRACTED	SAMPLE_AMOUNT	SAMPLE_AMOUNT_UNITS	SAMPLE_BOX_LOCATION	SAMPLE_DESCRIPTION	TIME_POINT	TREATMENT
TXAM-00889	4072684897	250571	250575	250567	250563	AZDnight_rep1	3000869809	Tissue	1	1	2 liver samples mixed at 64 mg and 63 mg	Male	AZDnight	AZDnight_ZT02	24	127	mg	A1	AZDnight_rep1_ZT02	ZT02	AZDnight
TXAM-00890	4072684913	250571	250575	250567	250563	AZDnight_rep1	3000869809	Tissue	2	2	2 liver samples mixed at 54 mg and 54 mg	Male	AZDnight	AZDnight_ZT06	24	108	mg	B1	AZDnight_rep1_ZT06	ZT06	AZDnight
TXAM-00891	4072684888	250571	250575	250567	250563	AZDnight_rep1	3000869809	Tissue	3	3	2 liver samples mixed at 59 mg and 55 mg	Male	AZDnight	AZDnight_ZT10	24	114	mg	C1	AZDnight_rep1_ZT10	ZT10	AZDnight
TXAM-00892	4072684914	250571	250575	250567	250563	AZDnight_rep1	3000869809	Tissue	4	4	2 liver samples mixed at 56 mg and 54 mg	Male	AZDnight	AZDnight_ZT14	24	110	mg	D1	AZDnight_rep1_ZT14	ZT14	AZDnight
TXAM-00893	4072684880	250571	250575	250567	250563	AZDnight_rep1	3000869809	Tissue	5	5	2 liver samples mixed at 55 mg and 59 mg	Male	AZDnight	AZDnight_ZT18	24	114	mg	E1	AZDnight_rep1_ZT18	ZT18	AZDnight
TXAM-00894	4072684898	250571	250575	250567	250563	AZDnight_rep1	3000869809	Tissue	6	6	2 liver samples mixed at 56 mg and 56 mg	Male	AZDnight	AZDnight_ZT22	24	112	mg	F1	AZDnight_rep1_ZT22	ZT22	AZDnight
TXAM-00895	4072684879	250571	250575	250567	250563	AZDnight_rep3	3000869809	Tissue	13	13	2 liver samples mixed at 62 mg and 65 mg	Male	AZDnight	AZDnight_ZT02	24	127	mg	A3	AZDnight_rep3_ZT02	ZT02	AZDnight
TXAM-00896	4072684911	250571	250575	250567	250563	AZDnight_rep3	3000869809	Tissue	14	14	2 liver samples mixed at 55 mg and 55 mg	Male	AZDnight	AZDnight_ZT06	24	110	mg	B3	AZDnight_rep3_ZT06	ZT06	AZDnight
TXAM-00897	4072684920	250571	250575	250567	250563	AZDnight_rep3	3000869809	Tissue	15	15	2 liver samples mixed at 61 mg and 61 mg	Male	AZDnight	AZDnight_ZT10	24	122	mg	C3	AZDnight_rep3_ZT10	ZT10	AZDnight
TXAM-00898	4072684877	250571	250575	250567	250563	AZDnight_rep3	3000869809	Tissue	16	16	2 liver samples mixed at 59 mg and 62 mg	Male	AZDnight	AZDnight_ZT14	24	121	mg	D3	AZDnight_rep3_ZT14	ZT14	AZDnight
TXAM-00899	4072684918	250571	250575	250567	250563	AZDnight_rep3	3000869809	Tissue	17	17	2 liver samples mixed at 52 mg and 54 mg	Male	AZDnight	AZDnight_ZT18	24	106	mg	E3	AZDnight_rep3_ZT18	ZT18	AZDnight
TXAM-00900	4072684887	250571	250575	250567	250563	AZDnight_rep3	3000869809	Tissue	18	18	2 liver samples mixed at 59 mg and 61 mg	Male	AZDnight	AZDnight_ZT22	24	120	mg	F3	AZDnight_rep3_ZT22	ZT22	AZDnight
TXAM-00901	4072684876	250571	250575	250567	250563	NF_rep2	3000869809	Tissue	25	25	2 liver samples mixed at 59 mg and 60 mg	Male	NF	NF_ZT02	24	119	mg	A7	NF_rep2_ZT02	ZT02	NF
TXAM-00902	4072684884	250571	250575	250567	250563	NF_rep2	3000869809	Tissue	26	26	2 liver samples mixed at 67 mg and 64 mg	Male	NF	NF_ZT06	24	131	mg	B7	NF_rep2_ZT06	ZT06	NF
TXAM-00903	4072684892	250571	250575	250567	250563	NF_rep2	3000869809	Tissue	27	27	2 liver samples mixed at 61 mg and 65 mg	Male	NF	NF_ZT10	24	126	mg	C7	NF_rep2_ZT10	ZT10	NF
TXAM-00904	4072684900	250571	250575	250567	250563	NF_rep2	3000869809	Tissue	28	28	2 liver samples mixed at 62 mg and 60 mg	Male	NF	NF_ZT14	24	122	mg	D7	NF_rep2_ZT14	ZT14	NF
TXAM-00905	4072684908	250571	250575	250567	250563	NF_rep2	3000869809	Tissue	29	29	2 liver samples mixed at 58 mg and 58 mg	Male	NF	NF_ZT18	24	116	mg	E7	NF_rep2_ZT18	ZT18	NF
TXAM-00906	4072686664	250571	250575	250567	250563	NF_rep2	3000869809	Tissue	30	30	2 liver samples mixed at 63 mg and 61 mg	Male	NF	NF_ZT22	24	124	mg	F7	NF_rep2_ZT22	ZT22	NF
TXAM-00907	4072686668	250571	250575	250567	250563	AF_rep2	3000869716	Tissue	43	43	2 liver samples mixed at 60 mg and 61 mg	Male	AF	AF_ZT02	24	121	mg	A2	AF_rep2_ZT02	ZT02	AF
TXAM-00908	4072686654	250571	250575	250567	250563	AF_rep2	3000869716	Tissue	44	44	2 liver samples mixed at 58 mg and 59 mg	Male	AF	AF_ZT06	24	117	mg	B2	AF_rep2_ZT06	ZT06	AF
TXAM-00909	4072686661	250571	250575	250567	250563	AF_rep2	3000869716	Tissue	45	45	2 liver samples mixed at 58 mg and 58 mg	Male	AF	AF_ZT10	24	116	mg	C2	AF_rep2_ZT10	ZT10	AF
TXAM-00910	4072686655	250571	250575	250567	250563	AF_rep2	3000869716	Tissue	46	46	2 liver samples mixed at 58 mg and 60 mg	Male	AF	AF_ZT14	24	118	mg	D2	AF_rep2_ZT14	ZT14	AF
TXAM-00911	4072686695	250571	250575	250567	250563	AF_rep2	3000869716	Tissue	47	47	2 liver samples mixed at 56 mg and 56 mg	Male	AF	AF_ZT18	24	112	mg	E2	AF_rep2_ZT18	ZT18	AF
TXAM-00912	4072686697	250571	250575	250567	250563	AF_rep2	3000869716	Tissue	48	48	2 liver samples mixed at 62 mg and 65 mg	Male	AF	AF_ZT22	24	127	mg	F2	AF_rep2_ZT22	ZT22	AF
TXAM-00913	4072684905	250571	250575	250567	250563	AZDnight_rep2	3000869809	Tissue	7	7	2 liver samples mixed at 60 mg and 60 mg	Male	AZDnight	AZDnight_ZT02	24	120	mg	A2	AZDnight_rep2_ZT02	ZT02	AZDnight
TXAM-00914	4072684906	250571	250575	250567	250563	AZDnight_rep2	3000869809	Tissue	8	8	2 liver samples mixed at 62 mg and 63 mg	Male	AZDnight	AZDnight_ZT06	24	125	mg	B2	AZDnight_rep2_ZT06	ZT06	AZDnight
TXAM-00915	4072684912	250571	250575	250567	250563	AZDnight_rep2	3000869809	Tissue	9	9	2 liver samples mixed at 58 mg and 55 mg	Male	AZDnight	AZDnight_ZT10	24	113	mg	C2	AZDnight_rep2_ZT10	ZT10	AZDnight
TXAM-00916	4072684896	250571	250575	250567	250563	AZDnight_rep2	3000869809	Tissue	10	10	2 liver samples mixed at 65 mg and 58 mg	Male	AZDnight	AZDnight_ZT14	24	123	mg	D2	AZDnight_rep2_ZT14	ZT14	AZDnight
TXAM-00917	4072684919	250571	250575	250567	250563	AZDnight_rep2	3000869809	Tissue	11	11	2 liver samples mixed at 52 mg and 52 mg	Male	AZDnight	AZDnight_ZT18	24	104	mg	E2	AZDnight_rep2_ZT18	ZT18	AZDnight
TXAM-00918	4072684904	250571	250575	250567	250563	AZDnight_rep2	3000869809	Tissue	12	12	2 liver samples mixed at 55 mg and 56 mg	Male	AZDnight	AZDnight_ZT22	24	111	mg	F2	AZDnight_rep2_ZT22	ZT22	AZDnight
TXAM-00919	4072684894	250571	250575	250567	250563	NF_rep1	3000869809	Tissue	19	19	2 liver samples mixed at 59 mg and 60 mg	Male	NF	NF_ZT02	24	119	mg	A6	NF_rep1_ZT02	ZT02	NF
TXAM-00920	4072684878	250571	250575	250567	250563	NF_rep1	3000869809	Tissue	20	20	2 liver samples mixed at 66 mg and 64 mg	Male	NF	NF_ZT06	24	130	mg	B6	NF_rep1_ZT06	ZT06	NF
TXAM-00921	4072684886	250571	250575	250567	250563	NF_rep1	3000869809	Tissue	21	21	2 liver samples mixed at 61 mg and 58 mg	Male	NF	NF_ZT10	24	119	mg	C6	NF_rep1_ZT10	ZT10	NF
TXAM-00922	4072684895	250571	250575	250567	250563	NF_rep1	3000869809	Tissue	22	22	2 liver samples mixed at 61 mg and 60 mg	Male	NF	NF_ZT14	24	121	mg	D6	NF_rep1_ZT14	ZT14	NF
TXAM-00923	4072684916	250571	250575	250567	250563	NF_rep1	3000869809	Tissue	23	23	2 liver samples mixed at 62 mg and 58 mg	Male	NF	NF_ZT18	24	120	mg	E6	NF_rep1_ZT18	ZT18	NF
TXAM-00924	4072684885	250571	250575	250567	250563	NF_rep1	3000869809	Tissue	24	24	2 liver samples mixed at 63 mg and 65 mg	Male	NF	NF_ZT22	24	128	mg	F6	NF_rep1_ZT22	ZT22	NF
TXAM-00925	4072684917	250571	250575	250567	250563	NF_rep3	3000869809	Tissue	31	31	2 liver samples mixed at 63 mg and 59 mg	Male	NF	NF_ZT02	24	122	mg	A8	NF_rep3_ZT02	ZT02	NF
TXAM-00926	4072684901	250571	250575	250567	250563	NF_rep3	3000869809	Tissue	32	32	2 liver samples mixed at 62 mg and 64 mg	Male	NF	NF_ZT06	24	126	mg	B8	NF_rep3_ZT06	ZT06	NF
TXAM-00927	4072686660	250571	250575	250567	250563	NF_rep3	3000869809	Tissue	33	33	2 liver samples mixed at 60 mg and 62 mg	Male	NF	NF_ZT10	24	122	mg	C8	NF_rep3_ZT10	ZT10	NF
TXAM-00928	4072686652	250571	250575	250567	250563	NF_rep3	3000869809	Tissue	34	34	2 liver samples mixed at 59 mg and 61 mg	Male	NF	NF_ZT14	24	120	mg	D8	NF_rep3_ZT14	ZT14	NF
TXAM-00929	4072686653	250571	250575	250567	250563	NF_rep3	3000869809	Tissue	35	35	2 liver samples mixed at 60 mg and 58 mg	Male	NF	NF_ZT18	24	118	mg	E8	NF_rep3_ZT18	ZT18	NF
TXAM-00930	4072684909	250571	250575	250567	250563	NF_rep3	3000869809	Tissue	36	36	2 liver samples mixed at 57 mg and 58 mg	Male	NF	NF_ZT22	24	115	mg	F8	NF_rep3_ZT22	ZT22	NF
TXAM-00931	4072684902	250571	250575	250567	250563	AF_rep1	3000869716	Tissue	37	37	2 liver samples mixed at 60 mg and 61 mg	Male	AF	AF_ZT02	24	121	mg	A1	AF_rep1_ZT02	ZT02	AF
TXAM-00932	4072686658	250571	250575	250567	250563	AF_rep1	3000869716	Tissue	38	38	2 liver samples mixed at 58 mg and 64 mg	Male	AF	AF_ZT06	24	122	mg	B1	AF_rep1_ZT06	ZT06	AF
TXAM-00933	4072686659	250571	250575	250567	250563	AF_rep1	3000869716	Tissue	39	39	2 liver samples mixed at 64 mg and 60 mg	Male	AF	AF_ZT10	24	124	mg	C1	AF_rep1_ZT10	ZT10	AF
TXAM-00934	4072686656	250571	250575	250567	250563	AF_rep1	3000869716	Tissue	40	40	2 liver samples mixed at 59 mg and 60 mg	Male	AF	AF_ZT14	24	119	mg	D1	AF_rep1_ZT14	ZT14	AF
TXAM-00935	4072686663	250571	250575	250567	250563	AF_rep1	3000869716	Tissue	41	41	2 liver samples mixed at 59 mg and 58 mg	Male	AF	AF_ZT18	24	117	mg	E1	AF_rep1_ZT18	ZT18	AF
TXAM-00936	4072686669	250571	250575	250567	250563	AF_rep1	3000869716	Tissue	42	42	2 liver samples mixed at 57 mg and 58 mg	Male	AF	AF_ZT22	24	115	mg	F1	AF_rep1_ZT22	ZT22	AF
TXAM-00937	4072688339	250571	250575	250567	250563	AF_rep3	3000869716	Tissue	49	49	2 liver samples mixed at 62 mg and 60 mg	Male	AF	AF_ZT02	24	122	mg	A3	AF_rep3_ZT02	ZT02	AF
TXAM-00938	4072685187	250571	250575	250567	250563	AF_rep3	3000869716	Tissue	50	50	2 liver samples mixed at 55 mg and 58 mg	Male	AF	AF_ZT06	24	113	mg	B3	AF_rep3_ZT06	ZT06	AF
TXAM-00939	4072685208	250571	250575	250567	250563	AF_rep3	3000869716	Tissue	51	51	2 liver samples mixed at 62 mg and 63 mg	Male	AF	AF_ZT10	24	125	mg	C3	AF_rep3_ZT10	ZT10	AF
TXAM-00940	4072685186	250571	250575	250567	250563	AF_rep3	3000869716	Tissue	52	52	2 liver samples mixed at 56 mg and 55 mg	Male	AF	AF_ZT14	24	111	mg	D3	AF_rep3_ZT14	ZT14	AF
TXAM-00941	4072685200	250571	250575	250567	250563	AF_rep3	3000869716	Tissue	53	53	2 liver samples mixed at 57 mg and 58 mg	Male	AF	AF_ZT18	24	115	mg	E3	AF_rep3_ZT18	ZT18	AF
TXAM-00942	4072685184	250571	250575	250567	250563	AF_rep3	3000869716	Tissue	54	54	2 liver samples mixed at 60 mg and 60 mg	Male	AF	AF_ZT22	24	120	mg	F3	AF_rep3_ZT22	ZT22	AF

## Sheet: Peak Area Data
PARENT_SAMPLE_NAME	35	49	50	55	62	71	73	92	93	98	106	111	112	132	136	143	144	171	172	173	179	180	182	189	192	194	197	207	208	209	211	212	215	216	218	219	229	231	232	233	234	240	241	244	249	250	252	254	266
TXAM-00889	7516425	386622	35881186	53414408	579845		140597	382481	14788820	106517	1735510	2497807	14302783	1708269	1165382		79668	67163710	7007688	198834	315054	953485334	473277	35309171	466967	276049	21250111	152758	15307076	1815236088	132932	131528839	11240573	1247206		36950297	540186330	9341939	4151565	283512159	384221103	4665766		61601831	2384605	446306	243902085	17485017	90354929
TXAM-00890	3556372		31076364	47668280	697612		163339	475978	14447842	131215	1379567	3082579	7471483	1448279	14789192	124168		62264827	5840313	168081	260536	1857622820	647773	37227733	588881	331998	15709284	154615	12972700	1910208213		135492182	12229037	438997		37024975	838257664	9326244	5249880	354095610	660091610	2098926	49063	59005566	2111116	392870	279502721	14810839	92600040
TXAM-00891	11135528	402849	36491484	24664239	537088		62494	1487372	11948580	166839	1424946	3385285	13959346	1717740	704487		87546	52000580	5872005	277193	223543	927210920	533625	26350641	651550	511936	36195446	182879	17661926	2151192634	135985	125092716	10122952	727798		37170394	617177261	10007559	5109990	316107507	324818212	8110600		118236341	4160728	377133	387983989	27290924	92667340
TXAM-00892	11661078	1201419	77622535	24946166	1208428		72944	2667066	8972819	217049	1422442	11116593	19374887	2515605	223687	445034	213938	59420692	8692059	226867	559339	2133715739	2438047	112813554	770871	365868	35751717	170591		2262270879	169990	158100282	11111802			56398129	957178332	13299167	5909358	335414677	471632009	7891838	108083	155356699	4633613	843908	163286256	108807031	102979213
TXAM-00893	11914818	498876	56152859	18669087	372487			2361707	13378811	326867	1678761	7065145	9723608	3085829	4062203		121141	37333324	7519450	191952	195052	630982061	1376136	46386033	572590	336324	41477268	179594	25587641	2015954548	154309	123646361	16384019	727999		39734805	504324453	14599733	8073304	254934660	495928678	6359370		121335311	7699209	528907	262375992	25810005	101376986
TXAM-00894	5562072		37230983	18801049	281380			865949	9154957	243090	1521309	2362497	11775928	1438544	2777261			65347637	5828538	191010	83054	999789832	647576	38823290	715716	591291	33103585	230342	11838992	1674825013		113346110	9123924			39326443	770232941	18514300	9649624	262441361	669062930	5136711	51803	91040310	2424661	433759	153576128	32490510	86143008
TXAM-00895	4872535	535264	43177011	51462125	726428	176510	131772	404251	8479886	188754	1908099	1957842	15451437	1627590	525839	104905		65112455	6102366	262475	380635	1708420919	338420	36568027	441139	262590	22619706	213229	15907137	2030528128	134385	148803565	11920756	1848483		34935736	775028852	11653365	4830225	312285412	302893046	6592637	57383	46055273	3285212	442331	404544586	27055011	90652968
TXAM-00896	3985104	270214	40847324	42294513	637527		203185	334273	9308810	147444	1316062	2267016	6756514	1293075	797859			59202471	5192259	221561	203992	2118227650	206604	33485452	394555	392046	18797904	187478	13004766	2213565353	97262	129326868	11479739	870944		33954109	1002873174	8707433	4794903	315465579	412271246	3053941	51981	52049741	1640726	393879	310818087	10732548	80661981
TXAM-00897	6628069	269008	37098267	33041993	485419		160515	879827	14585285	273659	2177603	2846028	11508550	3596480	148928	203775		32227339	5168576	123851	256522	651085317	1190661	41527817	422702	349444	28699098	166643	33067369		140808	144209867	11959025			29519692	424169945	7608215	6738284	373343429	471137115	4898341	60091	58618135	3760758	518795	402720022	16771060	88016423
TXAM-00898	35666847	906127	58746462	22859879	675855		98348	5659108	14052088	231623	2609636	3729720	11587504	3142278	759795	299539	160401	44130264	7330182	196063	461286	1908247592	4967346	96104495	693012	412987	36363750	216708		2153151458	260098	152322491	16264042	131965		56825098	886865712	12793621	14846945	289658355	828374418	4657512	135303	115231887	5085291	919805	84901006	62178343	85624387
TXAM-00899	8074909		41566392	25257549	317464	63627	76150	1039291	11542240	513437	1985404	4771754	11928250	2977435	11886178	198835		28641610	6352608	156142	155264	1011500719	865783	34394060	593615	552582	28279773	208328	30784520	2280457229	254983	141008352	15105526			27435164	693027867	9751331	8259201	286329656	482888876	6113133		87892354	5315724	374373	366046892	21367740	100117104
TXAM-00900	2840903		42291135	35044276	330008		94058	539362	10755135	184069	1697008	2948655	9516788	2023538	22611844	159141	97678	51226746	5450190	220010	192671	1001301320	287070	42214887	453463	300478	32164645	163039	17682730	2013318431	115024	152396437	12234896			36721117	661531131	11175845	6307436	283022558	277876340	9839471	55864	80132816	3931241	511503	332825167	19612054	88308103
TXAM-00901	3391772		33526544	15404367	489097		221583	408064	12833791	148061		2331930	7453660	1741936	228906			43517665	5432239	198602	151640	1021174787	338036	39991381	354579	504835	25364210	179529	18263804	1861666742	98375	145781371	9555245			30700820	613035188	10463781	3737467	258454989	312554908	6472445		36299609	1503575	339828	348694597	22234519	77422380
TXAM-00902	3415803	283003	41361539	23909898	431093	148139		274332	12300788	90206	1359707	2470127	8969429	5153393	4488597	193873		31713579	3781524	137033	237471	638870737	299290	69706984	374006	171331	15760528	111264	29401471	1918959029	157985	104841787	13350665	1056215	130807	44575349	409944807	8074547	6166448	223606985	258256502	3141903		64621817	2069088	912600	156515504	23959995	72270473
TXAM-00903	1669980		62850854	11589096	490179		399159	344661	9422426	334193	2106878	2670320	12525883	2172615	3851684	338209		70626295	5858683	322396	143727	2188162729	275964	79654270	384242	623050	26450743	232605	17549945	2213923448	134680	101926874	13064377	1662443		58037489	1123755929	8286294	5156132	240481370	265075175	5047763	52907	64954355	4189143	696047	212818805	29625570	89460580
TXAM-00904	7528616		51915189	8326018	635746		107357	960853	8963581	407695	1547668	4666968	10385786	3223988	737652	272272		47221488	5696083	265590	246498	920616404	578792	50396122	541491	557439	51333623	194696	16931833	2141306732	110724	89397217	14077075	642637		51102713	818924645	20874075	7309528	186386848	257502344	13440606	72388	98948023	9135027	519810	177563263	28038358	85743910
TXAM-00905	15362246		51038336	16428455	568971		94108	1639089	17110352	458166	2478273	2946651	10063820	2332466	911542	107750		34821387	6420901	216695	156225	687631247	721987	32060077	579542	703789	56680956	199408	26458727	2167935786	190394	155465235	11562013			34965784	557865621	8417357	7161457	242990268	348814264	11867796	66963	83836282	3682377	338637	288458512	36984852	81252610
TXAM-00906	4746066		38225330	9515626	731228	127520		726459	9905661	277428	1831189	4324563	9646142	2505474	629719			44494321	5949417	182226	367205	902846673	342255	69671399	436636	552095	44426418	180225	15351129	1968339153	86039	103556517	14311002			43825091	637092615	13737892	10410603	249077285	411755176	9671587	85088	69550465	5296922	646569	336259096	31604139	73132633
TXAM-00907	5593913	225625	43705399	15593899	751693	90827	148678	444274	7275833	320170	1817359	3137214	12326064	1908954	3093537	354553		39213543	5320691	217911		1230840740	745629	43739865	475605	367973	40759987	164943	18887002	2157105640	165931	101464104	9957991			35510231	860632411	9320090	5749590	309050778	256978671	11588116	41449	60799579	4162570	457388	480242715	18218929	74952818
TXAM-00908	7342595		31690691	20090309	486001	83772	182224	1016662	18943183	314813	1600801	2192867	9164244	4441121	1101002		115039	38848194	5226286	197983	275654	573395810	588590	55378973	516562	471699	34882009	171237	23133241	1974866695	217286	115570270	12713041			38718213	397241090	9699355	7280204	210125596	334667441	7466990		69861527	5740993	568839	165060666	19619818	76850695
TXAM-00909	4212139	623165	48038121	9973860	1179993	76761	156640	402738	10932701	390545	2113989	2650224	11808430	2135234	334455			54135640	5157679	368833		727413026	572572	38464583	531698	439464	43369938	238130	17007928	2399646953	198488	97521633	13394916	511379		54389554	540918637	15909100	6369426	277255488	231312208	11082660		67032409	5532829	465129	349211178	30989240	77409398
TXAM-00910	4361882		35209879	22579634	518906	234826	157288	453862	5332988	458461	1124258	2474037	7976486	3468765	915773	338359	149214	59880215	6344145	342319	415667	1524017641	482981	78101049	351957	389098	36425529	233010	17646794	2003822082	201050	97280107	17024981	704673		65161028	874567672	13134567	4635262	184986022	208907861	8904570	102335	52651435	6473813	903761	166489669	21897342	85993066
TXAM-00911	3646700		34036443	16310763	534204		99353	375995	10618896	337113	1873395	1676638	9370785	3165771	764829	403587	126863	42558554	6732236	237706	208768	830122942	705657	74582696	353271	528191	32973497	172037	17502423	2014657333	207448	87464310	15169076	1116379		43533192	659006859	9692425	4720814	188025600	204380450	11645348	70224	60862865	4878280	829412	67593203	21788903	79998504
TXAM-00912	10404102		29280026	13251549	787057	231356	106377	428514	8507892	369755	1709243	2487642	12238754	2438407	26017295	92090	81386	48911350	5994199	239298	421433	1698861037	606937	35045693	513539	428267	37600273	172119	16051824	2144912130		77178834	13322643	725578		37811821	1168915077	11975537	5531855	270518752	270528578	9012997	62588	48862553	6629293	510977	324047027	23907886	77863768
TXAM-00913	6031759	522026	48336945	53564028	561881		120032	450068	9995369	59886	2008268	945139	11949001	2825831	2634570	284422	189820	79216470	11164543	201780	309605	942671587	156988	29682912	328623	221539	29291209	218957	20229650	1936841392	105542	103883768	12245953	4065138		45745483	627544253	8024637	3844029	306626621	453302064	3536499	74077	58945129	3538368	385190	389875781	12372736	98366625
TXAM-00914	2805700		27762933	49628385	409479	61181	160044	295449	11299667	136769	1655205	2429303	12781530	2685245	28733627	237005	139085	46024894	5458887	202056	178145	932673073	491899	35513237	514901	298772	21344898	187709	23000771	2101822750	112960	136994826	17017119			28331604	635795680	6635908	4228824	326948249	348340619	4336557		60260834	3208128	452807	321449966	16671863	104561735
TXAM-00915	5185335	280600	42465350	24235522	513233		109131	875603	11068801	255631	1626559	2841535	17335191	2731964	374014	217619	130376	48145331	6718707	168619	222030	895672062	694621	28562119	408135	371508	33108216	220110	24687033	2304529851		120689504	10688289			31236210	599840082	9037961	5499169	365126678	335851700	6446440	50420	72863609	1577343	351895	480284884	21006454	97032579
TXAM-00916	6431452	724561	53794840	21351134	950671			1206105	3431705	301424	1501188	6077601	12324920	2953271	2004090	566280	175602	77734613	9371020	295200	331746	2233628677	1643296	100865833	437281	459222	39845282	250421	23816884			153456093	14457335	159661		64223555	958290493	14808931	2301412	289772292	449928227	9908219	75138	141887279	7746247	983803	401507705	56790334	100193374
TXAM-00917	10991004	595233	56046632	18293664	319397			2384225	10916951	327077	2000299	5899527	15120443	3093479	448130	384478	81995	33164251	6367048	193772	180457	764908015	1655410	44856827	663478	369198	40648052	234040	29194034	2229120750		131693449	14623329	485567		27181098	721776775	13235964	8680632	296843098	567585077	6764886	23076	113589043	3635679	450533	297284920	24057751	102161402
TXAM-00918	3406467		45317411	34946117	373330	94143		1183838	11281451	197149	1223834	3370448	12126517	2867635	4783476	287958	112561	53030016	6675910	178754	209532	486954976	732595	29899399	522221	288562	31969267	203219	15802808	1679429749	106785	95744307	15201163	1025135		31205187	394737172	17176918	5319044	223487000	313066081	8075789	39675	107444309	3528942	479770	394842915	17947281	89778199
TXAM-00919	1542753		42397714	21603878	581726		104804		2650874	144687	781562	2247228	7353946	1783256	570857	335837		62433239	5001464	187264	182094	1444979146	229584	42532058	273559	225949	23810571	166960	12829343	1697167134		96208342	15211446			45368372	776360187	11214796	6720508	262854975	317770265	5179071		58221712	3341256	613003	413212827	16189121	69240069
TXAM-00920	1855118		26979873	16017524	765701	176818	328002	114799	3837136	141337	362459	2597400	28062736	2648570	1076938	999315		86120810	7241278	263294	267942	2369464835	582043	87178466	641824	412980	15276303	260450	18477025	1878013501	87285	145188795	11706568	557730		53500665	1263696860	12211895	4135839	177362039	449948727	3520115	49519	60017991	1921852	1193451	231725328	54403852	84022081
TXAM-00921	1604013		67626166	24417679	432529	105185	585853		5711423	223060	502255	1244002	15410571	2584267	2715505	228602		80857269	8224947	290593	190469	1717083303	250667	48266931	541417	582622	16017519	220246	23046144	2357079141	145402	114414926	10577185	838835		48645940	927877698	6726143	4346423	305566761	270384997	4567561		61792141	3265800	663681	364631352	11929023	89895159
TXAM-00922	2689072	119833	52282295	9041132	714989		134714	497899	4971683	330729	1580246	3782238	12361343	2897039	745726	285207		64742653	6175153	355423	225313	1059635895	666048	49054186	507418	522815	44712209	229082	17374376	2245897972	126856	103759060	13979486	770448		54261731	793615035	22772237	6537407	197032766	225552943	12467549		99283867	6419421	521922	589987792	31354389	81406098
TXAM-00923	5522153	188175	39716250	9716435	706948		66735	768344	10409962	432073	1130223	3794008	7701335	3082932	217924	352765		41606583	5917888	189342	236122	607026794	578579	42417925	361702	418703	45628888	179911	17960851	1923273828	200832	104326106	15987155	946769		39852777	474316302	10403622	6690438	206745856	256948510	10244065	47724	82838592	4513925	510560	594472239	22679141	65994737
TXAM-00924	4965158		38175819	17458809	644336		149968	623746	12379731	335879	2044891	5258781	12684287	2456633	419152	220557		45261871	5785714	149296	198780	857380987	856598	28305199	560705	928004	45961032	225043	17718071	2061341231	99278	156035111	13895333			35900421	645749653	12012070	6468491	266992026	321707264	11502418	35205	68480887	2596940	290855	514502646	30964659	86900062
TXAM-00925	1923539		45711562	19297308	476141	88156	289491	384218	5368118	270106	1125696	2663474	10177956	1500273	1842569	270809		50368332	4448786	203854		1517639354	332148	45907834	590404	421625	26057356	223188	15699384	2199997527		149170285	10884743			31998876	753397150	11593517	6740099	348602391	371693313	7500823		47192731	1415681	409888	360939464	22440325	81017836
TXAM-00926	2904405	642060	47860462	34862284	589761		591360	133946	6265292	177720	1493318	1378399	14432583	1832204	2287656	75465	131951	69889410	7238814	274472	213291	1263907352	111751	40655244	524604	314664	26573452	282455	20183476	2384292089	136225	168008141	10286706	305667		46867279	788064050	6678390	6226071	283382064	454262389	3333991	42751	60397307	2942921	503663	324623070	21667183	87668578
TXAM-00927	2291360	342598	56788014	24004517	551091		343570		4050665	161774	1208008	2245111	13102772	3529247	3386762	690112		64086110	6372979	314673	351128	1831006829	551225	56454801	505988	372133	17888832	207536	28310381	2313389757	134882	139443985	14468329	1232057		54014328	1028893507	10083467	4995232	247540904	420767796	3253438		61583593	4704371	708965	299027265	19088414	91185823
TXAM-00928	6768834	1012786	50732128	11743259	1350181	65702		1208344	6337223	450860	1434740	4760895	12993347	3368099	729620	309525	81584	48195664	4719134	304019		1093467472	684029	58596422	948817	549298	53889879	226231	17377896	2254416797		137064240	14748809			46445196	856981816	30734922	12845563	188533090	289250353	12685287	49341	96928940	7900430	979214	556266060	37341284	83931725
TXAM-00929	8592824		48442260	11787308	487301		131484	1215913	8491443	427184	1784173	6013050	11206498	2707603	581280	247195	87140	41431168	5612375	222311	160625	880534732	786788	30021939	697581	597943	42059514	199362	21278039	2106037599	111328	116676495	9955758			37734873	662870014	11915931	8553747	253677566	475084801	7188124	45515	79682380	1109016	409044	393409316	44294634	82568941
TXAM-00930	6644419		48901373	17751470	497498		185905	902190	10093017	451432	1886926	3584654	11695354	2369910	338487	150380		41037864	5083889	209651	241069	1248456265	675635	34553259	451744	703141	31987973	206963	19024227	2287877533		126594337	12213141	652071		32268784	770581773	14483487	7306153	290644635	403537109	6202748	40273	60236742	2022229	398758	427518874	30255913	73915990
TXAM-00931	5397933		37153570	15648450	742663	199841	135643	809432	13365722	472823	1813590	2215215	13262592	3400904	692272	395274		52879697	6284972	247731	515219	1015999488	1078490	50600071	487079	421556	42473079	172110	18852560	2042554173	134525	114258832	13312824			34265990	708499438	11824700	5499065	286242378	348250803	13482324	29833	60915865	4496840	636590	361142178	20720401	85237278
TXAM-00932	2413021		41039672	21858730	462961	83620	139579	368727	5122370	207078	604936	2419790	7478264	1839943	438362			77453064	6392847	369752	263511	1093343636	472606	31571523	639114	422149	30728688	242136	16022114	2250006720	116882	103828231	12747625		235083	43238108	607558736	16096598	6324984	280262127	274127282	6481938		48330325	6129231	291006	379125092	19122382	96681784
TXAM-00933	5926288	426831	44936277	13078536	547005	238368	146489	589834	7592270	337374	1436565	3784014	14010872	4478001	573877	959716	147610	59058839	8246681	289563	295316	727163265	1046011	64750992	502512	481321	39716864	251658	22971189	2204685393	166079	126202508	11220900	936937		47194897	664955394	12121754	5685635	231045375	235880915	10289104	61077	68075986	2491040	840911	351662290	25051942	86592858
TXAM-00934	3494163		41307701	8867666	757032	90737	77600	410778	4298427	366915	1775100	4633675	13413936	2816716	891284	410335	154346	56954245	6306417	333939	299285	912254458	1238023	39679510	568088	544212	40959584	243547	19244207	2258930104	164590	87606978	19524206	1374458		44224033	809959855	19839038	5730939	216056272	259224315	12432525	41276	62248928	5967882	441400	434344572	28435662	88347745
TXAM-00935	4964041		44346575	7826474	809265	141098	104023	319216	5988599	329504	1658753	2821806	11182415	3547766	622290	516490		56226185	6751370	310378	271668	842190149	783367	65262467	451538	619054	46883851	222304	18293110	2177713936	200962	77555694	14863429	848479		42947807	748064043	14869370	6090049	215977484	264723183	11083773		59114042	3308766	988366	451788079	19501918	92714803
TXAM-00936	3373968		36112094	13381079	725983	89990	124295	354659	4094408	300357	2344810	2943961	10924099	2419327	2277045	390542	87184	72927028	6190138	303918	274533	1638299723	505584	64066018	443705	681345	41500402	212967	13639638	2123753637	166410	90028180	14362375	1331028		50275291	987605695	9265883	6277122	224611564	283100845	8617199	45393	85890819	4679028	961755	491333865	19739200	102936868
TXAM-00937	2293588		38158924	25156309	495034	144399	121179	184601	5680084	202705	1477544	1504216	12639278	2813148	391805	304360		52682742	5085407	271273	316260	734722895	628223	34924896	377495	363323	26039498	218241	17752782	2303704856	94816	116320375	13476649	467113		38885322	538172857	8199921	4157252	293082986	229385843	9293720		45892361	1989643	433434	447462806	14381152	78919259
TXAM-00938	2949485	1206774	44002294	24131383	1107069		669739	180083	4218713	229694	1444147	2446930	15078843	2595441	10421372	346789		75989685	8403696	292757	463332	1799008500	364056	58215398	856723	437711	28771528	262821	16524091	2191304893	375646	138257417	11166551	648289		37376180	1457382892	8526252	6169800	315892102	356748932	9198793	46679	58151405	2784042	690208	452033037	16627023	94971718
TXAM-00939	2234953	445211	42798633	17522240	577267		105951	746523	2897154	420692	1560242	6546208	10416382	1798440	540465	163131		67094901	4972699	340699	161943	856746367	821753	33581629	616378	524058	32050293	238269	15257408			131859960	14520272		119365	45660882	621792011	17355219	2748511	263383130	415987721	9390631	42090	110435253	6142449	422818	539751236	35423878	94350231
TXAM-00940	3399499		37703822	7952246	729095		154434	328245	4377826	409819	1979698	3484006	14113542	2817736	476186	361707		62090684	6672529	316916	297116	1230835444	943888	46052030	483186	800055	43150607	264324	18370277	2074128926	168599	106326935	13974581	713244		39116979	994138820	17370490	6219703	270643079	282093829	11487756		56509072	5939906	593820	361798243	21897326	83890848
TXAM-00941	4116130		42362622	9323791	536844		101998	543813	9083961	307667	1685411	3721463	11544289	2641553	4717052	179160		58820259	6736027	359319	299926	758438402	999690	44275136	447663	521730	48265043	217207	18993722	2163507848	228128	92369552	18294872			47196519	635412114	10919077	5491733	216200848	304185694	12741792		82617324	2437917	525989	595642013	23438533	88311973
TXAM-00942	3538093		41921198	15838581	586589		112169	253316	4828874	209607	578887	1738810	15311401	2457195	398386	294716		66368238	7086243	272221		658568355	1008869	43840250	333594	374608	38202846	194957	18867631	2062261449	174467	112025959	12940686	437612	111406	50412562	583739733	9361024	4823374	276720950	222047267	15251973	48323	58061014	4270273	533288	499500687	20066393	73427344
[truncated: 896 more columns]

## Sheet: Batch-normalized Data
PARENT_SAMPLE_NAME	35	49	50	55	62	71	73	92	93	98	106	111	112	132	136	143	144	171	172	173	179	180	182	189	192	194	197	207	208	209	211	212	215	216	218	219	229	231	232	233	234	240	241	244	249	250	252	254	266
TXAM-00889	1.65052	0.868402	0.84665	2.85104	1.01174		1.04008	0.76819	1.62168	0.368708	1.06698	0.87834	1.19803	0.645833	1.49151		0.642474	1.25346	1.13344	0.855986	1.27812	0.952965	0.74193	0.818555	0.921579	0.649209	0.625093	0.725183	0.845119	0.846299	0.944066	1.10824	0.84403	1.7132		0.928544	0.755359	0.81917	0.691962	1.04779	1.18857	0.584403		0.971096	0.620022	0.872987	0.67475	0.782768	1.0416
TXAM-00890	0.780938		0.733276	2.54433	1.21722		1.20832	0.955973	1.58429	0.4542	0.848151	1.08397	0.625824	0.547541	18.9279	0.426201		1.16203	0.94463	0.723593	1.05695	1.85661	1.01548	0.863032	1.16218	0.78079	0.462104	0.733999	0.716236	0.890576		1.14163	0.918252	0.603019		0.930421	1.17216	0.817793	0.875023	1.30865	2.04197	0.262898	0.973086	0.930168	0.548912	0.768465	0.773239	0.663051	1.06748
TXAM-00891	2.44523	0.90485	0.861051	1.31647	0.937132		0.462307	2.9873	1.31023	0.577512	0.876049	1.19042	1.16926	0.649414	0.901635		0.706005	0.970471	0.949756	1.19332	0.906876	0.926705	0.836535	0.610874	1.28586	1.20397	1.06472	0.868176	0.975133	1.00293	0.965748	1.05401	0.760111	0.999724		0.934075	0.863018	0.877536	0.851707	1.16825	1.00481	1.01588		1.86389	1.08183	0.737683	1.07335	1.22176	1.06826
TXAM-00892	2.56064	2.69854	1.83158	1.33152	2.10851		0.539612	5.35664	0.98392	0.751314	0.87451	3.90909	1.62287	0.951057	0.286285	1.52756	1.72528	1.10895	1.40588	0.976669	2.26914	2.13255	3.82199	2.6153	1.52135	0.860445	1.05167	0.809841		1.05471	1.20725	1.33212	0.834361			1.41726	1.33845	1.16617	0.984942	1.23961	1.45897	0.98848	2.14365	2.44905	1.20479	1.65071	0.451728	4.87106	1.18713
TXAM-00893	2.61636	1.12054	1.32498	0.996478	0.64993			4.74335	1.46706	1.13145	1.03209	2.48442	0.814466	1.16664	5.19899		0.976928	0.69674	1.21622	0.826359	0.791292	0.630638	2.15729	1.07534	1.13003	0.790963	1.2201	0.852581	1.41272	0.939877	1.09588	1.04182	1.23024	1		0.998518	0.705213	1.28021	1.34562	0.942175	1.53413	0.796533		1.91274	2.00187	1.03456	0.725858	1.15546	1.16866
TXAM-00894	1.22137		0.8785	1.00352	0.490963			1.73921	1.00389	0.841455	0.935293	0.830759	0.986372	0.54386	3.55447			1.21956	0.942726	0.822303	0.336936	0.999245	1.01517	0.900021	1.4125	1.39059	0.973775	1.0935	0.653643	0.780836		0.955032	0.685096			0.988256	1.07704	1.62347	1.60835	0.969918	2.06972	0.643391	1.02743	1.43517	0.630437	0.848445	0.424865	1.45453	0.993043
TXAM-00895	1.06995	1.20227	1.0188	2.74683	1.2675	1.77105	0.9748	0.811914	0.929867	0.653371	1.17309	0.688464	1.29424	0.615332	0.672993	0.360081		1.21517	0.987015	1.12996	1.54417	1.70749	0.530522	0.847739	0.870607	0.617557	0.665381	1.01226	0.878249	0.946672	0.954385	1.25379	0.895104	2.53913		0.877919	1.08375	1.02185	0.805077	1.15413	0.936987	0.82575	1.1381	0.726019	0.854189	0.865212	1.11916	1.2112	1.04503
TXAM-00896	0.875083	0.606935	0.963831	2.25751	1.11238		1.50309	0.671367	1.02076	0.510377	0.809108	0.797184	0.565937	0.488864	1.02114			1.10488	0.839812	0.953826	0.82756	2.11707	0.323882	0.776277	0.778671	0.92201	0.552959	0.890008	0.718006	1.03201	0.690742	1.08968	0.861989	1.19635		0.853251	1.40235	0.763532	0.79919	1.16588	1.27534	0.382517	1.03096	0.820516	0.426606	0.770439	0.859872	0.480474	0.929859
TXAM-00897	1.45545	0.604226	0.875369	1.76364	0.846978		1.18743	1.76708	1.59936	0.947269	1.33878	1.00079	0.963976	1.3597	0.190605	0.699448		0.601449	0.835981	0.533182	1.04067	0.65073	1.86653	0.962719	0.83422	0.821819	0.844212	0.791099	1.82568		1	1.21508	0.897977			0.741817	0.59313	0.667144	1.1231	1.37978	1.45744	0.613534	1.19181	0.924061	0.977836	1.01478	1.11412	0.750806	1.01464
TXAM-00898	7.83203	2.03528	1.38618	1.22017	1.17926		0.727542	11.366	1.54089	0.801762	1.60439	1.31154	0.970589	1.18798	0.972421	1.02815	1.29354	0.82359	1.18561	0.844057	1.87136	1.90721	7.78704	2.22794	1.36769	0.971259	1.06968	1.02877		1.00384	1.84718	1.28344	1.22123	0.181271		1.42799	1.24013	1.12184	2.47461	1.07051	2.56254	0.583369	2.68352	1.81652	1.32223	1.79916	0.234877	2.7836	0.987065
TXAM-00899	1.77316		0.980798	1.34814	0.553923	0.638415	0.563329	2.08735	1.26567	1.77726	1.22062	1.67796	0.999131	1.12566	15.2125	0.682491		0.53453	1.02749	0.672196	0.629879	1.01095	1.35724	0.797341	1.17152	1.29956	0.831878	0.988989	1.69964	1.06319	1.81086	1.18811	1.13424			0.689433	0.969083	0.855068	1.3766	1.0582	1.4938	0.765691		1.38554	1.38214	0.732284	1.01266	0.956589	1.15413
TXAM-00900	0.623829		0.997899	1.87052	0.575811		0.695806	1.08328	1.17936	0.637154	1.04331	1.03688	0.797143	0.765025	28.9397	0.546244	0.787713	0.956029	0.88153	0.947149	0.781633	1.00076	0.450024	0.978647	0.894929	0.706661	0.946155	0.77399	0.976281	0.938648	0.816885	1.28406	0.918692			0.922785	0.92504	0.97998	1.05129	1.04598	0.859599	1.23243	1.10797	1.26322	1.02216	1.00051	0.920754	0.877991	1.018
TXAM-00901	0.744794		0.79109	0.822221	0.853395		1.63919	0.819572	1.4073	0.512512		0.82001	0.624332	0.658562	0.292964			0.812157	0.878627	0.854987	0.615177	1.02062	0.52992	0.927101	0.699777	1.18727	0.746113	0.852272	1.00836	0.867945	0.698646	1.22833	0.717483			0.771498	0.857226	0.917541	0.622942	0.955186	0.966876	0.810696		0.57223	0.390945	0.664713	0.964657	0.995393	0.892513
TXAM-00902	0.750071	0.63566	0.975964	1.27621	0.752188	1.48638		0.550979	1.34885	0.312248	0.835941	0.868606	0.751295	1.94831	5.74471	0.66546		0.591861	0.611635	0.589931	0.963379	0.638522	0.46918	1.61598	0.738117	0.402935	0.463612	0.5282	1.62329	0.894656	1.12199	0.883377	1.00247	1.45085	1.04574	1.12016	0.573239	0.708035	1.02779	0.826396	0.798906	0.393534		1.0187	0.537984	1.78507	0.432997	1.07264	0.833123
TXAM-00903	0.366708		1.48303	0.618578	0.855283		2.95283	0.692231	1.03322	1.15681	1.2953	0.939003	1.04919	0.821385	4.92956	1.16089		1.31808	0.947601	1.38792	0.583076	2.18697	0.432614	1.84659	0.758318	1.46528	0.778075	1.10424	0.96895	1.03217	0.95648	0.858816	0.980976	2.28358		1.45846	1.57138	0.726603	0.859398	0.88876	0.819999	0.63225	1.04933	1.02395	1.08922	1.36149	0.588759	1.32628	1.03129
TXAM-00904	1.6532		1.22499	0.444408	1.10927		0.794187	1.92982	0.982907	1.41123	0.951498	1.64111	0.869931	1.21887	0.944081	0.93456		0.88128	0.921302	1.14337	1	0.920114	0.90734	1.16831	1.06866	1.31098	1.51003	0.924274	0.934824	0.998319	0.786347	0.753244	1.05702	0.882744		1.28419	1.14513	1.83039	1.21831	0.68884	0.796573	1.68348	1.4357	1.55982	2.3752	1.01676	0.491225	1.25522	0.988443
TXAM-00905	3.37337		1.2043	0.876883	0.992762		0.696176	3.29201	1.87625	1.58594	1.52363	1.03617	0.842963	0.881819	1.16663	0.369847		0.649861	1.03854	0.932878	0.633778	0.687256	1.13182	0.743233	1.14375	1.65516	1.66733	0.946643	1.46081	1.01073	1.35215	1.30992	0.868167			0.878674	0.780081	0.738096	1.19364	0.898032	1.07904	1.48648	1.3281	1.3216	0.957456	0.662384	0.798015	1.65574	0.936668
TXAM-00906	1.04218		0.901963	0.507905	1.27587	1.2795		1.45905	1.08621	0.960316	1.12581	1.52071	0.807978	0.947227	0.805943			0.830384	0.962277	0.784488	1.48969	0.902354	0.536534	1.61516	0.86172	1.29841	1.30685	0.855576	0.847551	0.917678	0.611038	0.872547	1.07458			1.1013	0.890867	1.20464	1.73519	0.920528	1.27375	1.2114	1.68758	1.0964	1.37725	1.26471	0.930254	1.41485	0.843062
TXAM-00907	1.22836	0.506782	1.03127	0.832337	1.31158	0.911332	1.09986	0.892297	0.797836	1.10827	1.1173	1.10318	1.03245	0.721705	3.95925	1.21699		0.73183	0.860585	0.938113		1.23017	1.16888	1.014	0.938627	0.865395	1.199	0.783029	1.04277	1.00568	1.17842	0.854917	0.747724			0.892356	1.20345	0.817254	0.958312	1.14218	0.794953	1.45145	0.822075	0.958449	1.08231	0.894664	1.32858	0.815624	0.864045
TXAM-00908	1.61235		0.747772	1.07234	0.847993	0.840544	1.34803	2.0419	2.07723	1.08972	0.984164	0.77111	0.767613	1.67902	1.40911		0.927719	0.725012	0.845315	0.852322	1.11828	0.573083	0.9227	1.28382	1.01946	1.10934	1.02609	0.812908	1.27721	0.920721	1.54314	0.973773	0.954595			0.972971	0.555475	0.850511	1.21343	0.776572	1.03528	0.935266		1.1013	1.49272	1.11267	0.456637	0.878339	0.885923
TXAM-00909	0.924937	1.39971	1.1335	0.532363	2.0589	0.770198	1.15876	0.808875	1.19883	1.35187	1.29967	0.931937	0.989095	0.807253	0.428051			1.01032	0.834219	1.58784		0.727016	0.89759	0.891706	1.04933	1.03353	1.27577	1.13047	0.939025	1.11876	1.40964	0.821698	1.0058	0.702445		1.36678	0.756383	1.39503	1.06162	1.02467	0.715555	1.38814		1.0567	1.43859	0.909806	0.966086	1.38732	0.892364
TXAM-00910	0.957819		0.83081	1.20521	0.905407	2.35618	1.16356	0.911554	0.584792	1.58696	0.691188	0.869981	0.668124	1.31141	1.17205	1.1614	1.20332	1.11753	1.02612	1.47369	1.68629	1.52319	0.757143	1.81058	0.694602	0.915077	1.07149	1.10616	0.974297	0.934221	1.42783	0.819663	1.27837	0.967959		1.63747	1.22294	1.15174	0.772582	0.683662	0.646248	1.11533	2.02965	0.830001	1.68326	1.76778	0.46059	0.980299	0.991315
TXAM-00911	0.800773		0.803122	0.870601	0.9321		0.734976	0.755163	1.16442	1.16692	1.15175	0.58958	0.784913	1.19686	0.978863	1.38529	1.02307	0.794257	1.08889	1.02333	0.846936	0.82967	1.10622	1.72901	0.697195	1.24219	0.969948	0.816706	0.966327	0.939273	1.47327	0.736957	1.13901	1.53349		1.09397	0.92151	0.849903	0.786841	0.694896	0.632243	1.45862	1.39278	0.959447	1.2684	1.62235	0.186995	0.975444	0.922211
TXAM-00912	2.28462		0.69089	0.707313	1.37329	2.32136	0.786937	0.860644	0.932938	1.27991	1.05083	0.874766	1.02514	0.921872	33.2981	0.316094	0.656328	0.912818	0.96952	1.03018	1.70968	1.69793	0.951462	0.812447	1.01349	1.00719	1.10605	0.817095	0.886238	1		0.650294	1.00037	0.996674		0.950194	1.63453	1.0501	0.922021	0.99977	0.836869	1.12891	1.24133	0.770273	1.72369	0.999486	0.89647	1.07031	0.897602
TXAM-00913	1.3245	1.17254	1.14056	2.85903	0.980392		0.887952	0.903934	1.09605	0.207295	1.23467	0.332353	1.00087	1.06834	3.37184	0.976265	1.53078	1.47839	1.80579	0.868669	1.25601	0.942158	0.246101	0.688125	0.648552	0.521013	0.86163	1.03945	1.1169	0.902993	0.749545	0.875305	0.919522	5.58399		1.14956	0.877515	0.703659	0.640703	1.13322	1.40227	0.442959	1.4692	0.929215	0.920013	0.753443	1.07858	0.553902	1.13396
TXAM-00914	0.616099		0.655093	2.64896	0.714475	0.613873	1.18395	0.593391	1.23907	0.473425	1.01761	0.854251	1.0706	1.01519	36.7746	0.813508	1.12164	0.858949	0.882937	0.869857	0.722704	0.932165	0.771123	0.823286	1.01618	0.702649	0.627881	0.891105	1.2699	0.979911	0.802227	1.15429	1.27778			0.71196	0.889053	0.581885	0.704839	1.20832	1.07758	0.543169		0.949956	0.834147	0.885703	0.889285	0.746365	1.20537
TXAM-00915	1.13864	0.630263	1.00201	1.29359	0.895509		0.80731	1.7586	1.21376	0.884865	1	0.99921	1.45203	1.03285	0.47868	0.746967	1.0514	0.898522	1.0867	0.72591	0.900738	0.895184	1.08892	0.662142	0.805472	0.873709	0.973911	1.04492	1.363	1.07442		1.01691	0.802561			0.784952	0.838775	0.792515	0.916573	1.34942	1.03894	0.807439	1	1.14863	0.410126	0.688317	1.3287	0.940415	1.11858
TXAM-00916	1.41227	1.62746	1.26934	1.13963	1.65877			2.42239	0.376306	1.04338	0.922923	2.13715	1.03236	1.11652	2.56493	1.94373	1.41612	1.45074	1.5157	1.27084	1.34584	2.23241	2.5761	2.33832	0.862993	1.07999	1.17209	1.18882	1.31495			1.29299	1.08557	0.219315		1.61391	1.34001	1.29856	0.383588	1.07093	1.39183	1.24104	1.49024	2.23672	2.01411	1.92435	1.11076	2.54239	1.15501
TXAM-00917	2.4135	1.33697	1.32247	0.97644	0.557296			4.78857	1.19711	1.13218	1.22977	2.07454	1.26651	1.16953	0.573537	1.3197	0.661239	0.618934	1.02983	0.834194	0.732083	0.764491	2.5951	1.03989	1.3094	0.868276	1.1957	1.11105	1.61183	1.03926		1.10962	1.09803	0.666989		0.683049	1.00928	1.16063	1.44684	1.09706	1.7558	0.847325	0.457676	1.79063	0.945314	0.881255	0.822433	1.07702	1.1777
TXAM-00918	0.748021		1.06931	1.86528	0.6514	0.944604		2.37767	1.23707	0.68243	0.752407	1.1852	1.01574	1.08415	6.12211	0.988402	0.907735	0.989683	1.07978	0.769541	0.850035	0.486689	1.14845	0.693143	1.03063	0.678637	0.940408	0.964735	0.872489	0.782983	0.758373	0.806723	1.14142	1.40815		0.784172	0.551973	1.5062	0.886551	0.825953	0.968457	1.01152	0.78689	1.69376	0.917562	0.938444	1.09232	0.803463	1.03495
TXAM-00919	0.338771		1.00041	1.15313	1.01502		0.775301		0.290683	0.500833	0.4805	0.790225	0.615979	0.674183	0.730609	1.15274		1.16517	0.808952	0.806177	0.738724	1.44419	0.359906	0.986	0.53988	0.531385	0.700412	0.792604	0.708321	0.791253		0.810633	1.14219			1.14009	1.08561	0.983395	1.12014	0.971447	0.983009	0.648696		0.917811	0.868761	1.19905	1.14314	0.724753	0.798189
TXAM-00920	0.407362		0.636616	0.854949	1.33602	1.77414	2.42644	0.230567	0.420764	0.489237	0.222838	0.913361	2.35058	1.00133	1.37831	3.4301		1.60725	1.17123	1.13349	1.08699	2.36817	0.912437	2.02102	1.26667	0.971242	0.449368	1.23643	1.02014	0.875567	0.619887	1.22333	0.879021	0.766114		1.34445	1.76707	1.07083	0.689341	0.655486	1.3919	0.440906	0.98213	0.946128	0.499702	2.33442	0.641063	2.43555	0.968594
TXAM-00921	0.352223		1.5957	1.30331	0.754693	1.0554	4.33392		0.62629	0.772121	0.308784	0.437446	1.29082	0.977016	3.47543	0.784665		1.50901	1.33033	1.25101	0.7727	1.71615	0.392957	1.11895	1.06851	1.3702	0.471171	1.04557	1.2724	1.09892	1.03263	0.964038	0.794218	1.15225		1.22245	1.29748	0.589798	0.72444	1.1293	0.836425	0.572103		0.974096	0.849142	1.29818	1.00875	0.534038	1.0363
TXAM-00922	0.590489	0.26916	1.23365	0.482578	1.24754		0.996564	1	0.545173	1.14482	0.971527	1.33	1.03541	1.09526	0.954414	0.978959		1.20827	0.998788	1.53011	0.914056	1.05906	1.04413	1.1372	1.00141	1.22955	1.31525	1.08751	0.959257	1.04708	0.900915	0.874254	1.04969	1.05831		1.36357	1.10974	1.99684	1.08962	0.728184	0.697739	1.5616		1.56512	1.66912	1.02089	1.63219	1.40367	0.938437
TXAM-00923	1.2126	0.422665	0.937142	0.518623	1.23351		0.493681	1.54317	1.14151	1.49562	0.694855	1.33414	0.645077	1.16554	0.278909	1.21085		0.776491	0.957177	0.815123	0.957906	0.606696	0.907007	0.983354	0.713834	0.984702	1.34222	0.854086	0.991637	0.896668	1.42628	0.879032	1.20044	1.30051		1.00148	0.663251	0.912266	1.11513	0.764081	0.79486	1.2831	0.946529	1.30587	1.17367	0.99867	1.6446	1.0153	0.760777
TXAM-00924	1.09029		0.900794	0.931879	1.12426		1.10941	1.25276	1.35751	1.16264	1.25719	1.84922	1.06246	0.928762	0.53645	0.757051		0.844709	0.935799	0.642724	0.806416	0.856913	1.34284	0.656186	1.10658	2.18247	1.35199	1.06834	0.978233	0.961038	0.705059	1.31472	1.04337			0.902161	0.902972	1.05331	1.07814	0.986736	0.995188	1.44072	0.698235	1.07954	0.675231	0.568921	1.42336	1.38622	1.00177
TXAM-00925	0.422387		1.07861	1.03001	0.830789	0.884532	2.14155	0.771679	0.588644	0.934971	0.692072	0.936596	0.852523	0.567198	2.3582	0.929539		0.940009	0.71956	0.877597		1.51681	0.52069	1.06426	1.16519	0.991574	0.766503	1.05953	0.866779	1.02568		1.25688	0.817312			0.804117	1.0535	1.0166	1.12341	1.28835	1.14982	0.939504		0.74395	0.368092	0.801753	0.998532	1.00461	0.933961
TXAM-00926	0.637774	1.44215	1.12931	1.8608	1.02904		4.37466	0.269022	0.687025	0.615177	0.918084	0.484706	1.2089	0.692689	2.92785	0.25903	1.0641	1.30432	1.17083	1.18161	0.865285	1.26322	0.175186	0.942491	1.03533	0.740024	0.781684	1.34089	1.11435	1.1116	0.967452	1.4156	0.772407	0.419873		1.17775	1.10197	0.58561	1.03773	1.04731	1.40524	0.417594	0.847898	0.952108	0.76519	0.985179	0.898063	0.969995	1.01063
TXAM-00927	0.503156	0.769518	1.33997	1.28126	0.961565		2.5416		0.444178	0.55998	0.742677	0.789481	1.09751	1.33428	4.33453	2.36878		1.19602	1.03079	1.35468	1.42447	1.83001	0.864125	1.30876	0.998589	0.875179	0.526218	0.985229	1.56304	1.07855	0.957914	1.17493	1.0864	1.69239		1.35736	1.43873	0.884192	0.83258	0.91485	1.30163	0.407504		0.970808	1.22319	1.38676	0.827253	0.854549	1.05118
TXAM-00928	1.48636	2.27484	1.19707	0.626806	2.35585	0.659235		2.42689	0.694912	1.56065	0.882071	1.67414	1.08835	1.27335	0.933801	1.06243	0.657925	0.899461	0.763287	1.30881		1.09287	1.07231	1.35841	1.87253	1.29183	1.58522	1.07398	0.959451	1.05105		1.15488	1.10746			1.16715	1.19834	2.69506	2.14103	0.696772	0.894784	1.58888	0.9786	1.528	2.05419	1.91537	1.5389	1.67169	0.967552
TXAM-00929	1.88688		1.14304	0.629157	0.850261		0.972669	2.44209	0.931135	1.4787	1.0969	2.11446	0.938676	1.02364	0.743949	0.848485	0.702731	0.773217	0.907763	0.957055	0.651628	0.880055	1.2334	0.695984	1.37671	1.40624	1.23722	0.946425	1.17478	0.981876	0.790637	0.983094	0.747556			0.94826	0.926912	1.04488	1.42569	0.937529	1.46966	0.900337	0.902717	1.25612	0.288356	0.800102	1.08836	1.98298	0.951842
TXAM-00930	1.45904		1.15387	0.9475	0.868054		1.37526	1.81199	1.10676	1.56263	1.16007	1.26052	0.979623	0.895975	0.433211	0.516172		0.765877	0.822284	0.902554	0.977975	1.24778	1.05916	0.801031	0.891536	1.65364	0.940958	0.982509	1.05035	1.06665		1.06666	0.917059	0.895703		0.8109	1.07753	1.27002	1.21775	1.07415	1.24833	0.776915	0.79875	0.949577	0.525801	0.779982	1.18272	1.35449	0.852092
TXAM-00931	1.18532		0.876673	0.835249	1.29583	2.00515	1.00344	1.6257	1.46563	1.63667	1.11499	0.778968	1.1109	1.28576	0.886002	1.35676		0.986878	1.01655	1.06649	2.09015	1.01545	1.69069	1.17304	0.961271	0.991411	1.24939	0.817052	1.04087	0.952279	0.955379	0.962723	0.999631			0.861089	0.990717	1.03688	0.916556	1.05788	1.0773	1.68871	0.59169	0.960282	1.16923	1.24519	0.999093	0.927609	0.982602
TXAM-00932	0.529871		0.96837	1.16673	0.807792	0.839019	1.03255	0.740566	0.561697	0.7168	0.371912	0.850906	0.626392	0.695614	0.561036			1.44548	1.034	1.59179	1.06902	1.09275	0.740878	0.731907	1.26132	0.992806	0.903915	1.14948	0.884597	1.049	0.830081	0.874837	0.957192		1.87937	1.08655	0.849568	1.41147	1.05422	1.03578	0.848001	0.811885		0.761883	1.59366	0.569216	1.04884	0.856069	1.11453
TXAM-00933	1.30134	0.958716	1.06031	0.698078	0.954435	2.39172	1.08367	1.18465	0.832535	1.16782	0.883193	1.33063	1.17357	1.69297	0.734474	3.29418	1.19038	1.1022	1.33384	1.24658	1.19805	0.726767	1.63977	1.50109	0.991729	1.13197	1.16831	1.19469	1.26826	1.02787	1.17947	1.06336	0.842553	1.287		1.18599	0.929828	1.06292	0.947653	0.853886	0.729688	1.28875	1.21136	1.07315	0.647696	1.64485	0.972867	1.12152	0.998229
TXAM-00934	0.767278		0.974694	0.473319	1.3209	0.910429	0.574056	0.825023	0.471347	1.27007	1.09132	1.62941	1.12357	1.0649	1.14071	1.40845	1.24471	1.06292	1.02002	1.43762	1.21415	0.911757	1.94078	0.919871	1.12115	1.27987	1.20487	1.15618	1.06249	1.05316	1.1689	0.738159	1.46603	1.88799		1.11133	1.13259	1.73963	0.955204	0.79849	0.8019	1.55722	0.818643	0.981297	1.55171	0.863391	1.20161	1.27301	1.01846
TXAM-00935	1.09005		1.0464	0.417745	1.41204	1.41574	0.769523	0.641126	0.656684	1.14058	1.01979	0.992272	0.936658	1.34128	0.796435	1.77283		1.04933	1.09199	1.33619	1.10211	0.841731	1.22804	1.51295	0.89113	1.45589	1.37914	1.05534	1.00998	1.01529	1.42721	0.653469	1.11606	1.16549		1.07926	1.04604	1.30386	1.01506	0.798199	0.81891	1.38828		0.931878	0.860314	1.93327	1.24986	0.87306	1.0688
TXAM-00936	0.740884		0.852099	0.714226	1.26672	0.902934	0.919488	0.712311	0.448975	1.03968	1.44158	1.03523	0.915021	0.914658	2.91427	1.34052	0.703085	1.36101	1.00121	1.30838	1.11373	1.63741	0.792576	1.48521	0.875671	1.60238	1.22078	1.01101	0.753058	0.990135	1.18182	0.75856	1.07844	1.82834		1.2634	1.381	0.812501	1.04624	0.830109	0.875761	1.07933	0.900298	1.35399	1.2166	1.88122	1.35927	0.883683	1.18664
TXAM-00937	0.503645		0.900396	1.34274	0.863754	1.44886	0.896437	0.37076	0.622853	0.701662	0.908386	0.528949	1.05869	1.06355	0.50145	1.0447		0.983202	0.822529	1.16784	1.28301	0.734322	0.984831	0.809647	0.745002	0.854459	0.765978	1.03605	0.980149	1.07403	0.673371	0.980093	1.01193	0.64164		0.977171	0.752544	0.719029	0.69291	1.08316	0.709596	1.16407		0.723451	0.517328	0.847809	1.2379	0.643814	0.909769
TXAM-00938	0.647673	2.71057	1.03828	1.28803	1.93166		4.95448	0.361686	0.462606	0.795085	0.887854	0.860449	1.26303	0.98124	13.3378	1.19034		1.41817	1.35924	1.26033	1.87966	1.79803	0.570711	1.34958	1.69078	1.0294	0.846343	1.24768	0.912312	1.02163	2.66779	1.16493	0.838472	0.890508		0.939247	2.0379	0.747644	1.02835	1.16746	1.10359	1.15218	0.925803	0.916703	0.72388	1.35007	1.25054	0.744357	1.09482
TXAM-00939	0.49077	1	1.00987	0.935264	1.00724		0.783786	1.49935	0.317689	1.45622	0.959229	2.30194	0.872494	0.679924	0.691712	0.559939		1.25217	0.8043	1.46672	0.656975	0.856279	1.28822	0.778507	1.21645	1.23247	0.942791	1.13113	0.842377			1.11103	1.0903		0.954263	1.14744	0.869471	1.52183	0.458108	0.973399	1.28684	1.17621	0.834788	1.74091	1.5971	0.827044	1.49321	1.58585	1.08766
TXAM-00940	0.746491		0.889657	0.424458	1.27215		1.14244	0.65926	0.480053	1.41859	1.21711	1.22513	1.18217	1.06528	0.609445	1.24154		1.15878	1.07924	1.36433	1.20535	1.23016	1.47968	1.0676	0.953588	1.88156	1.26932	1.25482	1.01424	0.966999	1.19737	0.89589	1.04932	0.979732		0.982992	1.39014	1.52317	1.03667	1.00023	0.872646	1.43888		0.890813	1.54444	1.16153	1.00091	0.980298	0.967081
TXAM-00941	0.903855		0.999586	0.497665	0.936706		0.754543	1.09222	0.996107	1.06499	1.03618	1.30863	0.96697	0.998674	6.0371	0.614958		1.09774	1.08951	1.54688	1.21675	0.758025	1.56716	1.02641	0.883482	1.227	1.41976	1.03114	1.04866	1.00867	1.62014	0.778288	1.37372			1.18603	0.888517	0.957465	0.915334	0.799025	0.940986	1.59595		1.30239	0.633884	1.02885	1.64783	1.04929	1.01805
TXAM-00942	0.776924		0.98917	0.845398	1.0235		0.829784	0.50877	0.529513	0.725554	0.355897	0.611443	1.28251	0.928975	0.509873	1.0116		1.23861	1.14615	1.17192		0.658209	1.58155	1.01633	0.658362	0.880999	1.12377	0.925513	1.0417	0.961467	1.23904	0.943909	0.971688	0.601116	0.890635	1.26684	0.816262	0.820843	0.803935	1.02269	0.686894	1.91036	0.958409	0.915278	1.11032	1.04313	1.38186	0.898331	0.846459
[truncated: 896 more columns]

## Sheet: Batch-norm Imputed Data
PARENT_SAMPLE_NAME	35	49	50	55	62	71	73	92	93	98	106	111	112	132	136	143	144	171	172	173	179	180	182	189	192	194	197	207	208	209	211	212	215	216	218	219	229	231	232	233	234	240	241	244	249	250	252	254	266
TXAM-00889	1.65052	0.868402	0.84665	2.85104	1.01174	0.613873	1.04008	0.76819	1.62168	0.368708	1.06698	0.87834	1.19803	0.645833	1.49151	0.25903	0.642474	1.25346	1.13344	0.855986	1.27812	0.952965	0.74193	0.818555	0.921579	0.649209	0.625093	0.725183	0.845119	0.846299	0.944066	1.10824	0.84403	1.7132	0.890635	0.928544	0.755359	0.81917	0.691962	1.04779	1.18857	0.584403	0.457676	0.971096	0.620022	0.872987	0.67475	0.782768	1.0416
TXAM-00890	0.780938	0.26916	0.733276	2.54433	1.21722	0.613873	1.20832	0.955973	1.58429	0.4542	0.848151	1.08397	0.625824	0.547541	18.9279	0.426201	0.642474	1.16203	0.94463	0.723593	1.05695	1.85661	1.01548	0.863032	1.16218	0.78079	0.462104	0.733999	0.716236	0.890576	0.611038	1.14163	0.918252	0.603019	0.890635	0.930421	1.17216	0.817793	0.875023	1.30865	2.04197	0.262898	0.973086	0.930168	0.548912	0.768465	0.773239	0.663051	1.06748
TXAM-00891	2.44523	0.90485	0.861051	1.31647	0.937132	0.613873	0.462307	2.9873	1.31023	0.577512	0.876049	1.19042	1.16926	0.649414	0.901635	0.25903	0.706005	0.970471	0.949756	1.19332	0.906876	0.926705	0.836535	0.610874	1.28586	1.20397	1.06472	0.868176	0.975133	1.00293	0.965748	1.05401	0.760111	0.999724	0.890635	0.934075	0.863018	0.877536	0.851707	1.16825	1.00481	1.01588	0.457676	1.86389	1.08183	0.737683	1.07335	1.22176	1.06826
TXAM-00892	2.56064	2.69854	1.83158	1.33152	2.10851	0.613873	0.539612	5.35664	0.98392	0.751314	0.87451	3.90909	1.62287	0.951057	0.286285	1.52756	1.72528	1.10895	1.40588	0.976669	2.26914	2.13255	3.82199	2.6153	1.52135	0.860445	1.05167	0.809841	0.653643	1.05471	1.20725	1.33212	0.834361	0.181271	0.890635	1.41726	1.33845	1.16617	0.984942	1.23961	1.45897	0.98848	2.14365	2.44905	1.20479	1.65071	0.451728	4.87106	1.18713
TXAM-00893	2.61636	1.12054	1.32498	0.996478	0.64993	0.613873	0.462307	4.74335	1.46706	1.13145	1.03209	2.48442	0.814466	1.16664	5.19899	0.25903	0.976928	0.69674	1.21622	0.826359	0.791292	0.630638	2.15729	1.07534	1.13003	0.790963	1.2201	0.852581	1.41272	0.939877	1.09588	1.04182	1.23024	1	0.890635	0.998518	0.705213	1.28021	1.34562	0.942175	1.53413	0.796533	0.457676	1.91274	2.00187	1.03456	0.725858	1.15546	1.16866
TXAM-00894	1.22137	0.26916	0.8785	1.00352	0.490963	0.613873	0.462307	1.73921	1.00389	0.841455	0.935293	0.830759	0.986372	0.54386	3.55447	0.25903	0.642474	1.21956	0.942726	0.822303	0.336936	0.999245	1.01517	0.900021	1.4125	1.39059	0.973775	1.0935	0.653643	0.780836	0.611038	0.955032	0.685096	0.181271	0.890635	0.988256	1.07704	1.62347	1.60835	0.969918	2.06972	0.643391	1.02743	1.43517	0.630437	0.848445	0.424865	1.45453	0.993043
TXAM-00895	1.06995	1.20227	1.0188	2.74683	1.2675	1.77105	0.9748	0.811914	0.929867	0.653371	1.17309	0.688464	1.29424	0.615332	0.672993	0.360081	0.642474	1.21517	0.987015	1.12996	1.54417	1.70749	0.530522	0.847739	0.870607	0.617557	0.665381	1.01226	0.878249	0.946672	0.954385	1.25379	0.895104	2.53913	0.890635	0.877919	1.08375	1.02185	0.805077	1.15413	0.936987	0.82575	1.1381	0.726019	0.854189	0.865212	1.11916	1.2112	1.04503
TXAM-00896	0.875083	0.606935	0.963831	2.25751	1.11238	0.613873	1.50309	0.671367	1.02076	0.510377	0.809108	0.797184	0.565937	0.488864	1.02114	0.25903	0.642474	1.10488	0.839812	0.953826	0.82756	2.11707	0.323882	0.776277	0.778671	0.92201	0.552959	0.890008	0.718006	1.03201	0.690742	1.08968	0.861989	1.19635	0.890635	0.853251	1.40235	0.763532	0.79919	1.16588	1.27534	0.382517	1.03096	0.820516	0.426606	0.770439	0.859872	0.480474	0.929859
TXAM-00897	1.45545	0.604226	0.875369	1.76364	0.846978	0.613873	1.18743	1.76708	1.59936	0.947269	1.33878	1.00079	0.963976	1.3597	0.190605	0.699448	0.642474	0.601449	0.835981	0.533182	1.04067	0.65073	1.86653	0.962719	0.83422	0.821819	0.844212	0.791099	1.82568	0.780836	1	1.21508	0.897977	0.181271	0.890635	0.741817	0.59313	0.667144	1.1231	1.37978	1.45744	0.613534	1.19181	0.924061	0.977836	1.01478	1.11412	0.750806	1.01464
TXAM-00898	7.83203	2.03528	1.38618	1.22017	1.17926	0.613873	0.727542	11.366	1.54089	0.801762	1.60439	1.31154	0.970589	1.18798	0.972421	1.02815	1.29354	0.82359	1.18561	0.844057	1.87136	1.90721	7.78704	2.22794	1.36769	0.971259	1.06968	1.02877	0.653643	1.00384	1.84718	1.28344	1.22123	0.181271	0.890635	1.42799	1.24013	1.12184	2.47461	1.07051	2.56254	0.583369	2.68352	1.81652	1.32223	1.79916	0.234877	2.7836	0.987065
TXAM-00899	1.77316	0.26916	0.980798	1.34814	0.553923	0.638415	0.563329	2.08735	1.26567	1.77726	1.22062	1.67796	0.999131	1.12566	15.2125	0.682491	0.642474	0.53453	1.02749	0.672196	0.629879	1.01095	1.35724	0.797341	1.17152	1.29956	0.831878	0.988989	1.69964	1.06319	1.81086	1.18811	1.13424	0.181271	0.890635	0.689433	0.969083	0.855068	1.3766	1.0582	1.4938	0.765691	0.457676	1.38554	1.38214	0.732284	1.01266	0.956589	1.15413
TXAM-00900	0.623829	0.26916	0.997899	1.87052	0.575811	0.613873	0.695806	1.08328	1.17936	0.637154	1.04331	1.03688	0.797143	0.765025	28.9397	0.546244	0.787713	0.956029	0.88153	0.947149	0.781633	1.00076	0.450024	0.978647	0.894929	0.706661	0.946155	0.77399	0.976281	0.938648	0.816885	1.28406	0.918692	0.181271	0.890635	0.922785	0.92504	0.97998	1.05129	1.04598	0.859599	1.23243	1.10797	1.26322	1.02216	1.00051	0.920754	0.877991	1.018
TXAM-00901	0.744794	0.26916	0.79109	0.822221	0.853395	0.613873	1.63919	0.819572	1.4073	0.512512	0.222838	0.82001	0.624332	0.658562	0.292964	0.25903	0.642474	0.812157	0.878627	0.854987	0.615177	1.02062	0.52992	0.927101	0.699777	1.18727	0.746113	0.852272	1.00836	0.867945	0.698646	1.22833	0.717483	0.181271	0.890635	0.771498	0.857226	0.917541	0.622942	0.955186	0.966876	0.810696	0.457676	0.57223	0.390945	0.664713	0.964657	0.995393	0.892513
TXAM-00902	0.750071	0.63566	0.975964	1.27621	0.752188	1.48638	0.462307	0.550979	1.34885	0.312248	0.835941	0.868606	0.751295	1.94831	5.74471	0.66546	0.642474	0.591861	0.611635	0.589931	0.963379	0.638522	0.46918	1.61598	0.738117	0.402935	0.463612	0.5282	1.62329	0.894656	1.12199	0.883377	1.00247	1.45085	1.04574	1.12016	0.573239	0.708035	1.02779	0.826396	0.798906	0.393534	0.457676	1.0187	0.537984	1.78507	0.432997	1.07264	0.833123
TXAM-00903	0.366708	0.26916	1.48303	0.618578	0.855283	0.613873	2.95283	0.692231	1.03322	1.15681	1.2953	0.939003	1.04919	0.821385	4.92956	1.16089	0.642474	1.31808	0.947601	1.38792	0.583076	2.18697	0.432614	1.84659	0.758318	1.46528	0.778075	1.10424	0.96895	1.03217	0.95648	0.858816	0.980976	2.28358	0.890635	1.45846	1.57138	0.726603	0.859398	0.88876	0.819999	0.63225	1.04933	1.02395	1.08922	1.36149	0.588759	1.32628	1.03129
TXAM-00904	1.6532	0.26916	1.22499	0.444408	1.10927	0.613873	0.794187	1.92982	0.982907	1.41123	0.951498	1.64111	0.869931	1.21887	0.944081	0.93456	0.642474	0.88128	0.921302	1.14337	1	0.920114	0.90734	1.16831	1.06866	1.31098	1.51003	0.924274	0.934824	0.998319	0.786347	0.753244	1.05702	0.882744	0.890635	1.28419	1.14513	1.83039	1.21831	0.68884	0.796573	1.68348	1.4357	1.55982	2.3752	1.01676	0.491225	1.25522	0.988443
TXAM-00905	3.37337	0.26916	1.2043	0.876883	0.992762	0.613873	0.696176	3.29201	1.87625	1.58594	1.52363	1.03617	0.842963	0.881819	1.16663	0.369847	0.642474	0.649861	1.03854	0.932878	0.633778	0.687256	1.13182	0.743233	1.14375	1.65516	1.66733	0.946643	1.46081	1.01073	1.35215	1.30992	0.868167	0.181271	0.890635	0.878674	0.780081	0.738096	1.19364	0.898032	1.07904	1.48648	1.3281	1.3216	0.957456	0.662384	0.798015	1.65574	0.936668
TXAM-00906	1.04218	0.26916	0.901963	0.507905	1.27587	1.2795	0.462307	1.45905	1.08621	0.960316	1.12581	1.52071	0.807978	0.947227	0.805943	0.25903	0.642474	0.830384	0.962277	0.784488	1.48969	0.902354	0.536534	1.61516	0.86172	1.29841	1.30685	0.855576	0.847551	0.917678	0.611038	0.872547	1.07458	0.181271	0.890635	1.1013	0.890867	1.20464	1.73519	0.920528	1.27375	1.2114	1.68758	1.0964	1.37725	1.26471	0.930254	1.41485	0.843062
TXAM-00907	1.22836	0.506782	1.03127	0.832337	1.31158	0.911332	1.09986	0.892297	0.797836	1.10827	1.1173	1.10318	1.03245	0.721705	3.95925	1.21699	0.642474	0.73183	0.860585	0.938113	0.336936	1.23017	1.16888	1.014	0.938627	0.865395	1.199	0.783029	1.04277	1.00568	1.17842	0.854917	0.747724	0.181271	0.890635	0.892356	1.20345	0.817254	0.958312	1.14218	0.794953	1.45145	0.822075	0.958449	1.08231	0.894664	1.32858	0.815624	0.864045
TXAM-00908	1.61235	0.26916	0.747772	1.07234	0.847993	0.840544	1.34803	2.0419	2.07723	1.08972	0.984164	0.77111	0.767613	1.67902	1.40911	0.25903	0.927719	0.725012	0.845315	0.852322	1.11828	0.573083	0.9227	1.28382	1.01946	1.10934	1.02609	0.812908	1.27721	0.920721	1.54314	0.973773	0.954595	0.181271	0.890635	0.972971	0.555475	0.850511	1.21343	0.776572	1.03528	0.935266	0.457676	1.1013	1.49272	1.11267	0.456637	0.878339	0.885923
TXAM-00909	0.924937	1.39971	1.1335	0.532363	2.0589	0.770198	1.15876	0.808875	1.19883	1.35187	1.29967	0.931937	0.989095	0.807253	0.428051	0.25903	0.642474	1.01032	0.834219	1.58784	0.336936	0.727016	0.89759	0.891706	1.04933	1.03353	1.27577	1.13047	0.939025	1.11876	1.40964	0.821698	1.0058	0.702445	0.890635	1.36678	0.756383	1.39503	1.06162	1.02467	0.715555	1.38814	0.457676	1.0567	1.43859	0.909806	0.966086	1.38732	0.892364
TXAM-00910	0.957819	0.26916	0.83081	1.20521	0.905407	2.35618	1.16356	0.911554	0.584792	1.58696	0.691188	0.869981	0.668124	1.31141	1.17205	1.1614	1.20332	1.11753	1.02612	1.47369	1.68629	1.52319	0.757143	1.81058	0.694602	0.915077	1.07149	1.10616	0.974297	0.934221	1.42783	0.819663	1.27837	0.967959	0.890635	1.63747	1.22294	1.15174	0.772582	0.683662	0.646248	1.11533	2.02965	0.830001	1.68326	1.76778	0.46059	0.980299	0.991315
TXAM-00911	0.800773	0.26916	0.803122	0.870601	0.9321	0.613873	0.734976	0.755163	1.16442	1.16692	1.15175	0.58958	0.784913	1.19686	0.978863	1.38529	1.02307	0.794257	1.08889	1.02333	0.846936	0.82967	1.10622	1.72901	0.697195	1.24219	0.969948	0.816706	0.966327	0.939273	1.47327	0.736957	1.13901	1.53349	0.890635	1.09397	0.92151	0.849903	0.786841	0.694896	0.632243	1.45862	1.39278	0.959447	1.2684	1.62235	0.186995	0.975444	0.922211
TXAM-00912	2.28462	0.26916	0.69089	0.707313	1.37329	2.32136	0.786937	0.860644	0.932938	1.27991	1.05083	0.874766	1.02514	0.921872	33.2981	0.316094	0.656328	0.912818	0.96952	1.03018	1.70968	1.69793	0.951462	0.812447	1.01349	1.00719	1.10605	0.817095	0.886238	1	0.611038	0.650294	1.00037	0.996674	0.890635	0.950194	1.63453	1.0501	0.922021	0.99977	0.836869	1.12891	1.24133	0.770273	1.72369	0.999486	0.89647	1.07031	0.897602
TXAM-00913	1.3245	1.17254	1.14056	2.85903	0.980392	0.613873	0.887952	0.903934	1.09605	0.207295	1.23467	0.332353	1.00087	1.06834	3.37184	0.976265	1.53078	1.47839	1.80579	0.868669	1.25601	0.942158	0.246101	0.688125	0.648552	0.521013	0.86163	1.03945	1.1169	0.902993	0.749545	0.875305	0.919522	5.58399	0.890635	1.14956	0.877515	0.703659	0.640703	1.13322	1.40227	0.442959	1.4692	0.929215	0.920013	0.753443	1.07858	0.553902	1.13396
TXAM-00914	0.616099	0.26916	0.655093	2.64896	0.714475	0.613873	1.18395	0.593391	1.23907	0.473425	1.01761	0.854251	1.0706	1.01519	36.7746	0.813508	1.12164	0.858949	0.882937	0.869857	0.722704	0.932165	0.771123	0.823286	1.01618	0.702649	0.627881	0.891105	1.2699	0.979911	0.802227	1.15429	1.27778	0.181271	0.890635	0.71196	0.889053	0.581885	0.704839	1.20832	1.07758	0.543169	0.457676	0.949956	0.834147	0.885703	0.889285	0.746365	1.20537
TXAM-00915	1.13864	0.630263	1.00201	1.29359	0.895509	0.613873	0.80731	1.7586	1.21376	0.884865	1	0.99921	1.45203	1.03285	0.47868	0.746967	1.0514	0.898522	1.0867	0.72591	0.900738	0.895184	1.08892	0.662142	0.805472	0.873709	0.973911	1.04492	1.363	1.07442	0.611038	1.01691	0.802561	0.181271	0.890635	0.784952	0.838775	0.792515	0.916573	1.34942	1.03894	0.807439	1	1.14863	0.410126	0.688317	1.3287	0.940415	1.11858
TXAM-00916	1.41227	1.62746	1.26934	1.13963	1.65877	0.613873	0.462307	2.42239	0.376306	1.04338	0.922923	2.13715	1.03236	1.11652	2.56493	1.94373	1.41612	1.45074	1.5157	1.27084	1.34584	2.23241	2.5761	2.33832	0.862993	1.07999	1.17209	1.18882	1.31495	0.780836	0.611038	1.29299	1.08557	0.219315	0.890635	1.61391	1.34001	1.29856	0.383588	1.07093	1.39183	1.24104	1.49024	2.23672	2.01411	1.92435	1.11076	2.54239	1.15501
TXAM-00917	2.4135	1.33697	1.32247	0.97644	0.557296	0.613873	0.462307	4.78857	1.19711	1.13218	1.22977	2.07454	1.26651	1.16953	0.573537	1.3197	0.661239	0.618934	1.02983	0.834194	0.732083	0.764491	2.5951	1.03989	1.3094	0.868276	1.1957	1.11105	1.61183	1.03926	0.611038	1.10962	1.09803	0.666989	0.890635	0.683049	1.00928	1.16063	1.44684	1.09706	1.7558	0.847325	0.457676	1.79063	0.945314	0.881255	0.822433	1.07702	1.1777
TXAM-00918	0.748021	0.26916	1.06931	1.86528	0.6514	0.944604	0.462307	2.37767	1.23707	0.68243	0.752407	1.1852	1.01574	1.08415	6.12211	0.988402	0.907735	0.989683	1.07978	0.769541	0.850035	0.486689	1.14845	0.693143	1.03063	0.678637	0.940408	0.964735	0.872489	0.782983	0.758373	0.806723	1.14142	1.40815	0.890635	0.784172	0.551973	1.5062	0.886551	0.825953	0.968457	1.01152	0.78689	1.69376	0.917562	0.938444	1.09232	0.803463	1.03495
TXAM-00919	0.338771	0.26916	1.00041	1.15313	1.01502	0.613873	0.775301	0.230567	0.290683	0.500833	0.4805	0.790225	0.615979	0.674183	0.730609	1.15274	0.642474	1.16517	0.808952	0.806177	0.738724	1.44419	0.359906	0.986	0.53988	0.531385	0.700412	0.792604	0.708321	0.791253	0.611038	0.810633	1.14219	0.181271	0.890635	1.14009	1.08561	0.983395	1.12014	0.971447	0.983009	0.648696	0.457676	0.917811	0.868761	1.19905	1.14314	0.724753	0.798189
TXAM-00920	0.407362	0.26916	0.636616	0.854949	1.33602	1.77414	2.42644	0.230567	0.420764	0.489237	0.222838	0.913361	2.35058	1.00133	1.37831	3.4301	0.642474	1.60725	1.17123	1.13349	1.08699	2.36817	0.912437	2.02102	1.26667	0.971242	0.449368	1.23643	1.02014	0.875567	0.619887	1.22333	0.879021	0.766114	0.890635	1.34445	1.76707	1.07083	0.689341	0.655486	1.3919	0.440906	0.98213	0.946128	0.499702	2.33442	0.641063	2.43555	0.968594
TXAM-00921	0.352223	0.26916	1.5957	1.30331	0.754693	1.0554	4.33392	0.230567	0.62629	0.772121	0.308784	0.437446	1.29082	0.977016	3.47543	0.784665	0.642474	1.50901	1.33033	1.25101	0.7727	1.71615	0.392957	1.11895	1.06851	1.3702	0.471171	1.04557	1.2724	1.09892	1.03263	0.964038	0.794218	1.15225	0.890635	1.22245	1.29748	0.589798	0.72444	1.1293	0.836425	0.572103	0.457676	0.974096	0.849142	1.29818	1.00875	0.534038	1.0363
TXAM-00922	0.590489	0.26916	1.23365	0.482578	1.24754	0.613873	0.996564	1	0.545173	1.14482	0.971527	1.33	1.03541	1.09526	0.954414	0.978959	0.642474	1.20827	0.998788	1.53011	0.914056	1.05906	1.04413	1.1372	1.00141	1.22955	1.31525	1.08751	0.959257	1.04708	0.900915	0.874254	1.04969	1.05831	0.890635	1.36357	1.10974	1.99684	1.08962	0.728184	0.697739	1.5616	0.457676	1.56512	1.66912	1.02089	1.63219	1.40367	0.938437
TXAM-00923	1.2126	0.422665	0.937142	0.518623	1.23351	0.613873	0.493681	1.54317	1.14151	1.49562	0.694855	1.33414	0.645077	1.16554	0.278909	1.21085	0.642474	0.776491	0.957177	0.815123	0.957906	0.606696	0.907007	0.983354	0.713834	0.984702	1.34222	0.854086	0.991637	0.896668	1.42628	0.879032	1.20044	1.30051	0.890635	1.00148	0.663251	0.912266	1.11513	0.764081	0.79486	1.2831	0.946529	1.30587	1.17367	0.99867	1.6446	1.0153	0.760777
TXAM-00924	1.09029	0.26916	0.900794	0.931879	1.12426	0.613873	1.10941	1.25276	1.35751	1.16264	1.25719	1.84922	1.06246	0.928762	0.53645	0.757051	0.642474	0.844709	0.935799	0.642724	0.806416	0.856913	1.34284	0.656186	1.10658	2.18247	1.35199	1.06834	0.978233	0.961038	0.705059	1.31472	1.04337	0.181271	0.890635	0.902161	0.902972	1.05331	1.07814	0.986736	0.995188	1.44072	0.698235	1.07954	0.675231	0.568921	1.42336	1.38622	1.00177
TXAM-00925	0.422387	0.26916	1.07861	1.03001	0.830789	0.884532	2.14155	0.771679	0.588644	0.934971	0.692072	0.936596	0.852523	0.567198	2.3582	0.929539	0.642474	0.940009	0.71956	0.877597	0.336936	1.51681	0.52069	1.06426	1.16519	0.991574	0.766503	1.05953	0.866779	1.02568	0.611038	1.25688	0.817312	0.181271	0.890635	0.804117	1.0535	1.0166	1.12341	1.28835	1.14982	0.939504	0.457676	0.74395	0.368092	0.801753	0.998532	1.00461	0.933961
TXAM-00926	0.637774	1.44215	1.12931	1.8608	1.02904	0.613873	4.37466	0.269022	0.687025	0.615177	0.918084	0.484706	1.2089	0.692689	2.92785	0.25903	1.0641	1.30432	1.17083	1.18161	0.865285	1.26322	0.175186	0.942491	1.03533	0.740024	0.781684	1.34089	1.11435	1.1116	0.967452	1.4156	0.772407	0.419873	0.890635	1.17775	1.10197	0.58561	1.03773	1.04731	1.40524	0.417594	0.847898	0.952108	0.76519	0.985179	0.898063	0.969995	1.01063
TXAM-00927	0.503156	0.769518	1.33997	1.28126	0.961565	0.613873	2.5416	0.230567	0.444178	0.55998	0.742677	0.789481	1.09751	1.33428	4.33453	2.36878	0.642474	1.19602	1.03079	1.35468	1.42447	1.83001	0.864125	1.30876	0.998589	0.875179	0.526218	0.985229	1.56304	1.07855	0.957914	1.17493	1.0864	1.69239	0.890635	1.35736	1.43873	0.884192	0.83258	0.91485	1.30163	0.407504	0.457676	0.970808	1.22319	1.38676	0.827253	0.854549	1.05118
TXAM-00928	1.48636	2.27484	1.19707	0.626806	2.35585	0.659235	0.462307	2.42689	0.694912	1.56065	0.882071	1.67414	1.08835	1.27335	0.933801	1.06243	0.657925	0.899461	0.763287	1.30881	0.336936	1.09287	1.07231	1.35841	1.87253	1.29183	1.58522	1.07398	0.959451	1.05105	0.611038	1.15488	1.10746	0.181271	0.890635	1.16715	1.19834	2.69506	2.14103	0.696772	0.894784	1.58888	0.9786	1.528	2.05419	1.91537	1.5389	1.67169	0.967552
TXAM-00929	1.88688	0.26916	1.14304	0.629157	0.850261	0.613873	0.972669	2.44209	0.931135	1.4787	1.0969	2.11446	0.938676	1.02364	0.743949	0.848485	0.702731	0.773217	0.907763	0.957055	0.651628	0.880055	1.2334	0.695984	1.37671	1.40624	1.23722	0.946425	1.17478	0.981876	0.790637	0.983094	0.747556	0.181271	0.890635	0.94826	0.926912	1.04488	1.42569	0.937529	1.46966	0.900337	0.902717	1.25612	0.288356	0.800102	1.08836	1.98298	0.951842
TXAM-00930	1.45904	0.26916	1.15387	0.9475	0.868054	0.613873	1.37526	1.81199	1.10676	1.56263	1.16007	1.26052	0.979623	0.895975	0.433211	0.516172	0.642474	0.765877	0.822284	0.902554	0.977975	1.24778	1.05916	0.801031	0.891536	1.65364	0.940958	0.982509	1.05035	1.06665	0.611038	1.06666	0.917059	0.895703	0.890635	0.8109	1.07753	1.27002	1.21775	1.07415	1.24833	0.776915	0.79875	0.949577	0.525801	0.779982	1.18272	1.35449	0.852092
TXAM-00931	1.18532	0.26916	0.876673	0.835249	1.29583	2.00515	1.00344	1.6257	1.46563	1.63667	1.11499	0.778968	1.1109	1.28576	0.886002	1.35676	0.642474	0.986878	1.01655	1.06649	2.09015	1.01545	1.69069	1.17304	0.961271	0.991411	1.24939	0.817052	1.04087	0.952279	0.955379	0.962723	0.999631	0.181271	0.890635	0.861089	0.990717	1.03688	0.916556	1.05788	1.0773	1.68871	0.59169	0.960282	1.16923	1.24519	0.999093	0.927609	0.982602
TXAM-00932	0.529871	0.26916	0.96837	1.16673	0.807792	0.839019	1.03255	0.740566	0.561697	0.7168	0.371912	0.850906	0.626392	0.695614	0.561036	0.25903	0.642474	1.44548	1.034	1.59179	1.06902	1.09275	0.740878	0.731907	1.26132	0.992806	0.903915	1.14948	0.884597	1.049	0.830081	0.874837	0.957192	0.181271	1.87937	1.08655	0.849568	1.41147	1.05422	1.03578	0.848001	0.811885	0.457676	0.761883	1.59366	0.569216	1.04884	0.856069	1.11453
TXAM-00933	1.30134	0.958716	1.06031	0.698078	0.954435	2.39172	1.08367	1.18465	0.832535	1.16782	0.883193	1.33063	1.17357	1.69297	0.734474	3.29418	1.19038	1.1022	1.33384	1.24658	1.19805	0.726767	1.63977	1.50109	0.991729	1.13197	1.16831	1.19469	1.26826	1.02787	1.17947	1.06336	0.842553	1.287	0.890635	1.18599	0.929828	1.06292	0.947653	0.853886	0.729688	1.28875	1.21136	1.07315	0.647696	1.64485	0.972867	1.12152	0.998229
TXAM-00934	0.767278	0.26916	0.974694	0.473319	1.3209	0.910429	0.574056	0.825023	0.471347	1.27007	1.09132	1.62941	1.12357	1.0649	1.14071	1.40845	1.24471	1.06292	1.02002	1.43762	1.21415	0.911757	1.94078	0.919871	1.12115	1.27987	1.20487	1.15618	1.06249	1.05316	1.1689	0.738159	1.46603	1.88799	0.890635	1.11133	1.13259	1.73963	0.955204	0.79849	0.8019	1.55722	0.818643	0.981297	1.55171	0.863391	1.20161	1.27301	1.01846
TXAM-00935	1.09005	0.26916	1.0464	0.417745	1.41204	1.41574	0.769523	0.641126	0.656684	1.14058	1.01979	0.992272	0.936658	1.34128	0.796435	1.77283	0.642474	1.04933	1.09199	1.33619	1.10211	0.841731	1.22804	1.51295	0.89113	1.45589	1.37914	1.05534	1.00998	1.01529	1.42721	0.653469	1.11606	1.16549	0.890635	1.07926	1.04604	1.30386	1.01506	0.798199	0.81891	1.38828	0.457676	0.931878	0.860314	1.93327	1.24986	0.87306	1.0688
TXAM-00936	0.740884	0.26916	0.852099	0.714226	1.26672	0.902934	0.919488	0.712311	0.448975	1.03968	1.44158	1.03523	0.915021	0.914658	2.91427	1.34052	0.703085	1.36101	1.00121	1.30838	1.11373	1.63741	0.792576	1.48521	0.875671	1.60238	1.22078	1.01101	0.753058	0.990135	1.18182	0.75856	1.07844	1.82834	0.890635	1.2634	1.381	0.812501	1.04624	0.830109	0.875761	1.07933	0.900298	1.35399	1.2166	1.88122	1.35927	0.883683	1.18664
TXAM-00937	0.503645	0.26916	0.900396	1.34274	0.863754	1.44886	0.896437	0.37076	0.622853	0.701662	0.908386	0.528949	1.05869	1.06355	0.50145	1.0447	0.642474	0.983202	0.822529	1.16784	1.28301	0.734322	0.984831	0.809647	0.745002	0.854459	0.765978	1.03605	0.980149	1.07403	0.673371	0.980093	1.01193	0.64164	0.890635	0.977171	0.752544	0.719029	0.69291	1.08316	0.709596	1.16407	0.457676	0.723451	0.517328	0.847809	1.2379	0.643814	0.909769
TXAM-00938	0.647673	2.71057	1.03828	1.28803	1.93166	0.613873	4.95448	0.361686	0.462606	0.795085	0.887854	0.860449	1.26303	0.98124	13.3378	1.19034	0.642474	1.41817	1.35924	1.26033	1.87966	1.79803	0.570711	1.34958	1.69078	1.0294	0.846343	1.24768	0.912312	1.02163	2.66779	1.16493	0.838472	0.890508	0.890635	0.939247	2.0379	0.747644	1.02835	1.16746	1.10359	1.15218	0.925803	0.916703	0.72388	1.35007	1.25054	0.744357	1.09482
TXAM-00939	0.49077	1	1.00987	0.935264	1.00724	0.613873	0.783786	1.49935	0.317689	1.45622	0.959229	2.30194	0.872494	0.679924	0.691712	0.559939	0.642474	1.25217	0.8043	1.46672	0.656975	0.856279	1.28822	0.778507	1.21645	1.23247	0.942791	1.13113	0.842377	0.780836	0.611038	1.11103	1.0903	0.181271	0.954263	1.14744	0.869471	1.52183	0.458108	0.973399	1.28684	1.17621	0.834788	1.74091	1.5971	0.827044	1.49321	1.58585	1.08766
TXAM-00940	0.746491	0.26916	0.889657	0.424458	1.27215	0.613873	1.14244	0.65926	0.480053	1.41859	1.21711	1.22513	1.18217	1.06528	0.609445	1.24154	0.642474	1.15878	1.07924	1.36433	1.20535	1.23016	1.47968	1.0676	0.953588	1.88156	1.26932	1.25482	1.01424	0.966999	1.19737	0.89589	1.04932	0.979732	0.890635	0.982992	1.39014	1.52317	1.03667	1.00023	0.872646	1.43888	0.457676	0.890813	1.54444	1.16153	1.00091	0.980298	0.967081
TXAM-00941	0.903855	0.26916	0.999586	0.497665	0.936706	0.613873	0.754543	1.09222	0.996107	1.06499	1.03618	1.30863	0.96697	0.998674	6.0371	0.614958	0.642474	1.09774	1.08951	1.54688	1.21675	0.758025	1.56716	1.02641	0.883482	1.227	1.41976	1.03114	1.04866	1.00867	1.62014	0.778288	1.37372	0.181271	0.890635	1.18603	0.888517	0.957465	0.915334	0.799025	0.940986	1.59595	0.457676	1.30239	0.633884	1.02885	1.64783	1.04929	1.01805
TXAM-00942	0.776924	0.26916	0.98917	0.845398	1.0235	0.613873	0.829784	0.50877	0.529513	0.725554	0.355897	0.611443	1.28251	0.928975	0.509873	1.0116	0.642474	1.23861	1.14615	1.17192	0.336936	0.658209	1.58155	1.01633	0.658362	0.880999	1.12377	0.925513	1.0417	0.961467	1.23904	0.943909	0.971688	0.601116	0.890635	1.26684	0.816262	0.820843	0.803935	1.02269	0.686894	1.91036	0.958409	0.915278	1.11032	1.04313	1.38186	0.898331	0.846459
[truncated: 896 more columns]

## Sheet: Log Transformed Data
PARENT_SAMPLE_NAME	35	49	50	55	62	71	73	92	93	98	106	111	112	132	136	143	144	171	172	173	179	180	182	189	192	194	197	207	208	209	211	212	215	216	218	219	229	231	232	233	234	240	241	244	249	250	252	254	266
TXAM-00889	0.50109	-0.141101	-0.166467	1.04768	0.0116675	-0.487968	0.0393015	-0.263718	0.483461	-0.99775	0.0648346	-0.129722	0.180675	-0.437214	0.399789	-1.35081	-0.44243	0.225904	0.125262	-0.155501	0.24539	-0.0481767	-0.2985	-0.200214	-0.0816664	-0.432	-0.469855	-0.321331	-0.168278	-0.166883	-0.0575595	0.10277	-0.169567	0.538361	-0.11582	-0.0741372	-0.280562	-0.199464	-0.368225	0.0466838	0.172753	-0.537164	-0.781595	-0.02933	-0.478	-0.135834	-0.393413	-0.244919	0.040756
TXAM-00890	-0.247259	-1.31245	-0.310233	0.933869	0.19657	-0.487968	0.189232	-0.0450256	0.460135	-0.789217	-0.164697	0.0806319	-0.468685	-0.602318	2.94064	-0.852845	-0.44243	0.150168	-0.0569619	-0.323526	0.0553872	0.618752	0.0153596	-0.147303	0.150299	-0.24745	-0.771965	-0.309248	-0.333746	-0.115886	-0.492597	0.132458	-0.0852833	-0.505807	-0.11582	-0.0721182	0.15885	-0.201146	-0.133505	0.268996	0.713913	-1.33599	-0.0272827	-0.0723899	-0.599817	-0.26336	-0.257168	-0.410904	0.0653
TXAM-00891	0.89414	-0.0999865	-0.149602	0.274957	-0.0649314	-0.487968	-0.771526	1.09437	0.270202	-0.549025	-0.132333	0.174303	0.15637	-0.431685	-0.103546	-1.35081	-0.348133	-0.0299738	-0.0515501	0.176742	-0.0977501	-0.0761196	-0.178487	-0.492864	0.251429	0.185621	0.0627165	-0.141361	-0.0251815	0.00292382	-0.0348527	0.0525991	-0.274291	-0.000276137	-0.11582	-0.0681983	-0.147319	-0.130637	-0.160513	0.155511	0.00480026	0.0157557	-0.781595	0.622664	0.0786565	-0.304241	0.0707844	0.200291	0.0660265
TXAM-00892	0.940256	0.99271	0.605177	0.286323	0.745982	-0.487968	-0.616904	1.67834	-0.0162106	-0.285932	-0.134092	1.3633	0.484199	-0.050181	-1.25077	0.42367	0.545389	0.103414	0.340664	-0.0236076	0.819402	0.75732	1.34077	0.961379	0.419596	-0.150306	0.0503815	-0.210917	-0.425194	0.0532705	0.188342	0.286773	-0.181089	-1.70776	-0.11582	0.348725	0.291514	0.153724	-0.0151729	0.214796	0.377734	-0.0115871	0.762512	0.895702	0.186303	0.501204	-0.794675	1.58331	0.171538
TXAM-00893	0.961783	0.113809	0.281397	-0.00352801	-0.430891	-0.487968	-0.771526	1.55674	0.383262	0.123499	0.0315893	0.910039	-0.205222	0.154126	1.64847	-1.35081	-0.0233425	-0.361342	0.195747	-0.190726	-0.234088	-0.461023	0.768854	0.0726414	0.122245	-0.234503	0.198929	-0.159487	0.345517	-0.0620058	0.0915598	0.0409695	0.20721	0	-0.11582	-0.00148339	-0.349256	0.247025	0.296853	-0.0595639	0.427967	-0.227487	-0.781595	0.648536	0.694084	0.0339735	-0.320401	0.144499	0.155856
TXAM-00894	0.19997	-1.31245	-0.129539	0.0035156	-0.711387	-0.487968	-0.771526	0.553429	0.003885	-0.172623	-0.0668956	-0.185416	-0.0137215	-0.609063	1.2682	-1.35081	-0.44243	0.198493	-0.0589801	-0.195646	-1.08786	-0.000755617	0.0150554	-0.105337	0.345358	0.32973	-0.0265752	0.089379	-0.425194	-0.24739	-0.492597	-0.04601	-0.378197	-1.70776	-0.11582	-0.0118138	0.0742173	0.484566	0.475209	-0.0305435	0.727413	-0.441003	0.0270601	0.361281	-0.461342	-0.16435	-0.855983	0.374685	-0.00698081
TXAM-00895	0.0676141	0.184212	0.0186277	1.01045	0.237046	0.571573	-0.025523	-0.208361	-0.0727135	-0.42561	0.159641	-0.373292	0.257923	-0.485594	-0.39602	-1.02143	-0.44243	0.194887	-0.0130697	0.122184	0.434487	0.535024	-0.633893	-0.165183	-0.138565	-0.481985	-0.407395	0.0121806	-0.129825	-0.0548027	-0.0466884	0.226171	-0.110815	0.931821	-0.11582	-0.130201	0.0804246	0.0216171	-0.216817	0.143346	-0.0650857	-0.191463	0.12936	-0.320179	-0.157602	-0.144781	0.112582	0.191609	0.0440491
TXAM-00896	-0.133437	-0.499334	-0.0368392	0.81426	0.106503	-0.487968	0.407521	-0.398439	0.0205508	-0.672606	-0.211823	-0.22667	-0.569272	-0.715671	0.0209164	-1.35081	-0.44243	0.0997346	-0.174577	-0.0472736	-0.189273	0.750034	-1.12738	-0.253246	-0.250166	-0.0811993	-0.592471	-0.116525	-0.331277	0.0315059	-0.369989	0.085887	-0.148513	0.179278	-0.11582	-0.158701	0.338149	-0.269801	-0.224157	0.153478	0.243216	-0.960983	0.0304903	-0.197822	-0.851895	-0.260795	-0.150972	-0.732982	-0.0727223
TXAM-00897	0.375313	-0.503807	-0.13311	0.567382	-0.166081	-0.487968	0.171791	0.569328	0.469603	-0.0541718	0.291758	0.000789657	-0.0366887	0.307261	-1.65755	-0.357464	-0.44243	-0.508414	-0.179149	-0.628892	0.0398606	-0.42966	0.624083	-0.0379935	-0.181258	-0.196235	-0.169351	-0.234332	0.601954	-0.24739	0	0.194814	-0.10761	-1.70776	-0.11582	-0.298653	-0.522341	-0.404749	0.116095	0.321928	0.376684	-0.48852	0.175472	-0.0789775	-0.022413	0.0146697	0.108062	-0.286609	0.0145338
TXAM-00898	2.05822	0.710631	0.32655	0.198986	0.164885	-0.487968	-0.318084	2.43062	0.432361	-0.220944	0.472744	0.271198	-0.0298517	0.172254	-0.0279669	0.027764	0.257379	-0.194083	0.170254	-0.169535	0.626664	0.64564	2.05246	0.801079	0.313122	-0.0291623	0.0673556	0.0283647	-0.425194	0.00383398	0.613661	0.249544	0.19986	-1.70776	-0.11582	0.356267	0.215218	0.114969	0.906084	0.068131	0.941	-0.538935	0.987129	0.596925	0.279319	0.587323	-1.44869	1.02374	-0.0130195
TXAM-00899	0.572761	-1.31245	-0.0193886	0.298728	-0.590729	-0.448767	-0.573891	0.735897	0.235603	0.575073	0.199356	0.517579	-0.000869448	0.118368	2.72212	-0.382005	-0.44243	-0.626368	0.0271192	-0.397206	-0.462227	0.0108897	0.305454	-0.226473	0.158306	0.262023	-0.18407	-0.0110724	0.530419	0.0612774	0.5938	0.172363	0.125964	-1.70776	-0.11582	-0.371885	-0.0314055	-0.156574	0.319618	0.0565726	0.401321	-0.266977	-0.781595	0.326091	0.323636	-0.311587	0.0125818	-0.0443811	0.143351
TXAM-00900	-0.471878	-1.31245	-0.00210303	0.626215	-0.551976	-0.487968	-0.362685	0.0799897	0.164973	-0.450744	0.0424	0.0362145	-0.226722	-0.267847	3.36521	-0.60469	-0.238621	-0.0449669	-0.126096	-0.0542985	-0.24637	0.000755047	-0.798455	-0.0215841	-0.111011	-0.347204	-0.0553489	-0.256197	-0.0240043	-0.0633143	-0.202256	0.250029	-0.0848043	-1.70776	-0.11582	-0.0803589	-0.0779186	-0.0202231	0.0500192	0.0449554	-0.151289	0.208986	0.102532	0.233664	0.0219216	0.000514303	-0.0825623	-0.130119	0.0178423
TXAM-00901	-0.294648	-1.31245	-0.234343	-0.195746	-0.158533	-0.487968	0.494201	-0.198973	0.341671	-0.66843	-1.50131	-0.198438	-0.471074	-0.417697	-1.2277	-1.35081	-0.44243	-0.208062	-0.129395	-0.156669	-0.485845	0.0204083	-0.635028	-0.0756931	-0.356994	0.171653	-0.292878	-0.159849	0.00832839	-0.141626	-0.358611	0.205652	-0.332006	-1.70776	-0.11582	-0.259422	-0.154053	-0.086058	-0.473302	-0.0458496	-0.0336853	-0.209862	-0.781595	-0.558215	-0.939188	-0.4084	-0.0359832	-0.0046174	-0.113714
TXAM-00902	-0.287588	-0.453091	-0.0243291	0.243895	-0.28477	0.396346	-0.771526	-0.596058	0.299253	-1.16396	-0.179198	-0.140865	-0.285957	0.666961	1.74828	-0.407277	-0.44243	-0.524484	-0.491619	-0.52775	-0.0373084	-0.448599	-0.756768	0.479943	-0.303653	-0.908981	-0.768708	-0.63828	0.484452	-0.111316	0.115103	-0.124004	0.0024697	0.372147	0.0447215	0.11347	-0.556453	-0.345261	0.0274129	-0.190681	-0.224512	-0.932588	-0.781595	0.0185304	-0.619926	0.579459	-0.837025	0.0701222	-0.182574
TXAM-00903	-1.00319	-1.31245	0.394084	-0.480332	-0.156323	-0.487968	1.08276	-0.367836	0.0326821	0.145664	0.25874	-0.0629364	0.0480182	-0.196763	1.59525	0.149183	-0.44243	0.276174	-0.0538214	0.327809	-0.539438	0.782517	-0.83791	0.613339	-0.276652	0.382048	-0.250933	0.0991556	-0.031542	0.0316677	-0.0444957	-0.1522	-0.0192073	0.825744	-0.11582	0.377378	0.451956	-0.319375	-0.151523	-0.117929	-0.198452	-0.458471	0.0481477	0.0236632	0.0854627	0.308578	-0.529739	0.282374	0.0308085
TXAM-00904	0.502711	-1.31245	0.202931	-0.811012	0.103706	-0.487968	-0.230436	0.657424	-0.0172407	0.344465	-0.0497175	0.495375	-0.139341	0.197925	-0.0575433	-0.0676791	-0.44243	-0.12638	-0.0819675	0.133982	0	-0.0832573	-0.0972376	0.155557	0.0664014	0.270775	0.412129	-0.0787468	-0.0673973	-0.00168232	-0.240357	-0.283367	0.0554511	-0.12472	-0.11582	0.250127	0.135516	0.60453	0.197469	-0.372747	-0.227437	0.520864	0.361653	0.444573	0.865083	0.0166242	-0.710853	0.22731	-0.0116245
TXAM-00905	1.21591	-1.31245	0.185897	-0.131382	-0.00726391	-0.487968	-0.362153	1.1915	0.629273	0.461177	0.421095	0.0355346	-0.170832	-0.125768	0.154122	-0.994667	-0.44243	-0.430997	0.0378122	-0.0694807	-0.456057	-0.375048	0.123826	-0.296745	0.134313	0.5039	0.511222	-0.0548331	0.378993	0.0106769	0.301698	0.269966	-0.141372	-1.70776	-0.11582	-0.129341	-0.248358	-0.303682	0.177003	-0.10755	0.0760742	0.396412	0.283752	0.278844	-0.043475	-0.41191	-0.225628	0.504245	-0.0654267
TXAM-00906	0.0413158	-1.31245	-0.103182	-0.677462	0.243632	0.246469	-0.771526	0.377785	0.0826959	-0.0404932	0.118499	0.419176	-0.213221	-0.0542164	-0.215742	-1.35081	-0.44243	-0.185867	-0.038453	-0.242724	0.398566	-0.102748	-0.622625	0.479433	-0.148825	0.261142	0.267618	-0.15598	-0.165404	-0.0859085	-0.492597	-0.136339	0.0719321	-1.70776	-0.11582	0.0964956	-0.115561	0.18618	0.551115	-0.082808	0.241964	0.191776	0.523298	0.092031	0.320092	0.234841	-0.0722977	0.347025	-0.170715
TXAM-00907	0.205679	-0.679674	0.0307911	-0.183517	0.271235	-0.0928479	0.0951868	-0.113956	-0.225852	0.102797	0.110918	0.0982005	0.0319371	-0.326139	1.37605	0.196377	-0.44243	-0.312206	-0.150143	-0.0638848	-1.08786	0.207152	0.156047	0.0139029	-0.0633374	-0.144569	0.181484	-0.244586	0.0418812	0.00566876	0.164175	-0.156751	-0.290721	-1.70776	-0.11582	-0.11389	0.185192	-0.201806	-0.0425815	0.132934	-0.229472	0.372564	-0.195924	-0.0424388	0.0790992	-0.111307	0.284112	-0.203802	-0.146131
TXAM-00908	0.477692	-1.31245	-0.290658	0.0698405	-0.164883	-0.173706	0.298641	0.713883	0.731034	0.0859242	-0.0159626	-0.259925	-0.26447	0.518213	0.34296	-1.35081	-0.0750265	-0.321567	-0.168045	-0.15979	0.111793	-0.556724	-0.0804509	0.249843	0.0192703	0.103763	0.0257544	-0.207138	0.244678	-0.0825977	0.433817	-0.0265773	-0.0464682	-1.70776	-0.11582	-0.0274008	-0.587932	-0.161919	0.193449	-0.252866	0.0346719	-0.0669242	-0.781595	0.0964935	0.400599	0.106758	-0.783867	-0.129723	-0.121125
TXAM-00909	-0.0780297	0.336263	0.125314	-0.630429	0.72217	-0.261108	0.147354	-0.212111	0.181348	0.301489	0.26211	-0.0704905	-0.0109653	-0.214118	-0.848513	-1.35081	-0.44243	0.0102641	-0.18126	0.462372	-1.08786	-0.318806	-0.108042	-0.114619	0.0481506	0.0329773	0.24355	0.122631	-0.0629132	0.112223	0.343331	-0.196382	0.00577874	-0.353189	-0.11582	0.312461	-0.279207	0.332913	0.0597993	0.0243682	-0.334697	0.327966	-0.781595	0.0551546	0.363666	-0.0945244	-0.0345028	0.327377	-0.113881
TXAM-00910	-0.0430966	-1.31245	-0.185354	0.186651	-0.0993706	0.85704	0.151482	-0.0926041	-0.536499	0.461821	-0.369343	-0.139283	-0.403281	0.271104	0.158753	0.149627	0.185084	0.111118	0.0257861	0.387772	0.522531	0.420805	-0.278203	0.593646	-0.364416	-0.0887472	0.0690531	0.100895	-0.0260387	-0.0680422	0.356156	-0.198862	0.245585	-0.0325658	-0.11582	0.493151	0.201254	0.14127	-0.258017	-0.380291	-0.436572	0.109148	0.707864	-0.186328	0.520732	0.569726	-0.775246	-0.0198981	-0.00872295
TXAM-00911	-0.222178	-1.31245	-0.219249	-0.138572	-0.0703156	-0.487968	-0.307917	-0.280821	0.152225	0.154364	0.141286	-0.528344	-0.242182	0.179702	-0.0213632	0.325911	0.0228101	-0.230348	0.0851611	0.0230631	-0.16613	-0.186727	0.100949	0.547552	-0.36069	0.216879	-0.0305126	-0.202477	-0.0342535	-0.0626495	0.387483	-0.305225	0.130162	0.427546	-0.11582	0.0898128	-0.0817417	-0.162633	-0.239729	-0.363993	-0.458482	0.377491	0.331302	-0.0413984	0.237759	0.483878	-1.67667	-0.0248626	-0.0809817
TXAM-00912	0.8262	-1.31245	-0.369775	-0.346283	0.317207	0.842153	-0.239607	-0.150074	-0.0694163	0.246786	0.0495838	-0.133799	0.0248285	-0.0813494	3.5055	-1.15171	-0.421094	-0.0912192	-0.0309541	0.0297381	0.536307	0.529413	-0.0497558	-0.207704	0.0134009	0.00716837	0.100795	-0.202	-0.12077	0	-0.492597	-0.430331	0.000368576	-0.0033311	-0.11582	-0.0510891	0.491356	0.0488881	-0.0811868	-0.000229767	-0.178088	0.121251	0.216186	-0.26101	0.544465	-0.000514568	-0.109291	0.067945	-0.108029
TXAM-00913	0.281038	0.159169	0.131516	1.05048	-0.0198033	-0.487968	-0.118838	-0.100999	0.0917114	-1.57361	0.210806	-1.10156	0.000868692	0.0661082	1.21546	-0.0240216	0.425779	0.390956	0.590997	-0.140794	0.227943	-0.0595827	-1.40201	-0.373785	-0.433014	-0.65198	-0.148929	0.0386892	0.110557	-0.10204	-0.288288	-0.133183	-0.083901	1.7199	-0.11582	0.139382	-0.130661	-0.351461	-0.445189	0.12506	0.338093	-0.814279	0.384717	-0.0734146	-0.0833679	-0.283102	0.0756485	-0.590768	0.125712
TXAM-00914	-0.484347	-1.31245	-0.422979	0.974166	-0.336208	-0.487968	0.168853	-0.521901	0.214363	-0.747761	0.0174581	-0.15753	0.0682222	0.0150777	3.60481	-0.206399	0.114788	-0.152046	-0.124501	-0.139427	-0.324756	-0.070246	-0.259907	-0.194452	0.0160496	-0.352898	-0.465404	-0.115293	0.238935	-0.0202936	-0.220363	0.143487	0.245123	-1.70776	-0.11582	-0.339733	-0.117598	-0.541482	-0.349786	0.189231	0.0747154	-0.610335	-0.781595	-0.0513393	-0.181346	-0.121373	-0.117338	-0.292541	0.186788
TXAM-00915	0.129834	-0.461618	0.00200793	0.257422	-0.110363	-0.487968	-0.214047	0.564516	0.19372	-0.12232	0	-0.000790281	0.37296	0.0323264	-0.736722	-0.291735	0.0501249	-0.107004	0.0831495	-0.32033	-0.104541	-0.110726	0.0851856	-0.412276	-0.216327	-0.135008	-0.0264353	0.0439413	0.309685	0.0717781	-0.492597	0.0167651	-0.219948	-1.70776	-0.11582	-0.242133	-0.175813	-0.232544	-0.0871131	0.299673	0.0382043	-0.213888	0	0.138568	-0.891292	-0.373506	0.2842	-0.0614337	0.112057
TXAM-00916	0.3452	0.487018	0.238497	0.130708	0.506075	-0.487968	-0.771526	0.884754	-0.977353	0.0424633	-0.0802099	0.759475	0.0318442	0.110219	0.94193	0.664608	0.347922	0.372072	0.415876	0.239682	0.297016	0.803082	0.946279	0.849434	-0.147349	0.0769553	0.158787	0.172957	0.273802	-0.24739	-0.492597	0.256958	0.0821054	-1.51725	-0.11582	0.478659	0.292675	0.261253	-0.958187	0.0685242	0.330623	0.215948	0.398939	0.805011	0.700175	0.654587	0.105047	0.933103	0.144112
TXAM-00917	0.881077	0.290405	0.279504	-0.0238423	-0.584659	-0.487968	-0.771526	1.56623	0.179906	0.124141	0.20683	0.729737	0.236269	0.156602	-0.555932	0.277406	-0.413639	-0.479756	0.0293897	-0.181289	-0.311861	-0.268545	0.953623	0.0391188	0.269571	-0.141245	0.178734	0.105306	0.477372	0.0385086	-0.492597	0.104021	0.0935216	-0.404982	-0.11582	-0.381189	0.00924024	0.14896	0.369384	0.0926325	0.562925	-0.165671	-0.781595	0.582565	-0.0562376	-0.126408	-0.195489	0.0741938	0.163564
TXAM-00918	-0.290325	-1.31245	0.0670108	0.62341	-0.428631	-0.0569896	-0.771526	0.86612	0.212749	-0.382095	-0.284478	0.169911	0.0156156	0.0807933	1.81191	-0.011666	-0.0968024	-0.0103706	0.0767593	-0.261961	-0.162477	-0.720129	0.138412	-0.366519	0.0301658	-0.387668	-0.0614417	-0.0359019	-0.136405	-0.244644	-0.27658	-0.214775	0.132275	0.34228	-0.11582	-0.243127	-0.594256	0.409589	-0.120416	-0.191218	-0.0320511	0.0114544	-0.239667	0.526951	-0.0860354	-0.0635323	0.0883084	-0.218825	0.0343526
TXAM-00919	-1.08243	-1.31245	0.000413929	0.142476	0.0149062	-0.487968	-0.254504	-1.46721	-1.23552	-0.691482	-0.732928	-0.235437	-0.484542	-0.394253	-0.313877	0.142145	-0.44243	0.152869	-0.212016	-0.215452	-0.302831	0.367549	-1.02191	-0.0140989	-0.616408	-0.632269	-0.356087	-0.232432	-0.344858	-0.234138	-0.492597	-0.20994	0.132952	-1.70776	-0.11582	0.131104	0.0821409	-0.0167439	0.113454	-0.0289687	-0.0171367	-0.43279	-0.781595	-0.0857633	-0.140687	0.181531	0.133783	-0.321924	-0.22541
TXAM-00920	-0.898052	-1.31245	-0.451589	-0.156714	0.289698	0.573316	0.886424	-1.46721	-0.865684	-0.714908	-1.50131	-0.0906237	0.854664	0.00132556	0.320862	1.23259	-0.44243	0.474522	0.158051	0.1253	0.0834167	0.862119	-0.0916364	0.7036	0.236389	-0.0291793	-0.799914	0.212225	0.0199353	-0.132884	-0.478219	0.201579	-0.128946	-0.266425	-0.11582	0.295983	0.569321	0.0684326	-0.37202	-0.422378	0.330668	-0.818923	-0.0180315	-0.0553773	-0.693744	0.847765	-0.444627	0.890172	-0.03191
TXAM-00921	-1.04349	-1.31245	0.467314	0.26491	-0.281444	0.0539162	1.46647	-1.46721	-0.467942	-0.258614	-1.17511	-0.826801	0.255275	-0.0232524	1.24572	-0.242498	-0.44243	0.411457	0.285426	0.223952	-0.257864	0.540082	-0.934055	0.11239	0.0662647	0.31496	-0.752534	0.044559	0.240906	0.0943246	0.0321051	-0.0366245	-0.230397	0.141714	-0.11582	0.200857	0.260424	-0.527976	-0.322357	0.121597	-0.178619	-0.558437	-0.781595	-0.0262454	-0.163529	0.260962	0.00870722	-0.627289	0.0356545
TXAM-00922	-0.526804	-1.31245	0.209977	-0.728613	0.221174	-0.487968	-0.00344211	0	-0.606652	0.135245	-0.0288862	0.285181	0.0347951	0.0909949	-0.0466573	-0.0212654	-0.44243	0.189192	-0.00121259	0.425337	-0.0898633	0.0573799	0.043181	0.128569	0.00141009	0.206649	0.27403	0.0838939	-0.0415963	0.0460068	-0.104345	-0.134385	0.0484945	0.0566725	-0.11582	0.310108	0.104123	0.691564	0.0858306	-0.317201	-0.359911	0.445713	-0.781595	0.447961	0.512294	0.020679	0.489922	0.339091	-0.0635394
TXAM-00923	0.192768	-0.861176	-0.0649201	-0.656578	0.209864	-0.487968	-0.705867	0.43384	0.132353	0.40254	-0.364052	0.288288	-0.438385	0.153187	-1.27687	0.191321	-0.44243	-0.25297	-0.0437666	-0.204417	-0.0430053	-0.499728	-0.0976057	-0.016786	-0.337104	-0.0154166	0.294324	-0.157724	-0.00839834	-0.10907	0.355071	-0.128934	0.182689	0.262755	-0.11582	0.00148119	-0.410601	-0.0918239	0.108969	-0.269081	-0.22959	0.249282	-0.0549535	0.266872	0.160134	-0.00133098	0.497494	0.0151822	-0.273415
TXAM-00924	0.0864449	-1.31245	-0.104478	-0.0705527	0.117127	-0.487968	0.103826	0.225346	0.30565	0.150696	0.228878	0.614765	0.060585	-0.0739026	-0.622782	-0.278325	-0.44243	-0.168764	-0.0663545	-0.442041	-0.215155	-0.154418	0.294788	-0.421312	0.10127	0.780458	0.301577	0.0661054	-0.0220077	-0.0397417	-0.349473	0.273625	0.0424565	-1.70776	-0.11582	-0.102962	-0.102064	0.0519341	0.0752328	-0.0133524	-0.00482341	0.365141	-0.3592	0.0765331	-0.3927	-0.564014	0.353021	0.326583	0.00176913
TXAM-00925	-0.861834	-1.31245	0.0756707	0.0295685	-0.185379	-0.122697	0.761528	-0.259187	-0.529933	-0.0672402	-0.368065	-0.0655034	-0.159555	-0.567047	0.857901	-0.0730669	-0.44243	-0.061866	-0.329115	-0.130567	-1.08786	0.416611	-0.6526	0.0622788	0.152882	-0.00846217	-0.265917	0.0578283	-0.142971	0.0253576	-0.492597	0.228632	-0.201734	-1.70776	-0.11582	-0.21801	0.0521168	0.0164682	0.116365	0.253361	0.139604	-0.0624034	-0.781595	-0.295782	-0.999423	-0.220955	-0.00146938	0.00459618	-0.0683203
TXAM-00926	-0.449772	0.366133	0.121609	0.621008	0.028624	-0.487968	1.47583	-1.31296	-0.375385	-0.485845	-0.0854663	-0.724212	0.189709	-0.367175	1.07427	-1.35081	0.0621329	0.265685	0.157711	0.166878	-0.144696	0.233663	-1.74191	-0.0592292	0.0347187	-0.301073	-0.246304	0.293333	0.108271	0.105804	-0.0330893	0.347556	-0.258244	-0.867803	-0.11582	0.163609	0.0971037	-0.535101	0.0370354	0.0462248	0.34021	-0.873246	-0.164995	-0.0490771	-0.267631	-0.0149318	-0.107515	-0.0304646	0.0105739
TXAM-00927	-0.686855	-0.261991	0.292645	0.247845	-0.0391934	-0.487968	0.932795	-1.46721	-0.811529	-0.579854	-0.297494	-0.23638	0.0930448	0.28839	1.46661	0.862373	-0.44243	0.178999	0.0303208	0.303562	0.353797	0.604321	-0.146038	0.269083	-0.00141208	-0.133327	-0.64204	-0.0148813	0.446636	0.0756153	-0.0429969	0.161207	0.0828656	0.526141	-0.11582	0.305538	0.363764	-0.123081	-0.183226	-0.0889953	0.263616	-0.897704	-0.781595	-0.0296261	0.201459	0.326967	-0.189645	-0.157182	0.0499098
TXAM-00928	0.396329	0.821912	0.179879	-0.467118	0.856901	-0.416675	-0.771526	0.886609	-0.36397	0.445102	-0.125483	0.515301	0.0846585	0.241654	-0.0684917	0.0605582	-0.418665	-0.10596	-0.270121	0.269119	-1.08786	0.0888084	0.0698196	0.306317	0.627291	0.256063	0.460726	0.0713705	-0.0413937	0.0497927	-0.492597	0.143994	0.102066	-1.70776	-0.11582	0.154562	0.180941	0.991422	0.761288	-0.361298	-0.111173	0.463027	-0.0216325	0.423957	0.719884	0.649911	0.431067	0.513836	-0.0329859
TXAM-00929	0.634927	-1.31245	0.133692	-0.463374	-0.162211	-0.487968	-0.027711	0.892853	-0.0713515	0.39116	0.0924883	0.748797	-0.0632852	0.0233694	-0.295783	-0.164303	-0.352782	-0.257195	-0.0967723	-0.0438942	-0.428281	-0.127771	0.209778	-0.362429	0.319694	0.340917	0.212869	-0.0550639	0.161083	-0.0182903	-0.234916	-0.017051	-0.290945	-1.70776	-0.11582	-0.0531262	-0.0758968	0.0438984	0.354659	-0.0645072	0.385028	-0.104986	-0.102346	0.228027	-1.24356	-0.223016	0.084671	0.6846	-0.049356
TXAM-00930	0.377777	-1.31245	0.143125	-0.0539287	-0.141502	-0.487968	0.31864	0.594428	0.101433	0.44637	0.148482	0.231527	-0.0205873	-0.109842	-0.83653	-0.661315	-0.44243	-0.266733	-0.19567	-0.102527	-0.0222707	0.221362	0.0574722	-0.221855	-0.114809	0.502979	-0.0608568	-0.0176461	0.0491205	0.064526	-0.492597	0.0645317	-0.086584	-0.110146	-0.11582	-0.209611	0.0746701	0.239031	0.197007	0.0715301	0.221803	-0.252424	-0.224707	-0.0517391	-0.642833	-0.248484	0.167819	0.303428	-0.16006
TXAM-00931	0.170016	-1.31245	-0.131621	-0.180025	0.259149	0.695718	0.00343031	0.485936	0.382283	0.492666	0.108842	-0.249785	0.105168	0.251347	-0.121037	0.305099	-0.44243	-0.0132092	0.0164151	0.064372	0.737238	0.0153274	0.525136	0.159596	-0.0394987	-0.00862583	0.222654	-0.202052	0.0400559	-0.0488975	-0.0456472	-0.0379897	-0.000368712	-1.70776	-0.11582	-0.149558	-0.00932641	0.0362127	-0.087132	0.0562677	0.0744575	0.523963	-0.524773	-0.040528	0.156341	0.219287	-0.000907907	-0.0751446	-0.0175507
TXAM-00932	-0.635121	-1.31245	-0.0321413	0.154203	-0.213451	-0.175522	0.0320346	-0.300341	-0.576793	-0.332959	-0.989099	-0.161454	-0.467778	-0.36296	-0.57797	-1.35081	-0.44243	0.368443	0.0334335	0.464861	0.0667412	0.0886951	-0.299919	-0.312101	0.232158	-0.00722013	-0.10102	0.139313	-0.122623	0.0478346	-0.186232	-0.133718	-0.0437515	-1.70776	0.630937	0.0830113	-0.163027	0.34463	0.0527975	0.0351541	-0.164873	-0.208397	-0.781595	-0.271962	0.466036	-0.563495	0.0476866	-0.155404	0.108435
TXAM-00933	0.263398	-0.0421602	0.0585649	-0.359425	-0.0466354	0.872011	0.0803542	0.169444	-0.18328	0.155137	-0.124212	0.285651	0.160055	0.526482	-0.3086	1.19216	0.174276	0.0973056	0.288065	0.220401	0.180692	-0.31915	0.494558	0.406192	-0.00830551	0.123956	0.155559	0.177885	0.237648	0.0274862	0.165066	0.0614318	-0.171318	0.252316	-0.11582	0.170575	-0.0727557	0.0610238	-0.0537672	-0.157957	-0.315138	0.253669	0.191747	0.0706029	-0.434333	0.497647	-0.0275083	0.114688	-0.00177227
TXAM-00934	-0.264906	-1.31245	-0.0256316	-0.747985	0.278312	-0.0938393	-0.555029	-0.192344	-0.752161	0.239076	0.08739	0.488216	0.116515	0.0628774	0.131648	0.342493	0.218899	0.0610196	0.0198214	0.362987	0.194042	-0.0923817	0.66309	-0.0835221	0.114351	0.24676	0.186369	0.145124	0.0606173	0.0517927	0.15606	-0.303595	0.382559	0.635515	-0.11582	0.105557	0.124509	0.553674	-0.0458307	-0.225032	-0.220772	0.4429	-0.200107	-0.0188803	0.439359	-0.146888	0.183659	0.241381	0.0182911
TXAM-00935	0.0862199	-1.31245	0.045355	-0.872885	0.345033	0.34765	-0.261984	-0.444529	-0.420553	0.131534	0.0195994	-0.00775758	-0.0654365	0.293624	-0.227609	0.572575	-0.44243	0.0481539	0.0879992	0.289819	0.0972269	-0.172295	0.205421	0.41406	-0.115265	0.375614	0.321457	0.0538597	0.0099317	0.0151771	0.355719	-0.42546	0.109807	0.153146	-0.11582	0.0762747	0.0450129	0.265325	0.0149461	-0.225397	-0.199781	0.328066	-0.781595	-0.0705531	-0.150458	0.659214	0.223034	-0.135751	0.0665385
TXAM-00936	-0.299911	-1.31245	-0.160053	-0.336555	0.236433	-0.102106	-0.0839384	-0.33924	-0.800788	0.0389171	0.365738	0.0346213	-0.0888077	-0.0892049	1.06962	0.293055	-0.352277	0.308231	0.00121113	0.268786	0.107718	0.493114	-0.232467	0.395557	-0.132765	0.47149	0.199486	0.0109511	-0.283613	-0.00991348	0.167057	-0.276333	0.0755154	0.603407	-0.11582	0.233803	0.322808	-0.207639	0.0452015	-0.186199	-0.132662	0.0763439	-0.10503	0.303055	0.196057	0.631921	0.306944	-0.123657	0.171126
TXAM-00937	-0.685883	-1.31245	-0.104921	0.294712	-0.146467	0.370776	-0.109327	-0.992201	-0.473444	-0.354303	-0.0960855	-0.636863	0.0570303	0.0616098	-0.690251	0.0437305	-0.44243	-0.0169407	-0.195371	0.155154	0.249211	-0.308807	-0.0152855	-0.211157	-0.294368	-0.157286	-0.266602	0.0354138	-0.0200505	0.07142	-0.395459	-0.0201078	0.011862	-0.443728	-0.11582	-0.023094	-0.284296	-0.329853	-0.366856	0.0798846	-0.34306	0.151923	-0.781595	-0.323723	-0.659078	-0.1651	0.213414	-0.440345	-0.0945643
TXAM-00938	-0.43437	0.997158	0.0375613	0.253116	0.658378	-0.487968	1.60029	-1.01698	-0.77088	-0.229307	-0.118948	-0.150301	0.233514	-0.0189379	2.5906	0.174236	-0.44243	0.349369	0.306925	0.231371	0.63109	0.58669	-0.560873	0.299793	0.52519	0.0289804	-0.16683	0.221287	-0.0917734	0.0213986	0.98125	0.152661	-0.176174	-0.115963	-0.11582	-0.0626773	0.711922	-0.290828	0.0279564	0.15483	0.0985668	0.141656	-0.0770935	-0.0869716	-0.32313	0.300154	0.223576	-0.295234	0.0905895
TXAM-00939	-0.71178	0	0.00982565	-0.0669261	0.00721152	-0.487968	-0.243619	0.405029	-1.14668	0.375846	-0.0416258	0.833751	-0.136399	-0.385775	-0.368586	-0.579927	-0.44243	0.224879	-0.217784	0.383028	-0.420109	-0.155159	0.253259	-0.250378	0.195935	0.209024	-0.0589104	0.123214	-0.171528	-0.24739	-0.492597	0.105284	0.0864492	-1.70776	-0.0468155	0.137531	-0.13987	0.419915	-0.780651	-0.0269614	0.25219	0.162296	-0.180578	0.554408	0.46819	-0.189897	0.400929	0.461123	0.0840241
TXAM-00940	-0.292372	-1.31245	-0.116919	-0.856943	0.240711	-0.487968	0.133171	-0.416637	-0.733858	0.349661	0.196478	0.203048	0.167356	0.0632394	-0.495207	0.216354	-0.44243	0.147367	0.0762527	0.310665	0.186769	0.207148	0.391827	0.0654148	-0.0475234	0.632102	0.23848	0.22699	0.0141412	-0.0335573	0.180126	-0.109937	0.0481435	-0.0204761	-0.11582	-0.0171543	0.329401	0.420795	0.0360121	0.000229715	-0.136226	0.363866	-0.781595	-0.11562	0.43466	0.149737	0.000907084	-0.0198989	-0.0334731
TXAM-00941	-0.101087	-1.31245	-0.0004141	-0.697828	-0.0653858	-0.487968	-0.281643	0.0882082	-0.00390015	0.0629634	0.0355427	0.268982	-0.0335881	-0.00132731	1.79792	-0.486201	-0.44243	0.0932577	0.085724	0.436239	0.196182	-0.277039	0.449264	0.0260662	-0.123884	0.204572	0.350491	0.0306647	0.0475157	0.00863232	0.48251	-0.250659	0.317524	-1.70776	-0.11582	0.170609	-0.118202	-0.0434665	-0.0884662	-0.224363	-0.0608271	0.467471	-0.781595	0.264198	-0.45589	0.0284412	0.49946	0.048118	0.0178861
TXAM-00942	-0.252412	-1.31245	-0.0108889	-0.167948	0.023231	-0.487968	-0.186589	-0.67576	-0.635797	-0.32082	-1.03311	-0.491934	0.248819	-0.0736739	-0.673594	0.0115315	-0.44243	0.21399	0.136409	0.158643	-1.08786	-0.418232	0.458404	0.0161953	-0.418	-0.126698	0.116693	-0.0774071	0.040855	-0.0392954	0.214338	-0.0577254	-0.0287202	-0.508967	-0.11582	0.236529	-0.20302	-0.197423	-0.218236	0.0224384	-0.375575	0.647293	-0.0424803	-0.0885272	0.104644	0.0422225	0.323429	-0.107217	-0.166693
[truncated: 896 more columns]
