# Supplementary material for: mTOR signaling contributes to system-driven rhythmic gene expression in mouse liver
Source: Sci Adv. 2026 Jul 23;12(30):eaec0131. doi: 10.1126/sciadv.aec0131 (PMC13394481; doi:10.1126/sciadv.aec0131)
Supplement: Supplementary file 2 — Tables S1 to S11 [file sciadv.aec0131_tables_s1_to_s11.zip › aec0131_table_s11.txt]

CHEMICAL_NAME		SUPER_PATHWAY	SUB_PATHWAY	CHEMICAL_ID	NF_ZT02_rep1	NF_ZT06_rep1	NF_ZT10_rep1	NF_ZT14_rep1	NF_ZT18_rep1	NF_ZT22_rep1	NF_ZT02_rep2	NF_ZT06_rep2	NF_ZT10_rep2	NF_ZT14_rep2	NF_ZT18_rep2	NF_ZT22_rep2	NF_ZT02_rep3	NF_ZT06_rep3	NF_ZT10_rep3	NF_ZT14_rep3	NF_ZT18_rep3	NF_ZT22_rep3	AF_ZT02_rep1	AF_ZT06_rep1	AF_ZT10_rep1	AF_ZT14_rep1	AF_ZT18_rep1	AF_ZT22_rep1	AF_ZT02_rep2	AF_ZT06_rep2	AF_ZT10_rep2	AF_ZT14_rep2	AF_ZT18_rep2	AF_ZT22_rep2	AF_ZT02_rep3	AF_ZT06_rep3	AF_ZT10_rep3	AF_ZT14_rep3	AF_ZT18_rep3	AF_ZT22_rep3	AF_AZDnight_ZT02_rep1	AF_AZDnight_ZT06_rep1	AF_AZDnight_ZT10_rep1	AF_AZDnight_ZT14_rep1	AF_AZDnight_ZT18_rep1	AF_AZDnight_ZT22_rep1	AF_AZDnight_ZT02_rep2	AF_AZDnight_ZT06_rep2	AF_AZDnight_ZT10_rep2
(14 or 15)-methylpalmitate (a17:0 or i17:0)	met1	Lipid	Fatty Acid, Branched	100002945	1.11	1.26	1.08	1.02	0.64	0.73	0.97	0.65	1.22	0.79	0.73	0.85	1.41	1.01	1.17	0.90	0.87	1.04	0.95	1.22	0.76	0.92	0.76	1.35	1.29	0.66	0.71	2.04	0.94	1.82	0.72	1.80	0.78	0.99	0.84	0.73	0.96	1.71	1.21	2.00	0.88	0.86	0.92	1.61	1.18
(16 or 17)-methylstearate (a19:0 or i19:0)	met2	Lipid	Fatty Acid, Branched	100002356	1.14	1.43	1.26	1.00	0.69	0.75	0.94	0.72	1.44	0.87	0.74	0.76	1.26	1.14	1.68	0.97	1.00	1.11	1.00	1.09	0.78	1.03	0.82	1.47	1.04	0.75	0.69	1.46	1.06	1.90	0.66	1.89	0.84	0.98	0.96	0.59	0.93	1.80	1.12	2.37	0.85	0.86	1.15	1.42	1.11
(N(1) + N(8))-acetylspermidine	met3	Amino Acid	Polyamine Metabolism	100016038	0.98	0.80	1.60	1.20	0.74	0.81	0.62	1.14	1.62	1.29	1.17	0.79	1.04	1.37	1.40	1.32	1.16	0.80	0.69	1.24	0.97	0.92	0.92	1.08	1.00	0.76	1.00	0.99	0.73	1.16	0.79	1.82	0.99	0.65	0.97	1.07	0.95	0.71	0.95	2.13	3.20	2.68	1.09	0.71	0.87
(R)-3-hydroxybutyrylcarnitine	met4	Lipid	Fatty Acid Metabolism (Acyl Carnitine, Hydroxy)	100003926	0.88	1.43	0.53	1.30	1.06	1.00	1.24	1.26	1.10	1.54	1.21	1.06	1.10	1.07	1.00	1.08	2.14	1.52	0.69	0.93	1.16	1.29	0.91	0.84	0.65	1.69	1.52	0.94	1.11	0.88	0.81	0.88	1.64	0.80	0.72	0.70	0.59	0.83	0.87	4.52	1.08	0.81	0.91	0.93	0.69
(S)-3-hydroxybutyrylcarnitine	met5	Lipid	Fatty Acid Metabolism (Acyl Carnitine, Hydroxy)	100009271	0.35	0.42	0.54	1.11	1.23	1.21	0.84	0.74	0.80	1.59	1.41	1.37	0.66	0.93	0.41	2.38	1.11	0.78	0.87	0.71	1.02	1.13	1.01	0.86	0.92	1.67	1.23	1.18	0.91	1.34	0.80	0.98	1.03	0.70	0.76	0.53	0.87	0.79	0.99	3.15	1.65	1.16	1.47	0.58	0.87
1-(1-enyl-oleoyl)-GPE (P-18:1)*	met6	Lipid	Lysoplasmalogen	100005372	0.57	1.16	0.76	1.03	0.71	1.22	0.67	0.88	0.69	0.95	0.81	0.63	0.82	1.10	1.02	1.15	1.12	0.70	0.66	0.91	1.33	1.07	1.02	1.17	0.97	0.82	0.61	1.13	0.95	1.53	0.97	2.51	1.11	1.15	1.16	0.94	1.06	0.95	0.91	2.32	1.09	1.59	1.59	1.11	1.10
1-(1-enyl-palmitoyl)-2-arachidonoyl-GPE (P-16:0/20:4)*	met7	Lipid	Plasmalogen	100009002	0.92	1.17	0.90	0.89	0.89	1.07	1.01	1.03	0.96	0.96	0.91	1.03	0.97	1.21	0.97	1.03	0.99	0.91	0.85	0.96	1.04	0.95	1.03	0.93	0.95	0.89	0.81	0.96	0.97	1.12	0.98	1.38	0.94	1.06	0.95	0.91	1.08	1.12	1.13	1.16	1.04	1.37	1.39	1.15	1.06
1-(1-enyl-palmitoyl)-2-oleoyl-GPC (P-16:0/18:1)*	met8	Lipid	Plasmalogen	100009007	0.88	1.07	1.24	0.97	0.92	1.01	0.79	0.91	1.12	1.06	0.82	1.05	0.98	1.25	0.89	0.96	0.88	0.99	0.90	0.91	0.78	0.66	0.82	1.19	0.82	0.90	0.70	1.54	0.95	0.80	0.73	1.61	0.76	0.98	0.90	0.83	1.28	1.21	1.01	2.13	1.46	1.97	2.43	1.01	0.98
1-(1-enyl-palmitoyl)-2-oleoyl-GPE (P-16:0/18:1)*	met9	Lipid	Plasmalogen	100009005	0.85	1.17	1.14	0.86	0.78	1.04	0.97	1.20	0.93	1.02	1.24	1.19	1.25	0.88	1.11	1.14	1.11	0.78	0.80	0.66	0.96	0.86	0.66	0.51	1.03	1.05	0.65	1.05	0.90	1.05	0.61	1.37	0.95	0.92	0.84	0.84	1.24	1.18	1.33	1.29	1.09	1.83	1.32	1.26	0.98
1-(1-enyl-palmitoyl)-2-palmitoyl-GPC (P-16:0/16:0)*	met10	Lipid	Plasmalogen	100009162	0.94	1.07	0.83	0.74	0.85	0.77	0.81	0.95	0.90	0.91	0.85	0.89	0.87	0.88	0.94	0.95	0.88	0.77	0.87	1.15	1.03	0.96	0.94	1.00	0.90	1.06	0.86	0.93	1.00	1.10	0.83	1.20	1.04	0.93	1.05	0.81	1.66	1.63	1.31	1.46	1.53	1.82	2.04	1.44	1.49
1-(1-enyl-palmitoyl)-GPE (P-16:0)*	met11	Lipid	Lysoplasmalogen	100003000	0.69	1.31	0.98	0.97	0.78	1.14	0.83	1.03	0.99	1.13	0.87	0.83	0.85	1.23	1.23	1.15	1.00	0.83	0.77	0.95	1.21	1.04	0.94	1.08	0.93	1.00	0.78	1.16	1.01	1.26	0.90	2.21	1.10	1.16	1.23	0.83	0.94	0.82	0.85	2.05	1.01	1.47	1.54	0.93	0.93
1-(1-enyl-stearoyl)-2-arachidonoyl-GPE (P-18:0/20:4)*	met12	Lipid	Plasmalogen	100008999	1.01	0.99	0.84	0.85	0.89	0.86	0.82	1.04	0.94	0.93	0.73	1.04	0.75	1.10	0.88	0.85	0.84	0.68	1.00	0.95	1.05	0.89	1.00	1.08	0.96	1.00	0.81	1.04	0.95	1.07	0.93	1.48	1.01	0.99	0.92	0.91	1.08	1.13	0.98	1.15	1.13	1.52	1.38	1.10	1.06
1-(1-enyl-stearoyl)-2-linoleoyl-GPE (P-18:0/18:2)*	met13	Lipid	Plasmalogen	100009225	1.22	1.15	1.64	1.03	1.04	1.16	0.45	0.41	1.25	1.02	1.06	1.08	0.62	1.45	0.78	1.02	0.84	0.98	1.11	0.57	0.81	0.55	0.80	1.17	1.31	1.35	0.38	1.26	0.76	0.67	0.50	1.24	0.67	0.85	0.44	0.58	1.36	1.49	0.54	0.95	1.23	1.67	2.45	1.29	0.81
1-(1-enyl-stearoyl)-2-oleoyl-GPE (P-18:0/18:1)	met14	Lipid	Plasmalogen	100008919	0.90	0.73	1.26	0.70	0.61	0.97	1.18	1.28	0.87	1.03	0.72	1.39	1.08	1.33	0.73	0.66	0.99	0.97	0.88	1.03	0.90	0.86	0.73	0.92	0.85	1.11	0.60	1.05	1.08	0.55	0.67	1.01	0.80	1.19	0.72	1.51	1.30	1.06	0.79	1.40	0.90	1.38	1.48	1.10	1.13
1-(1-enyl-stearoyl)-GPE (P-18:0)*	met15	Lipid	Lysoplasmalogen	100003001	0.91	1.23	1.00	0.84	0.85	1.02	0.72	0.97	0.97	0.99	0.73	0.83	0.79	1.32	1.10	1.02	0.90	0.85	0.96	0.87	1.08	0.97	1.00	1.33	0.87	1.20	0.86	1.23	1.08	1.09	0.83	1.95	1.17	1.04	1.18	0.76	0.92	0.87	0.82	2.39	1.06	1.46	1.40	1.01	1.00
1-(3-aminopropyl)-2-pyrrolidone	met16	Xenobiotics	Chemical	100003263	0.93	3.13	1.39	0.93	0.71	0.90	0.77	0.97	2.03	1.00	1.15	1.33	1.46	0.78	0.97	1.08	1.10	0.88	1.39	0.85	0.82	1.00	1.07	0.76	0.47	0.67	0.83	1.18	1.04	1.58	1.03	0.55	1.12	0.70	1.05	1.02	0.65	0.65	0.67	2.15	1.06	1.75	0.43	0.43	0.53
1-arachidonoyl-GPC (20:4n6)*	met17	Lipid	Lysophospholipid	100001551	0.74	1.70	1.12	1.02	0.85	0.91	1.12	0.73	1.60	1.09	0.96	0.86	0.83	1.13	1.82	0.81	0.83	0.82	0.95	0.85	1.02	1.22	1.24	1.30	1.24	0.85	0.70	1.16	0.99	1.11	1.01	1.71	0.96	1.25	1.12	0.83	0.81	1.48	0.80	1.19	0.81	0.71	0.97	0.97	1.02
1-arachidonoyl-GPE (20:4n6)*	met18	Lipid	Lysophospholipid	100001571	1.13	1.49	1.23	0.92	1.01	1.15	1.35	0.76	1.33	1.00	1.11	1.14	1.28	0.86	1.52	0.87	1.06	1.15	1.10	0.89	1.00	0.99	1.07	1.14	1.13	0.88	0.68	0.83	0.93	0.98	0.83	1.31	0.97	1.23	0.97	0.68	0.93	1.39	0.88	1.04	0.82	0.77	0.90	1.15	1.08
1-arachidonoyl-GPI (20:4)*	met19	Lipid	Lysophospholipid	100001654	1.00	1.38	1.16	1.00	0.83	0.90	0.87	0.66	1.17	0.89	0.88	0.77	1.16	1.12	1.36	1.08	1.00	1.09	1.05	1.02	1.09	1.11	1.03	1.13	1.05	0.61	0.73	1.13	0.75	1.07	0.79	1.33	0.86	1.29	0.89	0.79	0.69	1.02	0.79	1.84	0.65	0.65	1.01	1.00	0.94
1-arachidonylglycerol (20:4)	met20	Lipid	Monoacylglycerol	100001433	0.60	1.31	0.70	0.84	1.00	0.92	0.65	0.47	1.08	1.22	1.05	1.34	0.65	0.65	1.07	1.04	0.76	0.55	1.04	0.65	1.15	1.51	1.18	1.12	1.16	0.91	0.63	1.36	1.22	1.55	0.80	1.82	1.28	1.43	0.99	0.55	0.66	0.97	0.70	1.36	0.47	0.84	1.04	0.97	1.13
1-dihomo-linolenylglycerol (20:3)	met21	Lipid	Monoacylglycerol	100006121	0.65	1.19	0.95	0.63	0.84	0.91	1.06	0.60	1.23	0.93	1.22	1.21	1.06	0.86	1.02	0.76	0.91	0.68	1.14	0.70	1.04	1.10	1.09	0.79	1.55	1.04	0.88	1.52	1.34	1.42	0.92	1.90	1.05	1.34	1.01	0.74	0.66	1.32	0.99	2.37	0.95	0.60	0.79	0.94	1.20
1-docosahexaenoylglycerol (22:6)	met22	Lipid	Monoacylglycerol	100001481	0.63	1.47	0.78	0.68	0.67	0.83	0.86	0.49	0.95	0.74	0.92	0.91	0.82	0.93	1.11	0.70	0.63	0.56	1.27	0.82	1.05	1.49	1.10	1.05	1.25	1.19	0.67	1.48	1.37	1.87	0.87	3.66	1.19	1.45	1.07	0.95	0.95	1.92	0.95	3.22	0.97	0.72	1.18	1.33	1.80
1-eicosenoyl-GPE (20:1)*	met23	Lipid	Lysophospholipid	100005376	0.92	0.73	1.76	1.08	0.84	0.98	1.11	1.07	1.41	1.43	1.25	0.96	1.14	1.13	1.33	1.37	1.39	1.11	0.91	1.31	1.05	1.29	0.98	1.03	0.95	1.17	1.04	0.66	0.90	0.94	0.95	1.25	1.16	1.10	1.20	1.10	0.77	0.70	1.00	0.82	0.75	0.63	0.73	1.04	0.70
1-heptadecenoylglycerol (17:1)*	met24	Lipid	Monoacylglycerol	100020769	1.07	0.77	0.80	0.72	0.77	0.85	0.87	0.42	0.77	0.61	1.04	0.42	1.93	1.01	1.50	0.42	0.97	0.99	0.42	0.76	1.46	0.67	0.54	0.90	1.61	1.25	0.42	1.08	1.10	2.95	0.77	3.84	0.82	0.96	0.65	0.42	1.02	1.98	1.16	2.59	0.72	0.42	0.78	1.84	1.59
1-lignoceroyl-GPC (24:0)	met25	Lipid	Lysophospholipid	100002873	0.94	0.95	0.97	1.06	0.99	1.00	0.72	0.94	0.93	1.11	1.06	1.00	0.89	1.00	0.93	0.96	0.90	0.86	0.79	1.15	1.13	0.95	0.92	1.04	0.89	1.04	0.90	1.00	1.01	0.91	0.81	0.97	1.01	0.97	0.99	0.70	1.07	0.95	1.03	1.31	1.38	1.57	1.27	1.16	1.10
1-linolenoyl-GPC (18:3)*	met26	Lipid	Lysophospholipid	100005350	0.81	1.09	0.95	0.58	0.73	1.16	1.07	0.59	1.01	0.71	1.06	0.81	1.01	1.48	1.20	1.91	0.94	0.95	0.91	0.93	1.12	1.02	1.46	1.26	0.99	1.04	1.09	1.26	1.21	0.73	0.86	1.10	1.06	1.71	1.47	1.02	0.93	0.97	0.69	0.77	0.89	0.75	1.50	0.72	0.86
1-linolenoyl-GPG (18:3)*	met27	Lipid	Lysophospholipid	100020690	0.52	1.70	0.37	0.80	0.92	0.88	0.60	0.37	0.70	0.96	0.66	0.72	0.94	0.75	1.16	1.07	0.64	1.08	1.20	1.27	1.00	1.38	1.22	1.35	0.86	1.00	0.37	1.47	1.22	1.41	0.41	2.50	1.10	1.47	1.06	0.50	0.92	0.99	0.59	1.46	0.90	0.87	1.29	1.01	0.37
1-linolenoylglycerol (18:3)	met28	Lipid	Monoacylglycerol	100001435	0.86	1.96	0.92	0.78	0.81	1.06	0.97	0.64	1.16	0.84	1.01	0.94	1.12	0.98	1.53	0.68	1.00	1.13	1.25	0.67	0.93	1.08	0.92	1.04	1.17	1.00	0.69	1.25	0.32	1.74	0.72	2.11	0.97	1.48	0.78	0.54	1.01	2.01	0.92	2.12	0.82	0.64	0.50	1.28	1.49
1-linoleoyl-2-arachidonoyl-GPC (18:2/20:4n6)*	met29	Lipid	Phosphatidylcholine (PC)	100009131	0.88	0.97	0.94	1.00	0.84	0.81	0.97	1.03	1.06	1.03	0.92	0.87	0.88	1.16	1.11	1.07	0.86	0.79	1.04	1.23	1.07	1.18	1.15	1.16	1.07	1.04	1.07	1.24	0.94	1.11	1.03	1.08	1.11	1.00	1.15	1.10	0.88	0.97	0.97	0.98	0.91	0.85	0.90	0.98	1.06
1-linoleoyl-2-arachidonoyl-GPE (18:2/20:4)*	met30	Lipid	Phosphatidylethanolamine (PE)	100009222	1.18	0.94	1.61	0.88	0.86	0.75	0.97	1.48	1.22	0.97	1.06	0.85	1.30	0.94	1.18	0.96	1.08	0.93	1.04	1.58	0.91	0.85	0.74	0.91	1.01	1.15	0.98	1.22	0.83	0.76	0.77	0.67	1.09	0.76	1.07	0.88	0.93	0.95	1.35	0.99	1.01	0.87	0.98	1.24	1.16
1-linoleoyl-2-linolenoyl-GPC (18:2/18:3)*	met31	Lipid	Phosphatidylcholine (PC)	100009343	0.99	1.12	1.49	1.03	0.60	0.76	0.87	1.26	1.30	1.11	0.95	0.77	0.98	1.56	1.59	1.01	0.89	0.73	1.18	1.34	1.10	1.33	1.25	1.62	1.24	0.99	1.20	1.35	1.18	1.32	1.35	1.43	1.46	1.25	1.43	1.37	0.95	0.91	0.69	0.98	1.08	0.92	0.94	0.73	0.74
1-linoleoyl-GPC (18:2)	met32	Lipid	Lysophospholipid	100001395	0.99	1.34	1.44	0.96	0.76	1.00	1.13	0.84	1.47	0.89	1.05	0.82	1.06	1.31	1.55	0.86	0.87	0.83	0.81	1.12	0.98	0.92	0.98	1.29	0.85	0.99	0.95	1.00	0.90	0.79	0.81	1.03	1.01	1.13	1.13	0.99	1.14	1.14	0.94	1.20	0.99	0.77	1.31	1.09	1.16
1-linoleoyl-GPE (18:2)*	met33	Lipid	Lysophospholipid	100001570	1.24	1.51	1.52	0.89	0.99	1.16	1.19	0.91	1.69	0.92	1.09	1.03	1.38	1.02	1.58	0.76	1.09	1.11	0.96	1.20	0.88	0.73	0.81	0.97	0.76	1.02	0.82	0.75	0.76	0.52	0.70	0.85	1.01	0.94	1.13	0.84	1.10	1.32	0.89	1.06	1.11	0.94	1.40	1.24	0.90
1-linoleoyl-GPG (18:2)*	met34	Lipid	Lysophospholipid	100009227	0.99	2.49	1.10	0.78	0.79	1.01	0.80	0.64	1.20	0.84	0.82	0.75	1.22	0.98	1.54	1.05	0.95	1.14	1.09	1.10	0.99	1.14	1.04	1.31	0.91	0.78	0.56	1.02	0.76	1.02	0.75	2.85	0.92	1.47	0.91	0.65	0.78	0.94	0.68	4.52	0.77	0.75	1.22	1.03	0.88
1-linoleoyl-GPI (18:2)*	met35	Lipid	Lysophospholipid	100001778	0.94	1.57	0.85	0.75	0.89	1.09	0.85	0.42	1.18	0.82	1.16	0.99	1.32	1.00	1.16	1.12	1.24	1.40	1.20	1.29	1.12	1.49	1.33	1.61	1.05	0.92	0.83	1.55	0.96	1.34	0.93	1.83	0.88	1.42	1.00	0.74	0.59	1.10	0.82	1.81	0.65	0.53	0.69	1.00	0.90
1-linoleoylglycerol (18:2)	met36	Lipid	Monoacylglycerol	100001040	0.95	2.38	1.22	0.83	0.76	1.07	1.07	0.75	1.52	0.83	0.90	0.88	1.09	0.89	1.86	0.62	0.75	1.05	1.23	0.80	0.83	0.83	0.72	0.96	1.21	0.98	0.56	1.06	0.92	1.82	0.70	2.35	1.02	1.26	0.87	0.56	1.12	2.24	0.91	3.16	0.84	0.64	1.11	1.27	1.51
1-meadoylglycerol (20:3n9)*	met37	Lipid	Monoacylglycerol	100020746	0.57	0.66	1.33	0.95	0.66	0.65	1.29	0.64	0.83	0.78	1.44	1.02	1.36	0.94	0.73	0.47	0.91	0.54	1.10	0.83	1.93	1.05	0.69	0.95	2.22	1.35	1.06	1.72	1.29	2.18	0.80	2.38	1.03	1.56	0.92	1.17	0.71	0.91	1.13	1.38	0.98	0.67	0.83	1.42	1.59
1-methyl-4-imidazoleacetate	met38	Amino Acid	Histidine Metabolism	100001208	0.77	0.77	0.77	0.67	0.75	0.87	0.77	0.70	0.80	0.74	0.77	0.86	1.13	0.96	0.69	1.04	0.88	1.05	1.13	1.34	1.08	1.04	0.86	0.91	1.04	1.33	1.07	0.88	0.99	1.16	0.96	0.95	1.28	1.13	1.02	0.88	1.01	0.99	1.28	2.05	1.30	1.03	0.98	1.15	0.96
1-methyl-5-imidazoleacetate	met39	Amino Acid	Histidine Metabolism	100002910	0.87	0.88	1.14	1.36	0.90	0.62	0.45	1.27	1.41	1.45	0.76	1.07	0.67	0.96	1.37	1.14	0.67	0.52	0.93	1.29	1.77	1.83	1.44	1.50	1.11	1.08	1.34	2.82	1.26	2.09	1.21	1.04	1.60	1.63	1.48	1.64	0.49	0.69	0.74	0.83	0.81	0.57	0.37	0.55	0.56
1-methyl-5-imidazolelactate	met40	Amino Acid	Histidine Metabolism	100021478	1.22	1.04	1.52	1.14	0.90	0.56	0.71	1.26	1.64	1.19	0.69	0.70	0.99	1.45	1.76	1.01	0.68	0.60	0.76	1.26	1.47	1.47	1.38	1.16	0.84	0.88	1.10	1.17	0.93	1.08	1.24	1.28	1.37	1.16	1.39	1.27	0.74	0.97	0.98	1.92	0.63	0.50	0.55	0.82	0.86
1-methylhistamine	met41	Amino Acid	Histidine Metabolism	100001204	2.88	2.74	0.44	0.53	0.45	0.57	0.44	3.68	1.00	0.41	0.42	2.02	1.25	0.84	1.43	1.27	1.75	0.69	1.63	2.91	2.36	0.90	1.13	3.20	1.75	2.28	1.06	1.93	2.52	3.12	2.63	3.46	3.12	0.79	0.68	1.32	0.51	0.59	1.52	1.00	0.87	3.89	0.85	0.80	0.41
1-methylhistidine	met42	Amino Acid	Histidine Metabolism	100001051	0.57	1.17	1.50	0.83	0.44	0.40	0.96	1.16	1.46	1.06	0.96	0.63	1.06	1.06	1.24	1.14	0.89	0.54	0.93	0.88	1.06	1.16	1.25	0.99	1.21	0.59	1.01	1.03	0.90	1.22	1.13	1.07	0.40	1.13	0.84	0.90	0.69	0.90	0.59	1.28	0.96	1.06	0.84	0.87	0.90
1-methylnicotinamide	met43	Cofactors and Vitamins	Nicotinate and Nicotinamide Metabolism	55	1.15	0.85	1.30	0.48	0.52	0.93	0.82	1.28	0.62	0.44	0.88	0.51	1.03	1.86	1.28	0.63	0.63	0.95	0.84	1.17	0.70	0.47	0.42	0.71	0.83	1.07	0.53	1.21	0.87	0.71	1.34	1.29	0.94	0.42	0.50	0.85	2.85	2.54	1.32	1.33	1.00	1.00	2.86	2.65	1.29
1-myristoyl-2-arachidonoyl-GPC (14:0/20:4)*	met44	Lipid	Phosphatidylcholine (PC)	100009139	0.77	0.68	0.75	1.35	1.15	1.22	1.18	0.73	0.73	1.49	1.42	0.89	1.29	1.03	0.84	1.46	1.46	1.31	1.43	1.77	1.57	1.90	1.73	0.95	1.46	0.95	1.57	1.12	1.02	1.01	1.39	1.55	1.79	1.11	0.99	1.47	0.97	0.64	0.90	0.63	0.84	0.81	0.62	0.78	0.92
1-myristoyl-2-palmitoyl-GPC (14:0/16:0)	met45	Lipid	Phosphatidylcholine (PC)	100000672	0.77	0.78	0.71	1.46	1.53	1.13	0.87	0.75	0.76	1.54	1.50	1.21	0.86	0.92	0.73	2.34	1.52	1.21	0.83	1.12	1.14	1.20	1.00	0.87	0.91	0.88	1.01	1.13	1.01	1.02	0.84	1.04	1.16	1.05	0.95	0.94	0.85	0.89	1.25	0.91	1.10	1.03	0.95	1.18	1.14
1-oleoyl-2-arachidonoyl-GPE (18:1/20:4)*	met46	Lipid	Phosphatidylethanolamine (PE)	100009219	0.98	1.27	1.34	1.04	0.92	0.90	1.00	1.37	1.22	1.19	0.96	0.92	1.00	1.15	1.42	1.10	0.98	0.94	0.97	1.22	0.98	0.98	0.99	1.16	1.11	0.98	0.97	1.05	0.87	1.05	1.08	1.19	1.07	0.88	1.11	1.17	0.98	0.91	1.11	0.95	1.12	1.09	0.91	1.06	0.88
1-oleoyl-2-arachidonoyl-GPI (18:1/20:4)*	met47	Lipid	Phosphatidylinositol (PI)	100010951	0.71	1.07	1.09	0.84	0.58	0.69	0.81	0.95	0.90	1.07	0.82	0.67	0.90	1.49	1.21	0.87	0.91	0.75	0.82	1.36	1.05	1.06	1.00	1.07	1.10	1.00	1.08	1.19	0.73	1.22	1.30	1.88	1.01	0.89	1.01	1.53	0.88	1.06	1.05	1.51	0.68	0.54	0.97	1.36	1.07
1-oleoyl-2-docosahexaenoyl-GPC (18:1/22:6)*	met48	Lipid	Phosphatidylcholine (PC)	100009130	0.87	0.90	1.06	1.10	0.71	0.69	0.88	1.18	0.88	1.07	1.00	0.70	0.95	1.13	0.93	1.00	0.96	0.75	1.01	1.61	1.06	1.13	0.90	1.04	1.17	1.13	1.01	1.12	0.89	1.07	1.15	1.21	1.17	0.88	1.04	1.24	0.85	0.91	1.20	1.01	0.82	0.76	0.86	1.31	1.02
1-oleoyl-2-docosahexaenoyl-GPE (18:1/22:6)*	met49	Lipid	Phosphatidylethanolamine (PE)	100009220	0.88	1.13	1.24	0.94	0.74	0.78	0.92	1.19	1.16	1.03	0.95	0.78	1.01	0.91	1.20	1.00	0.94	0.80	0.98	1.38	0.95	1.00	0.91	1.01	0.95	1.08	0.89	1.11	0.95	0.98	1.00	0.99	1.01	0.90	1.05	1.03	0.94	0.88	1.07	0.90	1.10	1.03	0.90	1.04	0.93
1-oleoyl-2-linoleoyl-GPC (18:1/18:2)*	met50	Lipid	Phosphatidylcholine (PC)	100008981	1.05	0.84	1.50	0.89	0.51	0.54	0.92	1.65	1.10	0.85	0.80	0.64	1.01	1.34	1.01	0.84	0.69	0.49	0.95	1.76	0.87	0.93	0.72	1.12	1.12	1.09	0.91	1.30	0.78	1.01	1.15	1.24	1.02	0.64	1.00	1.13	0.90	1.01	1.19	1.32	0.68	0.67	1.11	1.51	1.18
1-oleoyl-2-linoleoyl-GPE (18:1/18:2)*	met51	Lipid	Phosphatidylethanolamine (PE)	100009078	1.13	1.08	1.56	0.87	0.89	0.91	0.94	1.37	1.16	1.04	1.18	1.03	1.29	1.20	1.11	0.98	1.10	1.06	0.87	1.74	0.84	0.87	0.79	1.01	0.82	1.25	0.86	1.18	0.82	0.85	0.78	0.88	1.04	0.83	0.98	0.79	0.96	0.91	1.30	0.82	0.98	0.99	1.17	1.25	0.92
1-oleoyl-2-linoleoyl-GPG (18:1/18:2)*	met52	Lipid	Phosphatidylglycerol (PG)	100009113	0.73	1.15	0.86	0.88	0.87	0.98	1.03	0.90	0.85	0.92	0.95	1.16	1.15	1.07	0.87	0.95	0.90	1.06	0.88	1.32	1.07	1.09	0.96	1.05	0.91	1.00	1.07	1.16	1.06	1.00	0.99	1.51	1.10	1.18	1.09	0.97	1.21	0.58	0.90	0.89	0.94	1.05	0.94	0.87	1.00
1-oleoyl-GPC (18:1)	met53	Lipid	Lysophospholipid	100001272	0.85	0.79	1.36	1.11	0.81	0.84	0.88	1.12	1.07	1.12	1.09	0.69	1.28	1.21	1.05	0.85	0.95	0.81	0.83	1.40	1.16	1.11	0.82	1.09	1.18	1.00	0.95	1.17	0.84	0.83	1.00	1.25	1.26	1.08	1.13	1.42	0.93	0.86	1.28	1.01	0.82	0.74	0.85	1.34	1.07
1-oleoyl-GPE (18:1)	met54	Lipid	Lysophospholipid	100001569	0.94	0.91	1.23	1.10	1.01	0.86	0.91	1.02	1.02	1.34	1.26	0.95	1.24	0.97	1.12	1.21	1.24	1.00	0.94	1.40	1.07	1.08	0.90	1.04	1.07	1.00	1.13	1.17	0.88	0.96	0.88	1.35	1.26	1.03	1.16	1.16	0.81	0.66	1.12	0.88	0.96	0.76	0.75	1.05	0.80
1-oleoyl-GPG (18:1)*	met55	Lipid	Lysophospholipid	100005716	0.63	1.03	1.18	0.91	0.65	0.94	0.95	0.65	0.93	0.79	0.85	0.79	1.22	0.73	1.03	0.81	0.79	0.91	1.03	1.16	1.07	0.95	0.76	0.83	0.97	0.76	0.78	1.08	0.84	0.87	0.77	1.77	0.97	1.39	0.96	0.79	1.17	1.11	1.24	2.00	1.07	0.94	1.33	1.74	1.49
1-oleoyl-GPI (18:1)	met56	Lipid	Lysophospholipid	100001777	0.77	1.02	1.25	0.81	0.68	0.79	0.74	0.46	0.83	0.93	0.94	0.76	1.10	1.64	1.15	1.10	1.12	1.11	0.98	1.26	1.18	1.35	1.36	1.66	1.07	0.73	0.94	1.65	0.66	1.05	0.82	2.20	1.11	1.17	0.94	0.79	0.58	0.92	1.02	1.84	0.47	0.37	1.11	1.43	1.03
1-oleoylglycerol (18:1)	met57	Lipid	Monoacylglycerol	100000924	0.77	1.05	1.14	0.70	0.70	0.94	1.20	0.91	1.03	0.68	1.16	0.85	1.74	0.75	1.07	0.44	0.91	1.28	1.09	0.62	1.00	0.77	0.52	0.69	1.74	0.83	0.74	1.00	0.93	2.44	0.70	2.59	0.87	1.10	0.72	0.95	1.09	1.93	1.49	3.76	0.77	0.53	0.66	1.68	2.10
1-palmitoleoyl-2-linoleoyl-GPC (16:1/18:2)*	met58	Lipid	Phosphatidylcholine (PC)	100009075	1.03	1.20	1.58	0.80	0.59	0.74	0.80	1.31	1.61	0.97	0.82	0.82	0.96	1.44	1.52	0.79	0.81	0.79	0.94	1.17	0.75	1.01	0.90	1.44	0.92	0.95	0.87	1.24	1.02	1.12	0.92	1.14	1.14	0.96	1.17	0.97	0.97	1.20	0.78	1.30	1.26	1.13	1.33	0.89	0.77
1-palmitoleoyl-GPC (16:1)*	met59	Lipid	Lysophospholipid	100001511	1.09	0.69	1.46	0.99	0.83	0.94	0.80	1.04	1.07	1.07	1.18	0.83	1.21	1.35	1.09	0.99	1.22	1.10	1.01	1.17	1.00	1.02	0.94	1.24	1.12	0.84	1.17	1.18	1.06	1.06	0.85	1.04	1.39	1.26	1.30	1.23	0.93	0.79	0.88	0.92	1.00	0.90	1.00	0.87	0.83
1-palmitoyl-2-arachidonoyl-glycosyl-GPE (16:0/20:4)**	met60	Lipid	Glycosyl PE	100021395	1.27	1.14	1.45	0.98	0.93	1.02	1.25	1.10	1.34	1.05	0.94	1.52	1.72	0.96	1.02	1.07	1.10	1.40	0.95	1.15	0.86	0.94	1.08	0.82	1.12	0.82	1.40	0.88	0.88	1.27	1.08	1.09	1.22	1.40	1.01	1.18	0.79	0.69	0.62	1.03	0.55	0.75	0.38	0.62	0.72
1-palmitoyl-2-arachidonoyl-GPC (16:0/20:4n6)	met61	Lipid	Phosphatidylcholine (PC)	100008914	0.95	1.16	0.93	1.01	1.03	1.04	1.08	0.93	1.04	1.09	0.96	1.00	0.93	1.05	1.14	1.08	1.03	0.98	1.05	0.95	1.04	1.13	1.19	1.07	1.09	1.00	1.01	0.91	1.04	1.08	1.13	1.14	1.05	1.15	1.03	1.08	0.95	0.95	0.84	0.97	0.94	0.97	0.91	0.87	0.93
1-palmitoyl-2-arachidonoyl-GPE (16:0/20:4)*	met62	Lipid	Phosphatidylethanolamine (PE)	100008990	1.27	0.96	1.19	1.01	1.39	1.37	1.14	1.17	1.16	1.22	1.28	1.33	1.25	1.08	1.14	1.29	1.36	1.38	1.00	0.99	1.01	0.88	1.00	1.01	0.99	0.89	1.00	0.81	0.91	0.93	0.93	0.90	1.03	1.01	1.04	0.94	1.00	0.87	0.94	0.73	0.98	1.01	0.93	0.92	0.86
1-palmitoyl-2-arachidonoyl-GPI (16:0/20:4)*	met63	Lipid	Phosphatidylinositol (PI)	100008993	1.28	0.86	1.08	0.85	1.30	1.60	1.15	1.00	1.03	1.04	1.43	1.34	1.50	1.30	0.94	1.14	1.57	1.63	0.92	1.04	1.13	0.96	1.06	1.00	1.01	0.94	1.09	0.75	0.98	0.91	0.93	1.05	1.11	1.20	1.15	1.03	0.81	0.78	0.84	0.73	0.80	0.63	1.04	0.97	0.96
1-palmitoyl-2-arachidonoyl-GPS (16:0/20:4)	met64	Lipid	Phosphatidylserine (PS)	100021047	0.83	0.83	1.08	1.08	1.03	1.41	1.10	0.79	1.13	1.16	1.27	1.02	1.00	1.00	0.93	1.06	1.25	1.16	0.79	0.77	1.00	1.03	0.92	0.86	0.77	0.81	0.92	0.69	0.79	0.72	0.82	0.82	0.94	1.09	0.88	0.89	1.16	1.07	1.05	1.13	0.95	0.83	1.44	1.16	1.10
1-palmitoyl-2-dihomo-linolenoyl-GPC (16:0/20:3n3 or 6)*	met65	Lipid	Phosphatidylcholine (PC)	100008985	1.03	0.88	1.04	0.94	0.94	1.00	1.11	1.03	0.92	1.04	1.04	0.98	1.12	1.05	1.06	1.00	1.08	1.13	1.04	0.99	1.07	1.12	1.21	1.04	1.17	0.93	1.11	1.03	0.84	1.08	1.14	1.02	1.07	1.19	1.09	1.18	0.80	0.83	0.82	0.87	0.71	0.74	0.87	0.77	0.83
1-palmitoyl-2-docosahexaenoyl-glycosyl-GPE (16:0/22:6)**	met66	Lipid	Glycosyl PE	100021397	0.93	1.11	1.10	1.01	0.75	0.55	1.06	1.11	1.19	0.92	0.63	0.97	1.23	0.73	0.81	0.91	0.82	1.06	1.00	1.24	0.79	0.97	1.01	0.96	1.15	1.08	1.34	1.30	1.18	1.36	1.04	1.14	1.29	1.36	1.04	1.33	0.87	0.91	0.70	1.10	0.70	0.97	0.49	0.79	0.72
1-palmitoyl-2-docosahexaenoyl-GPC (16:0/22:6)	met67	Lipid	Phosphatidylcholine (PC)	100008915	0.96	1.11	0.87	0.98	0.92	1.00	1.01	0.86	0.96	0.99	1.01	0.95	0.96	1.01	1.02	1.01	0.99	1.02	1.07	0.98	1.04	1.09	1.13	1.04	0.99	1.04	1.01	0.93	1.10	1.06	1.04	1.01	1.06	1.12	1.02	1.02	0.95	1.02	0.89	0.96	0.97	0.95	1.05	0.97	0.99
1-palmitoyl-2-docosahexaenoyl-GPE (16:0/22:6)*	met68	Lipid	Phosphatidylethanolamine (PE)	100008991	0.98	1.05	0.97	0.94	0.93	1.01	1.00	0.93	1.04	0.99	1.02	1.00	0.98	0.86	1.02	1.07	1.04	0.97	1.01	1.00	0.99	1.00	1.04	1.01	0.92	0.99	0.91	0.99	1.02	0.96	0.97	0.84	0.99	1.05	1.03	0.92	1.03	0.92	0.97	0.81	1.11	1.18	1.13	0.99	1.01
1-palmitoyl-2-gamma-linolenoyl-GPC (16:0/18:3n6)*	met69	Lipid	Phosphatidylcholine (PC)	100009154	1.23	0.97	0.92	0.89	1.20	1.47	1.15	0.69	0.93	1.00	1.34	1.37	1.18	1.24	0.85	1.00	1.19	1.32	1.17	0.76	1.20	1.19	1.59	1.21	1.11	0.98	1.30	1.25	1.39	1.07	0.95	0.94	1.00	1.66	1.17	0.97	0.97	0.80	0.73	0.75	1.03	1.09	1.53	0.61	0.84
1-palmitoyl-2-linoleoyl-glycosyl-GPE (16:0/18:2)**	met70	Lipid	Glycosyl PE	100021393	1.75	1.47	1.93	1.08	1.27	1.22	1.17	1.13	1.92	1.16	1.04	1.90	2.29	0.99	1.26	1.28	1.45	1.94	0.83	1.38	0.77	0.62	0.99	0.94	0.94	1.01	1.41	1.03	0.71	0.93	0.78	0.84	1.19	1.11	0.92	0.84	0.63	0.74	0.62	1.08	0.73	0.91	0.51	0.56	0.62
1-palmitoyl-2-linoleoyl-GPC (16:0/18:2)	met71	Lipid	Phosphatidylcholine (PC)	1537	1.02	1.13	1.07	0.95	0.98	1.07	1.01	0.94	1.11	1.02	1.00	1.04	1.01	1.04	1.09	1.02	1.00	1.04	0.98	0.95	0.94	0.99	1.00	1.02	0.91	0.98	0.95	0.93	0.98	0.96	0.94	0.91	1.00	1.03	0.97	0.91	0.99	1.02	0.91	1.00	1.01	1.04	1.09	0.95	0.94
1-palmitoyl-2-linoleoyl-GPE (16:0/18:2)	met72	Lipid	Phosphatidylethanolamine (PE)	100001870	1.56	1.15	1.60	1.10	1.64	1.69	1.11	1.27	1.49	1.33	1.66	1.74	1.68	0.93	1.14	1.42	1.80	1.92	0.84	1.18	0.86	0.72	0.79	0.91	0.70	0.98	0.89	0.82	0.78	0.68	0.65	0.58	1.00	0.85	0.92	0.61	0.93	0.78	1.03	0.59	1.15	1.19	1.20	0.95	0.78
1-palmitoyl-2-linoleoyl-GPG (16:0/18:2)	met73	Lipid	Phosphatidylglycerol (PG)	1543	0.99	1.37	0.93	0.93	1.16	1.59	1.06	0.85	1.16	1.15	1.34	1.28	1.13	1.12	1.31	1.16	1.35	1.50	0.78	1.05	0.92	1.13	1.09	0.85	0.77	0.93	0.94	0.94	0.88	0.83	0.89	1.01	1.18	1.01	0.97	0.80	0.90	1.11	0.79	0.97	0.71	0.67	0.91	0.87	1.10
1-palmitoyl-2-linoleoyl-GPI (16:0/18:2)	met74	Lipid	Phosphatidylinositol (PI)	1528	0.89	1.32	0.54	0.79	0.47	1.87	1.07	0.48	0.87	1.29	1.66	1.59	1.19	0.72	0.81	1.46	1.93	2.04	1.05	1.00	1.12	1.39	1.49	1.25	1.00	1.27	1.09	0.93	1.26	1.16	0.97	1.12	1.16	0.47	1.15	0.47	0.85	0.83	0.82	0.64	0.81	0.84	0.74	0.82	0.81
1-palmitoyl-2-oleoyl-glycosyl-GPE (16:0/18:1)**	met75	Lipid	Glycosyl PE	100021389	0.79	0.68	1.22	1.56	2.00	1.46	0.94	0.89	0.95	1.98	1.90	2.25	2.13	0.80	0.62	1.89	2.61	2.68	0.98	2.02	1.19	1.15	1.03	0.93	1.22	1.01	2.08	1.66	0.99	1.65	0.75	1.28	2.04	1.67	1.17	1.49	0.59	0.32	1.15	0.86	0.83	0.77	0.31	0.84	0.76
1-palmitoyl-2-oleoyl-GPC (16:0/18:1)	met76	Lipid	Phosphatidylcholine (PC)	1539	1.00	0.89	1.04	1.04	1.11	1.17	1.06	0.90	0.93	1.07	1.24	1.11	1.15	1.00	0.88	1.13	1.25	1.26	1.02	1.02	1.02	1.01	0.97	0.91	0.98	0.94	1.05	0.89	0.99	1.00	0.91	0.88	1.00	1.12	0.98	1.06	0.96	0.81	1.05	0.81	1.02	1.00	0.87	0.97	0.96
1-palmitoyl-2-oleoyl-GPE (16:0/18:1)	met77	Lipid	Phosphatidylethanolamine (PE)	1526	0.83	0.59	1.00	1.45	2.25	1.59	1.00	0.92	0.80	1.87	2.37	1.76	1.42	0.89	0.64	2.02	2.81	2.01	0.96	1.44	1.38	1.12	0.91	1.04	0.94	0.97	1.29	1.22	0.94	1.09	0.73	0.88	1.28	1.15	1.09	0.96	0.82	0.54	1.55	0.59	1.30	0.96	0.74	1.07	0.88
1-palmitoyl-2-oleoyl-GPG (16:0/18:1)	met78	Lipid	Phosphatidylglycerol (PG)	100000641	1.08	0.93	1.60	1.06	0.90	1.13	1.05	1.17	1.37	1.18	1.33	1.08	1.30	1.20	1.31	1.11	1.26	1.21	0.93	1.14	1.10	0.92	0.88	0.90	0.96	0.85	1.11	0.86	0.91	0.87	0.96	0.96	1.19	1.11	1.00	1.00	0.91	0.93	1.01	0.81	0.73	0.68	0.78	1.13	1.13
1-palmitoyl-2-oleoyl-GPI (16:0/18:1)*	met79	Lipid	Phosphatidylinositol (PI)	100009066	0.36	0.31	0.35	1.32	2.01	1.88	0.84	0.27	0.30	1.85	2.72	1.55	1.17	0.44	0.28	2.05	3.16	2.64	1.01	1.10	1.49	1.81	1.32	0.72	0.97	1.24	1.46	1.26	1.47	1.30	0.76	1.00	1.82	1.64	1.15	1.00	0.74	0.49	1.65	0.46	0.91	0.76	0.36	1.01	1.12
1-palmitoyl-2-palmitoleoyl-GPC (16:0/16:1)*	met80	Lipid	Phosphatidylcholine (PC)	100008984	1.12	0.62	1.10	1.14	1.45	1.53	1.03	0.84	0.85	1.27	1.75	1.44	1.44	1.04	0.75	1.49	1.82	1.70	1.02	0.97	1.12	1.09	0.91	0.90	0.98	0.90	1.27	0.94	1.10	1.08	0.85	0.71	1.05	1.23	0.98	0.96	0.96	0.76	0.97	0.60	1.04	1.04	0.96	0.88	0.82
1-palmitoyl-2-stearoyl-GPC (16:0/18:0)	met81	Lipid	Phosphatidylcholine (PC)	100008921	0.81	0.92	0.73	1.14	1.07	0.97	0.82	0.85	0.82	1.35	0.99	1.07	0.74	0.98	0.79	1.72	1.04	0.85	1.01	0.90	1.15	1.43	1.43	1.24	0.93	0.99	0.88	1.40	1.19	1.24	0.92	1.37	1.17	1.20	1.07	1.08	1.00	1.03	1.02	1.07	0.86	0.98	1.00	0.99	1.03
1-palmitoyl-2-stearoyl-GPE (16:0/18:0)*	met82	Lipid	Phosphatidylethanolamine (PE)	100009205	0.70	0.87	0.87	1.62	1.49	1.18	0.79	1.08	1.11	1.80	1.68	1.16	1.03	0.91	1.10	2.57	1.65	1.22	1.00	0.86	1.22	1.62	1.34	0.83	0.96	0.87	1.02	1.29	1.13	1.00	0.75	0.85	1.54	1.41	1.05	1.14	0.73	0.68	1.03	0.94	0.68	0.67	0.64	0.83	1.17
1-palmitoyl-GPC (16:0)	met83	Lipid	Lysophospholipid	100001263	0.98	1.01	1.00	1.05	1.05	1.09	0.90	0.86	1.00	1.18	1.14	1.00	1.01	1.08	1.10	1.19	1.15	1.11	0.99	0.96	1.13	1.18	1.11	1.02	0.99	1.02	1.12	0.98	1.00	0.97	0.95	1.08	1.21	1.27	1.11	1.12	0.87	0.79	0.87	0.97	0.88	0.84	0.93	0.90	0.95
1-palmitoyl-GPE (16:0)	met84	Lipid	Lysophospholipid	100001567	1.30	0.92	1.15	1.12	1.35	1.37	0.98	0.94	1.08	1.32	1.50	1.32	1.18	0.90	1.08	1.48	1.48	1.56	0.89	1.09	1.11	0.95	0.94	1.03	0.87	1.02	1.21	0.95	1.03	0.93	0.75	1.19	1.11	1.09	1.15	0.96	0.81	0.70	0.98	0.97	0.98	0.94	0.84	0.92	0.74
1-palmitoyl-GPG (16:0)*	met85	Lipid	Lysophospholipid	100005717	1.14	1.02	1.39	1.15	1.34	1.69	0.91	0.67	1.41	1.39	1.54	1.31	1.31	0.93	1.40	1.65	1.74	1.74	1.04	0.76	1.12	1.33	0.98	0.84	0.88	0.68	0.84	0.89	0.86	1.15	0.69	2.01	1.06	1.38	0.90	0.55	0.69	0.95	0.92	0.98	0.57	0.57	0.77	0.96	1.14
1-palmitoyl-GPI (16:0)	met86	Lipid	Lysophospholipid	100001655	1.19	0.96	1.19	0.97	1.56	1.71	1.07	0.46	1.05	1.14	1.89	1.64	1.71	1.13	0.93	1.57	2.15	2.53	1.06	0.81	1.21	1.25	1.23	1.24	1.05	0.59	0.97	1.09	0.83	1.01	0.64	1.07	0.99	1.53	0.89	0.52	0.46	0.65	0.91	1.07	0.60	0.46	0.95	0.82	0.86
1-palmitoyl-GPS (16:0)*	met87	Lipid	Lysophospholipid	100005805	0.80	0.79	1.29	0.99	1.02	1.49	1.11	0.82	1.38	1.22	1.63	1.00	1.03	1.08	0.90	1.46	1.14	1.19	0.79	0.82	1.06	1.29	1.00	0.93	1.01	0.85	1.29	1.00	0.88	1.14	0.83	2.38	0.93	1.17	1.06	0.91	1.08	0.89	0.88	1.41	0.80	0.88	1.06	0.96	0.99
1-palmitoylglycerol (16:0)	met88	Lipid	Monoacylglycerol	100000827	0.85	1.05	0.93	0.92	0.85	0.99	0.96	0.61	1.05	0.84	2.08	0.97	1.35	0.80	1.20	0.84	1.03	1.06	1.05	0.66	0.90	1.56	0.68	0.73	1.20	0.79	1.06	1.08	0.88	1.78	0.56	1.88	0.93	1.03	0.71	1.38	0.66	1.21	1.05	2.20	0.74	0.73	0.65	1.01	1.47
1-ribosyl-imidazoleacetate*	met89	Amino Acid	Histidine Metabolism	100001668	0.52	0.21	0.55	0.71	0.63	1.33	1.03	0.23	0.43	0.70	1.00	0.84	1.30	0.92	0.30	1.09	1.19	1.38	1.13	1.28	1.03	1.00	1.07	0.91	0.87	1.28	0.99	0.61	1.00	1.07	0.88	1.04	1.05	1.28	0.79	0.77	1.12	1.54	1.08	0.88	0.88	1.21	0.77	1.36	1.23
1-stearoyl-2-arachidonoyl-glycosyl-GPE (18:0/20:4)**	met90	Lipid	Glycosyl PE	100021404	1.11	1.31	1.15	0.89	0.76	0.86	1.04	0.81	1.32	0.89	0.71	1.09	1.29	1.02	1.12	0.79	0.81	1.00	1.00	1.04	0.90	0.98	1.04	0.91	1.19	0.84	1.34	1.04	1.04	1.27	1.13	1.11	1.18	1.46	1.06	1.42	0.89	0.92	0.72	1.32	0.61	0.82	0.44	0.77	0.90
1-stearoyl-2-arachidonoyl-GPC (18:0/20:4)	met91	Lipid	Phosphatidylcholine (PC)	100001869	0.91	1.20	0.73	1.00	0.83	0.84	0.95	1.00	0.93	0.98	0.78	0.88	0.82	1.01	1.07	1.02	0.80	0.72	1.11	0.82	1.07	1.10	1.26	1.14	1.15	0.89	1.04	1.09	1.05	1.20	1.23	1.09	0.95	1.12	1.00	1.28	0.93	1.07	0.86	1.12	0.93	0.97	0.93	0.89	1.05
1-stearoyl-2-arachidonoyl-GPE (18:0/20:4)	met92	Lipid	Phosphatidylethanolamine (PE)	100008977	1.11	1.08	0.95	1.01	1.02	1.10	1.04	1.00	1.07	1.07	1.06	1.01	1.00	0.99	1.13	0.99	1.02	1.03	1.02	0.89	1.04	1.04	1.08	0.94	0.99	0.91	1.00	0.84	1.03	0.92	1.05	0.90	0.99	1.12	0.99	1.00	1.01	1.04	0.97	0.92	0.99	1.02	0.81	1.01	0.98
1-stearoyl-2-arachidonoyl-GPI (18:0/20:4)	met93	Lipid	Phosphatidylinositol (PI)	100000616	0.94	1.08	0.92	0.91	0.86	0.93	0.98	0.99	0.97	1.00	0.92	0.90	0.92	1.02	1.08	0.95	0.94	0.87	0.97	0.96	1.03	0.98	1.04	1.11	0.97	0.92	0.92	0.92	0.99	1.01	1.04	1.11	1.00	1.08	1.03	1.10	1.04	1.08	0.93	1.13	0.96	1.03	1.13	1.03	1.04
1-stearoyl-2-arachidonoyl-GPS (18:0/20:4)	met94	Lipid	Phosphatidylserine (PS)	100001872	0.72	1.02	0.79	0.98	0.87	0.89	0.85	0.78	0.93	1.05	0.82	0.82	0.72	0.90	1.02	0.87	0.85	0.72	0.89	0.65	1.02	0.97	1.10	1.02	0.91	0.75	0.79	0.81	0.86	0.86	0.91	1.03	0.83	1.11	0.86	1.03	1.17	1.13	1.02	1.35	1.17	1.09	1.35	1.17	1.22
1-stearoyl-2-docosahexaenoyl-glycosyl-GPE (18:0/22:6)**	met95	Lipid	Glycosyl PE	100021405	1.01	1.62	1.25	0.97	0.73	0.87	0.95	1.09	1.79	0.98	0.72	1.10	1.58	0.84	1.27	0.94	0.89	1.25	0.99	1.30	0.76	0.91	1.11	1.02	1.06	1.15	1.39	1.18	1.25	1.27	0.92	0.99	1.41	1.33	0.92	1.11	0.90	0.94	0.66	1.24	0.73	1.16	0.60	0.70	0.73
1-stearoyl-2-docosahexaenoyl-GPC (18:0/22:6)	met96	Lipid	Phosphatidylcholine (PC)	100008916	0.89	1.02	0.62	0.95	0.80	0.82	0.90	0.79	0.80	0.84	0.79	0.81	0.83	0.83	0.88	0.90	0.77	0.80	1.16	0.92	1.00	0.97	1.02	1.03	0.99	1.00	0.98	1.11	1.04	1.00	0.99	0.93	0.97	1.00	0.96	0.95	1.10	1.18	1.12	1.33	1.12	1.13	1.19	1.09	1.24
1-stearoyl-2-docosahexaenoyl-GPE (18:0/22:6)*	met97	Lipid	Phosphatidylethanolamine (PE)	100008992	0.96	1.39	0.83	0.99	0.96	1.01	0.98	0.96	1.17	0.99	0.93	1.03	0.91	0.84	1.28	1.09	1.02	1.03	1.21	0.91	0.95	0.99	1.16	1.01	0.85	1.09	0.99	0.97	1.13	0.85	0.93	0.75	0.93	1.16	0.94	0.77	1.06	1.12	0.92	0.97	1.28	1.48	1.41	0.91	0.98
1-stearoyl-2-linoleoyl-glycosyl-GPE (18:0/18:2)**	met98	Lipid	Glycosyl PE	100021403	1.34	1.05	1.13	0.78	0.93	1.09	1.10	0.92	1.40	0.75	0.81	1.26	1.69	1.46	0.95	0.78	0.92	1.33	0.87	1.70	0.76	0.92	0.89	0.98	0.99	1.27	1.02	1.54	1.01	0.98	0.68	1.07	1.57	1.18	1.10	0.75	0.87	0.88	0.76	1.38	0.62	0.59	1.26	1.06	0.93
1-stearoyl-2-linoleoyl-GPC (18:0/18:2)*	met99	Lipid	Phosphatidylcholine (PC)	100008980	1.14	1.11	0.92	0.87	0.83	0.82	0.98	1.07	1.00	0.84	0.78	0.91	0.95	1.04	1.06	0.86	0.75	0.76	1.10	1.00	0.96	0.96	1.05	1.10	1.01	0.98	0.93	1.18	0.99	0.95	1.02	1.00	0.94	0.94	0.99	0.96	1.09	1.25	1.00	1.35	0.93	0.98	1.28	1.10	1.20
1-stearoyl-2-linoleoyl-GPE (18:0/18:2)*	met100	Lipid	Phosphatidylethanolamine (PE)	100008976	1.28	0.94	1.00	0.81	1.08	1.03	0.93	1.14	1.09	0.96	1.05	1.16	1.17	0.96	1.04	0.95	1.06	1.08	0.93	1.08	0.80	0.73	0.79	0.96	0.83	1.00	0.84	1.01	0.87	0.79	0.69	0.80	0.89	0.84	0.86	0.77	0.95	0.97	0.98	0.90	1.10	1.11	1.27	1.06	1.03
1-stearoyl-2-linoleoyl-GPI (18:0/18:2)	met101	Lipid	Phosphatidylinositol (PI)	100008994	0.94	0.89	0.51	0.63	0.81	0.79	0.98	0.65	0.75	0.76	1.04	1.08	1.15	0.92	0.71	0.90	1.08	1.09	1.01	1.24	0.92	1.06	1.26	1.42	0.95	1.31	0.95	1.22	1.27	1.46	1.04	1.30	0.95	1.05	1.04	1.07	1.04	1.04	0.97	1.11	0.72	0.81	0.68	1.11	0.99
1-stearoyl-2-linoleoyl-GPS (18:0/18:2)	met102	Lipid	Phosphatidylserine (PS)	100000642	0.93	0.77	1.13	0.99	0.78	0.70	0.68	1.00	1.16	0.81	0.81	0.68	0.93	1.15	1.11	0.83	0.82	0.58	0.92	1.20	0.96	0.74	0.65	1.33	0.80	1.24	0.61	1.44	1.00	1.01	0.61	1.38	1.22	0.97	0.79	0.63	1.13	1.07	1.19	1.50	1.01	1.16	1.96	1.27	1.19
1-stearoyl-2-oleoyl-GPC (18:0/18:1)	met103	Lipid	Phosphatidylcholine (PC)	100008904	1.17	0.63	0.96	0.82	0.81	0.91	0.99	1.09	0.74	0.82	1.05	0.97	1.42	0.97	0.73	0.81	1.03	0.96	1.06	1.01	1.12	0.94	0.86	0.96	1.26	0.81	1.10	1.15	0.99	1.03	0.96	0.80	0.93	1.10	1.03	1.44	1.09	0.88	1.33	1.12	0.85	0.88	0.88	1.31	1.37
1-stearoyl-2-oleoyl-GPE (18:0/18:1)	met104	Lipid	Phosphatidylethanolamine (PE)	100001856	0.90	0.65	0.94	0.87	1.07	1.08	1.06	1.01	0.81	0.99	1.31	1.21	1.41	0.90	0.76	1.06	1.50	1.21	0.98	1.19	1.06	0.97	0.81	0.96	1.06	0.95	1.03	1.38	0.98	1.03	0.83	1.02	0.97	1.02	0.94	1.14	0.92	0.82	1.22	0.95	0.98	1.07	0.93	1.35	1.14
1-stearoyl-2-oleoyl-GPS (18:0/18:1)	met105	Lipid	Phosphatidylserine (PS)	100000639	0.75	1.00	1.06	0.92	0.74	0.95	0.85	1.22	0.87	0.83	0.85	0.74	0.92	1.01	1.01	0.87	1.17	0.70	0.85	1.01	1.09	0.97	0.93	1.07	0.93	0.88	0.69	1.00	0.84	1.23	0.93	1.32	0.99	1.02	0.91	1.11	1.21	1.10	1.35	1.43	0.95	1.69	1.46	1.45	1.24
1-stearoyl-GPC (18:0)	met106	Lipid	Lysophospholipid	100001271	0.96	0.87	0.80	1.05	0.92	0.88	0.81	0.89	0.86	1.02	0.91	0.88	0.89	0.93	1.01	1.01	0.87	0.81	1.11	0.91	1.16	1.08	1.14	1.07	1.05	0.99	1.17	1.15	1.03	0.97	0.99	1.02	1.12	1.15	1.13	1.22	0.90	0.87	1.05	1.51	0.91	0.83	1.02	1.02	1.18
1-stearoyl-GPE (18:0)	met107	Lipid	Lysophospholipid	100001461	1.18	1.05	0.99	1.08	1.12	1.08	0.92	0.85	1.07	1.22	1.10	1.04	1.00	0.96	1.14	1.19	1.13	1.15	1.01	0.86	1.00	1.02	1.09	0.97	0.90	0.90	1.12	0.90	1.01	0.91	0.82	1.07	1.01	1.20	1.04	1.01	0.88	0.81	0.91	1.47	0.89	0.90	0.85	0.88	0.91
1-stearoyl-GPG (18:0)	met108	Lipid	Lysophospholipid	100001462	1.30	1.76	1.07	0.68	0.74	0.82	1.07	0.75	1.71	0.97	0.98	1.38	1.38	0.77	1.26	0.87	0.81	0.97	0.88	0.59	0.82	0.89	0.89	1.10	1.01	0.73	0.86	1.25	0.99	1.24	0.75	2.25	0.79	1.17	0.98	0.72	0.78	1.20	0.90	4.99	1.34	1.21	1.08	0.85	1.06
1-stearoyl-GPI (18:0)	met109	Lipid	Lysophospholipid	100000656	1.00	1.19	1.10	1.00	1.06	0.93	0.79	0.52	1.28	1.20	1.07	1.21	0.87	0.75	1.30	1.02	0.95	1.13	0.96	0.79	0.90	1.13	1.08	1.17	0.95	0.69	0.84	1.25	1.04	1.02	0.60	1.27	0.97	1.24	0.95	0.69	0.68	1.00	0.98	1.81	0.81	0.63	1.14	0.85	1.03
1-stearoyl-GPS (18:0)*	met110	Lipid	Lysophospholipid	100004327	0.73	0.88	1.00	1.01	0.81	0.97	0.98	0.73	1.15	0.88	1.00	0.89	0.76	1.01	0.89	1.28	0.98	0.86	0.85	0.90	0.90	1.21	1.04	1.00	0.93	0.98	1.26	1.21	0.90	1.34	0.81	2.77	0.91	1.13	1.05	0.90	1.01	0.95	1.01	1.66	0.91	1.02	1.04	1.12	1.00
1,2-dilinoleoyl-GPC (18:2/18:2)	met111	Lipid	Phosphatidylcholine (PC)	100008903	1.33	1.15	1.32	0.86	0.91	0.86	1.16	1.22	1.33	0.95	0.96	1.13	1.15	1.32	1.37	0.92	0.95	0.98	1.01	1.21	0.88	0.93	0.85	1.07	0.86	1.17	0.97	1.12	0.82	0.85	0.85	0.96	1.16	0.92	0.99	0.81	1.06	1.15	0.96	1.17	0.73	0.82	1.24	1.19	1.22
1,2-dilinoleoyl-GPE (18:2/18:2)*	met112	Lipid	Phosphatidylethanolamine (PE)	100009217	1.56	0.96	1.44	0.91	0.95	0.93	0.85	1.36	1.42	1.14	1.08	1.27	1.33	1.22	1.07	1.10	0.93	1.02	0.72	1.33	0.78	0.33	0.83	1.06	0.43	1.35	0.62	1.30	0.87	0.79	0.68	0.82	0.98	0.70	1.12	0.50	1.07	1.03	1.29	0.91	1.30	0.87	1.52	1.20	0.84
1,2-dioleoyl-GPC (18:1/18:1)	met113	Lipid	Phosphatidylcholine (PC)	100008905	1.13	0.52	1.51	0.89	0.56	0.57	0.89	1.77	0.77	0.86	0.95	0.62	1.38	1.57	0.77	0.76	0.89	0.66	0.92	2.14	1.02	1.06	0.65	1.12	1.45	1.11	1.10	1.47	0.81	1.16	1.13	1.39	1.16	0.75	1.05	1.69	0.92	0.94	1.55	1.14	0.80	0.64	0.83	1.65	1.15
1,2-dipalmitoyl-GPC (16:0/16:0)	met114	Lipid	Phosphatidylcholine (PC)	100000657	0.75	1.34	0.80	1.34	1.06	0.93	0.83	0.84	0.99	1.43	0.92	0.85	0.69	1.02	1.10	1.83	1.01	0.83	0.97	0.92	1.05	1.37	1.41	1.12	0.91	0.95	0.84	1.24	1.11	1.28	1.08	1.63	1.16	1.14	1.07	0.97	0.93	1.09	0.89	1.15	0.99	1.02	1.11	0.87	0.92
1,2-dipalmitoyl-GPE (16:0/16:0)*	met115	Lipid	Phosphatidylethanolamine (PE)	100009204	0.82	0.90	1.07	2.89	2.38	1.66	0.94	1.19	0.88	3.89	2.49	1.67	1.13	0.97	0.85	5.94	2.90	1.73	1.14	0.97	1.54	1.97	1.48	0.98	0.91	0.87	1.20	1.46	1.33	1.34	0.80	1.20	2.05	1.53	1.24	0.99	0.94	0.88	1.54	0.77	1.00	0.78	0.91	0.95	0.97
1,2-distearoyl-GPC (18:0/18:0)	met116	Lipid	Phosphatidylcholine (PC)	100000660	0.58	0.82	0.48	0.39	0.99	0.77	1.01	0.75	0.52	1.38	0.53	1.11	0.69	0.39	0.39	1.94	0.75	0.57	1.04	0.90	1.34	1.86	1.46	1.38	0.67	0.87	0.77	2.17	1.21	1.19	1.41	1.79	1.26	1.27	0.84	1.46	0.39	1.30	0.92	1.29	0.39	0.82	1.10	0.96	0.39
1,5-anhydroglucitol (1,5-AG)	met117	Carbohydrate	Glycolysis, Gluconeogenesis, and Pyruvate Metabolism	100000580	0.87	0.68	0.61	1.26	1.21	1.03	0.86	1.06	0.92	1.14	0.96	1.17	1.28	0.57	0.81	1.19	0.91	0.89	0.89	0.95	1.13	1.00	1.35	1.03	1.13	0.92	1.18	0.47	0.94	1.04	1.32	1.02	1.24	1.15	1.09	1.22	0.95	1.19	0.82	1.00	1.12	0.96	0.73	0.94	1.10
10-heptadecenoate (17:1n7)	met118	Lipid	Long Chain Monounsaturated Fatty Acid	100001278	1.31	1.29	1.42	0.85	0.42	0.62	1.02	0.55	1.51	0.61	0.59	0.79	1.97	1.08	1.25	0.70	0.83	1.23	0.98	1.19	0.68	0.71	0.68	1.46	1.65	0.44	0.73	1.76	0.80	2.31	0.82	2.20	0.70	1.02	0.64	0.81	1.05	2.01	1.16	2.29	0.62	0.80	0.73	1.60	1.12
10-nonadecenoate (19:1n9)	met119	Lipid	Long Chain Monounsaturated Fatty Acid	100001277	1.47	1.27	1.44	0.94	0.56	0.78	1.29	0.74	1.48	0.66	0.88	0.97	2.02	1.24	1.29	0.80	1.17	1.62	0.92	1.25	0.69	0.68	0.59	1.17	1.40	0.55	0.71	1.71	0.70	2.21	0.70	2.29	0.65	0.81	0.60	0.69	0.96	1.92	1.40	2.40	0.62	0.69	0.78	2.09	1.23
12,13-DiHOME	met120	Lipid	Fatty Acid, Dihydroxy	62	1.02	1.34	0.75	1.25	1.23	1.12	0.85	0.75	0.86	1.11	0.99	1.28	0.83	1.03	0.96	2.36	0.85	0.87	1.30	0.81	0.95	1.32	1.41	1.27	1.31	0.85	2.06	0.91	0.93	1.37	0.86	1.93	1.01	1.27	0.94	1.02	1.01	1.22	0.94	2.11	0.65	0.49	0.98	0.71	0.90
13-HODE + 9-HODE	met121	Lipid	Fatty Acid, Monohydroxy	100002196	0.90	1.54	1.68	0.57	0.68	1.21	0.28	0.88	2.02	0.91	0.43	0.74	2.21	0.44	3.38	1.58	0.74	0.64	1.41	0.39	1.36	1.70	1.30	3.25	2.01	0.25	1.05	0.36	1.30	1.52	1.99	6.33	1.60	2.75	0.95	1.82	0.56	0.67	0.20	1.50	0.27	0.20	2.09	1.60	1.36
14,15-DiHETrE	met122	Lipid	Fatty Acid, Dihydroxy	100002752	0.56	1.57	0.95	1.03	0.82	1.05	0.73	0.87	1.12	1.01	0.73	0.91	0.60	0.91	1.08	0.78	0.86	0.86	1.34	1.03	1.38	1.27	1.28	1.28	0.81	0.97	0.67	1.32	0.96	1.53	1.18	1.25	0.93	1.26	1.50	1.17	1.00	1.04	0.83	1.28	0.79	0.69	1.24	1.28	0.91
15-HETE	met123	Lipid	Eicosanoid	100000565	0.65	0.98	1.68	0.34	0.77	1.02	0.09	0.33	2.05	1.72	0.24	0.35	2.07	0.09	3.44	0.99	0.69	0.37	1.09	0.09	1.01	2.07	2.01	3.43	1.15	0.09	0.76	0.29	0.90	1.01	2.51	7.34	2.32	3.86	1.59	1.05	0.09	0.35	0.18	1.68	0.23	0.15	2.67	2.46	1.78
16-hydroxypalmitate	met124	Lipid	Fatty Acid, Monohydroxy	100002953	0.94	1.24	1.22	1.00	0.64	0.84	0.86	0.75	1.00	0.85	0.82	0.89	1.18	0.83	1.41	1.47	1.11	1.72	2.11	1.11	1.34	0.88	1.09	1.11	1.03	0.70	1.15	0.95	0.76	1.28	1.25	1.34	0.87	1.52	1.24	1.37	1.49	1.18	1.12	1.05	0.89	0.99	0.96	0.81	0.93
18-methylnonadecanoate (i20:0)	met125	Lipid	Fatty Acid, Branched	100019953	0.99	1.39	1.29	1.09	0.74	0.92	1.00	0.75	1.67	0.75	0.76	0.70	1.27	1.05	1.77	0.82	0.98	0.51	1.07	0.80	0.53	1.00	0.91	1.14	1.07	0.65	0.56	1.25	1.21	1.40	0.68	1.66	0.84	1.20	1.00	0.66	1.06	2.11	0.94	2.01	0.51	0.56	0.98	1.26	1.50
19,20-DiHDPA	met126	Lipid	Fatty Acid, Dihydroxy	100002844	0.71	1.43	0.73	0.81	0.76	0.90	1.02	0.54	1.29	0.80	0.83	0.97	0.83	1.22	0.89	0.60	0.65	0.54	0.98	1.04	0.82	1.35	1.14	1.15	0.94	1.04	0.89	2.45	1.40	1.50	1.06	1.54	0.92	1.32	1.26	1.24	1.10	1.45	0.86	2.68	0.82	0.74	1.25	1.36	1.20
2-aminoadipate	met127	Amino Acid	Lysine Metabolism	381	0.20	0.19	0.12	1.32	1.32	1.38	0.52	0.13	0.42	1.71	2.69	1.27	0.63	0.35	0.17	3.65	2.17	1.86	1.90	0.37	0.64	0.61	0.63	0.61	1.19	1.52	1.32	0.59	0.46	0.73	0.32	0.69	3.03	0.47	0.99	0.48	0.86	1.01	4.30	5.48	7.02	3.60	0.81	0.42	2.31
2-aminobutyrate	met128	Amino Acid	Glutathione Metabolism	1128	0.51	0.46	0.38	0.97	1.39	1.29	0.65	1.00	0.53	1.04	1.66	1.43	0.65	0.93	0.42	1.33	1.55	1.25	1.04	0.69	0.79	1.21	0.89	1.16	0.95	1.05	0.74	0.89	0.57	0.96	0.50	0.86	1.43	0.67	1.24	0.85	0.94	1.09	1.68	1.88	2.33	1.51	1.42	0.68	0.99
2-aminoheptanoate	met129	Lipid	Fatty Acid, Amino	100004542	1.08	0.73	0.57	1.26	1.46	0.79	0.72	1.74	0.54	1.10	0.79	1.39	0.88	0.81	0.88	1.60	1.06	0.62	1.31	0.78	0.94	1.09	0.91	0.94	0.76	0.79	0.99	0.69	0.61	1.03	0.68	1.00	0.85	0.90	0.89	1.01	0.99	1.15	1.12	1.85	2.20	1.62	2.23	1.16	0.83
2-aminophenol sulfate	met130	Xenobiotics	Food Component/Plant	100004322	0.55	0.55	0.55	0.98	1.23	1.76	0.68	0.55	0.55	1.15	1.60	1.37	0.87	0.55	0.55	1.86	1.59	1.20	1.39	0.96	1.00	0.96	0.96	0.82	1.01	0.76	1.25	0.69	1.13	1.18	0.89	0.96	0.69	1.04	0.65	0.72	0.91	1.61	0.90	1.00	1.17	0.88	0.82	1.80	1.42
2-arachidonoylglycerol (20:4)	met131	Lipid	Monoacylglycerol	100000584	0.77	1.57	0.82	0.94	0.88	1.04	0.77	0.51	1.19	1.02	1.00	0.94	0.76	0.75	1.34	0.73	0.74	0.64	1.07	0.71	1.08	1.12	0.99	1.00	1.11	0.87	0.60	1.06	1.07	1.38	0.75	2.20	1.37	1.50	1.07	0.58	0.88	1.24	0.91	1.78	1.03	0.93	1.17	1.33	1.34
2-butenoylglycine	met132	Lipid	Fatty Acid Metabolism (Acyl Glycine)	100016110	1.40	1.49	1.17	1.39	0.61	1.05	1.36	1.46	1.08	0.99	1.53	1.15	0.75	0.89	0.89	1.28	1.45	1.12	0.60	1.11	0.88	1.10	1.45	0.91	1.00	0.63	1.24	0.59	0.74	0.89	1.14	0.65	0.83	0.63	0.51	1.42	1.07	0.73	1.26	1.12	0.94	1.31	0.51	0.89	0.92
2-docosahexaenoylglycerol (22:6)*	met133	Lipid	Monoacylglycerol	100006352	0.61	1.20	0.66	0.72	0.79	0.88	0.64	0.47	0.83	1.01	0.99	1.12	0.73	0.80	0.99	0.96	0.62	0.49	1.42	0.82	1.16	2.00	1.27	1.04	1.25	1.17	0.65	1.87	1.60	1.98	0.91	3.58	1.17	1.68	1.13	0.89	0.76	1.23	0.68	2.33	0.92	0.61	1.03	1.11	1.54
2-eicosapentaenoylglycerol (20:5)*	met134	Lipid	Monoacylglycerol	100009404	0.86	0.81	0.73	0.58	1.11	1.16	0.74	0.47	0.80	0.91	1.37	1.68	1.06	0.61	0.54	0.86	0.98	0.80	1.40	1.07	1.30	1.56	0.97	1.06	1.19	1.35	1.05	2.44	1.62	1.31	0.69	0.99	1.51	1.47	1.33	0.50	0.85	0.96	1.12	1.67	0.78	0.66	1.01	0.96	1.72
2-heptadecenoylglycerol (17:1)*	met135	Lipid	Monoacylglycerol	100020770	0.94	0.68	0.67	0.97	0.88	1.09	0.89	0.66	0.67	0.93	1.17	1.17	1.34	0.68	0.99	0.74	1.04	1.31	1.50	0.90	1.03	1.05	0.84	0.80	1.71	1.01	0.64	1.39	1.13	2.39	0.85	2.72	1.15	1.38	0.85	0.69	1.13	1.54	1.10	1.48	0.76	0.43	0.67	1.92	1.65
2-hydroxy-3-methylvalerate	met136	Amino Acid	Leucine, Isoleucine and Valine Metabolism	100001541	0.33	1.27	1.89	0.71	0.33	1.32	0.48	0.65	1.26	0.95	0.96	0.33	0.33	1.46	1.78	1.40	1.15	1.17	0.72	0.47	1.08	0.82	1.05	0.54	1.01	0.80	0.73	0.33	1.45	1.62	0.62	0.33	1.30	0.83	0.83	0.60	0.97	1.06	0.75	1.85	1.12	1.28	0.33	2.85	0.83
2-hydroxybutyrate/2-hydroxyisobutyrate	met137	Amino Acid	Glutathione Metabolism	100008928	0.41	0.35	0.30	1.40	1.49	1.17	0.60	0.58	0.58	1.74	1.48	1.67	0.46	0.56	0.38	2.33	1.06	0.70	1.25	0.66	0.92	1.47	1.37	1.00	1.09	1.09	1.09	1.18	0.94	1.38	0.73	0.85	1.04	0.92	1.26	0.93	0.69	0.54	1.07	2.17	1.63	1.22	0.85	0.40	0.95
2-hydroxyglutarate	met138	Lipid	Fatty Acid, Dicarboxylate	100002070	0.80	0.43	0.91	1.56	2.38	2.34	1.16	0.56	0.09	0.34	0.91	0.20	1.03	1.01	0.74	1.20	1.49	2.93	0.47	0.59	1.15	0.95	0.94	2.07	1.50	0.40	0.32	0.40	0.11	1.13	1.09	1.46	1.35	0.59	2.36	2.04	2.02	0.33	2.25	0.41	0.89	0.36	2.75	1.51	2.21
2-hydroxyheptanoate*	met139	Lipid	Fatty Acid, Monohydroxy	100019960	1.18	0.95	1.52	1.35	0.66	0.55	1.06	2.39	0.38	1.88	0.87	1.25	0.86	0.71	1.01	2.78	0.56	0.66	2.42	1.07	1.15	1.46	1.00	1.07	1.43	0.38	1.65	0.55	0.69	1.45	2.28	1.09	0.50	0.53	0.77	1.23	0.97	0.58	0.51	1.84	0.62	1.32	1.25	0.95	0.59
2-hydroxyhippurate (salicylurate)	met140	Xenobiotics	Benzoate Metabolism	1869	0.74	0.45	0.45	0.86	1.29	1.30	0.88	0.45	0.45	0.95	1.58	2.01	1.04	0.65	0.45	0.91	2.33	1.85	0.95	0.81	0.80	1.00	0.92	1.03	0.60	0.81	0.91	0.59	1.14	0.61	0.47	0.60	0.87	1.40	1.06	0.72	1.71	5.32	1.18	0.70	1.38	2.07	1.33	1.36	1.04
2-hydroxypalmitate	met141	Lipid	Fatty Acid, Monohydroxy	100001579	1.13	1.12	1.18	1.11	1.26	1.11	0.79	0.75	0.84	1.08	1.09	1.11	1.07	0.93	1.29	1.54	1.26	1.27	1.45	1.02	1.23	1.24	1.13	1.12	1.05	0.78	0.75	0.97	0.87	1.06	0.85	0.95	0.91	1.22	1.01	0.88	0.77	0.72	0.93	0.83	0.77	0.62	1.14	1.05	1.15
2-hydroxysebacate	met142	Lipid	Fatty Acid, Dicarboxylate	100020378	1.26	0.40	2.13	0.95	0.72	0.78	1.10	0.90	1.59	1.46	0.83	1.32	1.41	1.63	2.74	3.04	1.37	1.36	2.16	0.96	1.02	1.26	1.73	1.36	1.19	0.74	1.49	0.47	0.40	1.26	0.78	1.05	0.95	0.66	0.67	1.14	0.98	0.53	0.75	1.23	0.76	0.57	0.93	0.40	0.62
2-hydroxystearate	met143	Lipid	Fatty Acid, Monohydroxy	1239	0.99	1.10	0.93	1.05	1.02	0.90	0.82	0.65	1.06	1.18	0.89	0.96	0.94	0.77	1.29	1.21	1.12	1.08	1.22	0.89	1.16	1.24	1.00	1.15	0.99	0.76	0.83	1.41	1.03	1.09	0.83	1.29	1.00	1.33	1.04	0.65	0.78	0.98	1.00	1.04	0.74	0.69	1.34	0.96	1.16
2-ketogulonate	met144	Carbohydrate	Fructose, Mannose and Galactose Metabolism	100000092	0.75	0.89	0.86	0.87	1.18	1.13	0.99	0.42	0.83	0.84	1.12	0.94	0.86	1.00	0.63	0.74	1.16	1.50	1.05	0.81	1.29	1.01	1.33	1.20	1.23	1.18	1.15	0.94	1.05	0.91	0.97	0.91	1.30	1.38	1.31	0.92	1.24	0.94	1.44	0.68	1.05	1.15	0.68	1.15	1.20
2-linoleoylglycerol (18:2)	met145	Lipid	Monoacylglycerol	100000987	0.87	2.06	1.06	0.81	0.83	0.97	1.00	0.75	1.47	1.03	1.00	1.20	0.92	0.83	1.58	0.80	0.80	0.89	1.13	0.75	0.86	1.13	0.91	1.09	1.14	1.06	0.69	1.37	1.03	2.08	0.79	2.02	0.97	1.17	0.79	0.54	0.90	1.89	0.85	2.76	0.96	0.65	0.98	1.02	1.33
2-methylbutyrylcarnitine (C5)	met146	Amino Acid	Leucine, Isoleucine and Valine Metabolism	100001509	0.24	0.20	0.33	1.53	2.40	1.95	0.46	0.44	0.43	2.49	2.25	2.00	0.49	0.40	0.17	2.97	0.63	0.55	1.00	0.60	1.00	1.59	1.53	1.06	1.03	1.23	1.04	1.47	0.96	1.62	0.76	0.61	0.48	0.94	1.09	0.61	0.54	0.37	1.66	3.14	2.15	0.81	1.32	0.35	0.81
2-methylbutyrylglycine	met147	Amino Acid	Leucine, Isoleucine and Valine Metabolism	100001155	0.66	0.55	0.96	1.03	1.68	1.78	0.67	0.97	1.54	1.75	1.72	2.37	0.73	0.47	0.49	1.58	0.81	0.53	1.07	0.91	1.14	1.78	1.76	1.94	1.13	0.97	1.39	0.86	1.13	2.09	0.96	0.41	0.44	1.10	1.54	1.47	0.59	0.46	1.32	1.82	1.31	1.03	0.35	0.36	0.77
2-methylcitrate/homocitrate	met148	Energy	TCA Cycle	100008929	1.15	2.13	1.18	1.10	1.04	0.90	0.94	1.03	1.10	1.31	1.09	1.12	0.98	1.39	1.81	1.15	0.95	0.79	0.77	1.48	1.09	1.34	1.15	1.20	1.06	0.82	1.04	0.96	1.01	0.99	1.23	1.22	1.05	1.31	1.28	1.53	0.48	0.37	0.53	0.51	0.49	0.40	0.55	0.56	0.76
2-methylmalonylcarnitine (C4-DC)	met149	Lipid	Fatty Acid Metabolism (also BCAA Metabolism)	100001596	0.99	1.13	0.48	1.01	0.96	0.88	1.02	1.10	0.44	1.33	0.88	1.04	0.95	1.34	0.93	1.10	1.01	1.04	0.80	1.29	0.98	1.29	0.89	1.38	1.05	0.86	1.11	1.56	0.93	1.23	1.00	1.00	0.44	0.83	0.44	1.45	0.75	0.87	0.98	0.83	1.38	0.72	1.54	0.44	0.94
2-O-methylascorbic acid	met150	Cofactors and Vitamins	Ascorbate and Aldarate Metabolism	100003258	0.71	0.90	1.04	0.91	0.57	1.05	0.67	0.67	0.89	0.76	0.62	0.71	1.09	0.90	1.21	0.73	0.73	0.75	1.17	1.25	1.10	1.26	1.27	1.03	1.00	0.80	0.98	0.78	0.85	1.00	1.22	2.34	1.13	1.63	1.21	1.30	0.97	1.08	1.05	2.10	0.57	0.70	0.98	1.02	1.29
2-oleoylglycerol (18:1)	met151	Lipid	Monoacylglycerol	100000943	0.80	0.95	1.08	0.73	0.77	0.99	1.19	0.84	0.94	0.85	1.37	1.24	1.55	0.73	0.94	0.69	1.00	1.09	1.22	0.63	1.05	1.00	0.64	0.66	1.82	0.84	0.96	1.28	1.08	2.46	0.79	2.20	0.91	1.25	0.75	1.00	0.92	1.51	1.26	2.65	0.93	0.55	0.54	1.35	1.81
2-oxindole-3-acetate	met152	Xenobiotics	Food Component/Plant	100003109	1.01	0.27	1.88	0.75	1.25	1.49	0.37	0.27	0.95	1.23	2.36	3.55	1.13	1.33	0.27	1.51	2.18	1.03	0.91	0.64	0.63	0.91	1.47	1.43	1.19	1.12	0.92	0.61	1.29	1.06	0.31	0.57	0.70	1.10	0.99	0.55	0.50	3.59	0.56	0.86	1.34	1.21	0.30	0.76	0.58
2-oxoadipate	met153	Amino Acid	Lysine Metabolism	92	0.23	0.23	0.23	1.00	1.54	1.25	0.82	0.55	0.69	1.93	3.29	1.46	0.77	0.27	0.23	2.43	2.44	1.81	1.63	0.74	1.18	0.83	0.64	0.71	0.89	2.04	0.81	0.91	0.76	0.86	0.37	0.36	1.50	0.66	1.09	0.51	0.77	0.96	2.99	5.36	4.74	1.74	0.90	0.59	1.76
2-oxoarginine*	met154	Amino Acid	Urea cycle; Arginine and Proline Metabolism	100002784	0.40	0.17	0.29	1.68	2.53	1.92	0.80	0.17	0.32	2.29	2.38	2.08	1.24	0.54	0.29	3.90	3.59	3.08	1.00	0.61	1.37	1.70	1.48	1.11	0.95	1.14	1.46	1.57	1.27	0.95	0.71	0.67	2.46	1.75	1.60	0.88	0.46	0.42	0.94	1.16	1.09	0.67	0.57	0.54	0.68
2-palmitoleoyl-GPC (16:1)*	met155	Lipid	Lysophospholipid	100001561	0.94	0.62	1.44	1.05	1.14	1.29	1.03	0.86	0.98	1.49	1.91	1.30	1.68	1.13	0.86	1.27	1.66	1.43	0.93	1.37	1.15	1.30	0.90	0.98	1.07	1.07	1.31	1.40	1.24	0.89	0.92	0.89	1.17	1.33	1.12	1.02	0.95	0.85	0.83	0.52	1.05	0.82	0.90	0.97	0.79
2-palmitoyl-GPC (16:0)*	met156	Lipid	Lysophospholipid	100001562	0.91	1.15	1.11	0.90	1.17	1.15	0.78	0.58	1.18	1.08	1.12	1.00	1.04	0.96	1.28	1.04	1.12	1.20	1.01	0.79	1.08	1.12	0.93	1.09	1.01	0.77	0.70	1.02	0.96	0.94	0.63	1.36	0.96	1.31	1.00	0.62	0.64	0.93	0.86	1.02	0.72	0.67	1.04	1.03	1.13
2-palmitoylglycerol (16:0)	met157	Lipid	Monoacylglycerol	100001048	0.71	0.82	0.67	0.93	1.27	1.11	1.02	0.70	0.99	1.26	1.91	1.39	1.21	0.76	0.81	1.28	1.25	1.14	1.11	0.38	0.99	0.82	0.78	0.55	1.37	0.89	1.01	1.40	1.12	2.13	0.70	1.60	1.04	1.18	0.64	0.62	0.57	1.18	1.19	1.73	0.77	0.52	0.58	0.79	1.15
2-stearoyl-GPE (18:0)*	met158	Lipid	Lysophospholipid	100003901	0.63	1.22	1.00	0.53	1.31	0.59	1.09	0.66	1.51	1.02	1.31	1.44	1.20	1.17	0.61	1.29	1.47	0.99	0.81	0.33	1.14	1.37	1.01	1.06	0.98	0.67	0.89	0.90	1.04	1.70	0.54	0.63	0.34	0.63	0.46	0.42	0.42	1.06	1.31	2.35	0.93	1.04	0.69	0.46	0.57
2,3-dihydroxyisovalerate	met159	Xenobiotics	Food Component/Plant	100002417	0.62	0.16	0.14	1.54	1.54	1.59	0.99	0.16	0.16	2.14	1.85	2.19	0.85	0.30	0.13	1.47	2.13	1.84	1.09	0.69	0.93	1.71	1.18	0.48	0.90	1.10	1.12	1.01	1.02	0.53	0.74	0.80	1.39	1.56	1.73	0.85	1.09	0.95	1.38	0.32	1.37	1.01	0.37	0.70	1.10
2,4-di-tert-butylphenol	met160	Xenobiotics	Chemical	100021918	0.79	1.04	0.90	0.64	0.76	1.01	1.52	1.03	1.70	1.37	1.01	1.22	1.04	0.92	1.06	0.92	0.77	0.87	0.90	0.70	0.90	0.82	0.72	0.61	1.62	1.19	0.84	1.27	1.17	1.17	0.40	0.67	0.51	0.77	0.63	0.38	0.76	1.79	1.43	1.52	1.16	1.12	1.00	0.99	1.00
2,4-dihydroxybutyrate	met161	Lipid	Fatty Acid, Dihydroxy	100002285	0.85	0.65	0.82	1.09	1.03	1.26	0.75	0.57	0.78	1.18	1.07	1.03	1.11	0.74	0.88	1.48	1.42	1.25	1.27	0.71	0.98	1.41	1.33	0.87	1.23	0.83	1.12	0.65	0.87	0.92	1.14	1.12	1.13	1.37	1.42	1.14	1.16	1.03	1.00	0.80	1.15	0.92	0.73	0.83	0.98
2,6-dihydroxybenzoic acid	met162	Xenobiotics	Drug - Topical Agents	100020837	0.71	0.45	0.48	0.94	1.41	1.15	0.93	0.78	0.45	1.31	1.18	1.56	1.09	0.79	0.35	2.05	1.24	1.33	1.33	0.41	1.04	0.99	1.65	1.01	1.16	0.85	1.10	0.92	1.24	0.89	1.06	1.03	0.65	1.42	1.00	1.37	1.05	1.00	0.81	0.93	1.16	1.15	1.05	1.11	0.93
2,8-quinolinediol	met163	Xenobiotics	Food Component/Plant	100004206	2.47	1.59	0.13	0.95	0.62	3.73	0.87	0.60	0.22	0.88	0.13	3.65	1.04	0.13	0.13	3.23	0.13	1.57	0.99	1.72	0.77	0.21	1.50	1.04	0.68	1.96	1.40	0.22	1.63	0.97	1.16	0.98	0.33	1.31	0.49	0.66	2.27	3.12	0.91	0.15	4.21	1.17	0.15	1.78	1.00
2,8-quinolinediol sulfate	met164	Xenobiotics	Food Component/Plant	100004321	1.35	1.05	0.07	1.11	0.30	2.89	1.36	0.44	0.33	0.22	0.07	1.68	1.42	0.07	0.07	0.80	0.07	2.10	0.84	1.64	0.83	0.07	1.10	0.75	0.74	1.31	0.93	0.29	1.00	0.95	0.62	1.16	0.27	1.50	0.28	0.60	1.30	1.29	0.87	0.32	1.32	1.15	0.13	1.84	1.30
2'-deoxyadenosine 5'-monophosphate	met165	Nucleotide	Purine Metabolism, Adenine containing	100000485	0.64	0.61	1.14	1.16	1.03	0.87	0.52	0.74	0.81	0.78	1.01	0.55	0.72	1.08	0.89	1.13	1.35	1.28	0.91	1.15	0.78	0.95	1.34	1.25	0.96	0.66	1.01	0.99	1.01	0.45	1.05	3.30	0.84	1.59	1.30	1.44	1.04	0.68	1.07	1.32	1.34	0.92	0.93	0.82	1.33
2'-deoxycytidine	met166	Nucleotide	Pyrimidine Metabolism, Cytidine containing	100000125	0.62	2.12	1.97	0.37	0.46	0.67	0.91	0.89	1.10	0.34	0.98	0.70	1.21	2.38	1.09	0.92	1.29	1.09	0.90	1.41	1.38	0.71	0.71	1.03	1.00	1.25	1.17	1.29	1.30	1.11	1.14	1.38	1.25	0.67	1.00	0.54	0.34	1.02	0.55	1.59	1.20	0.65	0.34	0.74	0.34
2'-deoxycytidine 5'-monophosphate	met167	Nucleotide	Pyrimidine Metabolism, Cytidine containing	298	0.74	1.15	1.47	1.18	0.66	0.96	0.80	0.94	1.51	1.01	1.11	0.86	1.02	1.46	1.39	1.22	1.31	1.01	1.07	1.22	1.17	0.93	0.95	1.07	1.15	0.93	1.35	1.25	0.82	0.95	0.95	1.18	1.50	1.02	0.86	0.81	0.72	0.97	0.97	1.31	0.90	0.76	0.85	0.99	0.98
2'-deoxyinosine	met168	Nucleotide	Purine Metabolism, (Hypo)Xanthine/Inosine containing	100000135	1.05	2.53	1.59	1.40	0.86	0.95	0.72	0.95	1.37	1.29	0.79	0.95	0.95	1.40	1.77	1.41	0.94	0.60	1.08	1.63	1.45	1.31	1.37	1.17	0.86	1.18	1.39	1.18	0.93	0.94	1.14	1.84	1.84	1.19	1.41	1.20	0.40	0.58	0.77	1.31	0.84	0.67	0.50	0.61	0.56
2'-O-methylcytidine	met169	Nucleotide	Pyrimidine Metabolism, Cytidine containing	100010895	1.91	1.93	2.09	0.68	0.86	0.93	0.82	1.55	2.27	1.02	1.01	1.50	1.31	1.41	1.84	0.83	0.82	0.78	0.92	1.02	0.76	1.03	1.26	1.23	1.13	0.90	1.01	1.16	0.99	1.11	0.89	1.11	0.69	1.24	1.17	1.13	0.73	0.91	0.76	4.68	1.05	0.91	0.65	0.77	0.81
2'-O-methyluridine	met170	Nucleotide	Pyrimidine Metabolism, Uracil containing	100010896	2.08	2.70	2.33	0.88	0.66	0.96	0.73	1.99	1.97	0.98	1.01	1.27	1.47	1.62	2.44	0.94	0.78	0.66	0.88	1.69	0.66	1.20	1.21	1.26	0.72	0.70	0.89	1.07	0.87	1.45	1.33	1.53	0.94	1.00	0.87	0.84	0.85	1.08	0.96	2.81	0.84	0.85	0.79	0.66	0.98
2R,3R-dihydroxybutyrate	met171	Lipid	Fatty Acid, Dihydroxy	100002367	0.84	1.05	1.09	1.33	1.06	1.35	1.07	0.87	1.17	1.50	1.42	1.12	1.09	1.05	1.28	1.58	1.53	1.29	1.09	0.88	0.91	1.52	1.60	0.92	0.99	0.98	0.97	0.62	1.14	0.91	0.92	1.25	1.17	1.23	1.40	1.11	0.97	0.84	0.85	1.01	0.73	0.61	0.50	0.67	0.98
2S,3R-dihydroxybutyrate	met172	Lipid	Fatty Acid, Dihydroxy	100002284	0.75	1.27	1.13	1.01	0.93	0.76	0.92	1.35	1.06	1.20	1.17	1.00	0.86	0.81	1.71	1.38	1.11	1.13	1.08	0.56	0.95	1.14	1.15	0.93	0.97	0.92	1.00	0.60	0.99	0.90	0.94	0.78	1.04	1.21	1.06	1.05	1.01	1.10	0.84	1.75	0.96	0.95	0.60	0.85	0.79
3-(4-hydroxyphenyl)lactate	met173	Amino Acid	Tyrosine Metabolism	240	0.65	0.44	0.57	1.56	1.28	1.44	0.81	0.39	0.63	1.68	1.49	1.21	0.94	0.42	0.41	1.59	0.90	0.78	1.69	0.81	1.29	1.56	1.39	1.08	1.45	0.94	1.39	1.12	1.46	1.13	1.16	1.15	1.18	1.44	1.60	1.91	0.58	0.26	1.02	0.99	0.80	0.64	0.44	0.54	0.81
3-amino-2-piperidone	met174	Amino Acid	Urea cycle; Arginine and Proline Metabolism	100020361	0.34	0.88	0.50	1.80	1.15	1.08	0.66	0.22	0.87	1.84	1.50	1.55	0.71	0.37	0.62	2.28	1.48	0.84	0.96	1.01	0.97	1.62	1.11	1.17	0.67	0.91	1.15	0.82	0.99	0.72	0.64	0.94	2.31	1.22	1.21	0.77	0.74	0.56	1.10	1.95	2.15	1.52	0.79	0.75	1.30
3-aminoisobutyrate	met175	Nucleotide	Pyrimidine Metabolism, Thymine containing	1114	0.69	1.41	0.62	0.87	0.75	1.08	0.68	0.68	0.71	0.85	1.15	1.29	1.04	0.91	0.67	1.16	1.26	1.09	1.20	0.79	0.76	0.71	0.59	1.14	1.00	1.05	0.88	0.51	0.55	0.79	0.59	0.78	1.55	0.63	0.98	0.68	1.06	1.00	1.56	2.70	2.26	1.75	0.79	1.03	1.09
3-formylindole	met176	Xenobiotics	Food Component/Plant	100020219	1.16	0.87	0.26	0.94	0.44	1.93	1.63	0.63	0.56	0.68	0.47	1.19	1.59	0.68	0.66	1.23	1.02	2.33	0.71	1.13	0.74	0.99	0.90	1.13	0.63	0.91	1.09	1.01	0.89	0.87	0.59	1.20	1.23	0.99	0.78	0.84	1.44	0.89	1.16	0.80	1.02	1.32	1.08	1.76	1.11
3-hydroxy-3-methylglutarate	met177	Lipid	Mevalonate Metabolism	112	0.62	2.35	1.29	1.04	0.65	1.06	0.62	0.75	1.05	0.87	0.84	0.81	0.85	1.21	1.10	1.09	0.94	0.98	1.11	0.63	1.17	1.12	0.94	0.92	1.03	0.77	0.99	0.67	0.78	1.03	1.06	1.26	0.87	1.18	0.97	1.28	1.20	0.63	1.17	1.62	0.81	0.99	1.00	1.07	1.45
3-hydroxybutyrate (BHBA)	met178	Lipid	Ketone Bodies	254	0.72	2.44	0.53	1.40	1.02	1.39	1.00	1.07	1.33	1.26	1.66	1.41	1.00	0.97	0.85	1.67	1.98	1.35	0.93	0.86	1.12	1.27	0.87	0.88	0.82	0.88	1.39	0.98	0.98	1.07	0.64	0.74	1.59	0.98	1.05	0.90	0.78	0.66	1.22	4.87	1.16	1.45	0.55	0.75	0.94
3-hydroxybutyroylglycine**	met179	Lipid	Fatty Acid Metabolism (Acyl Glycine)	100020211	1.70	5.63	1.36	0.82	0.94	1.01	1.14	2.45	2.26	1.08	0.93	1.33	1.17	1.55	2.14	0.92	1.45	1.10	0.96	1.26	0.86	1.27	1.16	1.39	0.70	1.06	1.17	0.73	1.00	1.06	0.87	0.93	5.91	0.91	1.13	1.05	0.68	0.53	0.84	3.61	0.68	0.92	0.65	0.97	0.77
3-hydroxydecanoylcarnitine	met180	Lipid	Fatty Acid Metabolism (Acyl Carnitine, Hydroxy)	100021141	0.34	0.73	1.11	0.50	0.32	0.82	1.22	0.79	0.63	0.32	0.71	0.44	0.63	1.32	1.08	0.78	0.83	1.21	1.63	0.75	1.11	0.95	0.58	0.91	0.74	1.17	0.48	0.35	0.46	0.99	1.02	1.90	0.50	0.77	0.69	1.01	2.07	3.21	1.45	12.09	1.04	0.99	5.62	1.57	1.73
3-hydroxydodecanedioate*	met181	Lipid	Fatty Acid, Dicarboxylate	100001454	1.09	2.32	1.44	0.60	0.92	1.12	0.85	1.09	0.99	0.96	1.12	1.57	0.86	2.36	1.67	1.58	1.17	1.12	2.19	1.04	1.07	0.82	1.11	1.38	1.07	0.97	1.15	0.69	0.69	1.57	0.94	1.00	0.72	1.05	0.98	0.79	1.46	0.92	0.89	3.78	0.89	0.93	1.20	0.61	0.92
3-hydroxyhexanoate	met182	Lipid	Fatty Acid, Monohydroxy	100006367	0.53	0.89	0.39	1.60	1.38	2.06	0.72	0.71	1.59	1.88	1.57	2.63	0.75	0.39	0.76	4.63	0.72	0.39	1.68	1.22	0.68	1.21	1.53	0.89	1.39	0.87	1.19	1.28	1.22	1.91	0.90	0.76	0.60	1.36	1.32	0.97	0.45	0.39	1.21	1.32	1.04	1.20	0.43	0.39	0.61
3-hydroxyhexanoylcarnitine (1)	met183	Lipid	Fatty Acid Metabolism (Acyl Carnitine, Hydroxy)	100020825	0.20	0.34	0.34	1.15	1.51	1.50	0.42	0.38	0.42	1.85	1.27	1.74	0.52	0.38	0.29	3.86	0.42	0.41	1.33	0.65	1.07	1.24	1.30	0.86	1.25	1.74	1.42	1.66	1.21	1.97	1.19	1.03	0.63	0.98	1.27	1.02	0.69	0.35	0.92	1.78	1.18	0.62	1.39	0.23	0.97
3-hydroxyindolin-2-one	met184	Xenobiotics	Food Component/Plant	100003823	0.85	0.61	0.61	1.18	1.01	1.04	0.48	0.77	0.81	1.59	0.64	1.39	0.75	0.67	1.08	1.70	0.64	0.52	1.70	1.93	0.82	2.45	0.99	2.28	0.96	1.30	1.34	1.55	2.08	1.52	1.25	2.29	1.38	2.37	2.39	1.40	0.41	0.53	0.37	0.50	0.88	0.41	2.36	0.74	0.33
3-hydroxyisobutyrate	met185	Amino Acid	Leucine, Isoleucine and Valine Metabolism	111	0.79	0.91	0.44	1.33	1.33	1.85	0.82	0.87	0.94	1.64	1.04	1.52	0.94	0.48	0.79	1.67	2.11	1.26	0.78	0.85	1.33	1.63	0.99	1.04	1.10	0.77	0.93	0.87	0.59	0.87	0.53	0.86	2.30	1.23	1.31	0.61	0.88	1.08	1.19	3.91	2.48	0.83	0.33	0.85	1.00
3-hydroxylaurate	met186	Lipid	Fatty Acid, Monohydroxy	100001112	0.85	3.04	1.66	0.74	0.69	0.60	0.94	1.40	1.79	0.92	0.70	1.03	0.99	1.26	1.57	0.97	0.97	0.87	1.42	0.83	1.18	0.84	0.95	1.39	0.94	1.05	0.78	0.97	0.98	1.32	0.92	1.75	0.85	0.84	0.97	0.99	1.66	1.38	1.07	2.67	0.86	1.18	1.42	1.08	1.12
3-hydroxyoctanoate	met187	Lipid	Fatty Acid, Monohydroxy	100000773	1.13	1.53	1.47	1.07	0.71	0.92	0.89	1.33	0.55	1.16	0.61	1.06	0.65	0.90	0.83	2.24	0.50	0.82	1.25	1.47	1.16	1.20	1.18	0.97	0.68	1.09	1.10	0.85	0.88	1.78	1.05	1.11	0.71	1.09	0.69	1.00	0.69	0.79	1.57	1.15	0.84	1.22	1.05	0.75	0.50
3-hydroxyoctanoylcarnitine (1)	met188	Lipid	Fatty Acid Metabolism (Acyl Carnitine, Hydroxy)	100021990	0.56	0.91	0.69	0.80	0.66	0.85	1.10	0.65	0.81	0.90	0.98	0.73	0.83	1.33	0.66	1.27	0.66	1.34	1.42	0.58	1.01	1.51	0.68	0.76	1.03	1.20	0.78	0.79	0.99	1.63	1.03	1.75	1.03	0.69	0.55	0.84	1.44	2.51	0.92	5.14	1.31	2.22	3.82	0.98	1.33
3-hydroxyoctanoylcarnitine (2)	met189	Lipid	Fatty Acid Metabolism (Acyl Carnitine, Hydroxy)	100021991	0.30	0.34	0.53	1.22	1.70	1.91	0.58	0.61	0.45	1.83	1.35	1.83	0.38	0.62	0.30	3.69	0.43	0.47	1.46	0.47	0.90	1.31	1.28	0.68	1.49	1.60	1.40	1.71	1.55	2.11	1.22	0.70	0.46	0.95	1.32	1.18	0.80	0.51	0.86	2.31	1.24	0.45	1.11	0.47	0.84
3-hydroxyoleate*	met190	Lipid	Fatty Acid, Monohydroxy	100019966	1.05	2.06	1.45	0.72	0.66	0.64	0.77	1.11	1.34	0.94	0.85	0.76	1.30	1.34	2.36	0.97	1.29	1.38	1.71	1.16	0.96	0.74	0.72	1.07	1.12	0.86	0.58	0.64	0.65	1.49	0.68	1.31	0.98	1.19	0.62	0.83	1.73	1.06	1.09	1.79	0.64	0.51	0.99	1.09	0.99
3-hydroxyoleoylcarnitine	met191	Lipid	Fatty Acid Metabolism (Acyl Carnitine, Hydroxy)	100019801	0.40	0.87	1.17	0.24	0.23	0.48	2.03	1.23	0.86	0.34	0.45	0.45	0.84	2.14	1.28	0.47	0.91	1.12	1.28	0.85	0.78	0.49	0.48	0.71	0.94	1.67	0.45	0.34	0.39	1.06	0.89	1.68	0.50	0.53	0.42	0.88	4.23	6.06	3.20	16.50	1.18	1.07	6.43	3.10	1.60
3-hydroxypalmitate	met192	Lipid	Fatty Acid, Monohydroxy	100000983	0.91	2.06	1.08	0.87	0.75	0.89	0.61	0.76	1.26	1.00	0.81	0.77	0.93	0.89	2.35	1.37	1.25	1.47	1.76	0.99	1.01	1.05	0.93	1.14	1.06	0.80	0.56	0.70	1.00	1.08	0.79	1.59	0.99	1.37	0.73	0.73	1.37	1.02	0.98	1.40	0.70	0.67	1.21	1.16	1.17
3-hydroxypalmitoylcarnitine	met193	Lipid	Fatty Acid Metabolism (Acyl Carnitine, Hydroxy)	100019800	0.37	1.04	0.85	0.35	0.42	0.81	1.53	1.56	0.94	0.47	0.63	0.56	0.66	1.92	1.41	0.63	1.20	1.49	1.44	0.48	0.96	0.54	0.62	0.87	0.79	1.73	0.46	0.41	0.53	1.13	0.89	1.57	0.63	0.71	0.42	0.82	3.72	4.50	2.52	12.42	1.36	1.39	7.14	1.93	1.62
3-hydroxypyridine sulfate	met194	Xenobiotics	Chemical	100006098	0.35	0.23	0.40	0.58	0.50	0.71	0.55	0.33	0.32	0.61	0.87	0.45	0.39	0.27	0.35	0.63	0.69	0.57	1.35	2.74	4.33	2.58	0.52	1.17	1.11	2.94	1.20	3.00	2.80	0.41	0.44	0.98	2.56	3.15	4.22	0.90	1.08	1.02	1.27	2.29	1.43	0.75	1.28	1.15	1.06
3-hydroxystearate	met195	Lipid	Fatty Acid, Monohydroxy	100008933	0.77	0.98	1.11	1.08	1.00	1.10	0.74	0.62	1.04	1.05	1.52	0.70	0.78	0.80	0.87	1.00	1.30	1.49	0.97	0.81	1.11	1.13	0.83	0.86	0.74	0.66	0.61	1.11	1.01	0.66	0.54	1.11	1.06	1.47	1.01	0.56	0.67	0.69	1.44	1.67	0.80	0.66	1.05	1.39	1.56
3-hydroxysuberate	met196	Lipid	Fatty Acid, Monohydroxy	100001143	0.79	1.47	1.67	0.99	0.57	1.14	1.10	0.94	1.53	1.18	0.84	1.08	0.78	1.76	2.03	0.63	0.87	0.98	0.45	0.45	0.67	1.03	1.11	1.27	0.77	0.74	0.93	0.87	1.01	0.89	0.45	1.05	0.45	1.26	1.56	0.74	1.05	0.64	0.84	1.46	1.31	0.86	1.55	1.23	0.45
3-indoxyl sulfate	met197	Amino Acid	Tryptophan Metabolism	100000467	1.06	0.76	0.53	1.12	1.26	0.83	0.56	0.79	0.49	1.58	0.95	1.00	0.98	0.52	0.76	1.78	1.11	0.88	1.30	1.81	1.08	1.62	0.71	1.55	0.99	1.39	0.86	1.30	1.31	0.99	0.82	1.40	0.97	1.33	1.95	1.33	0.45	1.04	0.84	1.15	1.01	0.66	0.78	1.30	0.58
3-methoxytyrosine	met198	Amino Acid	Tyrosine Metabolism	1342	0.85	1.43	0.91	0.69	0.79	1.07	1.00	1.15	1.14	0.87	1.01	0.82	0.82	0.81	1.04	1.10	0.85	1.02	0.92	1.26	0.87	1.05	0.97	1.17	0.74	1.23	0.82	0.67	0.72	1.02	0.80	1.36	0.53	1.00	1.24	0.85	0.94	1.37	1.39	0.78	1.24	1.41	0.83	1.70	0.84
3-methylcrotonylglycine	met199	Amino Acid	Leucine, Isoleucine and Valine Metabolism	100001149	0.82	1.03	0.58	0.88	1.12	0.97	0.97	0.27	0.85	1.12	1.26	1.30	1.06	0.81	0.66	1.31	1.91	1.28	0.90	0.67	1.19	1.14	1.20	1.37	0.75	0.82	1.01	0.44	0.77	1.01	0.63	0.71	0.74	0.72	1.04	1.04	0.90	1.21	0.77	2.21	1.02	1.20	0.70	0.84	1.18
3-methylglutaconate	met200	Amino Acid	Leucine, Isoleucine and Valine Metabolism	100002458	0.56	1.59	0.56	1.24	1.15	1.01	0.76	0.61	0.60	1.09	1.19	0.94	0.91	0.99	0.93	1.53	1.48	1.15	1.28	0.56	0.96	1.16	0.99	1.00	0.56	1.03	1.01	0.70	0.84	0.80	0.69	1.37	1.15	1.13	1.01	1.06	0.83	0.99	0.91	1.33	1.01	0.67	0.56	0.89	1.13
3-methylglutarate/2-methylglutarate	met201	Lipid	Fatty Acid, Dicarboxylate	100010834	0.90	0.78	1.06	0.65	0.87	0.44	0.82	1.28	1.17	1.24	1.02	0.44	0.95	1.09	1.02	0.55	1.00	0.94	0.77	1.03	0.88	0.67	0.95	1.29	1.29	1.23	0.81	1.02	1.41	0.73	0.54	1.12	1.11	0.63	1.21	1.00	1.36	0.79	0.44	1.68	1.12	1.07	0.85	0.97	0.84
3-methylglutarylcarnitine (2)	met202	Amino Acid	Leucine, Isoleucine and Valine Metabolism	100005850	1.57	0.85	0.27	1.28	1.30	0.50	1.09	1.64	0.48	1.14	0.52	1.15	0.97	1.06	1.32	1.66	0.91	0.86	0.81	1.32	1.09	0.88	1.33	1.09	0.83	0.69	0.98	1.68	0.94	0.82	1.21	1.38	1.42	0.74	1.04	0.94	0.87	0.65	0.54	2.75	2.53	0.49	2.88	0.73	0.58
3-methylhistidine	met203	Amino Acid	Histidine Metabolism	100000042	0.88	0.82	0.63	1.05	0.85	0.56	0.55	0.64	0.86	1.22	0.67	0.72	0.68	1.13	0.91	1.39	0.63	0.48	0.77	1.11	0.90	1.21	0.98	1.14	0.88	1.00	0.79	1.00	0.79	1.21	0.90	1.45	2.66	0.60	1.04	0.84	1.07	1.12	1.82	2.38	1.90	1.23	0.95	1.02	1.19
3-phosphoglycerate	met204	Carbohydrate	Glycolysis, Gluconeogenesis, and Pyruvate Metabolism	132	0.67	1.00	0.98	1.10	1.17	0.93	0.66	1.95	0.82	1.22	0.88	0.95	0.57	0.69	1.33	1.27	1.02	0.90	1.29	0.70	1.69	1.06	1.34	0.91	0.72	1.68	0.81	1.31	1.20	0.92	1.06	0.98	0.68	1.07	1.00	0.93	0.65	0.55	0.65	0.95	1.17	0.54	1.07	1.02	1.03
3-ureidopropionate	met205	Nucleotide	Pyrimidine Metabolism, Uracil containing	1053	0.82	0.78	0.78	2.13	1.17	1.25	0.36	0.50	0.92	1.40	0.86	1.07	0.76	1.07	0.87	2.39	1.57	1.04	1.00	0.71	1.53	1.45	1.40	1.76	0.62	0.63	1.12	2.61	1.05	1.05	0.84	1.80	1.62	1.41	0.97	1.18	0.63	0.55	0.91	1.00	0.74	1.10	1.01	0.50	0.77
3,4-dihydroxybutyrate	met206	Lipid	Fatty Acid, Dihydroxy	100001730	1.29	1.73	1.30	1.03	0.80	0.95	0.87	0.86	1.12	0.88	0.87	0.84	1.12	1.16	1.25	0.98	1.15	1.23	1.01	1.33	1.06	1.15	1.08	1.26	0.91	0.65	1.03	0.92	0.84	0.98	1.02	1.01	1.23	1.24	1.13	1.04	0.94	0.85	1.03	1.20	0.70	0.73	0.82	0.83	0.91
3'-dephospho-acetyl-CoA	met207	Cofactors and Vitamins	Pantothenate and CoA Metabolism	100010805	0.22	0.22	0.29	1.98	1.66	0.81	0.22	0.60	0.60	2.02	0.91	1.15	0.34	0.54	0.22	1.94	0.53	0.41	1.03	0.54	2.36	2.68	1.80	0.72	0.77	0.98	1.67	3.35	1.23	1.02	0.62	0.61	1.19	1.40	1.45	1.14	0.22	0.22	0.59	1.15	1.86	0.42	0.57	0.34	0.69
3'-dephospho-CoA-glutathione*	met208	Amino Acid	Glutathione Metabolism	100020899	1.01	1.77	1.45	1.38	0.86	0.76	0.65	0.84	1.52	1.42	0.90	0.74	0.82	1.01	1.63	1.24	1.08	0.86	1.04	1.22	1.48	1.31	1.39	1.28	0.93	0.91	1.14	1.45	1.05	0.99	0.95	1.12	1.31	1.45	1.16	1.23	0.69	0.65	0.94	1.20	0.78	0.64	0.83	0.91	0.95
3'-dephosphocoenzyme A	met209	Cofactors and Vitamins	Pantothenate and CoA Metabolism	100000138	1.03	0.81	0.97	1.18	0.91	0.98	0.86	0.60	0.90	1.19	1.04	0.90	1.03	1.23	0.98	0.98	0.98	1.04	0.94	1.58	0.97	1.34	0.94	1.07	0.89	0.78	1.22	1.02	0.79	1.07	0.90	1.10	1.50	1.15	1.30	1.15	0.92	0.93	1.23	0.93	1.11	0.90	0.93	1.02	0.97
4-cholesten-3-one	met210	Lipid	Sterol	100002227	0.90	1.65	0.72	1.09	1.00	0.68	1.00	0.83	0.95	0.93	0.80	0.63	0.80	0.82	1.00	1.02	0.91	0.67	1.10	0.98	1.34	1.32	1.24	1.39	1.43	1.03	0.71	1.39	0.99	1.27	1.16	1.30	0.87	1.09	0.77	1.49	1.00	0.82	0.89	1.01	1.07	0.80	1.12	1.01	0.95
4-guanidinobutanoate	met211	Amino Acid	Guanidino and Acetamido Metabolism	100000096	0.42	0.13	0.13	1.34	1.61	1.37	1.00	0.13	0.26	1.32	1.50	1.18	1.07	0.48	0.17	2.05	1.86	1.64	1.08	0.56	1.24	1.02	1.42	0.80	0.96	0.87	1.31	0.72	0.89	0.97	0.97	0.66	0.99	1.07	0.84	1.10	0.88	0.89	1.37	1.16	1.43	0.94	0.58	1.22	1.00
4-HDoHE	met212	Lipid	Docosanoid	100008936	0.70	2.69	1.68	0.73	0.62	1.02	0.35	0.22	2.28	0.97	0.49	0.30	1.24	0.67	3.04	0.63	0.94	0.58	1.31	0.44	0.99	1.61	1.34	2.27	1.16	0.44	0.25	0.79	1.61	0.67	1.35	6.78	1.76	2.50	1.18	0.55	0.40	0.98	0.38	1.92	0.42	0.49	3.09	2.75	1.76
4-hydroxy-nonenal-glutathione	met213	Amino Acid	Glutathione Metabolism	100006240	0.68	1.18	1.03	0.92	1.36	1.65	0.39	0.31	0.98	1.13	0.34	0.30	1.44	0.65	2.46	0.53	1.02	0.50	1.32	0.32	1.69	2.05	2.37	2.47	1.33	0.28	0.23	0.26	1.60	0.44	2.73	2.89	1.74	2.96	1.52	1.62	0.35	0.44	0.18	0.36	0.15	0.17	1.61	2.09	1.32
4-hydroxycinnamate sulfate	met214	Amino Acid	Tyrosine Metabolism	100006095	0.31	0.25	0.20	1.59	2.14	2.50	0.87	0.04	0.24	2.25	3.14	2.36	1.00	0.34	0.12	1.96	2.10	1.57	0.83	0.46	0.93	0.85	0.82	0.25	0.82	1.07	1.00	1.16	0.81	0.55	0.24	0.51	1.32	0.89	1.50	0.70	1.32	2.17	1.69	0.14	2.32	2.32	0.44	2.13	1.57
4-hydroxyglutamate	met215	Amino Acid	Glutamate Metabolism	100002544	0.66	0.87	0.64	0.84	0.61	1.30	1.18	0.30	0.81	0.89	1.40	1.04	1.04	1.31	0.95	1.00	1.95	2.27	1.23	0.51	0.56	0.43	0.62	0.51	1.00	1.07	0.80	0.40	0.36	0.64	0.45	0.89	1.94	0.41	0.72	0.41	1.76	3.06	2.12	0.84	3.59	3.68	1.37	1.22	2.00
4-hydroxyhippurate	met216	Xenobiotics	Benzoate Metabolism	100001423	0.33	2.18	1.46	1.21	0.89	1.28	1.03	0.36	0.62	1.38	1.35	0.69	2.33	0.80	0.42	1.32	1.18	0.90	0.92	0.56	0.88	0.80	0.68	0.33	0.91	1.00	1.04	0.76	1.13	1.13	0.33	0.61	0.90	0.99	1.01	0.58	1.29	2.10	0.82	0.33	1.08	1.08	0.33	1.22	1.21
4-hydroxyphenylpyruvate	met217	Amino Acid	Tyrosine Metabolism	1141	0.60	0.67	0.56	0.99	0.93	1.16	0.65	0.55	0.63	1.10	1.15	0.72	0.59	1.01	0.69	0.95	0.97	1.08	1.55	1.27	1.48	0.96	0.93	1.27	1.08	1.21	0.89	1.39	1.36	0.70	0.58	1.32	0.89	1.15	1.62	0.95	1.29	0.66	1.01	1.80	0.94	0.64	1.45	1.17	1.09
4-imidazoleacetate	met218	Amino Acid	Histidine Metabolism	100001207	0.53	0.44	0.66	1.05	0.89	1.25	1.11	0.41	0.51	1.14	1.47	0.97	1.10	1.05	0.53	1.50	1.63	1.64	1.26	1.07	1.14	1.08	1.11	0.83	0.99	1.33	1.28	0.85	0.98	0.78	0.79	0.88	1.42	1.25	1.06	0.86	0.91	0.95	1.26	0.38	0.89	1.06	0.55	0.94	1.02
4-methylcatechol sulfate	met219	Xenobiotics	Benzoate Metabolism	100004111	0.75	0.50	0.47	2.15	1.60	1.59	2.35	0.80	1.64	2.93	1.20	2.02	0.69	0.32	3.00	2.48	1.76	1.94	0.95	0.27	0.91	1.01	1.34	0.65	0.80	0.83	1.00	0.42	0.68	0.96	1.11	0.66	0.62	1.34	0.67	0.99	3.98	10.07	7.92	0.63	1.48	9.37	0.36	4.82	2.33
4-methylhexanoylglycine	met220	Lipid	Fatty Acid Metabolism (Acyl Glycine)	100020632	0.37	0.96	1.32	1.16	1.48	1.72	0.58	0.98	2.08	2.07	1.89	2.48	0.53	0.73	1.25	1.40	0.79	0.46	1.18	0.76	0.99	2.22	2.38	2.01	1.14	0.82	1.63	0.58	1.36	2.14	1.05	0.60	0.42	1.73	1.61	1.20	0.58	0.40	1.17	2.14	1.30	0.98	0.38	0.30	0.49
5-(galactosylhydroxy)-lysine	met221	Amino Acid	Lysine Metabolism	100002462	0.79	0.90	1.04	1.12	0.76	0.80	0.80	0.90	1.06	1.10	0.86	0.81	0.85	0.88	1.08	1.06	0.94	0.80	0.76	0.96	0.91	1.07	0.86	0.94	0.83	0.84	0.86	1.11	0.80	0.89	0.80	1.32	0.90	0.92	0.90	0.86	1.10	1.07	1.16	2.52	1.37	1.39	1.40	1.17	1.32
5-aminovalerate	met222	Amino Acid	Lysine Metabolism	100000454	0.61	0.37	0.28	0.83	1.00	1.21	0.42	0.35	0.19	1.13	1.63	1.04	1.25	0.97	0.52	1.74	1.51	0.99	0.89	0.46	0.78	0.75	0.83	2.49	1.56	0.82	0.79	0.48	1.55	1.13	0.51	1.02	1.28	0.82	1.30	0.53	0.82	2.38	1.29	0.69	3.59	3.49	1.37	1.83	0.92
5-dodecenoate (12:1n7)	met223	Lipid	Medium Chain Fatty Acid	100001232	1.19	4.32	1.94	0.42	0.38	0.57	1.65	1.42	2.75	0.39	0.46	0.67	1.67	2.15	2.18	0.34	0.62	0.93	0.92	1.06	0.75	0.90	0.56	2.29	1.00	0.79	0.95	1.36	0.83	1.07	0.91	1.87	0.85	0.76	1.04	1.06	1.11	1.62	0.99	2.47	0.97	0.90	2.08	1.46	0.71
5-dodecenoylcarnitine (C12:1)	met224	Lipid	Fatty Acid Metabolism (Acyl Carnitine, Monounsaturated)	100016069	0.66	1.14	1.40	0.47	0.45	0.74	2.30	1.51	0.89	0.47	0.76	0.83	0.96	2.58	1.34	0.34	0.77	1.24	1.26	0.95	0.95	0.67	0.57	1.51	0.91	1.96	0.61	0.52	0.65	1.16	0.97	1.99	0.63	0.68	0.49	1.08	1.01	2.48	1.31	8.50	0.99	0.34	6.32	1.71	1.17
5-hydroxylysine	met225	Amino Acid	Lysine Metabolism	100000054	0.60	1.47	1.04	1.35	0.69	0.95	0.68	0.70	1.04	1.31	0.89	0.97	0.65	1.09	0.90	1.68	0.62	0.73	0.89	0.84	1.10	1.26	1.41	0.91	0.55	0.88	0.99	1.06	1.00	0.86	0.70	1.27	1.02	1.13	1.19	0.90	1.11	0.96	0.94	1.62	1.45	1.40	1.42	0.87	0.99
5-methyltetrahydrofolate (5MeTHF)	met226	Cofactors and Vitamins	Folate Metabolism	1244	1.53	10.69	3.85	1.42	0.71	0.92	1.00	1.40	2.71	1.00	0.58	1.18	1.32	2.18	3.75	1.14	0.66	0.61	0.94	1.30	0.65	0.72	0.95	2.07	0.69	0.66	0.60	0.53	0.79	1.34	0.89	2.25	0.70	0.70	1.18	1.04	1.44	1.57	0.62	1.16	0.88	2.17	1.94	1.40	0.42
5-methylthioadenosine (MTA)	met227	Amino Acid	Polyamine Metabolism	212	0.81	1.22	0.96	0.87	0.88	1.31	1.23	0.88	0.86	0.75	1.31	0.87	1.26	1.42	1.17	1.15	0.98	1.07	0.96	0.87	1.06	0.74	0.65	0.76	0.85	0.97	0.82	0.82	0.74	0.65	0.98	1.16	1.11	0.90	0.78	0.94	1.11	1.14	1.05	1.33	1.04	0.96	0.88	1.15	1.02
5-methyluridine (ribothymidine)	met228	Nucleotide	Pyrimidine Metabolism, Uracil containing	100001446	2.21	1.64	1.02	0.83	0.94	1.07	0.69	1.11	0.95	0.87	0.61	1.45	1.23	1.00	1.24	1.31	1.07	0.88	1.33	0.94	0.76	0.92	1.15	1.53	0.76	0.53	0.58	0.43	0.50	1.04	0.72	2.36	0.90	1.04	1.60	1.26	1.12	1.01	0.65	3.68	0.48	1.22	1.59	0.92	0.83
5-oxoproline	met229	Amino Acid	Glutathione Metabolism	1021	0.80	1.30	1.23	0.80	0.82	1.01	1.16	0.98	1.08	0.94	1.00	0.91	1.07	1.23	1.23	0.96	1.00	1.09	1.08	0.98	0.94	0.89	0.85	0.85	0.86	0.90	0.83	0.73	0.82	0.80	0.82	1.06	0.98	1.02	1.05	0.98	1.16	0.96	1.12	1.03	1.10	1.09	1.13	1.11	0.98
5,6-dihydrouridine	met230	Nucleotide	Pyrimidine Metabolism, Uracil containing	100001425	1.17	1.33	1.58	0.79	0.87	0.95	0.76	1.74	1.45	1.02	0.90	0.96	1.34	1.21	1.81	0.73	0.95	0.92	0.84	1.43	1.03	1.14	1.02	1.39	0.98	0.95	0.83	0.73	1.42	0.89	0.94	1.19	1.32	1.54	1.34	1.26	0.67	0.96	0.97	4.12	1.11	0.84	0.77	1.28	0.83
6-oxopiperidine-2-carboxylate	met231	Amino Acid	Lysine Metabolism	100004499	0.41	0.40	0.26	1.60	1.13	1.23	0.44	0.35	0.28	1.11	1.42	0.79	0.48	0.78	0.32	2.83	1.51	1.05	1.74	0.58	1.47	0.95	0.91	0.64	1.34	1.24	1.12	0.64	0.40	0.42	0.42	1.15	2.27	0.79	1.06	0.54	0.45	0.46	2.46	2.81	3.38	1.73	1.11	0.43	1.35
6-phosphogluconate	met232	Carbohydrate	Pentose Phosphate Pathway	100000341	1.66	2.11	1.89	1.59	0.97	1.09	0.95	1.31	1.08	1.04	0.87	1.25	2.34	1.41	1.69	1.82	1.26	0.86	1.04	2.16	0.90	1.03	1.01	1.33	0.70	0.89	0.91	0.85	0.56	1.03	0.95	1.36	1.62	1.06	0.90	0.88	0.67	0.77	0.78	1.27	0.88	0.85	1.00	1.02	0.66
6beta-hydroxylithocholate	met233	Lipid	Secondary Bile Acid Metabolism	100001625	0.29	1.19	0.82	1.87	0.83	0.86	0.51	0.29	0.93	1.68	0.45	0.78	1.40	0.51	0.85	2.72	0.80	0.95	1.20	1.11	1.52	3.06	1.92	2.85	1.60	0.64	1.62	1.52	0.74	1.26	0.46	1.28	2.79	2.05	2.65	1.01	0.99	1.39	0.95	0.29	0.97	1.09	0.85	10.61	0.57
7-ketodeoxycholate	met234	Lipid	Secondary Bile Acid Metabolism	100001063	0.40	2.81	3.84	1.27	0.23	0.81	0.32	0.99	4.90	0.86	0.53	0.56	2.23	3.07	4.29	0.64	0.56	0.43	1.01	0.71	0.92	1.55	0.82	3.97	0.78	1.09	0.51	1.26	1.15	6.82	0.50	10.15	1.02	1.26	4.88	0.49	1.36	14.80	0.79	0.08	6.97	4.32	2.26	110.19	0.39
7-methylguanine	met235	Nucleotide	Purine Metabolism, Guanine containing	100001456	1.66	2.33	1.21	0.65	0.69	0.81	0.86	1.22	2.25	0.97	0.26	0.37	1.63	0.95	1.77	0.73	1.35	1.18	0.86	1.35	0.67	0.26	0.99	1.58	0.98	0.26	0.83	0.26	1.23	1.58	1.23	1.36	0.88	0.85	1.01	1.18	0.96	2.78	0.87	5.26	0.76	0.87	0.74	1.16	1.41
7,8-dihydrofolate	met236	Cofactors and Vitamins	Folate Metabolism	173	0.81	1.13	1.25	1.53	0.82	0.64	0.85	0.59	1.39	1.14	0.93	0.78	0.88	1.18	1.35	1.31	0.96	0.90	1.07	1.59	1.25	1.44	1.34	1.31	0.94	0.85	1.59	1.47	1.02	1.03	1.17	1.26	1.47	1.36	1.55	1.17	0.86	0.72	1.19	0.98	0.83	0.82	0.87	0.87	0.73
7alpha-hydroxy-3-oxo-4-cholestenoate (7-Hoca)	met237	Lipid	Sterol	100001609	0.27	0.49	0.45	1.32	1.15	1.07	0.41	0.47	0.88	1.33	1.10	1.01	0.31	0.53	0.80	1.65	0.82	0.77	0.74	0.72	1.27	1.32	1.81	1.44	0.75	1.14	0.67	2.40	1.58	2.16	0.57	1.66	0.72	1.24	1.39	0.48	0.99	0.60	0.93	1.80	1.60	1.46	3.38	0.76	0.73
9,10-DiHOME	met238	Lipid	Fatty Acid, Dihydroxy	179	0.74	1.09	0.77	0.91	0.96	0.81	0.62	0.96	0.58	1.00	0.63	1.49	0.34	0.87	1.42	0.34	0.65	0.98	2.09	1.07	1.20	1.21	1.10	1.11	0.34	1.12	0.34	1.69	0.85	1.71	1.28	1.88	0.66	1.21	1.22	0.34	1.28	1.06	0.91	2.27	0.79	0.34	1.26	0.72	0.90
acetyl CoA	met239	Lipid	Fatty Acid Metabolism	1830	0.38	0.45	0.49	3.16	2.08	1.16	0.27	0.78	0.68	1.75	0.86	0.74	0.49	0.73	0.51	1.93	0.61	0.47	1.22	0.93	2.70	3.29	1.93	1.00	0.88	0.85	1.04	3.05	1.12	1.01	1.06	0.95	1.73	1.76	1.73	1.41	0.31	0.27	0.57	2.06	1.03	0.27	0.63	0.45	0.91
acetylcarnitine (C2)	met240	Lipid	Fatty Acid Metabolism (Acyl Carnitine, Short Chain)	100000802	0.21	0.16	0.24	0.98	1.30	1.18	0.93	0.65	0.57	1.27	1.43	0.94	0.52	1.17	0.23	1.25	0.70	0.62	0.64	0.32	1.14	1.06	0.81	0.62	0.88	1.87	0.99	1.20	0.94	0.87	0.63	1.01	0.82	0.63	0.70	0.42	1.15	1.05	1.48	3.00	2.44	0.94	3.72	1.33	1.52
acetylphosphate	met241	Energy	Oxidative Phosphorylation	1211	1.02	1.20	0.92	1.40	0.93	0.66	0.83	1.03	1.33	1.22	0.95	0.91	0.68	1.00	1.29	1.33	0.94	0.82	0.80	1.22	0.88	0.69	1.02	1.66	0.80	1.06	1.33	1.74	1.21	1.03	0.97	0.94	1.06	0.87	1.40	1.09	0.85	0.86	1.05	1.67	1.06	1.00	1.36	0.71	0.81
aconitate [cis or trans]	met242	Energy	TCA Cycle	100001359	0.24	0.32	0.94	1.11	0.41	1.24	0.95	0.58	0.85	0.53	0.83	0.55	1.36	0.28	0.50	0.48	1.10	1.54	1.70	0.24	1.03	0.70	0.87	0.27	1.00	0.89	1.19	0.48	0.91	0.97	0.48	1.00	1.03	0.95	0.72	0.99	2.05	3.12	2.73	2.24	1.28	2.14	0.78	1.76	1.74
adenine	met243	Nucleotide	Purine Metabolism, Adenine containing	880	1.11	1.27	1.26	1.10	1.05	1.01	0.88	1.20	0.89	1.00	1.07	1.16	0.97	1.41	1.04	1.15	1.00	0.74	1.06	1.04	1.17	1.21	1.19	1.14	0.85	0.94	0.99	1.34	0.84	1.07	0.92	0.95	0.90	1.06	1.01	1.14	0.82	0.72	0.82	0.99	0.89	0.79	1.10	0.80	0.75
adenosine	met244	Nucleotide	Purine Metabolism, Adenine containing	798	0.70	1.01	1.08	0.95	0.94	1.01	1.12	1.07	0.93	0.95	0.92	0.84	0.78	1.15	1.33	0.71	0.97	0.95	1.09	1.04	1.28	0.90	0.98	0.94	1.02	1.15	1.02	0.97	1.08	0.96	1.02	1.22	0.85	0.94	1.03	0.93	1.09	1.06	1.02	0.99	1.12	0.69	1.23	1.06	1.37
adenosine 2'-monophosphate (2'-AMP)	met245	Nucleotide	Purine Metabolism, Adenine containing	100001694	0.95	2.10	0.97	0.54	0.29	0.33	0.50	0.34	0.98	0.90	1.17	1.32	0.77	1.14	1.07	1.39	0.68	1.26	1.68	1.11	1.54	1.42	1.05	1.13	1.86	0.43	1.86	0.54	1.37	1.75	1.02	1.56	1.16	1.83	0.67	1.34	0.79	0.58	0.37	1.16	0.37	0.73	0.71	1.15	0.36
adenosine 3',5'-cyclic monophosphate (cAMP)	met246	Nucleotide	Purine Metabolism, Adenine containing	207	0.79	1.24	1.05	1.09	0.85	1.07	0.85	0.53	1.10	0.92	0.95	0.86	1.06	1.34	0.99	1.07	0.95	0.98	0.82	1.15	1.19	1.16	1.06	1.01	0.78	0.81	1.13	1.11	0.82	0.82	1.04	1.25	1.13	1.25	1.03	0.93	0.73	0.73	0.87	0.81	0.85	1.09	1.04	0.89	1.04
adenosine 3',5'-diphosphate	met247	Nucleotide	Purine Metabolism, Adenine containing	1214	0.62	3.46	1.82	1.68	0.50	0.60	0.67	1.04	1.33	1.41	0.69	0.29	0.80	1.81	4.72	1.22	0.92	0.84	1.28	1.28	2.18	1.69	1.86	1.22	0.98	0.60	0.98	0.92	0.57	1.02	1.30	1.43	1.21	2.30	1.25	1.09	0.56	0.29	0.40	1.12	0.51	0.42	1.26	0.63	0.74
adenosine 5'-diphosphate (ADP)	met248	Nucleotide	Purine Metabolism, Adenine containing	208	0.71	1.02	1.27	0.96	0.99	0.98	1.01	1.62	0.97	0.93	1.46	0.85	0.87	1.11	1.56	0.96	1.17	1.05	1.04	0.88	1.27	1.06	1.01	0.75	1.04	1.28	0.94	0.97	0.97	0.89	0.98	0.91	0.84	1.01	1.05	1.04	0.85	0.72	0.98	0.65	1.41	0.65	1.12	1.27	1.36
adenosine 5'-diphosphoribose (ADP-ribose)	met249	Cofactors and Vitamins	Nicotinate and Nicotinamide Metabolism	215	1.14	0.88	0.79	1.05	1.20	1.04	0.72	1.00	0.98	1.06	0.87	1.07	0.82	0.77	1.09	1.11	0.75	0.92	1.00	0.96	0.84	1.47	1.12	1.08	0.75	0.95	1.01	1.28	1.14	1.00	1.01	0.84	1.09	1.05	1.37	0.97	0.84	0.92	0.76	0.83	1.23	0.69	0.92	1.28	0.80
adenosine 5'-monophosphate (AMP)	met250	Nucleotide	Purine Metabolism, Adenine containing	209	0.79	0.88	1.10	1.05	0.90	0.96	0.87	0.89	1.03	1.00	1.01	0.92	1.03	1.11	1.08	1.05	0.98	1.07	0.95	1.05	1.03	1.05	1.02	0.99	1.01	0.92	1.12	0.93	0.94	1.00	1.07	1.02	0.78	0.97	1.01	0.96	0.85	0.89	1.00	1.05	0.94	0.78	0.90	0.98	1.07
adenylosuccinate	met251	Nucleotide	Purine Metabolism, Adenine containing	1303	0.98	1.48	1.12	1.63	0.67	0.76	0.69	0.80	1.48	1.27	1.12	0.90	0.84	1.60	2.37	1.91	1.68	1.04	0.92	1.22	1.16	1.39	0.90	1.08	0.69	0.84	1.00	1.00	0.64	0.92	0.68	1.29	2.40	1.28	1.20	0.98	0.78	0.80	0.95	1.70	1.03	1.52	1.05	0.75	0.77
adipate (C6-DC)	met252	Lipid	Fatty Acid, Dicarboxylate	100000863	0.92	1.01	1.22	0.97	1.51	0.92	0.61	0.78	0.20	0.67	0.99	0.21	1.03	1.18	1.05	1.00	1.24	1.32	1.00	0.68	1.11	1.35	1.29	1.45	1.20	0.66	0.37	0.66	0.49	0.59	0.63	1.11	1.35	1.02	1.37	0.69	1.28	0.20	0.70	1.49	0.91	0.78	0.67	0.79	1.17
adipoylcarnitine (C6-DC)	met253	Lipid	Fatty Acid Metabolism (Acyl Carnitine, Dicarboxylate)	100006614	0.32	1.00	0.75	0.86	0.97	1.27	0.67	0.39	1.69	0.99	1.38	1.05	0.54	1.61	1.07	1.33	0.95	1.31	0.66	0.21	0.71	1.32	1.02	1.86	0.60	1.00	0.99	1.19	0.70	0.63	0.56	1.40	1.31	1.06	1.15	0.52	1.21	1.39	0.81	4.79	1.03	1.19	1.43	0.86	0.71
adrenate (22:4n6)	met254	Lipid	Long Chain Polyunsaturated Fatty Acid (n3 and n6)	100001193	0.79	1.97	1.05	0.88	0.54	0.81	0.74	0.55	1.51	0.85	0.80	0.83	1.35	1.04	1.18	0.88	0.92	1.14	0.81	0.77	0.91	0.68	0.61	0.97	1.41	0.51	0.60	1.19	0.90	2.43	0.72	2.72	0.99	1.01	0.62	1.17	1.11	1.51	1.10	2.81	0.94	1.11	0.69	1.03	1.01
adrenoylcarnitine (C22:4)*	met255	Lipid	Fatty Acid Metabolism (Acyl Carnitine, Polyunsaturated)	100015850	0.49	0.59	0.47	0.58	0.88	1.20	1.60	1.08	0.47	0.71	0.86	0.83	0.74	2.22	0.47	0.79	0.47	0.63	0.82	0.74	1.06	0.47	1.01	1.23	0.93	1.52	0.78	1.24	0.77	1.62	1.22	2.26	0.47	0.77	0.87	1.07	0.88	1.27	1.00	6.74	2.23	0.65	4.14	1.32	0.83
ala-ile-ala	met256	Peptide	Polypeptide	100021655	0.36	1.06	0.96	0.83	0.64	0.76	0.63	0.57	1.00	1.03	0.81	0.79	0.48	0.85	1.20	0.95	0.43	0.53	0.74	1.27	1.04	1.19	0.89	0.94	0.69	1.20	1.00	1.17	0.78	0.93	0.71	1.12	1.10	1.18	0.99	0.45	1.41	0.96	1.25	1.79	2.00	1.35	1.78	1.09	1.00
ala-leu-ala	met257	Peptide	Polypeptide	100021654	0.49	0.91	0.87	1.00	0.71	0.77	0.72	0.60	0.80	1.29	0.74	0.72	0.48	0.67	0.88	1.07	0.66	0.59	0.90	1.24	1.00	1.10	1.06	1.16	0.80	1.15	0.97	1.17	1.00	1.29	0.83	1.08	1.19	1.13	1.16	0.83	0.94	0.99	1.15	1.21	1.51	1.19	1.30	0.89	1.10
alanine	met258	Amino Acid	Alanine and Aspartate Metabolism	811	0.89	0.65	0.83	1.08	1.03	1.17	0.80	0.71	0.78	1.16	1.10	1.13	0.92	0.72	0.79	1.07	1.17	1.28	1.23	0.83	0.98	1.10	0.99	0.95	1.08	1.02	1.06	0.84	0.85	0.96	0.94	0.93	1.26	0.97	1.17	1.15	0.99	1.01	1.21	0.78	1.25	1.14	0.79	0.82	1.10
allantoin	met259	Nucleotide	Purine Metabolism, (Hypo)Xanthine/Inosine containing	1002	1.02	0.97	1.05	0.86	1.06	1.09	0.56	1.44	1.02	1.00	0.97	0.94	0.84	1.01	1.50	1.12	1.00	0.97	1.11	0.90	1.17	1.24	1.00	1.23	1.04	1.20	0.98	0.91	0.97	1.14	0.88	1.09	1.02	0.99	1.32	1.07	0.80	0.78	0.87	1.55	0.99	0.71	1.08	0.84	0.88
allo-threonine	met260	Amino Acid	Glycine, Serine and Threonine Metabolism	100000272	0.56	1.11	0.65	1.37	0.94	1.35	1.04	0.16	2.84	1.49	1.23	1.43	1.12	0.77	0.63	1.10	1.11	0.50	0.94	0.92	0.75	1.21	1.13	0.89	0.98	0.97	1.37	0.86	1.05	0.99	1.01	0.60	1.20	0.58	1.26	1.13	1.07	0.97	1.36	2.91	0.16	0.16	0.30	0.97	0.77
alpha-CMBHC glucuronide	met261	Cofactors and Vitamins	Tocopherol Metabolism	100005977	0.42	2.89	1.23	1.33	0.60	0.95	1.19	1.17	1.50	0.74	1.03	1.29	1.20	1.01	3.15	1.32	1.00	0.68	1.06	1.75	1.07	1.05	2.43	1.46	0.84	1.00	0.98	2.72	1.56	3.12	0.89	1.71	0.42	0.84	1.48	1.05	0.60	0.47	0.42	0.42	0.53	0.72	0.50	0.60	0.49
alpha-hydroxyisovalerate	met262	Amino Acid	Leucine, Isoleucine and Valine Metabolism	100001300	0.57	0.94	1.09	1.23	0.90	1.10	0.68	0.85	0.96	1.20	1.09	0.96	0.88	0.75	1.05	1.48	1.29	1.16	0.90	0.84	1.04	0.96	1.01	0.82	1.01	1.01	0.94	0.90	0.84	1.06	0.84	0.70	0.99	0.90	1.21	0.82	1.03	0.83	1.14	1.18	1.45	1.19	0.70	0.93	0.85
alpha-ketoglutaramate*	met263	Amino Acid	Glutamate Metabolism	100002397	0.80	1.35	1.34	1.11	0.96	0.98	0.97	1.13	0.94	1.01	0.95	1.03	0.99	0.93	1.47	1.26	1.04	1.04	0.97	0.65	1.31	1.32	1.15	0.93	0.91	1.14	1.15	0.85	0.95	0.79	0.91	1.17	1.43	1.53	1.37	1.19	0.90	0.65	0.98	0.79	0.87	0.69	0.65	0.65	1.00
alpha-ketoglutarate	met264	Energy	TCA Cycle	93	0.29	0.42	0.63	0.55	1.14	1.36	1.41	1.35	1.03	0.98	1.88	1.09	0.59	0.69	0.44	0.69	0.93	1.11	1.47	0.56	0.83	0.47	0.66	0.45	0.80	2.08	1.20	0.58	1.16	0.93	0.62	0.46	0.32	0.48	1.00	0.53	1.62	1.58	1.31	0.98	1.47	1.00	1.10	1.24	1.21
alpha-muricholate	met265	Lipid	Primary Bile Acid Metabolism	100001280	0.33	3.65	1.97	1.68	0.46	0.82	0.57	1.10	2.08	1.02	0.56	1.10	1.30	1.00	2.27	1.69	1.40	0.59	0.60	0.64	1.30	0.13	0.72	1.28	0.48	0.45	0.58	1.65	0.13	4.28	0.28	1.31	1.34	0.79	1.77	0.23	0.13	5.98	0.77	0.16	0.13	1.61	0.62	0.13	0.52
alpha-tocopherol	met266	Cofactors and Vitamins	Tocopherol Metabolism	1105	0.98	1.11	0.95	1.00	0.96	1.02	0.90	0.87	0.86	0.91	1.05	0.89	1.10	1.04	1.00	1.19	1.00	0.99	1.12	1.23	1.03	0.92	1.16	1.16	0.92	1.12	0.99	0.93	0.93	1.14	1.01	1.30	1.13	0.99	1.08	0.96	0.95	0.95	0.90	1.03	1.05	0.85	1.01	0.99	0.95
anserine	met267	Amino Acid	Histidine Metabolism	100000044	0.97	0.74	0.88	0.90	1.01	0.74	0.59	0.82	1.35	1.26	0.68	1.08	0.79	0.82	1.25	0.92	0.74	0.82	0.84	1.61	1.76	1.25	1.15	1.03	0.89	1.07	1.04	1.17	1.04	0.96	0.96	1.39	1.31	1.21	1.30	1.03	0.82	0.92	0.80	1.10	1.23	1.30	1.09	0.81	0.81
anthranilate	met268	Amino Acid	Tryptophan Metabolism	1258	0.89	0.83	0.63	0.31	0.41	0.31	0.78	0.41	0.82	1.22	0.99	0.80	1.01	0.95	0.66	2.06	1.24	1.00	1.53	1.00	1.32	0.95	1.28	0.88	0.85	0.31	0.87	1.13	1.22	0.97	0.58	1.09	1.70	1.36	1.05	0.63	0.31	0.47	1.23	1.55	1.85	1.18	0.67	0.31	0.81
arabitol/xylitol	met269	Carbohydrate	Pentose Metabolism	100006430	0.82	0.89	1.06	1.72	1.09	1.14	0.75	0.57	0.84	1.64	1.06	1.11	1.17	1.08	0.96	2.19	1.38	1.19	0.93	1.38	1.21	1.47	1.40	1.09	0.93	0.88	1.26	1.35	0.87	1.32	1.04	1.15	1.57	1.13	1.19	1.18	0.84	0.73	1.14	0.75	0.84	0.89	0.65	0.87	0.96
arabonate/xylonate	met270	Carbohydrate	Pentose Metabolism	100006115	0.84	0.44	0.41	1.20	1.36	1.23	0.78	0.53	0.29	1.05	1.12	0.98	1.30	0.70	0.54	1.66	1.58	1.43	1.32	1.20	1.46	1.20	1.78	0.91	1.27	0.95	1.28	0.89	0.85	0.92	1.10	1.40	1.41	1.31	1.11	1.28	0.88	0.67	1.17	0.62	0.94	0.76	0.78	1.09	1.02
arachidate (20:0)	met271	Lipid	Long Chain Saturated Fatty Acid	893	1.02	1.20	1.67	0.88	0.75	1.07	1.29	0.54	1.83	0.97	0.94	1.23	1.63	0.94	1.49	0.98	1.20	1.62	1.61	0.54	0.96	0.85	0.96	0.87	1.48	0.74	0.89	0.88	1.10	1.35	0.89	1.25	0.72	1.76	0.83	0.52	1.22	1.95	1.23	1.47	0.81	0.87	0.84	0.77	1.23
arachidonate (20:4n6)	met272	Lipid	Long Chain Polyunsaturated Fatty Acid (n3 and n6)	229	1.09	1.77	1.30	1.11	0.66	0.90	0.86	0.57	1.57	1.15	0.78	0.89	1.05	1.10	1.44	1.20	0.93	1.08	0.99	0.85	0.93	1.13	1.05	1.38	1.20	0.56	0.76	1.22	0.92	1.63	0.75	2.04	0.87	1.39	0.89	0.82	0.76	1.17	0.86	1.34	0.71	1.08	0.88	0.89	0.84
arachidonoylcarnitine (C20:4)	met273	Lipid	Fatty Acid Metabolism (Acyl Carnitine, Polyunsaturated)	100015837	0.49	1.18	0.70	0.86	0.68	0.89	1.49	0.59	0.72	1.12	1.00	0.75	0.69	2.19	1.40	1.21	1.05	1.08	0.85	0.99	1.17	1.17	1.22	1.28	0.87	1.12	0.90	0.94	0.74	1.17	1.00	1.68	1.09	1.01	0.86	0.84	0.99	1.39	0.97	2.60	1.35	0.69	3.39	0.88	0.74
arachidoylcarnitine (C20)*	met274	Lipid	Fatty Acid Metabolism (Acyl Carnitine, Long Chain Saturated)	100015833	0.34	0.65	1.05	0.85	0.48	1.21	3.09	0.78	1.32	0.54	0.88	0.90	1.55	0.89	1.25	0.48	0.59	1.27	1.61	0.29	0.89	0.96	0.93	1.05	1.29	1.53	1.12	0.37	0.95	1.12	1.52	1.77	0.71	1.25	0.78	0.75	2.67	2.67	1.04	2.20	0.95	0.88	1.57	0.87	1.77
argininate*	met275	Amino Acid	Urea cycle; Arginine and Proline Metabolism	100002769	0.81	0.15	0.34	1.38	2.16	1.56	0.91	0.26	0.35	1.67	1.63	1.76	1.72	0.92	0.26	3.08	3.21	2.20	0.75	0.66	1.54	1.34	1.54	1.02	1.06	0.69	1.18	1.10	1.04	1.05	0.95	0.64	1.03	1.61	0.98	1.08	0.47	0.24	0.62	2.49	1.29	0.55	0.58	0.29	0.54
arginine	met276	Amino Acid	Urea cycle; Arginine and Proline Metabolism	231	0.98	1.07	0.59	2.00	0.91	1.05	0.92	0.71	0.73	1.83	0.74	1.20	1.02	0.59	0.88	2.70	1.04	1.27	1.04	1.41	1.06	1.74	1.30	0.81	0.82	0.85	1.40	1.15	0.85	1.05	0.72	0.75	1.52	1.52	0.96	0.82	0.82	0.82	0.88	1.17	1.28	1.62	0.70	0.58	0.79
argininosuccinate	met277	Amino Acid	Urea cycle; Arginine and Proline Metabolism	232	1.12	0.69	0.72	1.09	1.12	1.08	0.62	1.03	0.86	1.22	1.19	1.74	1.12	1.04	0.83	2.14	1.43	1.22	0.92	1.05	0.95	0.96	1.02	1.05	0.96	1.21	1.06	0.77	0.79	0.92	0.69	1.03	0.46	1.04	0.92	0.80	0.69	0.88	0.85	0.98	1.35	1.61	0.64	0.70	0.92
ascorbate (vitamin C)	met278	Cofactors and Vitamins	Ascorbate and Aldarate Metabolism	233	0.97	0.66	1.13	0.73	0.76	0.99	0.96	0.83	0.89	0.69	0.90	0.92	1.29	1.05	0.91	0.70	0.94	1.07	1.06	1.04	0.85	0.80	0.80	0.83	1.14	0.78	1.02	0.68	0.69	1.00	1.08	1.17	0.97	1.00	0.80	1.02	1.05	1.31	1.17	1.24	0.94	0.97	1.13	1.21	1.35
ascorbic acid 3-sulfate*	met279	Cofactors and Vitamins	Ascorbate and Aldarate Metabolism	100020409	1.61	0.80	1.02	0.77	0.96	0.61	1.00	1.82	1.13	0.88	0.82	1.25	1.32	1.28	1.30	0.74	0.73	0.61	1.33	1.26	0.97	0.91	0.98	1.26	1.20	1.19	1.41	1.52	1.20	1.33	1.18	1.17	0.85	0.77	0.95	1.75	0.94	1.24	0.76	1.18	0.79	0.63	0.97	1.08	0.97
asparagine	met280	Amino Acid	Alanine and Aspartate Metabolism	917	1.01	1.33	1.08	1.05	0.73	0.93	0.77	0.63	0.98	0.87	0.82	1.09	1.29	1.00	0.73	1.27	0.87	0.88	1.00	1.58	0.97	1.30	1.23	1.22	0.88	0.75	1.12	1.09	0.73	1.10	0.90	1.38	1.57	1.43	1.02	0.93	0.84	0.88	0.83	1.17	1.07	1.37	0.82	0.75	0.79
aspartate	met281	Amino Acid	Alanine and Aspartate Metabolism	234	0.98	1.39	0.84	0.70	0.79	1.00	0.97	0.80	0.82	0.80	1.08	1.27	1.15	1.41	1.30	0.89	1.47	1.25	1.08	0.85	0.73	0.80	0.82	0.88	0.79	1.04	0.72	0.65	0.63	0.84	0.71	1.10	1.29	0.87	0.94	0.69	1.19	2.04	1.00	1.46	1.53	2.07	1.40	1.08	1.04
azelate (C9-DC)	met282	Lipid	Fatty Acid, Dicarboxylate	2029	1.49	2.17	2.47	0.97	0.77	0.85	2.70	1.15	1.33	1.19	0.77	1.39	1.01	1.25	2.08	1.71	1.03	1.33	4.25	1.37	0.90	0.87	1.04	0.91	1.07	0.87	1.72	0.66	0.74	1.34	0.85	0.99	0.70	0.81	0.69	1.24	1.85	0.84	0.90	1.39	0.95	0.87	1.11	0.54	0.71
behenoyl dihydrosphingomyelin (d18:0/22:0)*	met283	Lipid	Dihydrosphingomyelins	100009026	1.26	1.10	0.82	0.83	0.83	1.03	0.90	1.00	1.12	1.19	0.84	1.09	0.94	0.79	1.21	0.96	1.05	0.90	1.00	0.81	0.83	0.68	0.93	0.97	0.70	1.01	0.90	0.70	0.98	0.87	0.69	0.67	0.40	0.85	0.86	0.89	1.26	1.40	0.91	1.54	1.28	1.58	1.83	1.34	1.31
behenoyl sphingomyelin (d18:1/22:0)*	met284	Lipid	Sphingomyelins	100006294	0.96	1.14	0.95	0.85	0.86	1.00	0.88	0.92	1.28	1.22	0.81	0.97	0.86	0.79	1.30	1.01	1.02	0.99	1.21	0.74	1.01	0.93	1.21	0.94	1.00	0.95	1.02	0.62	1.12	1.17	0.96	0.77	1.01	1.08	1.08	0.93	1.17	1.29	0.98	0.84	0.99	1.27	0.96	1.08	1.13
behenoylcarnitine (C22)*	met285	Lipid	Fatty Acid Metabolism (Acyl Carnitine, Long Chain Saturated)	100015832	0.38	0.18	1.61	1.37	0.47	2.34	2.60	0.30	1.63	0.97	0.83	1.50	1.61	0.54	1.08	0.80	0.78	1.15	3.98	0.20	0.61	1.75	1.91	1.28	1.54	1.82	2.07	0.17	1.63	1.73	2.24	1.52	0.54	2.08	1.16	0.77	2.60	2.23	0.63	0.17	0.47	0.94	0.50	0.21	0.65
beta-alanine	met286	Nucleotide	Pyrimidine Metabolism, Uracil containing	244	0.92	0.95	0.97	1.57	1.31	1.08	0.57	1.02	1.02	1.56	1.32	1.10	0.74	0.95	0.97	1.53	1.26	0.95	0.96	0.76	1.07	0.98	0.93	1.35	0.96	1.10	1.06	0.83	0.96	0.77	0.72	0.92	1.74	0.89	1.30	0.92	0.97	0.93	1.86	2.45	1.91	1.44	0.93	0.95	1.15
beta-guanidinopropanoate	met287	Xenobiotics	Food Component/Plant	100001411	1.06	0.66	1.12	1.13	1.18	1.02	0.88	0.90	1.06	1.07	1.09	0.94	1.04	1.10	0.81	1.05	1.06	1.17	0.91	0.98	1.10	0.98	1.16	0.79	1.02	1.05	1.17	0.87	0.76	0.75	0.84	0.90	0.81	1.04	0.91	0.92	0.94	1.10	1.04	1.16	1.18	0.91	0.84	0.88	1.18
beta-hydroxyisovaleroylcarnitine	met288	Amino Acid	Leucine, Isoleucine and Valine Metabolism	100001594	0.85	0.92	1.15	1.01	0.84	0.90	0.86	0.81	1.14	0.99	0.88	0.96	1.04	1.57	0.94	1.24	0.87	1.03	0.80	0.87	0.98	1.01	0.87	1.01	0.74	1.07	1.07	0.99	0.70	0.71	0.76	1.12	1.00	0.94	0.79	0.56	0.99	1.15	1.11	2.29	1.58	1.01	2.55	0.91	1.13
beta-muricholate	met289	Lipid	Primary Bile Acid Metabolism	100001066	0.33	1.71	1.71	1.31	0.50	1.16	0.38	0.37	2.62	1.00	1.20	0.80	0.78	1.05	1.50	1.03	1.17	0.69	0.87	0.53	1.22	1.92	1.17	2.23	0.49	0.51	0.71	1.95	0.96	3.05	0.32	1.82	1.08	1.02	2.29	0.40	0.95	4.49	1.00	0.16	1.66	1.98	0.41	31.88	0.31
betaine	met290	Amino Acid	Glycine, Serine and Threonine Metabolism	799	0.91	1.40	1.00	0.96	0.64	0.93	1.02	0.71	1.02	0.86	0.75	0.83	0.92	1.69	0.88	1.27	0.77	0.79	0.84	1.52	0.93	1.21	0.78	1.11	0.70	1.28	0.90	0.77	0.72	0.63	0.80	1.47	1.12	1.11	0.75	0.76	0.93	1.03	1.32	1.77	1.34	0.67	1.63	1.11	1.09
betaine aldehyde	met291	Amino Acid	Glycine, Serine and Threonine Metabolism	1219	0.09	3.32	2.02	1.01	0.51	0.67	0.09	1.76	1.68	1.74	0.87	0.61	0.61	1.40	2.73	1.10	0.09	1.28	0.76	0.85	1.74	0.81	1.33	0.41	0.09	1.10	0.95	0.87	0.57	2.04	0.09	0.83	1.35	0.97	1.18	1.49	1.00	0.26	0.60	1.40	1.23	1.46	1.34	0.67	0.09
betonicine	met292	Xenobiotics	Food Component/Plant	100002153	0.81	0.33	0.30	1.03	1.17	1.03	1.23	0.26	0.29	1.10	0.95	1.42	1.14	1.28	0.22	1.41	1.05	1.16	0.81	1.15	1.00	1.15	1.00	1.00	0.77	1.14	0.99	0.60	0.86	0.69	0.91	1.19	0.89	0.98	0.67	0.82	0.98	0.82	1.65	1.96	1.91	0.52	1.44	1.02	1.04
bilirubin (Z,Z)	met293	Cofactors and Vitamins	Hemoglobin and Porphyrin Metabolism	1090	0.95	2.11	2.05	0.51	0.33	0.57	0.73	1.40	1.43	0.48	0.51	1.02	1.04	1.93	2.00	0.45	0.58	0.57	0.66	1.23	0.86	0.34	0.48	1.08	0.50	0.92	0.86	0.83	0.72	0.60	0.48	1.61	1.05	0.80	0.99	0.41	1.01	1.64	1.33	1.96	1.42	0.81	1.68	1.66	1.23
biliverdin	met294	Cofactors and Vitamins	Hemoglobin and Porphyrin Metabolism	250	1.20	2.33	1.30	1.02	1.00	0.57	0.66	1.79	1.36	1.02	0.66	1.26	0.80	0.99	1.39	1.92	0.80	0.78	1.25	0.57	1.64	0.86	1.93	1.88	0.89	1.11	0.91	1.77	1.62	1.00	0.85	1.35	0.83	1.16	1.03	1.04	0.87	0.77	0.74	1.65	1.03	0.85	0.75	0.89	0.69
biopterin	met295	Cofactors and Vitamins	Tetrahydrobiopterin Metabolism	1548	0.49	2.51	1.78	1.15	0.89	0.50	0.76	0.61	1.22	1.16	0.97	1.01	0.70	1.79	1.43	1.55	1.27	0.55	0.98	1.45	1.91	0.63	1.86	1.74	0.85	0.85	1.13	1.82	0.84	1.37	0.99	1.19	0.47	1.66	1.17	1.15	0.62	0.65	0.71	1.08	0.59	0.70	1.21	0.67	0.55
butyrylcarnitine (C4)	met296	Lipid	Fatty Acid Metabolism (also BCAA Metabolism)	100001054	0.24	0.17	0.27	0.97	1.78	1.97	0.62	0.45	0.31	1.34	2.01	1.27	0.45	0.49	0.18	2.83	0.68	0.86	1.00	0.57	1.27	1.11	0.95	0.80	1.16	1.72	1.03	1.71	0.93	0.96	1.00	1.17	0.89	0.80	0.88	0.64	0.58	0.66	1.99	2.18	2.40	0.61	2.61	0.78	2.25
butyrylglycine	met297	Lipid	Fatty Acid Metabolism (also BCAA Metabolism)	100001151	0.61	0.48	0.86	1.15	1.70	2.42	0.63	1.00	1.14	1.63	1.56	2.72	0.73	0.41	0.36	2.55	0.68	0.77	1.40	1.37	1.48	1.47	2.34	1.53	1.57	0.95	1.92	1.18	1.70	2.55	1.86	0.71	0.44	1.83	1.89	2.02	0.52	0.15	1.21	0.45	0.93	0.65	0.33	0.33	1.27
C-glycosyltryptophan	met298	Amino Acid	Tryptophan Metabolism	100006379	0.62	1.38	1.21	1.04	0.75	1.00	0.72	0.67	1.53	1.03	0.80	0.80	0.78	1.16	1.43	1.10	0.82	0.84	0.81	0.89	1.04	0.96	1.11	1.12	0.76	0.83	0.90	0.79	0.90	0.90	0.95	1.45	0.98	1.20	1.05	0.76	1.00	1.03	1.00	1.22	1.12	1.13	1.31	1.11	1.12
campesterol	met299	Lipid	Sterol	100001269	0.94	0.87	1.01	0.96	0.79	0.99	0.84	1.06	1.03	0.84	0.96	0.74	0.90	0.91	0.92	1.21	1.04	0.97	1.15	1.02	1.22	1.04	1.26	1.16	0.94	0.82	0.84	0.67	0.86	1.22	1.17	0.84	0.93	1.16	1.02	0.89	1.01	1.01	1.05	0.99	0.98	0.91	0.76	1.10	1.35
caprate (10:0)	met300	Lipid	Medium Chain Fatty Acid	888	1.36	1.85	1.08	0.97	0.74	0.93	1.33	1.40	0.64	1.00	0.69	0.74	0.72	1.10	1.04	1.72	0.85	0.91	1.24	3.46	1.02	1.11	1.14	0.86	0.83	1.27	1.08	0.92	0.85	1.08	0.90	0.64	0.64	1.48	1.00	0.84	0.78	0.89	1.03	1.36	0.83	1.14	1.03	0.89	1.00
caproate (6:0)	met301	Lipid	Medium Chain Fatty Acid	926	0.67	1.46	1.34	1.03	1.17	1.93	0.63	0.55	0.96	0.90	0.94	0.58	1.10	0.77	2.03	0.92	0.97	0.63	1.13	0.52	1.53	1.38	1.70	1.49	1.06	0.63	0.39	1.18	1.07	0.59	1.44	1.79	1.74	1.92	1.19	1.12	0.46	0.44	0.40	0.76	0.33	0.28	1.31	1.37	1.19
carboxyethyl-GABA	met302	Amino Acid	Glutamate Metabolism	100003260	0.71	1.67	1.30	1.10	0.69	0.97	1.00	1.05	1.34	1.13	0.74	0.78	1.10	0.76	1.15	1.34	1.24	1.19	1.13	1.09	0.84	0.73	0.98	0.85	0.80	0.80	0.85	0.87	1.01	0.94	1.01	0.79	1.00	0.97	1.08	0.92	0.70	0.92	0.67	1.17	1.35	1.20	0.84	0.72	1.05
carnitine	met303	Lipid	Carnitine Metabolism	100000007	0.94	0.64	0.64	1.00	0.97	1.03	1.23	0.59	0.58	0.99	0.98	0.95	1.19	1.60	0.72	1.14	1.09	1.22	0.93	1.09	1.01	1.07	0.98	1.23	0.89	1.16	0.95	1.12	0.82	1.06	1.04	1.38	1.19	0.89	0.81	0.92	1.01	1.35	0.89	1.11	0.99	0.83	2.12	1.00	0.92
carnosine	met304	Amino Acid	Histidine Metabolism	249	0.87	0.50	0.85	1.67	1.17	0.68	0.39	0.54	1.09	2.38	0.96	1.38	0.37	0.77	1.22	2.05	0.29	0.53	1.17	1.59	0.65	1.55	0.86	1.22	1.08	1.49	1.44	1.68	1.27	1.72	0.52	0.72	1.60	1.54	0.63	1.11	0.62	0.55	1.08	1.20	2.00	0.63	0.92	0.83	0.41
carotene diol (1)	met305	Cofactors and Vitamins	Vitamin A Metabolism	100015966	1.28	0.72	1.00	0.85	1.26	1.10	0.76	0.90	0.88	1.22	1.11	1.04	1.13	1.86	1.34	1.83	1.01	1.10	1.59	1.63	1.08	0.82	2.29	1.87	1.47	1.66	1.50	0.94	0.94	1.87	1.83	2.25	0.73	0.93	1.24	1.31	0.42	0.61	0.63	0.15	0.29	0.71	0.35	0.62	0.85
catechol sulfate	met306	Xenobiotics	Benzoate Metabolism	100001605	0.44	0.30	0.15	1.09	1.31	1.55	0.75	0.14	0.17	1.19	1.41	1.53	0.99	0.42	0.06	2.32	1.69	1.30	1.20	0.90	1.10	1.25	1.23	0.92	0.66	0.79	0.98	0.91	1.23	0.99	0.82	0.88	0.65	1.28	0.99	1.00	1.00	1.49	0.96	0.97	1.21	1.29	0.67	1.49	1.27
ceramide (d18:1/14:0, d16:1/16:0)*	met307	Lipid	Ceramides	100015735	1.25	0.93	0.57	0.96	0.87	0.70	0.83	1.13	0.70	0.83	1.02	0.75	1.32	1.21	0.62	0.89	0.99	0.80	0.88	1.47	0.99	1.19	0.76	1.05	1.24	0.71	0.93	1.64	0.93	1.02	0.86	1.01	1.07	1.11	0.78	1.47	0.97	0.67	0.94	2.87	1.31	1.03	1.40	0.89	1.21
ceramide (d18:1/17:0, d17:1/18:0)*	met308	Lipid	Ceramides	100015737	0.82	1.03	0.47	0.88	0.80	0.40	0.82	1.30	0.39	0.50	0.60	0.67	1.05	1.23	0.72	0.71	0.88	0.43	0.63	0.91	1.22	1.22	1.00	1.02	0.84	0.39	0.89	2.28	0.65	1.25	0.64	1.47	1.00	0.51	0.79	2.09	1.00	1.06	1.56	3.32	1.04	2.48	1.50	0.99	1.40
ceramide (d18:2/24:1, d18:1/24:2)*	met309	Lipid	Ceramides	100015744	1.00	1.16	1.12	0.85	0.76	0.97	0.98	1.08	1.08	0.89	1.00	0.76	1.13	1.63	1.07	1.06	1.03	0.97	0.66	1.07	0.81	1.02	0.88	1.00	1.04	0.69	0.71	1.04	0.82	1.05	0.93	1.33	1.05	0.87	0.88	1.22	0.88	0.99	0.98	1.39	0.83	0.90	0.94	1.24	1.02
cholate	met310	Lipid	Primary Bile Acid Metabolism	136	0.73	1.38	3.48	0.95	0.28	0.54	0.29	5.74	4.93	0.94	1.17	0.81	2.36	2.93	4.33	0.93	0.74	0.43	0.89	0.56	0.73	1.14	0.80	2.91	3.96	1.41	0.43	1.17	0.98	33.30	0.50	13.34	0.69	0.61	6.04	0.51	1.49	18.93	0.90	0.29	5.20	3.55	3.37	36.77	0.48
cholesterol	met311	Lipid	Sterol	266	0.80	0.97	1.04	0.94	0.76	1.00	0.89	0.83	1.03	0.99	0.94	0.84	0.93	1.01	1.05	0.97	0.95	0.85	0.98	1.11	1.00	1.02	1.07	1.19	0.86	0.89	0.89	0.99	0.92	0.90	0.91	1.09	1.09	0.97	1.02	0.85	1.04	1.07	1.07	1.19	1.17	0.99	1.13	1.21	1.12
cholesterol sulfate	met312	Lipid	Sterol	100001606	1.03	0.76	0.67	1.40	1.62	1.31	1.24	0.71	0.74	1.36	1.76	1.39	1.21	1.01	0.57	1.23	1.51	1.34	0.86	1.11	1.08	1.05	1.10	1.36	0.96	0.82	1.06	1.62	1.16	1.09	0.89	1.05	0.97	0.94	1.02	1.19	0.99	0.84	0.79	0.64	0.90	0.93	1.59	0.92	0.93
choline	met313	Lipid	Phospholipid Metabolism	1256	0.92	1.52	1.32	1.24	1.05	1.10	0.78	1.11	1.64	1.12	0.99	0.91	0.85	0.83	1.40	1.10	1.03	0.91	0.90	0.95	1.04	1.04	1.03	1.01	0.83	0.78	0.99	0.90	0.94	0.82	0.84	0.75	1.01	1.11	1.09	0.93	0.86	0.74	1.25	1.52	1.22	1.12	0.76	0.94	1.02
choline phosphate	met314	Lipid	Phospholipid Metabolism	267	2.19	0.80	0.70	0.78	1.02	1.28	1.79	0.66	0.86	0.58	0.83	1.42	1.91	1.50	0.55	0.80	0.74	0.83	1.24	1.28	1.25	0.89	0.94	1.37	1.58	1.18	0.98	0.91	0.69	1.02	1.65	0.94	0.54	0.77	0.74	1.44	1.72	1.77	0.80	1.49	0.65	0.74	0.80	1.86	1.56
cis-4-decenoylcarnitine (C10:1)	met315	Lipid	Fatty Acid Metabolism (Acyl Carnitine, Monounsaturated)	100002259	0.61	0.71	0.98	0.47	0.74	1.08	1.32	0.93	0.67	0.64	1.21	0.68	0.52	1.45	0.99	1.00	0.89	1.13	1.24	0.61	0.86	1.11	0.87	0.90	0.67	1.45	0.74	0.75	0.79	1.03	1.10	1.54	0.51	0.74	0.67	1.05	0.85	1.48	1.00	5.83	1.57	0.49	4.07	1.36	1.20
citrate	met316	Energy	TCA Cycle	1124	0.35	0.36	1.02	0.95	0.57	1.20	0.91	0.64	0.76	0.57	0.98	0.57	1.16	0.46	0.53	0.60	1.31	1.55	1.85	0.38	1.18	0.77	0.77	0.40	0.84	0.84	0.83	0.47	0.68	0.80	0.69	1.04	1.04	1.10	0.88	0.89	1.92	2.51	2.70	2.32	1.26	1.58	0.93	1.81	1.88
citrulline	met317	Amino Acid	Urea cycle; Arginine and Proline Metabolism	391	0.59	0.54	0.42	1.50	1.01	1.16	0.84	0.45	0.67	1.31	1.17	1.07	0.88	0.58	0.44	1.14	1.29	1.45	0.81	0.92	1.45	1.29	0.99	1.01	0.98	0.82	1.10	0.81	1.09	0.52	0.70	0.81	1.39	1.60	1.05	0.97	0.72	0.62	1.15	1.59	1.41	1.30	0.48	0.71	1.19
CoA-glutathione*	met318	Amino Acid	Glutathione Metabolism	269	1.04	1.48	1.23	1.57	1.00	0.84	0.67	0.90	0.74	0.82	0.68	0.28	1.06	1.12	1.48	1.26	1.02	0.73	1.11	1.29	1.53	1.40	1.30	1.32	0.93	0.70	0.68	1.04	0.62	0.69	1.05	1.17	1.51	1.62	1.20	1.29	0.51	0.06	0.78	1.06	0.43	0.30	0.85	0.95	1.04
coenzyme A	met319	Cofactors and Vitamins	Pantothenate and CoA Metabolism	270	1.02	0.69	0.87	1.36	1.14	1.16	0.78	0.60	0.54	0.91	0.98	0.62	1.32	1.16	1.00	0.95	1.16	0.99	1.00	1.56	0.99	1.51	0.94	1.10	0.91	0.75	0.94	0.81	0.65	0.82	1.10	1.21	1.79	1.34	1.43	1.24	0.69	0.41	1.05	0.91	0.89	0.62	1.02	1.23	1.11
corticosterone	met320	Lipid	Corticosteroids	272	0.17	0.44	1.23	2.86	0.79	1.04	0.10	0.45	5.22	0.43	0.48	0.49	0.40	0.30	1.74	2.73	0.58	0.50	0.60	4.82	11.68	0.70	1.86	1.12	0.96	1.38	4.45	4.28	1.97	0.82	0.31	0.70	1.25	0.58	0.66	0.43	0.59	2.02	1.66	35.43	1.86	0.53	1.26	0.23	2.29
creatine	met321	Amino Acid	Creatine Metabolism	1221	0.79	0.82	1.13	1.03	0.78	0.92	0.81	1.00	1.01	1.12	0.94	0.93	0.92	1.45	0.92	1.10	0.81	0.72	1.07	0.90	1.00	0.83	0.85	1.37	1.04	1.06	0.80	0.97	0.79	1.36	0.94	1.47	1.13	0.79	0.91	0.95	1.04	1.13	1.07	1.02	0.91	1.27	1.46	1.02	1.35
creatinine	met322	Amino Acid	Creatine Metabolism	275	0.67	0.89	0.92	0.92	0.78	1.10	0.86	0.73	0.96	1.03	1.13	1.00	0.95	0.96	0.83	0.93	1.15	1.07	0.92	1.13	1.02	1.20	0.91	0.99	0.81	0.98	0.81	1.00	0.93	0.90	0.72	0.98	1.27	1.19	1.11	0.85	1.09	1.75	1.23	1.00	1.21	1.19	0.79	1.18	1.28
cystathionine	met323	Amino Acid	Methionine, Cysteine, SAM and Taurine Metabolism	310	0.24	0.07	0.09	1.51	1.11	1.58	0.60	0.04	0.20	1.32	1.83	1.68	0.65	0.10	0.07	1.45	2.15	1.57	1.82	0.33	1.02	1.00	0.92	0.67	1.09	0.74	1.25	0.32	0.69	0.55	0.40	0.47	2.17	1.00	1.05	0.78	0.84	0.68	1.70	1.12	2.53	2.46	0.29	0.38	1.53
cysteine	met324	Amino Acid	Methionine, Cysteine, SAM and Taurine Metabolism	800	0.93	0.77	0.68	1.16	1.15	1.16	0.63	0.55	0.78	1.26	1.07	1.41	0.91	0.71	0.74	1.29	0.87	0.80	0.88	1.16	0.81	1.37	1.22	1.27	0.89	0.65	1.00	0.95	1.00	1.01	0.82	1.08	1.16	1.16	1.09	1.16	0.89	0.80	0.97	1.79	1.27	1.14	0.92	0.94	0.95
cysteine sulfinic acid	met325	Amino Acid	Methionine, Cysteine, SAM and Taurine Metabolism	100002113	0.46	0.14	0.09	1.32	1.72	1.22	0.69	0.13	0.22	1.15	1.68	1.75	0.89	0.32	0.18	1.48	1.77	1.00	0.74	1.00	1.32	0.95	1.17	0.87	0.71	0.88	1.20	0.97	0.67	0.70	0.67	0.56	1.54	0.87	1.19	0.67	0.68	0.77	1.91	2.39	1.83	1.22	0.56	1.01	1.47
cysteine-glutathione disulfide	met326	Amino Acid	Glutathione Metabolism	100001437	0.80	1.29	1.07	2.16	1.06	0.79	0.33	0.50	1.76	2.48	1.01	1.62	0.63	0.67	1.86	2.24	0.70	0.40	0.74	1.13	1.25	2.69	2.08	1.88	0.65	0.58	1.17	1.66	1.26	1.00	0.70	1.21	1.79	2.03	1.58	1.12	0.55	0.41	0.54	1.99	1.00	0.80	0.45	0.40	0.54
cysteinylglycine	met327	Amino Acid	Glutathione Metabolism	278	0.96	0.59	0.80	0.77	0.95	1.25	0.97	0.69	0.55	0.80	0.93	0.96	1.22	1.05	0.81	0.79	0.90	1.14	1.25	1.26	0.71	1.14	1.05	0.95	0.99	0.87	0.81	0.57	0.81	1.03	1.15	1.49	1.36	1.10	1.19	1.07	1.22	1.12	1.01	0.74	0.90	0.86	1.38	1.50	1.12
cytidine	met328	Nucleotide	Pyrimidine Metabolism, Cytidine containing	827	0.67	1.83	1.50	0.79	0.62	0.91	1.09	0.77	1.60	0.70	0.70	0.70	0.81	1.76	1.71	0.60	1.01	1.32	1.00	0.99	1.09	0.65	0.84	1.05	1.00	0.91	0.81	0.82	0.93	0.83	1.12	1.74	0.91	0.95	1.01	0.93	1.32	1.30	1.16	1.88	0.95	1.00	1.44	1.23	1.16
cytidine 5'-diphosphocholine	met329	Lipid	Phospholipid Metabolism	1220	1.14	1.53	1.17	1.01	1.03	0.99	0.63	1.55	1.52	1.18	0.83	1.19	0.92	0.96	1.60	1.34	0.77	0.70	0.99	1.11	0.77	1.17	1.35	1.32	0.85	0.96	0.92	0.95	0.95	1.22	1.09	0.67	0.76	0.88	1.18	1.06	0.74	0.52	0.58	1.19	1.46	1.03	1.06	0.88	0.57
cytidine 5'-monophosphate (5'-CMP)	met330	Nucleotide	Pyrimidine Metabolism, Cytidine containing	282	0.63	0.97	1.22	0.89	0.75	1.00	0.93	0.67	1.28	0.79	0.97	0.86	1.00	1.13	1.17	0.82	1.09	1.32	0.93	0.94	1.00	0.80	0.88	0.94	0.98	0.82	1.02	0.86	0.78	0.86	0.92	1.23	0.99	1.00	1.03	1.00	1.06	1.16	1.07	1.99	0.98	0.96	1.12	1.19	1.26
cytidine 5'-monophospho-N-acetylneuraminic acid	met331	Carbohydrate	Nucleotide Sugar	1223	0.64	0.83	1.00	1.09	0.84	1.00	1.07	0.76	1.49	1.17	0.88	1.06	0.91	0.99	0.76	0.92	0.63	0.79	0.59	0.96	0.76	1.07	0.95	1.06	1.10	1.13	1.27	1.40	1.06	0.78	1.06	1.17	1.09	0.85	0.87	0.91	0.99	0.97	1.04	1.11	1.02	1.28	1.49	0.84	1.07
cytidine-5'-diphosphoethanolamine	met332	Lipid	Phospholipid Metabolism	100001407	0.82	1.16	1.71	1.00	1.05	1.23	0.81	1.27	1.81	1.09	1.27	1.00	0.98	1.00	1.43	0.94	1.27	1.24	0.67	0.89	0.91	0.66	0.64	0.88	0.76	0.81	0.84	0.67	0.73	0.56	0.69	0.80	0.99	0.85	0.95	0.76	1.10	0.97	1.23	1.27	1.59	1.29	1.06	1.00	1.05
cytosine	met333	Nucleotide	Pyrimidine Metabolism, Cytidine containing	881	0.61	0.83	0.94	1.14	0.85	1.28	0.82	0.63	0.77	1.07	1.33	1.09	0.95	1.15	0.80	1.51	1.28	1.49	1.19	0.81	1.15	1.12	1.20	0.72	0.98	1.18	1.17	1.08	0.84	0.85	0.86	1.47	1.36	1.21	1.10	1.05	0.95	1.03	1.08	0.75	1.13	1.02	0.62	2.28	0.90
daidzein	met334	Xenobiotics	Food Component/Plant	100001219	0.41	0.70	0.10	1.69	0.98	1.61	0.87	0.07	0.07	1.56	1.68	1.42	0.86	0.36	0.10	2.10	1.29	0.91	1.03	0.68	0.98	1.08	0.77	0.58	1.40	1.01	1.36	0.87	1.63	0.84	0.56	0.85	1.21	1.01	0.92	0.51	0.89	1.20	1.30	0.29	1.44	1.44	0.99	1.66	1.21
daidzein 7-O-glucuronide	met335	Xenobiotics	Food Component/Plant	100020206	0.27	0.95	0.06	2.03	1.35	1.60	0.93	0.08	0.06	1.67	2.08	1.84	0.85	0.11	0.10	1.73	1.94	0.93	1.15	0.59	1.22	1.28	0.92	0.54	1.85	0.95	1.59	1.27	1.45	1.59	0.74	0.55	1.31	1.17	1.09	0.76	0.77	0.86	1.09	0.22	1.14	1.64	0.63	1.05	1.22
daidzein sulfate (1)	met336	Xenobiotics	Food Component/Plant	100006362	0.42	0.71	0.05	1.52	1.16	1.03	0.74	0.08	0.04	1.05	1.48	1.40	1.05	0.27	0.06	1.08	1.18	0.69	1.13	0.84	0.99	0.69	0.62	0.71	1.38	1.01	1.36	1.43	1.35	0.98	0.61	0.68	1.04	0.84	0.99	0.64	0.84	0.80	0.93	0.25	1.34	1.44	0.83	1.71	1.26
daidzein sulfate (2)	met337	Xenobiotics	Food Component/Plant	100006363	0.36	0.52	0.09	1.47	1.03	1.48	0.76	0.07	0.05	1.09	2.52	1.50	1.45	0.20	0.07	1.16	1.67	1.05	0.94	0.60	0.99	0.70	0.69	0.59	1.47	0.76	1.41	1.01	1.24	1.34	0.52	0.55	0.93	0.91	0.93	0.53	0.88	1.34	1.16	0.20	1.69	1.82	0.60	1.83	1.09
decanoylcarnitine (C10)	met338	Lipid	Fatty Acid Metabolism (Acyl Carnitine, Medium Chain)	100001251	1.18	0.89	1.03	0.79	0.93	0.96	1.29	0.52	0.79	0.92	1.51	0.72	0.87	1.02	0.56	1.73	0.44	0.75	1.68	0.45	0.64	1.01	1.01	0.91	0.79	0.99	1.30	1.49	1.09	1.40	1.57	1.15	0.47	0.95	0.44	0.81	1.79	1.53	0.57	3.42	1.54	0.69	3.70	0.89	0.84
dehydroascorbate	met339	Cofactors and Vitamins	Ascorbate and Aldarate Metabolism	301	1.22	1.09	1.45	1.19	1.23	1.23	0.27	0.43	0.50	0.46	0.69	0.48	0.95	0.74	1.46	1.21	0.83	0.94	1.52	1.05	1.44	1.54	1.72	1.23	1.25	0.34	0.32	0.34	0.93	1.09	1.17	1.33	1.03	1.40	0.94	1.54	0.54	0.27	0.27	1.21	0.27	0.71	0.83	0.93	1.22
deoxycarnitine	met340	Lipid	Carnitine Metabolism	100001662	0.88	0.97	0.66	0.92	0.79	1.09	0.96	0.65	0.81	0.90	1.06	1.34	1.18	1.94	0.68	1.31	1.11	0.98	0.95	1.21	0.83	0.99	0.81	1.67	0.89	1.25	0.77	1.34	0.80	0.93	0.69	1.14	1.01	0.93	0.74	0.71	1.11	1.18	0.84	0.66	1.74	1.42	1.93	1.33	0.99
diacylglycerol (14:0/18:1, 16:0/16:1) [2]*	met341	Lipid	Diacylglycerol	100010935	0.92	0.38	0.74	1.08	1.08	1.59	1.02	0.85	0.50	1.18	1.93	1.09	1.27	1.10	0.48	1.27	2.29	2.34	0.99	0.74	1.08	1.24	0.85	0.76	1.44	0.92	1.64	1.01	0.96	1.39	0.85	1.02	1.31	1.15	0.93	1.38	0.88	0.88	1.48	0.75	0.78	0.62	0.45	1.04	1.31
diacylglycerol (16:1/18:2 [2], 16:0/18:3 [1])*	met342	Lipid	Diacylglycerol	100010940	0.91	1.42	1.38	0.56	0.42	0.61	1.14	1.46	1.44	0.65	0.67	0.64	0.99	1.66	1.47	0.57	0.68	0.98	0.83	0.80	0.74	0.71	0.77	1.46	1.46	0.86	0.81	1.12	0.86	1.51	0.82	1.47	0.59	0.81	0.67	1.06	1.32	1.84	0.79	2.39	1.01	0.89	1.15	1.08	1.33
diadenosine triphosphate	met343	Nucleotide	Purine Metabolism, Adenine containing	100002712	0.69	1.10	1.17	0.83	0.82	0.90	0.84	1.31	1.36	1.09	1.29	1.06	0.75	1.21	1.13	1.14	0.84	0.67	0.81	0.85	0.97	1.24	1.08	0.82	1.02	1.06	1.17	1.21	0.98	0.91	0.71	0.74	0.67	1.09	0.90	0.79	0.70	0.69	1.17	1.52	1.58	0.65	0.74	1.04	0.94
dihomo-linoleate (20:2n6)	met344	Lipid	Long Chain Polyunsaturated Fatty Acid (n3 and n6)	1231	1.52	1.38	2.01	0.76	0.53	0.83	1.21	0.68	1.73	0.63	0.80	0.84	2.18	1.41	1.38	0.71	1.01	1.37	0.93	1.05	0.85	0.67	0.56	0.99	1.56	0.51	0.69	1.14	0.71	1.86	0.73	2.35	0.65	1.09	0.65	0.87	0.92	1.82	1.24	3.39	0.62	0.72	0.76	1.66	1.30
dihomo-linolenate (20:3n3 or n6)	met345	Lipid	Long Chain Polyunsaturated Fatty Acid (n3 and n6)	100001739	1.27	1.81	1.69	0.98	0.61	0.87	0.96	0.64	1.80	1.01	0.83	0.87	1.36	1.27	1.66	0.99	0.93	1.06	1.11	1.13	0.92	1.21	1.04	1.43	1.31	0.68	0.80	1.58	1.02	1.55	0.86	2.36	0.91	1.52	1.03	0.88	0.71	1.29	0.90	2.02	0.59	0.78	0.88	0.97	0.97
dihomo-linolenoylcarnitine (C20:3n3 or 6)*	met346	Lipid	Fatty Acid Metabolism (Acyl Carnitine, Polyunsaturated)	100015840	0.61	0.60	0.77	0.80	0.68	0.82	1.62	0.59	0.64	0.94	0.99	0.76	0.95	2.14	0.86	0.91	1.08	1.08	1.00	1.17	1.25	1.25	1.23	1.29	0.61	1.20	1.01	1.09	0.88	0.97	1.10	1.59	1.15	1.07	0.97	1.10	0.82	1.23	1.04	2.70	1.00	0.47	2.86	1.00	0.74
dihomo-linoleoylcarnitine (C20:2)*	met347	Lipid	Fatty Acid Metabolism (Acyl Carnitine, Polyunsaturated)	100015839	0.60	0.82	0.87	0.48	0.90	0.98	2.28	1.65	1.65	0.68	1.00	0.59	1.22	2.30	1.28	0.89	0.72	1.60	0.74	0.95	1.00	0.55	0.66	1.22	1.19	1.59	0.82	0.79	0.66	1.17	0.81	1.74	0.37	0.54	0.46	0.60	1.07	1.78	1.42	12.95	1.80	0.48	4.58	1.99	1.18
dihydrobiopterin	met348	Cofactors and Vitamins	Tetrahydrobiopterin Metabolism	100001506	0.72	1.11	1.19	1.11	0.85	0.90	0.84	0.53	1.01	1.01	1.09	0.77	0.92	1.20	1.21	0.97	0.98	1.05	0.95	0.92	1.20	1.09	1.21	1.18	0.94	0.88	1.00	1.39	0.73	0.95	0.81	1.02	1.08	1.07	1.01	0.97	0.89	0.93	1.12	1.31	0.99	0.89	1.13	0.90	1.00
dihydroorotate	met349	Nucleotide	Pyrimidine Metabolism, Orotate containing	923	0.14	0.14	0.19	3.55	3.08	2.40	0.65	0.10	0.27	4.03	2.51	1.21	0.51	0.24	0.16	5.58	3.23	3.70	0.94	0.26	1.32	2.68	2.00	0.77	2.34	0.36	0.66	0.59	0.85	0.63	0.39	0.79	1.06	1.35	0.58	0.36	1.65	1.83	6.68	0.30	2.42	6.40	1.07	0.65	2.38
dihydroxyacetone phosphate (DHAP)	met350	Carbohydrate	Glycolysis, Gluconeogenesis, and Pyruvate Metabolism	309	1.09	1.14	1.36	0.89	0.51	1.20	0.55	0.60	1.28	0.51	0.54	0.44	1.18	0.76	1.00	1.01	0.52	0.50	1.01	1.24	0.90	1.18	0.44	1.39	0.66	0.48	0.76	0.90	0.99	0.68	0.84	1.95	1.72	0.68	1.03	1.15	1.91	2.37	1.95	1.05	0.74	2.88	0.92	1.93	0.90
dimethylarginine (SDMA + ADMA)	met351	Amino Acid	Urea cycle; Arginine and Proline Metabolism	100001810	0.78	1.34	1.02	1.06	0.69	0.76	0.65	0.44	1.27	1.14	0.81	0.71	0.70	0.98	1.02	1.05	1.02	0.83	0.73	1.14	0.85	0.98	0.92	1.21	0.68	0.67	0.97	0.97	0.79	0.82	0.72	1.12	1.37	1.04	1.02	0.78	1.30	1.16	1.09	2.20	1.35	1.44	1.25	0.79	0.78
dimethylglycine	met352	Amino Acid	Glycine, Serine and Threonine Metabolism	806	0.48	0.44	0.62	1.19	1.04	0.86	0.75	0.32	0.74	1.09	1.18	1.31	0.76	0.65	0.52	1.14	1.01	0.97	1.14	0.84	1.34	1.20	1.01	0.80	1.28	1.01	1.27	1.16	0.84	0.75	1.06	0.94	1.10	1.14	1.00	0.99	0.81	0.74	1.39	0.70	1.38	0.89	0.89	0.70	1.18
docosadienoate (22:2n6)	met353	Lipid	Long Chain Polyunsaturated Fatty Acid (n3 and n6)	100001182	1.08	1.47	2.98	0.67	0.42	1.06	1.43	0.55	2.53	0.64	0.77	0.96	1.87	1.49	2.16	0.67	1.02	1.68	1.05	0.81	0.79	0.60	0.71	1.18	1.37	0.61	0.65	0.64	0.63	1.58	0.88	2.23	0.54	1.18	0.70	0.59	1.05	1.99	1.05	1.83	0.64	0.67	0.97	1.40	1.04
docosahexaenoate (DHA; 22:6n3)	met354	Lipid	Long Chain Polyunsaturated Fatty Acid (n3 and n6)	100000665	1.00	2.12	1.68	0.70	0.52	0.68	0.84	0.64	1.97	0.78	0.77	0.73	1.02	1.23	1.72	0.92	0.72	0.84	1.06	1.16	0.74	0.93	0.78	1.31	1.14	0.90	0.66	1.43	1.00	1.42	0.66	2.19	0.77	1.07	0.92	0.61	0.80	1.72	0.91	2.44	0.78	0.94	1.07	1.14	1.04
docosahexaenoylcarnitine (C22:6)*	met355	Lipid	Fatty Acid Metabolism (Acyl Carnitine, Polyunsaturated)	100015845	0.51	1.28	0.56	0.62	0.51	0.72	1.21	0.52	0.64	0.74	0.72	0.60	0.73	2.18	0.98	0.98	0.79	0.81	1.01	1.68	1.17	1.18	1.11	1.52	0.68	2.04	0.77	1.09	0.76	1.07	1.13	2.71	1.37	0.99	0.92	0.85	1.18	2.15	0.86	4.71	1.44	0.97	5.30	1.39	0.81
docosapentaenoate (n3 DPA; 22:5n3)	met356	Lipid	Long Chain Polyunsaturated Fatty Acid (n3 and n6)	100001181	0.95	2.05	1.55	0.70	0.44	0.78	0.79	0.54	2.08	0.65	0.74	0.68	1.29	0.84	1.82	0.68	0.80	1.21	1.13	1.04	0.73	0.69	0.58	1.00	1.37	0.68	0.71	1.41	1.00	1.48	0.62	1.41	0.75	1.21	0.82	0.56	0.94	2.00	1.11	3.17	0.85	1.02	0.68	1.08	1.26
docosapentaenoate (n6 DPA; 22:5n6)	met357	Lipid	Long Chain Polyunsaturated Fatty Acid (n3 and n6)	100001580	1.34	1.55	1.49	0.80	0.69	0.85	1.20	0.79	1.37	0.74	0.95	1.08	0.98	2.69	1.33	0.97	0.92	0.89	1.05	1.31	1.02	0.86	0.97	1.48	1.71	0.90	0.82	1.43	0.95	2.40	1.05	3.73	0.71	1.03	0.83	0.91	0.82	1.40	1.03	1.08	0.88	0.89	0.74	1.46	0.98
docosapentaenoylcarnitine (C22:5n3)*	met358	Lipid	Fatty Acid Metabolism (Acyl Carnitine, Polyunsaturated)	100015851	0.45	1.00	0.46	0.37	0.60	0.91	1.58	0.74	0.63	0.71	0.83	0.79	0.54	1.53	0.37	0.72	0.82	0.94	1.19	1.71	1.15	0.93	0.89	1.05	0.61	2.44	0.70	1.06	0.88	0.89	0.91	1.32	1.25	0.79	0.83	1.00	1.32	2.48	1.14	7.41	1.59	1.15	5.40	1.55	1.00
docosatrienoate (22:3n3)	met359	Lipid	Long Chain Polyunsaturated Fatty Acid (n3 and n6)	100001195	0.95	2.12	2.58	0.78	0.40	1.10	1.01	0.65	2.91	0.73	0.70	0.64	1.53	1.84	2.16	0.75	1.01	1.79	1.06	0.69	0.67	0.85	0.76	1.32	1.34	0.40	0.42	0.90	0.76	1.75	0.66	3.75	0.55	1.43	0.75	0.40	0.90	2.44	0.99	4.22	0.74	0.92	1.16	1.22	0.94
docosatrienoate (22:3n6)*	met360	Lipid	Long Chain Polyunsaturated Fatty Acid (n3 and n6)	100015762	1.00	0.96	1.89	0.64	0.30	0.68	1.41	0.57	1.00	0.53	0.79	0.67	2.06	1.62	1.12	0.60	0.96	1.03	0.98	1.07	1.15	0.72	0.57	0.95	3.00	0.42	0.73	1.26	0.73	2.89	1.00	3.48	0.65	1.25	0.76	1.73	1.04	1.63	1.52	2.57	0.75	0.64	0.54	1.81	1.60
dodecanedioate (C12-DC)	met361	Lipid	Fatty Acid, Dicarboxylate	100001102	0.90	1.56	1.12	0.83	0.94	0.91	0.78	0.87	0.78	1.22	1.07	1.61	0.65	1.42	1.11	1.34	1.05	1.10	1.23	1.33	1.00	1.03	0.84	0.76	0.93	1.00	1.03	0.95	0.74	1.23	1.03	1.00	0.84	0.87	1.05	0.69	1.55	0.63	0.93	1.28	0.61	0.74	1.01	0.69	0.64
eicosapentaenoate (EPA; 20:5n3)	met362	Lipid	Long Chain Polyunsaturated Fatty Acid (n3 and n6)	2050	1.18	2.47	1.85	0.91	0.51	0.87	0.91	0.51	2.62	0.83	0.89	0.77	1.61	0.94	1.90	0.96	1.09	1.43	1.17	1.16	0.75	0.89	0.74	1.29	1.39	0.60	0.79	1.74	1.12	1.28	0.59	1.24	1.00	1.40	0.93	0.61	0.93	2.02	1.16	2.56	0.70	1.00	0.78	0.98	1.20
eicosenoate (20:1)	met363	Lipid	Long Chain Monounsaturated Fatty Acid	100001335	1.27	1.29	2.68	0.86	0.50	0.84	1.34	0.82	1.80	0.75	0.92	0.86	2.49	1.41	1.58	0.73	1.17	1.70	1.21	0.87	0.96	0.77	0.62	0.98	1.88	0.53	0.77	0.91	0.81	2.18	0.90	2.23	0.66	1.25	0.68	0.96	1.18	2.20	1.55	3.46	0.58	0.63	0.69	1.81	1.64
eicosenoylcarnitine (C20:1)*	met364	Lipid	Fatty Acid Metabolism (Acyl Carnitine, Monounsaturated)	100015838	0.55	1.03	1.61	0.48	0.56	0.73	3.02	2.98	1.76	0.66	0.69	0.97	1.65	2.01	1.46	0.46	0.57	0.66	0.81	0.75	0.80	0.82	0.61	1.58	1.24	1.32	0.85	0.76	0.73	1.57	1.28	2.50	0.50	0.61	0.69	1.09	1.26	1.99	0.85	17.59	0.94	0.39	3.81	1.47	1.03
equol glucuronide	met365	Xenobiotics	Food Component/Plant	100003895	0.60	0.16	1.22	0.63	1.35	2.56	0.78	0.48	1.40	1.40	1.90	2.01	0.74	0.46	0.89	3.06	2.65	2.51	1.31	1.04	1.19	1.75	2.42	0.71	0.91	0.57	1.63	1.29	1.33	2.47	1.07	0.86	1.40	2.29	1.24	1.00	0.94	0.31	1.00	0.55	0.94	0.19	0.82	0.24	0.04
equol sulfate	met366	Xenobiotics	Food Component/Plant	100003429	0.67	0.11	0.82	0.57	1.28	1.66	0.81	0.38	0.78	1.07	1.42	1.35	0.86	0.60	0.59	1.49	1.37	1.64	1.32	1.41	1.14	1.63	2.00	1.01	0.80	0.86	1.31	1.25	1.17	1.27	0.96	1.15	1.43	1.95	1.51	0.99	0.81	0.22	0.81	0.54	1.12	0.16	1.20	0.36	0.06
ergothioneine	met367	Xenobiotics	Food Component/Plant	100002154	0.61	0.94	0.94	1.15	0.83	1.14	0.92	0.63	1.38	0.85	1.01	0.86	1.05	1.36	0.97	0.99	1.09	1.19	0.84	1.09	0.87	1.17	0.82	1.11	0.73	1.02	0.87	1.01	0.79	0.74	0.77	1.06	0.74	0.90	1.07	0.77	1.07	1.33	1.16	0.85	1.21	0.83	1.30	1.03	1.02
erucate (22:1n9)	met368	Lipid	Long Chain Monounsaturated Fatty Acid	1087	1.18	1.21	4.49	0.76	0.51	1.20	1.94	0.74	2.87	0.88	0.88	1.18	2.75	1.57	2.60	0.73	1.20	1.89	1.93	0.64	0.91	0.87	1.01	1.34	1.82	0.72	0.93	0.70	1.05	1.75	1.76	1.92	0.61	1.49	1.01	0.62	1.22	2.12	0.90	1.15	0.58	0.73	0.97	0.94	0.99
erucoylcarnitine (C22:1)*	met369	Lipid	Fatty Acid Metabolism (Acyl Carnitine, Monounsaturated)	100015841	0.65	0.46	2.43	0.62	0.32	1.18	4.62	1.05	1.80	0.55	0.56	0.91	2.62	1.80	1.92	0.43	0.47	0.78	1.97	0.58	0.65	1.14	1.20	1.81	1.55	1.79	1.32	0.34	1.11	2.67	3.04	2.83	0.46	1.05	0.93	1.40	2.05	2.77	0.40	1.29	0.48	0.54	2.20	0.78	0.64
erythronate*	met370	Carbohydrate	Aminosugar Metabolism	100001320	0.77	0.71	0.99	1.32	1.09	1.04	0.60	0.63	0.62	1.04	1.13	0.76	0.95	0.77	1.09	1.37	1.33	1.16	1.28	0.97	1.23	1.29	1.26	0.77	1.16	0.79	1.16	0.89	0.73	0.69	0.92	1.22	1.66	1.37	1.24	1.08	0.72	0.62	1.05	1.13	0.82	0.61	0.62	0.86	1.03
ethyl alpha-glucopyranoside	met371	Xenobiotics	Food Component/Plant	100015965	0.86	0.19	0.19	1.73	2.09	1.10	0.60	0.30	0.19	2.47	1.89	2.16	0.94	0.19	0.19	1.53	1.22	1.28	1.00	0.46	0.98	1.16	0.85	0.44	1.04	0.99	1.04	0.48	0.77	0.49	0.56	0.84	1.38	1.10	1.19	0.89	0.87	0.75	1.12	0.19	1.38	1.05	0.83	0.99	0.59
ethyl beta-glucopyranoside	met372	Xenobiotics	Food Component/Plant	100020377	0.61	0.57	1.16	1.31	1.00	1.27	1.17	0.55	1.01	0.94	1.55	0.77	1.24	0.99	0.97	0.79	1.32	1.38	0.49	0.93	0.77	1.22	0.49	0.64	0.60	0.68	0.56	0.39	0.51	0.38	0.78	1.30	1.24	1.04	0.94	0.72	1.07	1.19	1.42	0.21	1.27	1.17	1.18	1.53	1.42
ethyl glucuronide	met373	Xenobiotics	Chemical	100002849	1.11	1.49	1.18	0.42	0.59	0.68	0.83	0.97	0.83	0.59	0.75	1.19	1.07	1.09	1.21	1.50	0.70	1.22	1.07	1.16	0.42	1.35	1.01	0.84	0.66	1.05	0.96	0.78	0.63	1.52	1.10	0.84	0.42	1.21	0.99	1.09	1.45	0.71	0.80	1.28	0.83	1.53	1.06	0.77	0.42
ethylmalonate	met374	Amino Acid	Leucine, Isoleucine and Valine Metabolism	2054	0.48	0.32	0.66	1.83	1.92	2.31	0.33	0.53	0.56	2.08	1.44	1.90	0.53	0.21	0.42	3.62	0.69	0.87	2.31	1.06	1.71	2.18	2.05	0.85	2.03	1.14	2.06	2.48	1.87	1.90	2.02	0.94	0.93	2.58	2.34	3.06	0.64	0.37	1.32	0.35	1.07	0.46	0.25	0.57	1.55
ferulic acid 4-sulfate	met375	Xenobiotics	Food Component/Plant	100005389	0.20	0.18	0.08	1.37	1.40	1.66	0.69	0.06	0.08	1.42	1.70	1.66	0.88	0.27	0.06	1.78	1.75	1.13	1.17	0.56	1.09	0.90	1.00	0.34	0.94	0.83	1.02	1.15	0.73	1.08	0.38	0.53	1.41	0.87	1.43	0.74	0.77	1.00	1.27	0.08	1.52	1.45	0.29	1.09	1.25
flavin adenine dinucleotide (FAD)	met376	Cofactors and Vitamins	Riboflavin Metabolism	327	0.87	1.11	1.03	1.09	0.99	0.93	0.94	0.92	0.98	1.01	1.08	0.87	0.98	1.15	1.24	1.00	1.07	1.00	1.00	1.14	1.15	1.16	1.09	1.05	0.99	1.01	1.12	1.12	0.91	0.94	1.05	1.09	1.15	1.12	1.11	1.05	0.77	0.75	0.86	1.00	0.87	0.75	1.03	0.91	0.90
flavin mononucleotide (FMN)	met377	Cofactors and Vitamins	Riboflavin Metabolism	100000251	0.83	1.20	1.18	1.27	0.95	1.03	0.88	0.95	1.13	0.94	1.04	0.84	0.97	1.19	1.52	1.00	1.06	1.00	0.98	1.23	1.30	1.15	1.14	1.02	0.93	0.94	1.05	1.10	0.89	0.81	0.95	1.17	1.23	1.26	1.21	1.04	0.80	0.73	0.98	1.20	0.94	0.80	1.21	0.98	1.05
folate	met378	Cofactors and Vitamins	Folate Metabolism	328	0.87	1.00	1.14	2.04	0.87	0.77	0.48	0.54	1.71	1.47	0.57	0.48	0.70	1.04	1.02	1.82	1.13	0.99	0.72	1.30	1.37	1.48	1.40	1.72	0.64	0.61	1.02	1.01	0.93	0.62	1.01	1.09	1.53	1.10	1.80	1.47	0.72	0.48	0.85	1.47	0.48	0.59	1.56	0.77	0.90
formiminoglutamate	met379	Amino Acid	Histidine Metabolism	100002500	0.09	0.29	0.21	1.22	0.51	2.60	1.37	0.16	0.38	0.71	4.84	0.95	1.33	0.63	0.21	1.53	2.24	1.87	3.77	0.42	0.54	0.20	0.36	0.50	1.59	1.97	0.77	0.14	0.26	0.34	0.14	0.68	2.19	0.62	1.32	0.17	1.31	2.17	3.75	1.61	4.89	4.47	0.94	1.12	4.07
fructose	met380	Carbohydrate	Fructose, Mannose and Galactose Metabolism	878	1.19	1.57	1.31	0.90	0.63	0.94	0.98	0.50	1.00	0.88	0.95	0.92	1.33	1.05	0.91	1.00	1.08	1.07	1.30	1.39	0.94	1.04	1.00	1.07	1.07	0.72	1.10	0.97	0.96	1.06	1.09	1.03	1.19	1.15	0.92	0.80	1.22	1.23	1.39	0.85	0.78	1.10	0.57	0.97	0.78
fructose 1,6-diphosphate/glucose 1,6-diphosphate/myo-inositol diphosphates	met381	Carbohydrate	Glycolysis, Gluconeogenesis, and Pyruvate Metabolism	100002180	0.42	1.19	1.82	2.02	0.83	1.16	0.43	0.80	0.67	0.93	0.78	0.31	0.81	0.81	1.74	1.46	1.07	0.71	1.45	1.74	2.04	1.74	1.35	0.82	0.76	0.71	0.59	1.23	0.59	0.58	1.23	1.88	1.59	2.03	1.00	0.94	0.82	0.31	0.97	0.35	1.31	0.64	1.13	1.59	1.50
fructose 6-phosphate	met382	Carbohydrate	Glycolysis, Gluconeogenesis, and Pyruvate Metabolism	1232	1.16	1.09	0.98	1.08	0.94	1.14	0.85	1.09	1.08	0.90	1.09	0.99	1.49	1.05	0.82	0.93	1.12	1.12	0.91	1.26	1.01	1.01	0.82	1.04	0.83	0.88	1.10	0.93	0.93	0.82	0.91	1.13	1.51	0.80	0.94	1.12	1.08	1.14	1.18	1.37	0.99	1.46	0.60	0.89	0.90
fructosyllysine	met383	Amino Acid	Lysine Metabolism	100005373	0.85	1.07	0.79	1.13	0.92	0.99	0.84	0.65	0.94	1.26	1.09	1.19	1.00	0.79	0.86	1.53	1.29	1.02	0.86	1.00	1.06	1.24	1.31	1.21	0.83	0.77	1.10	1.16	1.16	0.91	0.68	0.88	1.25	1.20	1.00	0.99	0.84	0.83	1.16	2.84	1.45	1.04	0.86	0.71	1.16
fumarate	met384	Energy	TCA Cycle	330	1.03	0.86	1.05	1.12	1.27	1.57	0.57	0.15	0.07	0.10	0.18	0.14	0.96	1.29	1.31	1.53	1.93	1.26	1.78	1.01	1.08	1.22	1.06	0.67	0.82	0.18	0.08	0.08	0.08	0.40	0.94	1.20	1.60	1.12	1.40	0.99	0.32	0.14	0.47	0.13	0.28	0.14	1.36	1.21	1.40
galactonate	met385	Carbohydrate	Fructose, Mannose and Galactose Metabolism	100001026	1.00	1.48	1.27	1.15	0.88	1.23	0.35	0.13	0.07	0.07	0.17	0.24	1.08	1.10	1.10	0.94	1.00	0.88	1.50	1.42	1.90	1.77	2.17	0.97	0.93	0.13	0.19	0.25	0.08	0.47	1.46	1.43	1.74	2.24	1.30	1.18	0.42	0.07	0.64	0.30	0.31	0.14	1.15	1.52	1.39
galactose 1-phosphate	met386	Carbohydrate	Fructose, Mannose and Galactose Metabolism	100000300	1.28	0.90	0.62	1.77	1.54	1.62	0.64	0.80	0.67	1.89	1.96	1.84	1.24	0.79	0.55	1.60	1.65	0.92	1.43	0.90	0.99	1.23	1.32	1.34	1.14	1.19	1.71	1.51	1.01	0.79	0.64	0.70	2.05	1.02	2.06	1.13	0.95	0.70	0.89	1.19	1.33	1.90	0.48	0.46	0.45
gamma-carboxyglutamate	met387	Amino Acid	Glutamate Metabolism	100002679	0.65	1.53	1.21	1.03	0.66	0.68	0.76	0.88	1.24	1.08	0.81	0.79	0.81	0.96	1.41	1.08	0.87	0.67	0.87	1.05	1.12	1.15	1.10	0.90	0.88	0.77	1.13	0.84	0.79	0.97	0.94	1.10	1.34	1.10	1.04	0.91	0.90	0.92	1.00	1.01	1.23	1.19	1.00	1.01	0.96
gamma-glutamyl-2-aminobutyrate	met388	Peptide	Gamma-glutamyl Amino Acid	100001502	0.21	1.28	0.70	1.05	0.71	1.00	1.10	0.82	0.83	1.00	1.85	0.89	0.63	1.86	0.48	1.30	1.05	1.45	3.31	0.36	0.42	0.72	0.56	0.51	1.15	1.87	0.64	0.41	0.31	0.83	0.23	1.30	0.21	0.86	1.36	0.24	1.12	1.85	1.17	1.20	3.57	2.89	2.16	0.48	0.71
gamma-glutamyl-epsilon-lysine	met389	Peptide	Gamma-glutamyl Amino Acid	100001262	0.49	1.00	0.84	0.98	0.68	0.64	0.55	0.80	1.04	1.07	0.72	0.63	0.58	0.95	1.20	1.14	0.74	0.71	0.74	1.09	0.94	1.02	0.85	0.98	0.87	0.99	0.76	0.91	0.77	0.83	0.83	3.64	0.49	1.00	1.02	0.80	1.41	1.23	1.28	3.15	1.93	1.69	2.33	1.36	1.37
gamma-glutamylalanine	met390	Peptide	Gamma-glutamyl Amino Acid	100001843	0.43	0.37	0.93	1.42	0.98	1.47	1.51	0.29	0.46	1.54	1.32	1.46	0.79	0.95	0.26	1.37	1.26	2.37	4.79	0.48	0.70	1.18	0.77	0.63	1.71	3.04	1.00	0.50	0.77	0.76	0.54	1.07	4.81	1.16	2.16	0.71	1.17	2.70	1.28	0.26	1.91	1.90	0.62	0.40	0.89
gamma-glutamylcysteine	met391	Peptide	Gamma-glutamyl Amino Acid	1036	0.52	0.76	0.69	1.10	1.14	1.34	0.98	0.58	0.69	1.35	1.75	1.15	0.87	1.09	0.71	1.33	0.84	0.91	1.93	0.72	0.51	1.06	0.78	0.72	1.00	1.16	0.75	0.46	0.54	0.95	0.52	1.07	1.00	1.05	1.43	0.52	0.96	1.02	1.02	1.31	1.64	1.63	1.41	0.78	0.89
gamma-glutamylglutamate	met392	Peptide	Gamma-glutamyl Amino Acid	331	0.91	1.67	1.01	1.20	0.63	0.67	0.70	0.50	1.11	0.96	0.61	0.53	0.71	1.26	1.32	1.09	0.69	0.62	0.99	1.61	1.07	1.04	1.11	1.30	0.72	0.73	1.03	1.01	0.79	0.99	0.94	1.28	1.21	1.05	1.05	1.19	1.33	0.94	1.40	1.27	0.92	1.07	1.44	0.87	0.75
gamma-glutamylglutamine	met393	Peptide	Gamma-glutamyl Amino Acid	1140	0.86	1.45	0.98	1.09	1.11	0.90	0.70	1.13	1.34	1.59	0.82	1.11	0.75	0.98	1.22	1.67	0.85	0.64	0.82	1.20	1.13	1.36	1.17	1.06	0.67	1.00	0.95	0.93	0.98	0.99	0.65	1.15	1.00	1.46	1.11	0.71	0.73	0.75	0.75	2.54	1.38	1.38	0.86	0.88	0.84
gamma-glutamylglycine	met394	Peptide	Gamma-glutamyl Amino Acid	100001294	0.73	4.44	2.18	1.02	0.75	0.97	1.32	0.74	1.70	1.04	0.79	1.08	0.89	1.82	1.42	0.76	0.92	1.33	0.92	0.82	1.11	1.31	0.90	0.82	0.72	0.98	1.27	0.62	0.82	0.94	0.77	0.76	1.55	1.51	1.24	0.86	1.05	1.11	1.10	0.34	1.07	1.15	0.55	0.88	1.02
gamma-glutamylhistidine	met395	Peptide	Gamma-glutamyl Amino Acid	1235	0.61	1.30	1.21	0.78	0.64	0.94	0.81	0.77	1.52	1.09	0.96	1.03	1.11	1.04	1.12	1.00	0.93	1.00	0.75	0.67	1.04	1.17	1.39	1.19	0.76	0.80	0.62	0.85	0.86	0.72	0.66	1.22	0.70	1.23	1.16	0.85	1.14	0.77	1.00	2.42	1.55	1.59	1.23	1.07	0.95
gamma-glutamylisoleucine*	met396	Peptide	Gamma-glutamyl Amino Acid	100001485	0.79	2.21	1.01	0.91	1.06	1.02	0.97	0.90	0.79	1.09	1.00	1.35	1.53	1.06	0.94	1.18	1.12	1.18	1.13	1.07	1.17	1.29	0.90	0.86	0.97	0.92	1.02	1.04	1.11	1.00	0.84	1.23	1.59	1.71	1.30	1.23	0.77	0.71	0.88	3.13	0.98	0.69	0.49	0.94	0.60
gamma-glutamylleucine	met397	Peptide	Gamma-glutamyl Amino Acid	1268	0.83	1.31	0.85	0.89	1.07	1.19	0.97	0.76	0.70	1.07	1.01	1.19	1.33	0.87	0.73	1.16	1.14	1.18	1.11	1.08	1.14	1.27	0.90	0.86	0.94	0.93	1.06	0.85	1.03	0.97	0.88	1.52	1.51	1.63	1.13	1.20	0.92	0.88	0.88	1.67	0.99	0.86	0.78	1.07	0.75
gamma-glutamylphenylalanine	met398	Peptide	Gamma-glutamyl Amino Acid	100000491	0.63	0.86	0.55	1.13	1.06	1.35	0.83	0.49	0.72	1.50	1.25	1.10	0.91	0.69	0.65	1.33	1.26	1.24	1.15	0.67	1.05	1.58	1.17	1.04	0.87	0.97	0.91	0.86	1.07	0.79	0.74	1.44	1.28	1.49	1.14	0.90	0.86	0.97	0.99	1.68	1.21	1.06	0.94	1.16	0.87
gamma-glutamylthreonine	met399	Peptide	Gamma-glutamyl Amino Acid	100001314	0.54	3.64	1.26	1.61	1.20	1.33	1.69	0.40	0.81	1.73	1.35	1.37	0.93	1.52	0.95	1.07	1.44	2.17	1.23	0.40	0.80	1.67	0.77	0.53	0.93	1.29	0.77	0.42	0.58	0.79	0.54	0.91	2.52	1.39	1.60	0.70	0.98	1.15	0.98	0.61	1.52	1.58	0.71	0.56	0.75
gamma-glutamyltryptophan	met400	Peptide	Gamma-glutamyl Amino Acid	100001295	0.38	1.38	1.12	1.18	0.82	1.59	0.92	0.74	1.60	1.24	1.40	1.31	0.84	0.62	1.16	1.01	1.05	1.32	1.07	0.43	0.49	0.98	1.23	1.27	0.87	1.00	0.42	0.80	0.99	0.91	0.38	0.97	0.70	1.45	1.07	0.51	0.85	1.17	0.85	1.62	1.88	1.71	0.80	0.88	0.94
gamma-glutamylvaline	met401	Peptide	Gamma-glutamyl Amino Acid	100001126	0.76	2.48	1.30	0.97	1.13	0.95	1.08	0.80	0.92	1.10	1.00	1.13	1.34	1.58	1.05	1.10	1.07	1.16	0.98	0.74	1.03	1.20	0.84	1.24	0.83	0.90	0.94	0.96	1.00	0.99	0.76	1.60	1.36	1.53	1.28	1.25	0.68	0.53	0.76	2.14	1.20	0.69	1.03	0.81	0.56
gamma-tocopherol/beta-tocopherol	met402	Cofactors and Vitamins	Tocopherol Metabolism	100008998	0.90	0.24	0.17	1.03	1.64	1.35	1.17	0.33	0.17	0.98	1.87	1.33	1.50	1.00	0.17	1.69	1.75	1.48	0.90	0.65	0.62	1.03	1.04	1.08	0.75	0.53	0.53	1.06	0.90	0.97	0.67	0.83	0.48	0.89	0.77	1.13	1.13	0.77	0.85	0.50	1.06	1.10	1.00	1.38	1.14
genistein	met403	Xenobiotics	Food Component/Plant	100001221	0.50	0.45	0.09	1.25	0.98	1.35	0.68	0.04	0.07	1.85	1.51	1.70	0.65	0.55	0.06	2.31	1.32	0.75	1.26	0.58	1.00	0.94	0.84	0.39	1.13	0.99	0.99	1.14	1.71	1.26	0.51	1.53	1.31	1.00	1.01	0.37	0.85	0.81	1.10	0.29	1.80	1.48	1.68	0.84	0.85
genistein glucuronide*	met404	Xenobiotics	Food Component/Plant	100020216	0.25	0.50	0.06	1.39	1.15	1.41	0.78	0.10	0.09	1.67	1.70	1.63	0.59	0.19	0.07	1.58	1.60	0.76	1.16	0.45	1.29	1.05	0.99	0.32	1.30	0.97	1.40	1.14	1.44	1.82	0.67	0.72	1.46	1.08	1.24	0.63	0.74	0.62	1.01	0.28	1.36	1.67	1.16	0.61	0.89
genistein sulfate*	met405	Xenobiotics	Food Component/Plant	100020207	0.31	0.22	0.05	1.31	1.17	1.42	0.58	0.05	0.04	1.52	2.31	1.33	0.87	0.28	0.03	1.54	1.62	0.94	1.08	0.38	1.04	0.80	0.99	0.46	1.43	0.82	1.28	0.89	1.28	1.02	0.52	0.59	1.07	0.88	1.05	0.49	0.70	0.68	1.11	0.20	1.86	1.45	1.22	1.01	0.83
gluconate	met406	Xenobiotics	Food Component/Plant	338	0.92	1.32	1.22	1.24	0.96	0.92	0.98	1.14	1.10	1.48	1.00	1.36	1.38	0.98	1.17	1.66	1.02	0.88	0.94	1.70	1.03	1.25	1.05	1.26	0.89	1.22	1.36	1.67	0.98	1.15	0.91	0.98	1.40	0.99	1.15	1.02	0.75	0.84	0.94	1.23	0.98	0.65	0.65	0.75	0.64
glucosamine-6-phosphate	met407	Carbohydrate	Aminosugar Metabolism	290	1.84	1.49	1.16	1.44	1.02	1.36	0.88	0.89	0.75	0.69	0.71	0.68	2.13	1.49	0.93	1.09	1.26	1.29	1.00	1.77	1.07	1.27	1.03	1.45	0.91	0.64	0.87	0.70	0.64	0.77	1.19	1.66	2.01	1.00	1.05	1.50	1.04	0.64	0.92	1.22	0.72	0.83	0.74	0.97	0.98
glucose	met408	Carbohydrate	Glycolysis, Gluconeogenesis, and Pyruvate Metabolism	572	1.19	1.07	1.03	1.14	1.08	0.99	0.82	1.10	1.02	1.16	0.93	1.12	1.03	0.93	1.00	1.18	0.96	0.97	1.04	1.16	1.01	1.24	1.14	1.14	0.95	0.91	1.11	1.17	1.00	1.04	1.05	0.91	1.11	1.11	1.12	1.05	0.78	0.70	0.84	0.97	0.82	0.73	0.68	0.76	0.85
glucose 6-phosphate	met409	Carbohydrate	Glycolysis, Gluconeogenesis, and Pyruvate Metabolism	291	1.56	1.34	1.00	1.11	0.97	1.07	1.04	1.02	1.20	0.83	0.93	1.17	1.95	1.40	0.76	1.00	1.10	1.21	0.80	1.53	1.00	1.03	0.86	1.23	0.99	0.84	1.27	1.05	0.97	0.89	1.05	1.07	1.55	0.74	0.81	1.19	1.03	1.10	0.92	1.26	0.94	1.44	0.56	0.79	0.76
glucuronate	met410	Carbohydrate	Aminosugar Metabolism	100000257	0.36	0.44	0.63	0.90	1.10	1.11	1.02	0.34	0.88	1.01	1.45	0.69	0.76	0.60	0.60	0.99	1.23	1.31	0.43	0.74	1.29	0.85	0.78	0.97	1.24	1.09	1.27	1.28	0.93	0.75	0.75	0.60	1.17	0.51	1.17	0.90	1.10	0.88	1.32	1.37	1.07	1.26	1.38	0.98	1.24
glucuronate 1-phosphate*	met411	Carbohydrate	Nucleotide Sugar	100001585	0.66	0.91	0.73	1.16	1.00	0.76	0.72	0.54	1.22	0.98	0.98	0.64	0.71	0.66	0.97	0.89	1.07	1.02	1.01	0.95	1.44	1.28	1.32	1.10	1.11	0.80	1.00	1.55	1.01	0.96	0.96	1.20	0.85	1.58	1.08	1.25	0.89	0.56	1.34	2.61	0.84	1.07	1.93	0.84	1.06
glutamate	met412	Amino Acid	Glutamate Metabolism	561	0.50	0.80	0.95	1.00	0.94	1.26	1.04	0.74	1.03	0.97	1.44	0.92	0.91	1.01	0.88	1.19	1.03	0.94	1.42	0.82	0.83	0.84	0.88	0.74	0.99	1.15	0.85	0.66	0.73	0.85	0.65	1.06	0.99	0.86	1.20	0.65	1.14	1.32	1.27	1.04	1.54	1.33	1.11	1.08	1.23
glutamate, gamma-methyl ester	met413	Amino Acid	Glutamate Metabolism	100001103	0.78	1.03	1.15	0.99	0.98	1.04	0.89	1.00	1.23	1.02	1.06	0.96	0.82	1.00	1.19	1.04	1.00	0.96	0.91	0.96	0.99	1.02	0.93	0.91	0.80	1.07	0.84	0.85	0.94	0.95	0.79	1.01	0.85	0.95	0.96	0.92	1.08	1.07	1.10	1.16	1.19	1.06	0.82	1.18	1.12
glutamine	met414	Amino Acid	Glutamate Metabolism	563	1.40	1.60	1.74	1.16	0.95	0.98	1.14	1.71	1.61	0.95	0.90	1.10	1.38	1.18	1.84	1.21	1.05	1.06	1.00	1.39	0.91	1.08	1.00	0.91	0.87	0.78	1.30	0.66	0.92	0.74	1.04	0.81	1.11	1.35	1.12	1.28	0.83	0.72	0.70	0.68	0.88	0.72	0.27	1.03	0.86
glutamine_degradant*	met415	Partially Characterized Molecules	Partially Characterized Molecules	100001540	0.95	0.33	0.88	1.01	1.03	0.91	0.91	1.06	0.61	1.28	1.28	0.96	1.28	0.95	0.92	1.31	1.03	1.18	1.19	1.27	0.76	1.06	0.97	0.81	1.20	1.29	1.11	0.84	0.85	1.01	0.97	1.00	1.53	1.00	1.00	1.09	1.08	1.51	0.99	0.53	0.85	0.75	0.90	1.31	1.19
glutarate (C5-DC)	met416	Lipid	Fatty Acid, Dicarboxylate	339	0.08	0.42	0.11	1.00	0.66	0.58	0.52	0.65	2.24	6.72	5.52	4.13	0.24	0.12	0.22	1.05	0.47	0.39	5.60	0.57	0.66	2.05	2.50	0.62	1.00	4.82	5.57	4.49	3.91	2.40	0.42	0.99	0.56	5.10	0.61	0.43	1.50	1.71	4.10	9.33	6.36	3.77	0.32	0.19	0.70
glutarylcarnitine (C5-DC)	met417	Amino Acid	Lysine Metabolism	100001593	0.78	0.71	0.62	0.84	1.00	0.98	0.89	0.57	1.02	0.90	1.06	1.01	0.92	2.27	1.02	1.13	0.95	1.04	0.62	0.65	0.70	0.87	0.98	1.72	0.64	1.05	0.79	1.19	0.79	0.75	0.67	1.21	1.11	0.72	1.00	0.60	1.13	1.48	0.90	1.37	1.69	1.04	3.37	0.93	1.00
glutathione, oxidized (GSSG)	met418	Amino Acid	Glutathione Metabolism	448	0.97	0.96	0.93	1.07	1.10	1.07	0.89	1.07	1.18	1.07	0.94	1.00	0.91	0.94	1.20	0.97	0.93	1.14	0.96	0.86	0.97	0.97	1.04	1.18	0.91	1.18	0.94	1.02	0.98	0.94	1.00	1.03	1.23	0.95	1.18	1.15	1.07	1.17	0.97	1.29	0.77	0.84	1.03	1.08	0.86
glutathione, reduced (GSH)	met419	Amino Acid	Glutathione Metabolism	496	1.00	0.70	0.84	0.94	1.03	1.11	1.01	0.88	0.78	0.94	0.99	1.07	1.12	1.00	0.90	0.92	0.97	1.10	1.08	1.07	0.86	1.08	1.00	1.00	1.00	0.97	0.99	0.81	0.99	1.01	1.05	1.18	1.02	1.05	1.08	1.00	1.10	1.14	1.02	0.84	0.96	0.95	1.14	1.13	1.09
glycerate	met420	Carbohydrate	Glycolysis, Gluconeogenesis, and Pyruvate Metabolism	1052	0.99	1.14	1.47	1.35	0.87	1.14	0.42	0.84	0.78	0.68	0.49	0.35	1.11	1.15	1.64	1.05	1.03	0.92	1.45	1.22	1.28	1.29	1.37	1.09	0.77	0.64	0.41	0.58	0.49	0.60	1.24	1.54	1.43	1.53	1.10	1.30	0.48	0.27	0.67	0.96	0.42	0.27	1.21	1.13	1.50
glycerol	met421	Lipid	Glycerolipid Metabolism	1254	0.89	0.99	1.03	1.40	1.01	0.93	0.79	0.77	1.26	1.76	1.09	1.29	0.87	0.70	1.23	1.86	0.98	0.77	1.10	1.11	0.94	1.69	1.45	1.10	1.52	0.99	1.33	1.54	1.17	1.33	0.96	1.30	0.92	1.43	1.20	1.31	0.70	0.95	1.05	1.38	0.97	0.74	0.49	0.70	0.94
glycerol 3-phosphate	met422	Lipid	Glycerolipid Metabolism	100000258	0.73	1.01	1.02	1.18	1.19	1.06	0.87	1.09	1.37	1.37	1.13	1.23	0.78	1.07	1.02	1.25	0.95	0.79	0.74	1.01	0.97	1.07	1.12	1.13	1.03	1.24	1.14	1.16	1.11	0.99	0.99	0.96	1.08	0.94	1.18	0.96	0.87	0.82	0.96	0.89	1.12	1.07	0.84	0.74	0.80
glycerophosphoethanolamine	met423	Lipid	Phospholipid Metabolism	100001620	0.47	1.64	1.24	0.76	0.72	1.00	0.93	0.61	1.41	0.61	0.52	0.76	0.79	0.81	1.04	0.55	0.57	0.87	1.09	1.25	1.00	0.92	0.72	1.05	0.80	1.49	1.23	1.05	0.85	0.85	0.88	1.40	1.08	1.24	1.09	0.99	0.56	0.86	2.20	1.11	1.02	0.53	0.93	2.26	1.26
glycerophosphoglycerol	met424	Lipid	Glycerolipid Metabolism	100001619	0.58	1.33	1.17	0.85	0.71	1.00	0.74	0.71	0.68	0.46	0.49	0.51	1.22	0.99	1.12	0.68	0.70	0.93	0.91	1.38	1.24	1.27	0.85	0.99	1.00	0.78	1.07	1.04	0.61	0.82	1.16	1.62	1.39	1.37	1.23	1.30	0.70	0.65	1.41	1.06	0.97	0.43	1.01	1.36	1.38
glycerophosphoinositol*	met425	Lipid	Phospholipid Metabolism	100001621	0.95	0.86	1.04	1.65	1.67	1.33	0.54	0.90	1.12	1.66	1.34	0.95	0.82	0.90	1.00	1.47	1.38	1.29	0.79	0.89	1.23	1.37	1.37	1.05	1.00	1.06	1.32	1.36	0.90	0.73	0.82	1.35	1.93	1.07	1.40	1.07	0.48	0.41	0.98	1.14	1.00	0.53	0.78	0.67	0.79
glycerophosphorylcholine (GPC)	met426	Lipid	Phospholipid Metabolism	100000269	0.45	1.70	1.20	0.89	0.68	0.84	0.70	0.83	1.35	0.72	0.55	0.68	0.59	0.82	1.05	0.70	0.58	0.62	1.08	1.05	0.98	1.19	0.97	1.11	0.87	1.14	1.10	1.22	0.97	1.08	1.13	1.15	1.08	1.30	1.17	1.14	0.54	0.77	1.59	1.24	0.91	0.63	0.73	1.24	1.22
glycerophosphoserine*	met427	Lipid	Phospholipid Metabolism	100015666	0.74	0.61	1.22	1.33	1.12	1.40	0.71	1.04	2.18	1.78	1.35	1.04	0.92	0.68	1.15	1.09	1.08	1.32	0.76	0.61	0.72	0.90	0.76	1.13	0.78	1.12	1.13	1.03	1.21	0.72	0.62	0.98	1.44	0.75	1.24	0.95	0.95	1.07	1.12	1.29	0.72	0.77	0.85	1.16	1.02
glycine	met428	Amino Acid	Glycine, Serine and Threonine Metabolism	340	0.86	1.03	1.01	0.86	0.83	1.06	1.00	0.71	1.07	0.89	0.91	1.01	1.04	0.91	1.03	0.89	1.07	1.15	0.87	1.10	1.09	1.02	1.17	1.06	0.87	0.76	1.20	0.75	0.86	1.07	0.99	0.77	1.03	1.08	1.00	1.08	0.92	0.80	1.11	1.01	1.04	0.92	0.59	0.96	1.23
glyco-beta-muricholate**	met429	Lipid	Primary Bile Acid Metabolism	100020214	0.20	1.18	1.14	0.93	0.76	1.29	0.55	0.60	1.47	1.04	1.15	1.43	0.84	0.63	1.05	0.81	1.08	0.69	0.75	1.44	0.81	0.78	0.79	1.16	0.59	1.54	0.52	1.09	0.51	3.10	0.62	1.20	1.05	0.58	1.22	0.40	1.18	2.14	7.73	0.26	1.40	2.12	0.22	8.92	1.00
glycocholate	met430	Lipid	Primary Bile Acid Metabolism	342	0.16	1.11	0.96	1.04	0.67	0.61	0.31	1.43	1.30	1.46	0.85	1.64	0.65	0.57	1.17	1.22	0.99	0.46	0.59	1.13	0.94	1.05	1.01	1.19	0.74	0.95	0.36	2.79	0.44	4.36	0.76	1.74	1.06	0.60	1.42	0.26	0.57	0.88	4.75	0.39	1.01	1.67	0.52	2.58	1.29
glycocholenate sulfate*	met431	Lipid	Secondary Bile Acid Metabolism	100001989	0.44	2.64	1.13	1.10	0.62	1.04	0.50	2.01	1.64	1.25	1.00	2.70	0.72	0.64	1.64	0.92	1.01	0.80	1.38	0.78	1.16	1.55	0.92	1.46	0.67	1.43	0.71	4.66	0.87	4.75	0.44	1.63	1.17	0.54	1.26	0.29	0.98	0.29	1.21	0.67	1.41	2.26	0.85	0.29	0.85
glycosyl ceramide (d16:1/24:1, d18:1/22:1)*	met432	Lipid	Hexosylceramides (HCER)	100015730	0.84	0.71	1.28	1.05	0.56	0.84	1.29	1.00	0.84	0.94	1.09	0.82	1.23	1.50	0.90	1.09	1.00	0.91	1.01	0.49	1.26	1.37	1.10	0.93	1.53	0.67	0.93	0.45	1.16	1.35	1.36	1.07	0.96	1.32	1.21	1.74	1.60	1.61	1.24	1.13	0.81	0.79	0.54	0.93	1.12
glycosyl ceramide (d18:2/24:1, d18:1/24:2)*	met433	Lipid	Hexosylceramides (HCER)	100015745	0.84	1.13	0.73	0.89	0.69	1.27	0.88	1.09	0.82	0.94	0.73	0.51	1.31	2.10	0.90	1.17	0.74	0.77	0.58	1.31	0.80	0.66	0.83	1.00	0.94	0.78	0.51	1.23	0.79	0.90	1.10	2.17	0.82	0.96	1.03	1.25	1.29	1.38	1.13	2.30	1.12	1.09	1.27	1.72	1.04
glycosyl-N-palmitoyl-sphingosine (d18:1/16:0)	met434	Lipid	Hexosylceramides (HCER)	100009272	0.96	1.43	0.85	0.96	0.85	1.29	0.90	1.04	0.96	1.14	0.86	0.80	1.22	1.52	1.02	0.98	0.81	1.00	0.76	1.05	1.02	1.01	1.00	1.21	1.15	0.96	0.85	1.34	0.96	1.04	1.31	1.83	1.01	1.17	1.16	1.19	0.82	0.77	0.77	1.89	0.65	0.58	1.13	0.80	0.80
glycosyl-N-stearoyl-sphingosine (d18:1/18:0)	met435	Lipid	Hexosylceramides (HCER)	100001882	1.05	0.90	0.61	0.98	0.81	0.78	1.14	1.08	0.51	0.68	0.64	0.61	1.24	1.14	0.61	0.75	0.51	0.54	0.75	0.89	1.11	0.65	0.72	1.42	1.09	0.73	0.62	1.31	0.77	0.89	0.94	1.82	0.79	0.79	0.71	2.43	1.83	1.62	1.55	3.94	0.98	1.02	1.37	1.52	2.01
glycylisoleucine	met436	Peptide	Dipeptide	100001790	0.61	0.59	0.68	1.29	1.01	1.08	0.70	0.78	0.67	1.45	0.84	0.99	0.80	0.64	0.84	1.53	0.70	0.62	0.90	1.44	1.17	1.71	1.31	1.30	1.18	1.14	1.44	1.26	0.98	1.37	0.87	1.12	1.49	1.22	0.98	1.17	0.85	0.56	0.77	1.59	1.16	0.74	0.69	0.67	0.86
glycylleucine	met437	Peptide	Dipeptide	100001258	0.89	0.73	0.52	1.97	0.98	1.06	0.53	0.29	0.72	1.76	0.56	1.18	0.89	0.56	0.59	2.56	0.47	0.61	1.23	1.80	1.02	2.44	1.46	1.51	0.84	0.78	1.48	1.61	1.10	1.55	0.97	1.22	1.93	1.94	1.08	1.59	0.83	0.71	0.74	0.87	1.31	1.45	0.61	0.52	0.54
glycylproline	met438	Peptide	Dipeptide	100000976	0.98	1.36	0.89	1.78	0.87	0.86	0.78	0.43	1.07	1.42	0.68	0.97	0.79	0.80	1.03	1.52	0.91	0.87	1.01	1.71	1.39	1.51	1.35	1.40	0.78	0.69	1.20	1.26	0.99	1.12	0.94	0.97	1.66	1.49	1.38	1.37	0.91	0.79	1.14	1.60	1.10	1.62	0.72	0.53	0.75
glycylvaline	met439	Peptide	Dipeptide	100000487	0.91	0.95	0.80	1.28	0.84	0.92	0.57	0.47	0.89	1.27	0.79	0.91	0.87	0.73	0.84	1.34	0.70	0.83	0.96	1.57	0.96	1.48	1.15	1.40	0.85	0.96	1.21	1.34	0.99	1.25	0.88	1.36	1.37	1.40	1.06	1.27	1.07	0.78	1.01	1.93	1.43	1.14	1.01	0.74	0.90
guanidinoacetate	met440	Amino Acid	Creatine Metabolism	344	0.73	2.47	1.32	0.85	1.08	0.88	1.14	0.87	1.12	1.10	1.23	1.24	0.89	1.03	1.12	1.27	0.92	0.67	0.85	0.93	1.12	0.83	1.51	1.12	1.15	0.85	0.97	1.08	0.88	1.19	0.66	1.10	0.61	1.32	0.88	0.62	0.47	0.54	0.60	4.70	1.88	1.59	0.87	0.67	0.85
guanidinosuccinate	met441	Amino Acid	Guanidino and Acetamido Metabolism	100001212	1.40	0.34	0.36	0.91	1.00	0.76	0.76	2.42	0.77	1.45	0.81	1.00	1.28	0.46	1.20	1.33	0.72	1.03	0.96	2.14	0.94	1.22	0.90	0.96	1.05	2.06	2.44	1.92	1.32	1.34	1.05	0.90	2.22	0.83	0.93	1.62	0.78	1.00	1.13	1.37	0.94	0.76	0.15	0.83	0.62
guanine	met442	Nucleotide	Purine Metabolism, Guanine containing	172	0.81	1.17	1.33	1.00	0.96	0.94	0.88	0.61	0.95	0.92	1.04	0.96	0.72	1.17	1.03	0.76	0.91	0.82	1.02	1.03	1.33	1.02	1.09	1.00	0.86	0.85	0.83	1.03	1.09	0.97	0.82	1.36	0.80	1.08	1.09	1.15	1.13	0.94	0.95	1.41	1.22	0.94	1.81	0.88	1.09
guanosine	met443	Nucleotide	Purine Metabolism, Guanine containing	1099	0.86	1.54	1.30	1.09	0.99	0.98	1.01	0.86	1.24	0.93	0.98	0.90	0.78	1.37	1.53	0.81	0.87	0.83	1.03	1.31	1.31	1.28	1.20	1.26	0.92	1.12	1.11	1.24	0.93	0.87	0.97	1.42	1.29	1.24	1.37	1.06	0.92	0.83	0.87	1.40	0.98	0.93	1.36	0.95	0.99
guanosine 5'-diphosphate (GDP)	met444	Nucleotide	Purine Metabolism, Guanine containing	346	0.93	1.46	1.36	1.36	1.13	1.11	0.68	0.93	0.53	0.61	0.56	0.34	0.88	1.26	1.52	1.11	1.33	0.90	1.09	1.49	1.49	1.34	1.42	1.07	0.66	0.54	0.51	0.64	0.50	0.72	0.90	1.21	1.23	1.64	1.12	0.92	0.79	0.34	0.75	0.71	0.81	0.62	1.39	1.46	1.38
guanosine 5'-diphospho-fucose	met445	Carbohydrate	Nucleotide Sugar	335	0.96	1.84	1.82	1.02	0.65	0.90	0.77	1.01	1.61	0.87	0.88	0.90	0.90	1.45	1.72	0.87	0.77	0.70	0.76	1.02	0.92	0.94	1.01	1.11	0.75	0.91	0.85	0.77	0.91	0.78	0.91	1.32	0.75	0.92	0.93	0.75	1.09	1.23	0.99	2.28	1.11	1.25	2.39	1.55	1.27
guanosine 5'-monophosphate (5'-GMP)	met446	Nucleotide	Purine Metabolism, Guanine containing	347	0.81	1.29	1.20	1.05	0.90	0.95	0.96	0.91	1.25	0.99	1.08	1.01	1.07	1.16	1.15	1.04	1.07	0.96	0.90	1.01	1.09	0.96	1.11	1.05	1.01	0.79	1.06	0.97	0.89	1.00	1.01	1.08	0.76	1.10	0.95	0.91	0.81	0.77	0.83	1.36	0.98	0.86	1.08	0.96	0.95
gulonate*	met447	Cofactors and Vitamins	Ascorbate and Aldarate Metabolism	100001586	0.88	0.79	0.85	1.27	1.15	1.17	0.70	0.46	0.84	1.14	1.00	0.94	0.74	0.79	1.02	1.17	1.26	1.28	1.24	0.91	1.22	1.34	1.31	1.13	1.03	0.95	1.08	0.98	0.93	0.93	0.94	0.97	1.48	1.34	1.35	1.01	0.89	0.83	1.12	0.95	0.96	0.98	0.92	0.88	1.17
heme	met448	Cofactors and Vitamins	Hemoglobin and Porphyrin Metabolism	100001386	0.73	1.81	2.14	0.65	1.02	0.59	0.52	1.32	3.15	1.52	0.91	1.38	0.42	0.51	0.80	0.82	0.49	0.31	0.64	0.33	0.90	0.36	1.05	1.75	0.67	1.69	0.80	1.27	2.59	0.75	0.98	1.70	0.76	1.22	1.23	0.65	1.19	1.07	1.02	1.28	1.10	1.12	1.82	1.48	0.78
heneicosapentaenoate (21:5n3)	met449	Lipid	Long Chain Polyunsaturated Fatty Acid (n3 and n6)	100015797	0.76	2.61	1.97	0.47	0.23	0.64	1.11	0.39	2.33	0.39	0.58	0.37	1.44	1.08	1.90	0.43	0.82	1.39	1.01	1.19	0.49	0.56	0.41	1.04	1.30	0.73	0.46	1.59	0.79	1.18	0.50	1.24	0.64	0.88	0.64	0.40	0.99	2.53	1.09	2.11	0.64	0.82	0.60	1.38	1.24
heptadecasphingosine (d17:1)	met450	Lipid	Sphingosines	100015724	0.96	1.04	0.77	1.03	0.97	0.66	0.78	1.25	0.87	1.00	1.08	0.84	1.10	1.15	0.79	1.14	0.54	0.72	0.92	1.22	0.99	1.14	0.79	1.13	1.00	0.91	0.96	1.76	1.07	0.99	0.86	1.32	1.03	0.98	0.78	1.07	0.86	0.87	0.88	2.50	1.49	0.77	0.92	1.01	0.99
heptanoate (7:0)	met451	Lipid	Medium Chain Fatty Acid	925	0.84	1.16	1.06	1.26	0.88	1.02	3.30	1.04	1.09	0.97	1.09	0.80	0.93	1.02	0.87	1.11	0.85	1.06	0.97	0.71	0.89	1.07	1.09	1.07	2.81	1.00	2.43	0.87	0.91	0.94	0.97	0.71	0.71	1.04	0.82	0.71	1.04	0.99	0.85	0.84	0.83	2.23	1.00	1.00	0.92
heptanoyl glycine	met452	Lipid	Fatty Acid Metabolism (Acyl Glycine)	100004195	0.51	0.65	1.59	1.25	1.76	2.57	0.67	1.06	1.78	2.64	2.16	1.97	0.83	0.55	0.72	1.90	0.60	0.56	1.32	1.50	1.45	2.42	2.94	2.34	1.32	1.00	1.54	0.66	1.62	2.07	1.42	0.96	0.44	2.64	2.14	1.10	0.53	0.29	1.03	0.49	1.29	0.95	0.59	0.31	0.91
hexadecadienoate (16:2n6)	met453	Lipid	Long Chain Polyunsaturated Fatty Acid (n3 and n6)	100009394	1.17	4.37	1.85	0.73	0.38	0.67	1.02	0.64	3.21	0.61	0.57	0.64	1.62	1.36	2.26	0.68	0.88	1.40	1.03	0.94	0.64	0.74	0.77	1.92	1.27	0.56	0.72	1.63	0.98	2.01	0.78	1.89	0.73	1.38	0.67	0.68	1.27	2.69	0.98	3.65	0.75	1.26	1.16	0.78	0.87
hexadecanedioate (C16-DC)	met454	Lipid	Fatty Acid, Dicarboxylate	100001614	0.91	1.48	1.06	1.04	1.03	1.00	0.90	1.46	0.94	0.56	0.81	0.88	0.99	1.05	1.88	0.96	1.09	1.62	1.44	0.80	1.37	1.10	1.13	1.33	0.86	0.93	1.00	1.11	0.82	1.31	1.04	1.32	0.89	1.22	1.34	1.06	0.74	0.62	0.93	3.02	0.78	0.36	1.08	0.66	0.78
hexadecasphingosine (d16:1)*	met455	Lipid	Sphingosines	100015723	0.83	0.84	1.00	1.15	1.04	0.72	0.83	1.11	1.02	0.98	1.05	0.82	1.05	1.33	0.94	1.11	0.88	0.79	0.98	0.87	0.95	1.22	0.97	1.21	1.17	0.78	1.04	1.42	0.96	0.79	0.84	1.01	0.83	1.02	0.91	0.93	0.92	0.79	0.90	1.15	1.22	0.63	1.00	1.04	1.07
hexadecatrienoate (16:3n3)	met456	Lipid	Long Chain Polyunsaturated Fatty Acid (n3 and n6)	100009393	0.97	3.40	1.04	0.94	0.74	1.06	1.45	0.61	1.58	0.74	0.81	0.80	1.16	1.12	1.61	1.38	1.35	1.68	0.70	1.08	0.54	0.64	0.76	1.72	1.03	0.58	0.66	1.30	0.78	1.39	0.69	1.31	0.82	1.06	0.51	0.62	1.21	2.04	1.30	1.80	0.67	0.83	0.91	1.04	0.86
hexadecenedioate (C16:1-DC)*	met457	Lipid	Fatty Acid, Dicarboxylate	100019975	0.67	0.78	1.10	1.08	1.00	1.04	1.03	1.60	0.81	0.76	1.34	0.97	1.00	1.12	1.30	0.77	1.00	1.24	1.42	0.68	1.35	1.08	0.83	1.00	1.36	0.76	1.08	1.20	0.86	1.33	1.28	1.51	0.58	1.38	1.21	1.59	0.79	0.67	1.14	3.63	0.71	0.34	0.83	0.62	0.97
hexanoylcarnitine (C6)	met458	Lipid	Fatty Acid Metabolism (Acyl Carnitine, Medium Chain)	100000781	0.56	0.32	0.39	0.93	1.54	1.53	0.63	0.59	0.31	1.32	1.71	1.19	0.39	0.44	0.25	2.56	0.37	0.65	1.61	0.50	1.38	1.20	1.09	0.67	1.02	1.64	1.13	1.43	0.90	1.24	1.47	1.01	0.55	0.89	0.87	0.91	0.73	0.69	1.08	1.88	1.67	0.51	1.96	0.53	1.33
hexanoylglycine	met459	Lipid	Fatty Acid Metabolism (Acyl Glycine)	100001527	0.40	0.87	1.63	1.29	1.69	2.73	0.75	0.95	2.01	1.94	1.57	2.03	0.70	0.52	0.76	2.40	0.39	0.67	1.72	1.46	1.69	2.29	3.02	1.98	1.65	1.05	2.06	0.91	2.16	2.46	2.94	1.07	0.48	3.00	2.29	2.40	0.58	0.29	1.06	0.76	0.83	0.52	0.38	0.25	1.24
hippurate	met460	Xenobiotics	Benzoate Metabolism	100000014	1.18	0.19	0.28	0.71	1.51	0.31	0.27	0.43	0.22	0.59	0.26	1.22	0.49	0.34	0.12	1.66	0.19	0.39	1.44	1.64	1.24	1.96	1.52	1.38	0.98	1.17	1.41	1.22	1.58	1.43	1.02	1.55	1.22	1.61	1.05	1.32	0.48	0.42	0.19	0.63	0.67	0.23	1.31	0.46	0.30
histidine	met461	Amino Acid	Histidine Metabolism	355	0.94	1.00	1.03	1.05	0.84	1.17	1.01	0.81	0.85	0.93	1.00	0.93	1.08	1.03	1.03	0.92	1.04	0.93	1.01	1.16	0.96	0.99	0.95	0.99	0.98	0.91	0.91	0.57	0.72	0.68	0.95	1.02	1.08	1.16	1.07	1.02	1.15	0.96	1.17	0.92	1.12	1.18	1.01	1.17	1.50
histidine betaine (hercynine)*	met462	Xenobiotics	Food Component/Plant	100004059	0.62	1.17	0.89	1.43	0.99	1.36	0.94	0.60	2.03	1.37	1.10	0.79	0.95	1.39	1.02	1.06	1.10	1.04	0.71	1.07	0.92	1.57	1.01	1.62	0.61	1.13	0.97	1.09	0.95	0.87	0.73	0.88	0.78	0.89	1.08	0.75	0.97	1.14	0.99	0.86	1.17	0.74	1.28	0.86	1.04
histidine methyl ester	met463	Amino Acid	Histidine Metabolism	100001124	0.73	1.08	1.03	1.05	0.87	0.94	0.88	0.89	1.08	1.12	0.99	0.91	0.89	0.94	1.23	1.09	0.89	0.82	0.96	1.17	1.11	1.21	1.09	0.97	0.88	1.05	0.97	0.89	0.91	0.96	0.90	0.99	1.10	1.09	1.10	0.97	0.94	0.86	1.03	1.29	1.23	0.86	1.04	1.04	1.19
homocitrulline	met464	Amino Acid	Urea cycle; Arginine and Proline Metabolism	100000963	0.93	0.71	0.47	0.73	1.05	1.04	0.78	0.73	0.45	0.98	1.10	2.03	1.53	0.72	0.49	2.70	1.79	1.47	0.98	1.02	1.66	0.88	1.38	0.78	1.75	0.77	1.20	1.49	0.78	1.59	1.02	0.62	0.59	1.03	0.86	0.69	0.71	0.66	1.05	1.56	1.92	1.23	0.60	0.74	1.26
homocysteine	met465	Amino Acid	Methionine, Cysteine, SAM and Taurine Metabolism	311	0.16	0.13	0.13	1.13	1.81	1.52	0.28	0.13	0.13	1.98	2.32	1.75	0.79	0.41	0.39	1.64	1.23	0.56	1.16	0.97	0.63	1.55	1.26	1.21	0.97	0.94	1.06	0.87	0.13	0.83	0.41	0.62	2.14	1.05	1.57	0.82	0.57	0.43	1.39	0.68	1.69	1.50	0.41	0.44	1.03
homostachydrine*	met466	Xenobiotics	Food Component/Plant	100001550	0.61	0.49	0.69	0.82	0.73	1.42	0.67	0.42	1.06	0.87	1.20	0.64	0.80	1.96	1.27	1.08	0.71	1.27	0.53	1.00	0.33	1.25	0.33	2.09	0.76	3.37	0.96	0.68	0.55	0.33	1.01	1.71	8.17	0.84	1.63	1.41	1.54	1.47	2.31	3.57	0.91	0.33	2.08	2.50	0.90
hydantoin-5-propionate	met467	Amino Acid	Histidine Metabolism	100002514	0.23	0.13	0.12	1.17	1.08	1.68	0.48	0.12	0.35	1.54	1.88	1.28	0.47	0.36	0.19	3.05	2.18	1.48	2.78	0.35	1.00	1.37	1.54	0.89	1.38	1.12	1.56	0.52	0.80	0.93	0.57	0.68	1.47	1.20	1.75	0.43	0.51	0.48	1.01	0.48	1.42	1.41	0.64	0.22	1.06
hydroxy-N6,N6,N6-trimethyllysine*	met468	Amino Acid	Lysine Metabolism	100021123	1.12	1.69	1.56	0.62	0.53	0.64	1.10	1.00	1.96	0.72	1.34	1.20	1.80	1.38	1.84	0.76	0.79	0.82	1.01	1.22	0.96	0.71	1.00	1.10	1.20	1.05	1.59	1.36	0.82	0.84	0.79	1.35	1.02	1.01	1.13	0.97	0.55	0.62	0.66	10.09	1.52	0.86	0.60	0.65	0.65
hydroxypalmitoyl sphingomyelin (d18:1/16:0(OH))**	met469	Lipid	Sphingomyelins	100021000	1.04	0.79	1.35	0.96	0.70	0.81	0.87	1.13	0.94	0.87	0.92	1.01	1.01	0.87	0.73	0.83	1.15	0.63	0.70	1.26	1.02	0.54	0.47	0.82	0.81	0.87	0.47	0.88	0.66	1.01	0.59	1.27	0.80	0.75	0.66	0.64	1.33	1.01	1.68	3.08	1.34	2.63	1.79	1.43	1.17
hypotaurine	met470	Amino Acid	Methionine, Cysteine, SAM and Taurine Metabolism	358	0.12	0.06	0.17	1.69	2.07	2.57	1.00	0.06	0.30	2.07	3.90	1.53	0.39	0.25	0.08	1.54	3.56	3.08	0.48	0.25	0.92	0.54	0.81	0.38	0.57	0.60	0.69	0.17	0.42	0.58	0.35	0.18	0.93	0.50	0.63	0.27	1.91	1.00	4.67	2.31	4.61	4.61	1.38	1.21	2.16
hypoxanthine	met471	Nucleotide	Purine Metabolism, (Hypo)Xanthine/Inosine containing	171	1.17	1.61	1.51	1.21	0.78	0.84	0.81	0.59	1.32	0.88	0.65	0.83	0.94	1.30	1.20	0.90	0.77	0.77	0.99	1.45	1.10	1.06	1.05	1.36	0.73	0.73	1.01	1.12	0.79	0.91	0.98	1.42	1.25	1.16	1.10	1.24	1.25	1.16	0.97	1.11	0.70	1.22	1.48	0.86	0.90
imidazole lactate	met472	Amino Acid	Histidine Metabolism	100000263	1.37	0.87	2.26	0.96	0.70	1.00	1.21	0.69	1.53	0.88	1.02	0.99	1.58	1.89	1.40	0.92	1.01	1.00	1.21	2.14	1.29	1.18	1.03	0.98	0.97	1.51	1.44	0.56	0.83	0.75	0.92	1.68	1.78	1.32	1.03	0.81	1.01	1.37	0.97	0.87	0.54	0.53	1.00	0.96	1.23
imidazole propionate	met473	Amino Acid	Histidine Metabolism	100003434	0.46	0.14	0.47	1.13	1.20	1.14	0.47	1.42	0.39	1.61	1.37	1.06	1.02	1.20	0.29	1.60	1.42	1.18	1.31	0.57	0.89	0.73	0.87	1.85	1.13	1.09	1.19	0.79	1.13	0.76	0.44	1.10	1.96	0.96	1.33	0.62	0.53	0.60	0.98	0.41	1.30	1.25	0.50	0.92	0.98
indoleacetylglycine	met474	Amino Acid	Tryptophan Metabolism	100006730	0.32	0.49	0.84	1.24	1.10	1.36	0.98	0.20	0.82	1.49	1.55	1.09	0.86	0.47	0.47	1.16	1.60	1.00	1.19	0.89	1.12	1.31	1.60	0.83	0.88	1.00	1.16	0.57	1.02	1.17	0.73	0.99	1.16	1.61	1.21	0.90	1.13	2.77	1.17	0.30	0.91	1.17	0.64	2.04	0.90
indolelactate	met475	Amino Acid	Tryptophan Metabolism	100000463	0.54	0.53	0.58	1.21	1.58	1.59	0.69	0.48	0.52	1.61	1.52	1.15	0.82	0.52	0.38	1.55	1.15	0.95	1.77	0.65	1.18	1.27	1.65	1.28	1.33	1.04	1.09	1.79	1.42	1.47	0.89	1.31	0.83	1.44	1.20	1.49	0.76	0.52	0.94	0.97	1.03	0.94	0.62	0.48	0.78
indoxyl glucuronide	met476	Amino Acid	Tryptophan Metabolism	100008931	0.77	0.69	0.83	1.20	0.97	1.10	0.52	0.40	0.87	1.82	1.23	1.06	0.87	0.56	1.36	1.64	1.17	0.96	1.30	2.03	1.22	2.39	1.54	1.65	1.11	1.02	1.41	0.92	1.42	1.17	1.04	1.53	0.92	3.06	1.85	1.31	0.51	0.98	0.85	0.44	0.66	0.65	0.82	1.26	0.67
inosine	met477	Nucleotide	Purine Metabolism, (Hypo)Xanthine/Inosine containing	361	1.25	1.72	1.55	1.33	0.82	0.83	0.74	0.63	1.39	0.98	0.57	0.94	0.92	1.33	1.32	1.06	0.74	0.65	1.00	1.47	1.22	1.22	1.13	1.33	0.72	0.73	1.16	1.39	0.85	0.87	0.99	1.34	1.33	1.24	1.14	1.31	1.03	1.00	0.87	1.06	0.72	1.10	1.18	0.72	0.72
inosine 5'-monophosphate (IMP)	met478	Nucleotide	Purine Metabolism, (Hypo)Xanthine/Inosine containing	362	1.04	2.05	2.16	1.06	0.47	0.57	0.61	2.39	3.40	0.86	0.54	0.57	0.88	1.81	3.37	0.72	0.74	0.77	0.60	1.46	1.40	0.88	0.77	1.32	0.82	1.16	1.43	1.05	0.76	0.87	0.99	1.32	1.23	0.80	0.93	0.89	0.90	1.45	1.58	1.45	0.77	1.12	1.30	1.07	1.01
inositol 1-phosphate (I1P)	met479	Lipid	Inositol Metabolism	370	0.62	1.26	0.91	1.13	1.04	0.77	0.74	0.86	0.90	1.28	1.03	0.76	0.90	0.75	0.91	1.25	1.23	0.57	0.63	0.82	1.00	1.22	0.90	0.89	0.99	0.99	0.79	1.24	1.13	1.12	0.95	0.95	1.22	1.00	1.17	0.85	0.83	0.71	1.09	1.35	1.42	1.44	1.16	1.30	1.07
isobutyrylcarnitine (C4)	met480	Amino Acid	Leucine, Isoleucine and Valine Metabolism	100001055	0.16	0.33	0.68	1.00	1.00	2.27	0.79	0.67	0.85	1.67	2.56	2.78	0.63	0.48	0.37	3.05	0.59	0.49	1.05	0.85	0.82	0.99	0.69	1.22	1.27	1.76	1.09	0.97	0.74	1.79	0.78	1.03	0.43	0.91	1.08	0.45	1.00	0.86	2.56	6.18	3.20	1.47	2.04	0.75	0.90
isocaproylglycine	met481	Lipid	Fatty Acid Metabolism (Acyl Glycine)	100019816	0.33	1.20	1.79	0.97	0.89	1.67	0.60	1.18	2.22	1.71	1.74	2.21	0.55	0.57	1.09	1.16	0.70	0.51	1.11	1.24	0.89	1.76	1.45	1.83	1.10	0.79	1.61	0.45	1.22	1.81	0.97	0.57	0.28	1.72	1.52	0.97	0.65	0.22	1.44	1.44	1.18	1.13	0.32	0.26	0.69
isoleucine	met482	Amino Acid	Leucine, Isoleucine and Valine Metabolism	376	0.99	1.10	0.88	1.03	1.09	1.13	0.90	0.77	1.00	1.09	1.14	1.07	1.13	0.93	1.00	1.15	1.04	0.98	1.15	1.00	0.99	1.17	1.12	1.17	0.95	0.94	0.93	0.97	1.01	1.05	0.90	1.01	1.07	1.16	1.13	1.19	0.86	0.72	0.93	1.86	1.00	0.91	0.73	0.84	1.00
isovalerylcarnitine (C5)	met483	Amino Acid	Leucine, Isoleucine and Valine Metabolism	100001393	0.48	0.19	0.21	1.08	0.80	1.29	0.64	0.19	0.25	0.60	1.40	1.04	0.61	0.59	0.25	2.13	0.70	0.89	1.06	0.45	1.26	0.72	0.56	1.70	1.18	0.75	0.95	2.15	0.86	1.14	0.80	1.86	0.84	0.82	0.84	1.02	1.00	0.96	1.89	4.54	2.09	0.64	3.69	0.78	2.53
isovalerylglycine	met484	Amino Acid	Leucine, Isoleucine and Valine Metabolism	100001452	0.67	0.31	0.44	0.86	1.14	1.23	0.70	0.17	0.58	1.14	1.20	1.25	0.68	0.43	0.29	0.99	1.11	0.88	1.02	0.64	1.22	1.34	1.23	1.59	1.14	0.74	1.21	1.26	1.05	1.17	1.02	0.96	0.72	1.36	1.24	1.91	0.93	0.61	1.48	1.96	1.05	0.80	0.72	0.59	2.17
kojibiose	met485	Xenobiotics	Food Component/Plant	100000928	1.64	1.26	0.77	1.09	1.00	0.69	1.13	0.60	0.86	0.90	1.05	1.48	0.90	0.55	0.67	1.47	0.87	0.90	1.05	1.26	1.09	1.28	1.12	1.17	1.20	0.64	1.26	1.37	1.29	1.03	1.12	0.62	1.13	1.05	0.95	1.11	1.00	0.63	1.17	1.10	0.65	0.94	0.52	0.49	0.54
kynurenate	met486	Amino Acid	Tryptophan Metabolism	98	0.50	0.49	0.77	1.14	1.50	1.16	0.51	0.31	1.16	1.41	1.59	0.96	0.93	0.62	0.56	1.56	1.48	1.56	1.64	0.72	1.17	1.27	1.14	1.04	1.11	1.09	1.35	1.59	1.17	1.28	0.70	0.80	1.46	1.42	1.06	0.73	0.37	0.45	0.58	0.75	1.13	0.84	0.21	0.47	0.88
kynurenine	met487	Amino Acid	Tryptophan Metabolism	100000265	0.40	0.65	0.57	1.34	1.52	1.43	0.43	0.52	0.76	2.30	2.50	1.40	0.57	0.52	0.93	2.51	1.31	0.82	1.92	0.59	1.67	1.76	1.48	0.96	0.93	1.54	1.02	1.73	1.36	1.42	0.67	0.75	0.91	1.21	1.37	0.77	0.46	0.26	0.98	3.62	2.31	0.91	0.42	0.44	1.42
lactate	met488	Carbohydrate	Glycolysis, Gluconeogenesis, and Pyruvate Metabolism	482	0.66	0.48	0.78	1.27	1.16	1.05	0.59	0.70	0.78	1.43	1.08	1.26	0.63	0.58	0.63	1.37	1.07	0.99	1.14	0.76	1.16	1.41	1.16	0.88	1.04	1.02	1.35	1.23	1.15	1.01	0.97	0.91	1.30	1.11	1.16	1.24	0.86	0.77	1.04	0.65	1.16	0.91	0.58	0.62	0.89
lactosyl-N-palmitoyl-sphingosine (d18:1/16:0)	met489	Lipid	Lactosylceramides (LCER)	100009030	0.83	0.80	0.64	0.82	0.60	0.72	0.64	0.89	0.84	0.99	0.75	0.94	0.80	1.05	0.69	1.01	0.76	0.63	0.77	1.16	0.81	0.85	0.74	1.24	0.83	0.90	0.78	1.43	1.05	1.21	0.89	1.92	0.91	0.91	1.02	0.85	2.38	2.32	2.03	3.51	3.09	2.30	3.46	2.39	2.33
laurylcarnitine (C12)	met490	Lipid	Fatty Acid Metabolism (Acyl Carnitine, Medium Chain)	100001392	0.56	0.96	1.15	0.54	0.65	0.89	2.13	1.01	0.97	0.54	0.86	0.64	0.99	1.85	1.13	0.79	0.97	1.24	1.24	0.81	0.91	0.85	0.74	1.01	0.77	1.47	0.61	0.49	0.60	1.02	0.99	1.64	0.56	0.67	0.50	0.80	1.49	2.48	1.39	10.18	1.48	0.47	5.24	1.78	1.23
leucine	met491	Amino Acid	Leucine, Isoleucine and Valine Metabolism	397	0.86	1.01	0.79	1.11	1.06	1.12	0.85	0.60	0.87	1.14	1.16	1.02	0.99	0.80	0.89	1.32	1.14	1.02	1.07	0.98	0.97	1.12	1.07	1.03	0.92	0.91	0.97	0.94	0.95	0.98	0.84	0.97	1.16	1.11	1.14	1.08	0.92	0.79	1.06	1.77	1.12	1.03	0.83	0.83	1.02
lignoceroyl sphingomyelin (d18:1/24:0)	met492	Lipid	Sphingomyelins	100006298	1.27	0.81	1.02	0.77	0.89	0.95	0.93	1.21	1.55	1.30	1.25	1.16	1.13	0.83	1.24	1.04	1.19	0.99	0.75	1.49	0.69	1.03	0.86	1.53	0.87	1.48	1.05	1.50	1.22	1.16	0.73	0.83	1.04	0.80	1.36	0.78	0.74	0.98	0.82	0.76	0.83	1.25	1.06	1.01	0.79
lignoceroylcarnitine (C24)*	met493	Lipid	Fatty Acid Metabolism (Acyl Carnitine, Long Chain Saturated)	100015834	0.53	0.43	1.38	1.24	0.62	2.31	1.15	0.36	1.23	1.36	0.94	1.81	1.21	0.58	0.87	0.99	1.05	1.01	2.16	0.50	0.61	1.80	1.54	1.05	0.90	1.33	1.61	0.45	1.39	1.18	1.37	1.33	0.78	1.84	1.27	0.60	1.45	1.27	0.57	0.41	0.61	1.23	0.96	0.37	0.61
linoleate (18:2n6)	met494	Lipid	Long Chain Polyunsaturated Fatty Acid (n3 and n6)	180	1.44	2.37	1.72	1.06	0.61	0.86	1.02	0.64	2.19	0.92	0.69	0.90	1.52	1.26	1.83	1.09	0.88	1.25	1.02	1.09	0.73	0.91	0.84	1.64	1.23	0.57	0.73	1.52	0.83	1.70	0.73	1.80	0.86	1.23	0.76	0.66	0.95	1.86	0.93	2.13	0.63	1.00	0.94	0.93	0.90
linolenate [alpha or gamma; (18:3n3 or 6)]	met495	Lipid	Long Chain Polyunsaturated Fatty Acid (n3 and n6)	100001337	1.55	3.32	1.64	0.94	0.52	0.74	1.01	0.59	2.79	0.76	0.60	0.87	1.68	1.30	2.06	0.96	0.84	1.31	0.99	1.07	0.61	0.75	0.79	1.74	1.37	0.53	0.67	1.88	0.96	2.04	0.65	1.69	0.69	1.23	0.65	0.64	1.06	2.46	0.88	2.22	0.67	1.05	0.86	1.05	0.86
linolenoylcarnitine (C18:3)*	met496	Lipid	Fatty Acid Metabolism (Acyl Carnitine, Polyunsaturated)	100015831	0.44	1.02	0.69	0.47	0.60	0.79	1.53	0.74	0.78	0.53	0.80	0.69	0.60	1.82	1.47	0.68	1.04	1.16	1.14	0.86	1.31	0.93	1.00	1.25	0.67	1.72	0.61	0.81	0.67	1.00	0.68	1.55	0.74	0.93	0.70	0.91	1.16	2.48	1.19	4.51	2.08	0.63	5.57	1.33	0.78
linoleoyl ethanolamide	met497	Lipid	Endocannabinoid	100006726	1.35	2.55	1.63	0.85	0.67	0.82	0.79	0.73	2.31	0.95	0.79	0.93	1.21	1.01	2.20	0.77	0.93	1.37	1.08	0.86	0.72	0.53	0.73	1.09	0.88	0.61	0.52	1.23	0.82	0.90	0.62	1.48	0.60	1.09	0.79	0.52	0.98	1.57	1.14	2.41	0.92	1.16	1.20	1.38	1.16
linoleoyl-arachidonoyl-glycerol (18:2/20:4) [1]*	met498	Lipid	Diacylglycerol	100010922	0.43	2.14	0.75	0.98	0.47	0.84	0.85	0.51	1.18	0.74	1.00	0.60	0.27	0.88	1.07	0.44	0.73	0.57	1.00	1.17	0.89	0.27	1.12	1.01	1.26	1.51	1.10	1.41	1.37	1.94	0.86	1.34	1.01	0.83	0.44	0.83	0.84	2.73	1.44	1.80	1.16	0.98	1.02	0.62	0.38
linoleoyl-arachidonoyl-glycerol (18:2/20:4) [2]*	met499	Lipid	Diacylglycerol	100010923	0.73	1.81	0.79	1.09	0.90	0.99	0.84	0.76	1.28	1.23	0.86	0.92	0.40	1.26	1.31	1.42	0.73	0.75	0.86	0.87	1.05	1.25	1.50	1.49	0.84	1.00	0.87	1.19	0.96	1.39	0.91	1.17	1.00	0.98	0.98	0.77	1.13	1.46	0.93	1.52	1.69	1.17	1.59	0.72	0.80
linoleoyl-docosahexaenoyl-glycerol (18:2/22:6) [2]*	met500	Lipid	Diacylglycerol	100010929	0.85	5.32	2.27	0.53	0.37	0.48	0.92	1.31	3.24	0.60	0.55	0.45	0.41	2.13	3.39	0.63	0.39	0.47	1.16	1.12	0.63	0.71	0.99	1.84	1.01	2.16	0.74	1.41	0.79	1.34	0.81	2.36	0.84	0.61	0.63	0.51	1.30	3.61	0.90	6.45	1.92	1.50	1.84	0.96	0.75
linoleoyl-linolenoyl-glycerol (18:2/18:3) [2]*	met501	Lipid	Diacylglycerol	100010927	1.18	3.41	0.95	0.50	0.55	0.65	0.85	1.34	2.01	0.70	0.59	0.96	0.68	1.37	2.58	1.16	0.74	0.90	0.99	1.28	0.63	0.53	1.21	1.03	1.03	1.40	0.77	1.60	1.17	2.44	0.65	0.72	0.28	0.67	0.59	0.66	1.11	1.71	0.82	1.86	0.97	1.14	0.70	1.03	1.01
linoleoyl-linoleoyl-glycerol (18:2/18:2) [1]*	met502	Lipid	Diacylglycerol	100010941	0.97	2.81	1.36	0.65	0.67	0.93	1.47	1.26	2.49	0.73	0.84	0.71	0.80	1.60	1.60	0.81	0.85	1.06	1.02	1.28	0.70	0.48	0.62	1.68	0.68	2.12	0.89	1.22	0.53	0.98	0.79	1.29	0.84	0.66	0.66	0.33	1.46	3.29	0.79	3.40	1.49	1.20	1.86	1.07	1.10
linoleoyl-linoleoyl-glycerol (18:2/18:2) [2]*	met503	Lipid	Diacylglycerol	100010942	1.09	2.87	1.36	0.75	0.68	0.72	1.05	1.34	1.99	0.83	0.70	0.82	0.75	1.46	2.08	0.99	0.72	0.95	0.94	1.14	0.61	0.67	0.75	1.36	0.91	1.43	0.72	1.03	0.72	1.38	0.71	1.04	0.65	0.59	0.60	0.57	1.14	1.88	0.86	2.59	1.09	1.01	1.25	1.01	0.92
linoleoylcarnitine (C18:2)*	met504	Lipid	Fatty Acid Metabolism (Acyl Carnitine, Polyunsaturated)	100003151	0.71	1.47	0.84	0.65	0.81	0.93	1.67	0.98	1.12	0.93	0.89	0.79	0.76	2.05	1.64	0.91	1.03	1.24	0.88	1.06	1.04	0.89	0.89	1.31	0.72	1.69	0.75	0.94	0.69	0.79	0.82	1.28	1.02	0.78	0.70	0.70	1.24	2.40	1.09	4.07	1.89	0.75	5.44	1.28	0.86
lysine	met505	Amino Acid	Lysine Metabolism	407	0.97	1.03	0.91	1.33	0.96	1.07	0.87	0.78	0.98	1.27	1.14	1.17	0.95	0.96	1.01	1.51	1.49	1.09	0.91	0.99	1.16	1.07	1.04	1.09	0.97	0.84	1.14	0.99	0.82	0.95	0.76	0.89	1.29	1.02	0.91	0.95	0.93	0.83	1.39	1.53	1.42	1.23	0.93	0.83	1.41
lyxonate	met506	Carbohydrate	Pentose Metabolism	100019968	1.05	0.91	0.89	0.85	0.91	1.00	0.87	0.92	0.63	0.78	0.72	0.86	1.34	0.93	1.11	1.02	1.00	1.18	1.46	1.13	1.15	1.07	1.41	1.15	1.27	0.81	0.86	0.69	0.76	1.14	1.11	1.27	1.04	1.27	0.95	1.27	1.15	0.67	0.99	1.04	0.69	0.57	0.81	1.09	1.12
malate	met507	Energy	TCA Cycle	409	0.95	0.60	0.69	0.90	1.07	1.16	0.98	1.04	1.01	1.11	1.19	1.31	0.87	0.97	0.94	1.03	1.17	1.23	0.84	0.73	0.68	0.69	0.65	0.90	0.91	1.40	0.93	0.78	1.01	0.92	0.67	0.99	1.33	0.60	1.09	0.94	1.26	1.49	1.16	1.19	1.28	1.42	1.13	0.98	1.09
maleate	met508	Lipid	Fatty Acid, Dicarboxylate	100000707	0.68	0.61	0.82	0.90	1.17	1.36	0.78	0.82	0.71	0.55	1.30	1.49	0.59	0.97	0.94	1.29	1.41	1.09	1.41	0.79	0.81	1.00	0.76	0.65	0.85	0.55	0.72	0.55	0.55	0.95	0.76	1.00	1.29	0.92	1.29	0.90	1.18	1.42	1.13	1.30	1.83	1.31	1.18	1.07	1.13
malonate	met509	Lipid	Fatty Acid Synthesis	818	0.49	0.39	0.62	1.30	0.99	1.47	1.04	0.68	0.77	1.34	2.53	1.08	1.01	0.71	0.53	1.34	2.21	2.21	0.46	0.65	0.88	0.60	0.55	0.70	0.96	1.08	1.50	0.84	0.98	0.78	0.57	0.68	1.36	0.37	1.29	0.87	1.28	1.28	2.52	0.81	1.17	1.60	0.60	1.60	1.21
malonylcarnitine	met510	Lipid	Fatty Acid Synthesis	100001526	0.58	1.26	1.01	1.28	0.84	1.26	1.36	0.70	1.18	0.98	1.27	0.93	1.15	1.40	1.20	0.87	1.22	1.32	1.18	0.67	1.21	1.36	0.98	1.01	0.81	0.92	1.31	0.78	0.97	0.73	1.02	0.82	1.01	1.55	1.13	0.88	0.82	0.83	1.15	1.19	0.90	0.72	1.26	0.75	0.82
maltohexaose	met511	Carbohydrate	Glycogen Metabolism	100001448	1.51	1.74	1.65	0.79	1.11	1.24	2.42	0.58	0.95	0.55	1.05	1.33	1.65	1.71	0.60	0.77	1.48	1.97	1.12	1.03	0.53	0.63	0.85	1.44	1.39	1.01	0.66	0.82	1.06	0.62	1.63	0.66	0.49	0.64	0.72	0.88	2.24	1.86	1.28	0.40	0.80	1.52	0.87	0.99	0.71
maltopentaose	met512	Carbohydrate	Glycogen Metabolism	100001447	1.38	1.86	1.48	0.82	0.97	1.02	1.81	0.61	1.12	0.58	0.95	1.17	1.53	1.67	0.78	0.82	1.42	1.73	1.13	1.18	0.73	0.74	1.01	1.49	1.45	0.81	0.75	0.87	1.07	0.99	1.58	0.74	0.65	0.81	0.86	1.03	1.77	1.47	1.26	0.35	0.73	1.16	0.86	0.93	0.88
maltose	met513	Carbohydrate	Glycogen Metabolism	913	1.51	1.43	1.02	1.12	0.91	0.92	0.94	1.23	1.46	1.13	0.72	0.89	1.03	1.00	1.23	1.17	0.96	1.32	0.95	1.15	1.00	0.95	1.02	1.83	0.95	0.78	1.03	1.57	1.40	2.94	1.16	0.96	1.14	0.93	1.35	1.45	1.49	0.94	1.29	0.79	0.67	0.96	0.75	0.72	0.79
maltotetraose	met514	Carbohydrate	Glycogen Metabolism	100000275	1.54	1.77	1.37	0.88	0.77	0.88	1.42	1.09	1.34	0.68	0.83	1.12	1.42	1.69	0.99	0.91	1.21	1.39	1.19	1.23	0.87	0.86	1.03	1.56	1.31	0.86	0.93	1.25	1.25	1.90	1.61	1.01	0.72	0.90	0.95	1.17	1.32	1.26	1.08	0.31	0.63	0.87	0.62	0.75	0.73
maltotriose	met515	Carbohydrate	Glycogen Metabolism	100000276	1.29	1.53	1.16	1.08	0.78	0.87	1.07	0.87	1.27	0.81	0.76	0.94	1.14	1.27	1.03	1.03	1.10	1.13	1.07	1.20	0.97	0.96	1.12	1.42	1.10	0.76	0.96	1.28	1.10	1.79	1.33	0.94	0.93	0.99	1.06	1.18	1.15	1.01	1.01	0.45	0.64	0.83	0.69	0.73	0.75
mannitol/sorbitol	met516	Carbohydrate	Fructose, Mannose and Galactose Metabolism	100001740	1.06	1.95	1.18	1.34	0.77	1.10	1.00	0.40	0.95	1.06	0.83	1.03	1.71	1.16	1.04	1.54	1.51	1.49	1.12	2.17	1.10	1.35	1.50	1.66	0.90	0.50	1.27	1.35	0.83	0.98	1.39	1.00	1.95	1.65	1.45	1.23	0.51	0.30	0.43	0.34	0.35	0.44	0.33	0.39	0.44
mannose	met517	Carbohydrate	Fructose, Mannose and Galactose Metabolism	803	1.17	1.44	1.36	1.01	0.78	0.93	0.91	0.72	1.22	0.88	0.80	0.87	1.11	1.21	1.10	0.98	1.01	1.08	1.02	1.33	1.01	1.09	1.05	1.19	0.89	0.64	1.03	0.90	0.85	1.04	1.08	0.93	1.12	1.08	1.06	0.96	1.05	1.02	1.08	1.00	0.66	0.88	0.77	0.90	0.92
margarate (17:0)	met518	Lipid	Long Chain Saturated Fatty Acid	891	1.05	1.48	1.07	0.89	0.68	0.76	0.95	0.53	1.31	0.81	0.71	0.87	1.19	0.93	1.21	0.89	0.82	1.08	1.07	0.88	0.77	0.78	0.79	1.19	1.22	0.64	0.64	1.44	0.84	1.74	0.65	1.63	0.74	1.13	0.73	0.60	1.06	1.93	1.26	2.35	0.86	0.98	1.02	1.44	1.20
margaroylcarnitine (C17)*	met519	Lipid	Fatty Acid Metabolism (Acyl Carnitine, Long Chain Saturated)	100004054	0.48	0.96	0.46	0.77	1.07	0.85	1.07	0.80	1.16	0.99	0.60	1.50	0.73	1.10	1.04	1.08	0.49	0.44	0.70	0.83	0.53	1.25	0.86	1.60	0.90	1.24	0.63	1.17	1.00	1.26	0.72	1.20	0.39	0.81	0.70	0.59	1.00	1.76	1.10	5.77	2.01	0.63	4.24	1.36	0.71
mead acid (20:3n9)	met520	Lipid	Long Chain Polyunsaturated Fatty Acid (n3 and n6)	100001472	1.14	0.97	1.36	0.79	0.45	0.71	1.30	0.54	1.00	0.69	0.79	0.77	1.68	1.26	1.04	0.68	1.04	1.00	1.08	1.00	1.22	0.95	0.73	1.15	2.26	0.49	0.97	1.66	0.96	2.18	0.94	2.00	0.76	1.49	0.94	1.60	0.80	1.14	1.13	1.26	0.64	0.65	0.52	1.11	1.09
methionine	met521	Amino Acid	Methionine, Cysteine, SAM and Taurine Metabolism	415	0.82	1.15	0.88	1.20	1.04	1.12	0.90	0.46	0.85	1.24	1.26	1.13	0.96	0.78	0.91	1.43	1.20	1.01	0.99	1.20	1.09	1.07	1.09	0.95	0.94	0.98	1.11	1.05	0.90	0.88	0.82	1.02	1.11	1.21	1.14	0.92	1.01	0.95	1.13	0.88	1.12	1.15	0.96	0.86	0.78
methionine sulfone	met522	Amino Acid	Methionine, Cysteine, SAM and Taurine Metabolism	100004635	0.70	0.50	0.26	0.86	1.27	1.07	0.68	0.40	0.31	0.97	1.16	0.86	0.79	1.05	0.24	1.01	0.91	0.85	0.67	1.40	1.09	1.33	0.80	1.25	0.74	1.08	0.86	1.85	1.11	0.76	0.53	1.18	1.73	1.13	1.26	0.83	0.99	0.81	0.95	2.14	1.68	0.98	2.90	1.19	1.06
methionine sulfoxide	met523	Amino Acid	Methionine, Cysteine, SAM and Taurine Metabolism	100000039	0.68	1.05	0.68	1.75	1.42	1.30	0.63	0.27	0.76	1.88	1.69	1.18	0.74	0.54	0.78	1.85	1.29	1.07	1.00	1.10	1.25	1.55	1.30	1.00	0.80	1.04	1.07	1.48	1.03	0.82	0.70	0.84	1.59	1.46	1.22	1.00	0.80	0.63	1.00	0.80	1.15	1.07	0.77	0.60	0.69
methyl glucopyranoside (alpha + beta)	met524	Xenobiotics	Food Component/Plant	100005864	0.69	0.90	1.01	0.78	0.86	0.84	1.22	0.98	0.96	0.90	1.06	1.22	1.00	1.01	1.05	1.18	0.97	0.80	1.15	0.93	1.04	0.76	1.21	0.92	1.31	1.00	1.13	0.53	0.98	1.43	1.13	1.07	0.52	0.76	0.72	1.08	1.34	1.51	0.91	0.75	1.17	1.15	1.56	1.04	1.12
methylphosphate	met525	Nucleotide	Purine and Pyrimidine Metabolism	100001805	0.60	1.01	1.00	0.80	0.85	0.93	1.22	0.93	1.07	1.04	1.22	1.00	0.73	1.00	1.16	0.83	1.01	1.01	0.90	0.93	0.96	0.88	0.82	0.76	1.14	1.15	1.06	1.06	1.10	0.95	0.81	0.79	0.82	0.76	0.97	0.83	1.21	1.17	1.29	1.21	1.12	0.87	0.89	1.05	1.00
methylsuccinate	met526	Amino Acid	Leucine, Isoleucine and Valine Metabolism	2051	1.04	1.32	1.38	1.04	1.18	1.36	0.52	0.16	0.03	0.05	0.12	0.05	1.39	1.09	1.38	1.91	0.90	0.94	1.06	1.43	1.18	1.38	1.38	1.00	1.12	0.07	0.05	0.13	0.06	0.55	1.35	1.52	0.74	1.43	1.33	1.49	0.45	0.03	0.42	0.09	0.18	0.06	1.20	1.00	1.15
methylsuccinoylcarnitine	met527	Amino Acid	Leucine, Isoleucine and Valine Metabolism	100009275	1.28	1.57	0.55	0.93	1.00	0.66	1.24	2.64	0.71	1.37	0.96	0.93	1.04	1.93	2.08	2.66	2.12	1.89	0.52	2.01	1.03	1.45	0.99	0.67	0.49	0.74	0.65	1.50	0.72	0.55	0.70	0.64	1.67	0.55	0.84	0.86	1.00	1.25	0.96	4.18	2.33	0.54	3.46	0.80	0.56
myo-inositol	met528	Lipid	Inositol Metabolism	363	2.14	1.19	1.29	1.35	1.61	1.20	0.82	1.06	0.93	0.76	0.69	0.80	1.01	1.19	1.12	1.01	1.19	1.01	0.76	1.15	1.26	1.18	0.94	1.21	0.98	0.73	0.85	1.20	0.71	0.99	0.99	1.11	1.26	0.94	1.45	1.39	0.65	0.64	0.90	0.88	0.85	0.96	1.38	1.03	0.96
myristate (14:0)	met529	Lipid	Long Chain Saturated Fatty Acid	519	1.26	1.19	1.45	1.03	0.65	0.79	1.02	0.78	1.36	0.79	0.88	0.90	1.91	0.98	1.01	0.93	1.10	1.45	0.96	1.20	0.81	0.80	0.62	0.97	1.59	0.57	0.80	1.36	0.85	2.02	0.67	1.26	0.77	1.10	0.64	0.83	0.87	1.36	1.13	1.46	0.77	0.89	0.62	1.26	1.15
myristoleate (14:1n5)	met530	Lipid	Long Chain Monounsaturated Fatty Acid	100001198	1.45	3.94	2.14	0.65	0.41	0.65	1.47	1.36	2.54	0.44	0.63	0.77	2.07	1.87	1.62	0.61	1.07	1.45	0.79	1.32	0.79	0.62	0.43	1.90	1.46	0.48	0.67	1.10	0.74	1.54	0.69	1.92	0.51	0.99	0.56	1.15	1.01	1.60	0.88	3.84	0.59	0.53	1.68	1.23	0.81
myristoleoylcarnitine (C14:1)*	met531	Lipid	Fatty Acid Metabolism (Acyl Carnitine, Monounsaturated)	100006051	0.50	0.97	1.00	0.30	0.52	0.68	3.01	1.62	1.07	0.39	1.08	0.59	0.96	2.29	1.22	0.31	0.93	1.24	1.02	0.61	0.84	0.55	0.49	0.96	1.00	2.04	0.64	0.41	0.54	0.86	0.79	1.56	0.44	0.63	0.50	0.80	1.51	3.60	1.67	14.07	1.86	0.49	7.32	2.19	1.14
myristoylcarnitine (C14)	met532	Lipid	Fatty Acid Metabolism (Acyl Carnitine, Long Chain Saturated)	100001270	0.47	0.96	1.06	0.41	0.60	0.81	2.36	1.32	1.20	0.51	1.14	0.63	0.87	1.52	1.14	0.50	0.90	1.27	0.95	0.57	0.88	0.58	0.54	0.86	0.80	1.56	0.65	0.67	0.54	1.04	0.71	1.51	0.43	0.66	0.47	0.64	1.41	3.03	1.54	9.50	2.23	0.62	5.58	2.00	1.17
N-(2-hydroxypalmitoyl)-sphingosine (d18:1/16:0(2OH))	met533	Lipid	Ceramides	100015642	0.74	0.83	0.96	1.07	1.22	0.97	0.79	1.59	0.35	1.14	1.28	0.91	1.08	0.35	0.35	0.85	1.79	0.73	0.64	0.90	1.01	1.04	0.90	1.37	0.65	0.35	0.65	2.01	0.89	2.80	0.35	0.99	1.07	0.85	1.01	0.99	0.79	0.55	1.40	4.43	2.03	6.61	1.33	0.35	0.73
N-acetyl-1-methylhistidine*	met534	Amino Acid	Histidine Metabolism	100004299	0.61	1.55	1.93	1.12	0.49	0.72	0.88	1.22	2.00	1.48	1.01	0.68	1.15	1.13	2.11	1.10	0.94	0.84	0.96	1.27	1.06	1.70	1.36	1.26	0.87	1.02	0.99	0.84	0.86	0.95	1.47	1.04	1.69	1.38	1.28	1.04	0.73	1.34	0.83	1.65	0.62	0.68	1.05	0.94	0.73
N-acetyl-2-aminoadipate	met535	Amino Acid	Lysine Metabolism	100021760	0.58	0.50	0.48	1.12	1.22	1.19	0.62	0.50	0.44	1.37	1.30	1.18	1.06	0.74	0.44	2.93	1.73	1.49	0.92	0.66	1.30	1.00	0.93	0.81	0.90	0.74	0.91	0.90	0.83	1.17	0.64	0.71	1.55	1.31	1.00	0.80	1.01	0.69	2.15	2.43	6.32	2.36	0.97	0.86	1.08
N-acetyl-2-aminooctanoate*	met536	Lipid	Fatty Acid, Amino	100020204	1.34	1.86	1.59	1.05	1.04	0.75	0.86	2.02	2.24	1.31	0.74	1.54	1.00	1.59	2.59	1.00	0.94	0.77	1.22	0.73	0.91	1.28	1.00	1.45	0.83	0.73	0.78	0.91	1.02	1.03	0.87	1.00	1.18	1.20	1.45	0.91	0.88	0.98	0.85	0.81	1.04	0.73	1.55	1.11	0.85
N-acetyl-3-methylhistidine*	met537	Amino Acid	Histidine Metabolism	100002204	1.18	0.72	0.73	1.24	1.22	0.57	0.68	1.03	0.85	1.30	0.72	0.95	0.91	1.33	1.16	1.39	0.84	0.66	0.65	1.41	1.33	1.28	0.97	1.16	0.98	0.98	0.93	1.26	0.82	1.14	1.08	1.05	1.82	0.76	1.11	1.07	0.89	0.82	1.24	2.54	1.02	0.69	0.69	0.87	0.81
N-acetyl-glucosamine 1-phosphate	met538	Carbohydrate	Aminosugar Metabolism	1212	0.78	0.62	0.61	0.80	1.19	1.02	1.14	0.86	0.90	0.96	1.21	1.02	0.75	1.14	0.68	0.84	0.82	1.08	0.91	0.85	1.02	0.81	0.77	1.16	1.13	1.48	1.40	1.09	1.09	0.90	0.83	0.88	0.90	0.61	0.88	0.79	1.40	1.95	1.37	0.86	1.31	1.49	2.02	1.05	1.12
N-acetyl-isoputreanine	met539	Amino Acid	Polyamine Metabolism	100020487	0.88	1.52	1.52	0.87	0.95	0.76	0.70	1.23	1.50	1.17	1.48	0.73	1.27	1.44	1.22	0.98	1.34	0.84	0.87	1.39	1.25	1.02	0.96	1.53	1.02	0.64	0.92	1.49	1.01	1.57	0.92	1.13	1.34	0.89	0.69	1.32	0.68	0.88	0.72	0.78	0.82	1.45	0.70	0.73	0.79
N-acetylalanine	met540	Amino Acid	Alanine and Aspartate Metabolism	1110	1.00	1.39	1.14	1.14	0.67	0.88	0.77	0.48	1.13	0.91	0.64	0.75	0.90	1.00	1.11	1.05	0.95	0.98	0.88	1.40	1.00	1.14	1.01	1.26	0.69	0.63	0.90	0.92	0.79	0.89	0.88	1.36	1.36	1.24	1.06	1.16	1.28	1.13	1.24	1.91	0.85	1.21	1.44	1.00	0.94
N-acetylarginine	met541	Amino Acid	Urea cycle; Arginine and Proline Metabolism	100001266	0.46	0.23	0.23	1.95	2.65	2.60	1.03	0.22	0.33	2.80	3.71	3.00	1.87	0.45	0.23	5.92	5.47	4.64	1.11	0.38	1.28	1.02	1.18	0.62	1.23	0.76	1.26	0.48	0.73	0.77	0.49	0.33	1.94	1.09	1.22	0.57	0.58	0.48	1.75	0.95	2.19	1.51	0.28	0.44	0.98
N-acetylasparagine	met542	Amino Acid	Alanine and Aspartate Metabolism	100001257	0.72	0.78	0.77	1.01	1.02	1.23	0.97	0.62	0.72	1.27	1.42	1.80	1.20	0.80	0.68	1.77	1.84	1.55	1.30	1.08	1.03	1.15	1.10	0.86	1.25	1.25	1.19	0.83	0.81	0.89	0.80	0.78	1.26	1.22	1.12	0.92	0.70	0.74	1.10	0.98	1.39	1.23	0.52	0.61	0.78
N-acetylaspartate (NAA)	met543	Amino Acid	Alanine and Aspartate Metabolism	100000787	1.85	8.75	3.39	1.00	0.72	1.35	0.52	0.79	3.76	0.31	0.23	0.43	1.52	2.75	8.19	0.78	1.19	1.09	0.74	0.96	1.02	0.73	0.71	1.99	1.00	0.30	0.51	0.16	0.27	0.69	1.26	2.38	1.88	0.62	1.97	1.33	0.43	1.93	0.45	0.70	0.31	0.68	2.52	1.56	1.71
N-acetylcitrulline	met544	Amino Acid	Urea cycle; Arginine and Proline Metabolism	100001577	0.43	0.29	0.12	1.65	2.70	2.10	1.01	0.08	0.17	2.19	1.68	2.41	1.12	0.33	0.15	3.52	3.17	2.36	0.78	0.67	1.60	1.42	1.46	0.99	0.81	0.82	1.14	0.71	1.04	0.73	0.75	0.48	2.14	1.90	1.23	0.93	0.57	0.35	1.10	1.18	1.70	1.11	0.52	0.54	0.70
N-acetylcysteine	met545	Amino Acid	Methionine, Cysteine, SAM and Taurine Metabolism	1107	0.68	0.72	0.70	1.11	1.28	1.38	0.87	0.68	0.89	1.52	1.62	1.37	1.07	0.60	0.99	1.28	1.08	0.97	0.93	0.78	1.00	1.30	1.07	1.02	1.03	1.08	0.99	0.83	1.12	1.14	0.86	0.95	1.63	1.21	1.23	0.98	0.83	0.75	1.07	1.45	1.00	1.08	0.93	1.00	0.95
N-acetylglucosamine 6-phosphate	met546	Carbohydrate	Aminosugar Metabolism	1213	1.09	1.09	0.91	1.01	0.84	0.87	0.79	0.99	1.13	0.86	0.85	0.96	1.01	1.57	1.01	1.02	1.03	1.05	0.81	1.02	0.98	0.88	0.88	1.13	0.91	0.86	1.02	0.98	0.80	0.96	0.88	1.19	1.10	0.78	0.91	0.99	1.20	0.78	1.12	1.47	1.10	1.30	1.77	1.01	0.96
N-acetylglucosamine/N-acetylgalactosamine	met547	Carbohydrate	Aminosugar Metabolism	100006435	0.80	1.40	1.32	0.85	0.67	0.75	0.88	0.89	1.17	0.95	0.81	0.91	0.78	1.44	1.48	0.89	0.80	0.82	0.88	1.07	0.84	1.01	0.90	1.17	0.79	1.12	1.02	1.29	1.13	0.93	0.77	1.32	1.20	1.11	1.30	1.03	1.22	1.17	0.94	1.00	1.14	0.77	1.58	1.00	0.80
N-acetylglucosaminylasparagine	met548	Carbohydrate	Aminosugar Metabolism	1215	0.71	0.97	0.98	0.84	0.81	0.84	0.90	0.75	0.90	0.68	0.94	1.03	0.87	1.03	0.91	0.95	0.81	0.65	1.01	1.34	0.95	1.11	0.99	0.96	0.83	0.91	1.19	1.42	0.81	1.01	0.76	1.43	1.09	1.12	0.89	0.79	0.98	1.16	0.84	1.53	1.35	1.14	1.68	1.23	1.05
N-acetylglutamate	met549	Amino Acid	Glutamate Metabolism	100000282	0.32	0.25	0.17	1.18	1.06	1.14	0.59	0.17	0.24	1.49	1.29	1.11	0.66	0.47	0.19	1.81	1.59	1.59	1.10	0.56	1.21	1.23	0.95	0.71	1.03	0.81	1.13	1.00	0.89	0.77	0.60	0.59	2.17	1.43	1.20	0.80	0.68	0.56	1.77	1.51	3.34	1.14	0.56	0.45	1.00
N-acetylglutamine	met550	Amino Acid	Glutamate Metabolism	100001253	0.75	0.86	1.05	1.15	1.13	1.19	1.03	0.99	0.96	1.33	1.28	1.23	1.01	0.74	1.01	1.47	1.42	1.49	1.05	0.95	0.98	1.12	1.04	0.75	1.04	1.06	1.09	0.52	0.84	0.74	0.82	0.73	1.44	1.20	1.06	1.01	0.83	0.88	1.10	0.66	1.16	0.94	0.37	0.78	0.93
N-acetylglycine	met551	Amino Acid	Glycine, Serine and Threonine Metabolism	100001006	0.99	4.03	1.19	0.97	0.82	1.04	1.04	1.24	1.80	0.95	0.95	0.91	1.02	1.31	1.91	0.88	1.62	1.34	1.00	1.01	1.26	1.23	1.13	1.05	0.94	0.83	1.34	0.54	0.82	0.84	0.94	0.75	1.35	1.28	1.22	1.24	0.71	0.46	1.00	2.21	0.78	0.70	0.37	0.73	0.96
N-acetylhistamine	met552	Amino Acid	Histidine Metabolism	100006123	0.41	1.64	1.22	1.24	0.72	1.60	1.17	1.35	1.37	0.93	1.25	1.22	1.94	0.85	0.12	1.08	1.69	1.63	0.75	0.56	0.51	0.75	0.52	0.59	0.61	0.54	0.69	0.50	2.01	0.27	0.31	0.38	1.00	0.74	0.92	0.48	1.10	2.58	2.00	0.12	0.97	1.57	0.12	3.12	1.26
N-acetylhistidine	met553	Amino Acid	Histidine Metabolism	100001293	0.90	0.76	0.78	1.02	1.05	1.17	1.13	0.60	0.71	1.22	1.08	1.31	1.28	0.81	0.77	1.42	1.30	1.40	1.26	1.40	1.07	1.10	1.03	0.89	1.19	1.36	1.19	0.66	0.76	0.83	1.17	1.03	1.73	1.22	1.05	0.95	0.94	0.84	1.05	0.89	1.01	0.85	0.73	0.74	0.90
N-acetylhomocitrulline	met554	Amino Acid	Urea cycle; Arginine and Proline Metabolism	100020513	0.84	0.74	0.55	0.69	1.18	1.28	0.74	0.93	0.54	1.02	1.34	3.07	1.63	0.78	0.62	3.25	2.15	1.86	0.98	1.22	1.60	1.12	1.48	0.88	1.92	1.09	1.37	1.68	0.62	1.82	0.90	0.63	1.24	1.26	1.19	0.89	0.54	0.48	0.98	1.53	1.53	0.94	0.58	0.55	0.56
N-acetylisoleucine	met555	Amino Acid	Leucine, Isoleucine and Valine Metabolism	100001276	0.82	0.70	0.51	1.28	1.55	1.78	0.88	0.60	0.64	1.45	1.95	2.12	1.47	0.68	0.56	2.18	2.24	1.62	1.58	0.57	1.01	1.31	1.20	1.05	1.25	0.96	1.15	0.81	0.82	1.04	0.72	0.58	1.42	1.34	1.18	1.19	0.56	0.46	0.85	2.44	1.15	0.83	0.28	0.44	0.99
N-acetylkynurenine (2)	met556	Amino Acid	Tryptophan Metabolism	100006378	0.32	0.58	0.46	1.75	1.91	1.75	0.50	0.87	1.01	2.12	2.55	1.59	1.19	0.79	0.68	3.41	1.75	1.58	1.00	0.30	1.32	1.07	0.95	0.59	1.04	1.09	0.71	0.75	0.85	0.98	0.43	0.47	0.27	0.95	0.94	0.44	0.42	0.27	1.02	1.20	2.09	1.38	0.27	0.47	1.28
N-acetylleucine	met557	Amino Acid	Leucine, Isoleucine and Valine Metabolism	1082	0.56	0.40	0.36	1.53	1.65	1.90	0.78	0.37	0.55	2.12	2.14	2.29	0.94	0.41	0.39	2.75	2.15	1.69	1.48	0.45	1.17	1.73	1.39	0.86	1.14	1.02	1.26	0.84	0.93	1.01	0.73	0.55	1.77	1.40	1.37	1.21	0.54	0.34	0.96	2.17	1.31	0.99	0.32	0.38	0.96
N-acetylmethionine	met558	Amino Acid	Methionine, Cysteine, SAM and Taurine Metabolism	1083	0.61	0.74	0.78	1.15	0.73	1.04	0.62	0.30	0.75	1.06	0.82	0.91	0.67	0.69	0.67	1.31	0.85	0.92	0.96	1.11	1.12	1.28	1.13	1.19	0.74	0.70	1.00	0.96	0.85	0.93	0.91	1.25	1.48	1.42	1.14	1.07	1.16	1.03	1.29	1.14	1.17	1.38	1.31	0.91	1.00
N-acetylmethionine sulfoxide	met559	Amino Acid	Methionine, Cysteine, SAM and Taurine Metabolism	100005463	0.66	0.83	1.01	1.40	0.86	0.97	0.74	0.37	0.76	1.45	1.05	1.08	0.79	0.79	0.71	1.64	1.03	0.73	0.99	1.65	1.48	2.18	1.60	1.17	0.86	0.67	1.43	1.53	1.10	1.21	0.99	1.17	1.51	2.04	1.03	1.11	0.79	0.56	0.91	0.93	1.15	1.37	1.22	0.65	0.92
N-acetylneuraminate	met560	Carbohydrate	Aminosugar Metabolism	1162	0.68	0.88	0.99	1.16	0.96	1.07	0.76	0.73	1.06	1.12	0.98	0.81	0.88	1.18	0.92	1.35	0.89	0.92	0.99	1.19	1.17	1.29	1.26	1.34	1.08	1.22	1.25	1.63	1.10	1.01	0.98	1.29	1.35	1.07	1.29	0.76	0.81	0.89	0.92	0.62	1.04	1.16	1.34	0.77	0.90
N-acetylphenylalanine	met561	Amino Acid	Phenylalanine Metabolism	100001256	0.69	0.91	0.54	1.25	1.33	1.24	0.93	0.86	0.87	1.50	1.55	1.66	0.92	0.81	0.77	1.84	0.95	0.59	1.01	1.03	1.03	1.18	1.09	1.25	0.85	1.27	1.06	1.07	0.87	1.13	0.63	0.91	1.06	1.10	1.07	0.94	0.75	0.44	0.99	1.58	1.30	1.09	0.72	0.84	0.91
N-acetylputrescine	met562	Amino Acid	Polyamine Metabolism	192	0.54	1.27	1.07	1.00	0.71	1.11	0.70	0.74	0.76	1.07	1.14	0.86	1.17	1.04	1.00	1.87	1.38	0.89	0.96	1.26	0.99	1.12	0.89	0.88	0.94	1.02	1.05	0.69	0.70	1.01	0.75	1.69	1.22	0.95	0.88	0.66	0.92	1.16	1.29	1.52	1.13	1.41	0.65	1.02	0.81
N-acetylpyrraline	met563	Xenobiotics	Food Component/Plant	100006120	0.19	0.26	0.13	1.44	1.04	2.19	0.95	0.13	0.13	1.51	2.22	1.50	0.97	0.14	0.13	1.58	2.11	1.86	1.31	0.59	1.19	1.48	1.02	0.63	0.81	0.97	1.08	0.52	0.97	0.43	0.39	0.38	1.91	2.24	1.28	0.54	1.38	0.98	1.30	0.28	1.82	1.51	0.41	1.11	1.04
N-acetylserine	met564	Amino Acid	Glycine, Serine and Threonine Metabolism	100001851	0.73	0.99	0.79	1.19	0.94	1.33	1.00	0.62	0.95	1.42	1.44	1.50	1.02	0.75	0.89	1.87	2.05	1.69	1.22	0.73	1.00	0.97	0.98	1.01	1.10	0.89	1.05	0.50	0.61	0.83	0.60	0.66	1.36	1.14	1.03	0.83	0.61	0.82	1.09	1.31	1.18	1.38	0.47	0.58	1.11
N-acetyltaurine	met565	Amino Acid	Methionine, Cysteine, SAM and Taurine Metabolism	100005466	0.70	1.16	0.70	1.22	1.04	1.56	1.11	0.77	0.82	1.32	1.77	1.54	1.58	0.85	1.15	3.33	2.42	1.25	0.69	1.78	1.35	1.41	1.16	1.00	0.93	0.88	1.65	0.90	0.92	1.21	0.65	0.79	1.17	1.16	0.71	0.95	0.92	0.33	0.65	2.05	1.10	1.27	0.35	0.36	0.73
N-acetylthreonine	met566	Amino Acid	Glycine, Serine and Threonine Metabolism	100001274	0.69	0.71	0.59	1.19	1.37	1.31	0.88	0.46	0.55	1.58	1.35	1.10	1.00	0.58	0.66	1.64	1.61	1.44	1.05	0.85	1.30	1.10	1.18	0.74	1.21	0.91	1.18	0.78	0.72	0.77	1.04	0.85	1.61	1.40	1.00	1.00	0.76	0.88	1.12	2.00	1.37	0.95	0.76	0.69	1.00
N-acetyltryptophan	met567	Amino Acid	Tryptophan Metabolism	100001254	0.64	0.89	1.01	1.62	1.98	1.74	0.98	1.56	1.25	2.64	1.83	1.54	1.14	0.91	0.84	2.24	1.10	0.86	1.24	0.56	1.02	1.19	1.51	1.32	1.06	1.11	0.71	0.85	1.20	1.30	0.71	0.73	0.75	1.06	1.10	0.96	0.68	0.39	0.82	0.63	1.28	1.14	0.45	0.61	0.99
N-acetyltyrosine	met568	Amino Acid	Tyrosine Metabolism	100001104	0.49	1.02	0.44	1.19	0.97	1.49	0.81	0.53	0.62	1.46	1.71	1.87	0.93	0.59	0.60	1.77	1.00	0.51	1.57	1.03	1.07	1.20	1.13	1.16	0.91	1.25	0.96	0.94	0.84	1.13	0.50	0.92	1.58	1.02	1.49	1.00	0.63	0.38	0.85	1.32	1.38	1.41	0.54	0.70	0.76
N-acetylvaline	met569	Amino Acid	Leucine, Isoleucine and Valine Metabolism	1084	0.54	0.92	0.72	1.12	1.52	1.35	0.82	0.47	0.93	1.30	1.65	1.42	0.98	1.07	0.78	2.47	2.23	1.46	1.01	0.78	1.09	1.40	1.33	1.23	0.79	0.60	1.37	0.94	0.80	0.93	0.77	0.72	1.72	1.26	1.05	1.21	0.47	0.47	0.88	3.29	1.00	0.73	0.47	0.82	0.69
N-alpha-acetylornithine	met570	Amino Acid	Urea cycle; Arginine and Proline Metabolism	100000285	0.69	0.48	0.79	1.74	1.72	1.84	1.42	0.29	0.63	1.48	1.72	1.63	1.51	1.11	0.51	2.05	2.59	1.99	0.85	0.80	1.11	1.36	0.90	0.96	0.55	0.76	0.98	0.60	1.02	0.64	0.66	1.02	1.05	1.41	0.90	0.79	1.05	0.51	0.86	0.90	1.76	1.43	1.27	0.74	0.86
N-arachidonoyltaurine	met571	Lipid	Endocannabinoid	100005817	0.77	1.44	1.06	0.94	0.86	1.01	0.96	0.57	1.44	1.25	1.07	0.85	0.97	1.64	1.47	1.17	1.41	1.42	0.99	1.01	1.62	1.15	1.42	1.21	1.30	0.62	0.89	1.50	0.87	1.06	0.75	1.59	0.98	1.62	0.89	0.63	0.60	0.47	0.83	1.42	0.86	0.86	1.40	0.23	0.94
N-arachidoyl-sphingosine (d18:1/20:0)*	met572	Lipid	Ceramides	100001858	1.00	1.60	0.60	1.09	0.88	0.93	1.04	0.90	0.76	0.90	1.08	0.69	1.30	0.76	0.94	1.11	0.81	0.92	0.92	0.45	1.11	1.52	1.20	1.09	1.08	0.63	0.97	0.65	1.41	1.21	1.08	0.92	1.01	1.68	1.30	2.31	1.21	1.00	0.85	1.15	1.02	0.54	0.72	0.68	0.98
N-behenoyl-sphingadienine (d18:2/22:0)*	met573	Lipid	Ceramides	100015624	0.96	1.01	0.88	1.01	1.12	1.57	1.05	0.66	1.18	1.20	1.28	1.12	1.10	0.78	1.01	1.20	1.19	1.58	1.12	0.44	1.05	1.34	1.55	0.90	1.08	0.75	1.05	0.59	1.35	1.01	0.99	0.61	1.04	1.95	1.28	1.01	0.99	0.98	0.84	0.58	0.72	0.73	0.41	0.66	0.96
N-carbamoylaspartate	met574	Nucleotide	Pyrimidine Metabolism, Orotate containing	1108	0.15	0.06	0.06	2.70	4.37	2.13	0.54	0.26	0.28	5.56	3.79	2.66	0.26	0.14	0.08	2.66	2.45	4.56	0.20	0.11	0.87	1.02	0.79	1.00	2.12	1.57	1.28	0.87	1.78	0.85	0.18	0.65	1.43	0.22	0.93	0.43	1.92	2.71	7.64	0.44	2.63	8.28	0.97	0.54	1.77
N-delta-acetylornithine	met575	Amino Acid	Urea cycle; Arginine and Proline Metabolism	100004523	0.51	0.57	0.70	1.05	1.12	1.11	0.87	0.43	0.59	0.88	1.70	0.86	0.92	0.73	0.52	1.28	1.70	1.20	0.73	0.98	0.87	1.11	0.96	1.03	0.77	0.80	0.93	1.05	0.89	0.76	0.63	0.80	0.94	0.96	1.04	0.73	1.18	0.93	1.53	1.43	1.96	1.28	1.58	1.14	1.20
N-erucoyl-sphingosine (d18:1/22:1)*	met576	Lipid	Ceramides	100015726	1.10	0.87	1.38	0.85	0.73	0.99	1.37	1.16	1.29	1.10	1.02	0.92	1.45	1.60	1.23	0.87	1.24	1.17	1.11	0.54	0.93	1.43	1.06	1.02	1.59	0.67	1.02	0.61	1.24	1.40	1.47	1.01	1.14	1.25	1.36	1.63	0.86	1.16	0.71	0.64	0.61	0.59	0.50	0.70	0.76
N-formylmethionine	met577	Amino Acid	Methionine, Cysteine, SAM and Taurine Metabolism	194	0.53	0.97	1.37	1.23	0.98	2.18	1.19	0.40	1.47	1.31	1.66	1.30	0.99	0.74	0.88	1.29	1.41	1.65	0.99	0.99	1.13	1.28	1.46	1.60	0.87	1.11	1.03	0.92	1.24	1.01	0.85	1.03	1.23	1.88	1.23	0.88	0.65	0.78	1.20	0.86	0.79	1.39	0.52	0.70	0.87
N-glycolylneuraminate	met578	Carbohydrate	Aminosugar Metabolism	100001491	1.14	1.00	1.08	1.12	0.83	1.26	0.66	0.65	0.86	0.67	0.53	0.56	1.04	1.21	1.28	1.01	0.77	0.97	0.92	1.08	1.09	1.05	1.12	1.21	1.00	0.72	0.77	0.94	0.73	0.82	1.20	1.45	1.31	1.00	1.45	1.11	0.84	0.73	0.84	0.69	0.77	0.82	1.65	1.29	1.24
N-lactoyl leucine	met579	Amino Acid	Lactoyl Amino Acid	100022480	0.43	0.40	0.50	1.25	1.24	1.23	0.55	0.36	0.51	1.77	1.51	1.30	0.54	0.36	0.55	1.98	1.19	0.98	1.28	0.58	1.12	2.19	1.17	0.76	1.21	1.19	1.26	1.02	0.98	0.93	0.69	0.62	1.25	1.30	1.21	1.24	0.66	0.56	1.10	1.92	1.66	0.88	0.45	0.45	0.87
N-lactoyl phenylalanine	met580	Amino Acid	Lactoyl Amino Acid	100022482	0.68	0.56	0.69	1.92	1.47	1.37	0.55	0.40	0.74	2.22	1.38	1.41	0.50	0.46	0.61	2.11	1.01	0.73	1.28	0.84	1.26	2.07	1.70	1.06	1.05	0.99	1.35	1.37	1.23	1.28	0.88	0.92	1.39	1.54	1.41	1.62	0.73	0.48	1.22	0.88	1.26	0.88	0.42	0.44	0.72
N-lactoyl tyrosine	met581	Amino Acid	Lactoyl Amino Acid	100022484	0.57	0.46	0.63	1.94	1.27	1.41	0.47	0.32	0.52	2.38	1.71	2.05	0.67	0.35	0.50	2.25	0.98	0.70	2.03	0.76	1.01	1.84	1.63	1.14	1.24	0.96	1.23	1.04	1.04	1.31	0.71	0.91	1.77	1.39	1.80	1.52	0.56	0.34	1.13	0.63	1.40	1.22	0.26	0.33	0.82
N-lactoyl valine	met582	#N/A	#N/A	#N/A	0.56	0.42	0.49	1.51	1.60	1.30	0.54	0.39	0.58	1.86	1.55	1.70	0.58	0.42	0.47	2.58	1.34	1.02	1.32	0.57	1.08	1.82	1.49	1.14	1.00	0.87	1.18	1.38	1.00	1.17	0.78	0.76	1.31	1.27	1.29	1.56	0.48	0.31	0.94	2.48	1.35	0.75	0.34	0.29	0.69
N-linolenoyltaurine*	met583	Lipid	Endocannabinoid	100005815	1.05	1.79	1.30	0.57	0.56	0.62	1.10	0.64	2.35	0.66	1.02	0.83	1.24	1.50	1.90	0.78	1.00	1.30	0.92	1.02	0.76	0.62	0.71	1.07	1.27	0.94	0.90	2.13	0.79	1.07	0.58	1.11	0.53	1.16	0.48	0.30	0.63	0.66	0.65	2.26	0.66	0.69	0.92	0.30	1.00
N-linoleoyltaurine*	met584	Lipid	Endocannabinoid	100005814	0.97	2.14	1.42	0.74	0.70	0.76	1.19	0.68	2.19	0.90	1.05	0.91	1.47	1.54	1.88	1.00	1.12	1.29	0.90	1.09	1.04	0.80	0.97	1.28	1.30	0.74	0.85	1.77	0.68	1.00	0.68	1.48	0.76	1.13	0.62	0.47	0.57	0.65	0.68	2.28	0.61	0.60	1.09	0.27	0.96
N-methyl-GABA	met585	Amino Acid	Glutamate Metabolism	100003152	0.92	0.42	0.95	1.05	1.30	1.42	1.05	0.57	0.83	1.02	1.29	1.03	1.28	1.22	0.58	1.23	1.41	1.56	0.90	0.90	1.07	0.99	1.23	0.84	1.02	0.91	1.17	0.71	0.92	0.78	0.89	0.88	0.84	1.04	0.96	1.03	1.01	0.87	1.15	0.95	1.23	0.97	0.97	0.97	1.24
N-methylpipecolate	met586	Xenobiotics	Bacterial/Fungal	100005383	0.73	0.60	1.13	1.06	0.74	1.11	0.97	0.86	1.04	1.12	1.25	0.86	1.25	1.09	0.99	1.20	1.43	1.11	0.97	0.98	1.11	1.42	1.19	1.13	1.16	0.97	1.11	0.86	0.83	0.86	1.22	0.96	0.98	1.21	1.38	0.84	0.76	0.99	1.15	1.15	1.41	0.91	0.72	0.93	0.84
N-methylproline	met587	Amino Acid	Urea cycle; Arginine and Proline Metabolism	100001956	0.43	0.37	0.69	1.17	1.22	1.16	0.79	0.48	0.41	1.40	1.16	1.06	0.93	0.63	0.37	1.55	1.19	1.25	0.74	0.91	1.02	1.12	0.96	0.72	1.06	0.93	0.99	0.90	0.57	0.60	0.76	0.87	1.15	1.20	1.01	0.77	0.96	1.29	1.38	0.59	1.76	1.19	1.13	1.23	1.24
N-monomethylarginine	met588	Amino Acid	Urea cycle; Arginine and Proline Metabolism	100004488	0.74	0.94	0.72	1.50	1.04	0.97	0.51	0.20	0.94	1.43	1.44	0.63	0.82	0.87	0.77	1.34	1.42	1.10	0.94	0.90	0.87	0.81	0.80	1.20	0.55	0.94	1.16	0.93	0.81	0.80	0.59	0.96	1.57	0.93	1.11	0.77	1.24	1.14	1.51	1.32	2.07	2.01	1.19	0.76	1.10
N-myristoyltaurine*	met589	Lipid	Endocannabinoid	100005829	1.08	1.07	1.55	0.76	0.66	0.68	1.02	0.78	1.71	0.77	1.03	0.46	1.78	1.26	1.41	0.97	1.53	1.62	0.94	1.31	1.26	0.84	0.78	0.87	1.49	0.46	0.46	1.48	0.97	0.79	0.65	1.42	0.80	1.17	0.57	0.75	0.66	0.56	1.05	3.05	0.77	0.70	1.00	0.46	1.45
N-octanoylglycine	met590	Lipid	Fatty Acid Metabolism (Acyl Glycine)	100003940	0.37	2.10	2.17	0.97	1.20	2.29	1.09	0.91	2.53	1.53	1.69	1.55	0.79	0.88	1.13	1.51	0.36	0.92	1.57	1.09	1.19	1.83	2.29	1.69	1.62	0.78	1.65	0.72	1.67	2.03	2.35	0.87	0.37	2.43	1.83	1.96	0.60	0.26	0.99	1.42	0.66	0.50	0.37	0.30	0.88
N-oleoylalanine	met591	Lipid	Fatty Acid Metabolism	100020939	0.85	0.81	1.37	0.62	0.49	0.93	1.42	0.98	0.86	0.64	1.19	0.98	1.37	0.92	1.22	0.47	1.52	2.03	1.49	0.85	1.00	0.67	0.71	0.70	1.90	1.01	1.00	0.67	0.59	1.47	0.90	0.80	0.96	0.92	0.87	1.26	1.45	1.40	2.10	2.38	0.98	0.98	0.44	1.20	1.83
N-oleoyltaurine	met592	Lipid	Endocannabinoid	100003119	0.99	1.26	1.60	0.53	0.45	0.58	1.63	0.78	1.34	0.64	1.07	0.85	2.19	1.56	1.22	0.60	1.17	1.39	0.90	1.12	1.15	0.65	0.74	1.05	1.70	0.61	1.04	1.32	0.59	0.98	0.71	1.44	0.68	1.16	0.54	0.70	0.59	0.60	0.92	2.46	0.49	0.48	0.79	0.28	1.22
N-palmitoleoyltaurine*	met593	Lipid	Endocannabinoid	100005831	0.98	0.94	1.67	0.65	0.52	0.68	1.29	0.86	1.50	0.71	1.18	0.83	2.27	1.66	1.20	0.62	1.34	1.67	1.01	1.14	1.21	0.78	0.76	1.11	2.17	0.62	1.15	1.87	0.84	1.25	0.83	1.31	0.64	1.31	0.59	0.94	0.69	0.56	0.79	2.18	0.56	0.53	0.86	0.28	1.14
N-palmitoyl-heptadecasphingosine (d17:1/16:0)*	met594	Lipid	Ceramides	100015731	1.05	1.07	0.47	0.86	0.91	0.72	0.85	0.93	0.58	0.84	0.93	0.80	1.01	1.12	0.68	0.96	0.94	0.80	0.90	1.23	1.00	1.17	0.85	1.18	1.00	0.87	1.00	1.72	1.04	1.03	0.81	1.12	1.10	1.05	0.91	1.20	0.96	0.81	0.99	2.78	1.21	1.17	1.60	0.88	1.08
N-palmitoyl-sphingadienine (d18:2/16:0)*	met595	Lipid	Ceramides	100015609	0.89	1.30	1.02	0.90	0.79	0.91	0.84	0.84	1.00	0.87	1.02	0.80	0.99	1.08	0.96	1.19	1.17	0.98	0.88	0.99	0.95	0.97	0.84	1.02	0.92	0.73	0.85	1.11	0.93	1.01	0.82	0.96	1.07	1.15	0.79	0.99	1.17	0.94	1.09	3.37	1.28	1.41	1.34	0.90	1.08
N-palmitoyl-sphinganine (d18:0/16:0)	met596	Lipid	Dihydroceramides	100009028	1.08	0.96	0.76	0.93	1.06	1.00	0.93	1.03	0.82	1.18	1.05	1.16	1.09	0.90	0.68	1.16	1.18	0.88	0.82	0.98	0.93	1.02	0.96	1.07	0.81	0.86	0.93	1.36	0.98	1.23	0.82	1.00	0.82	1.18	0.84	1.10	0.93	0.78	1.00	2.01	1.17	1.31	1.43	0.98	1.07
N-palmitoyl-sphingosine (d18:1/16:0)	met597	Lipid	Ceramides	1518	1.03	1.13	0.68	0.80	0.83	0.83	0.88	1.10	0.69	0.77	0.87	0.76	1.04	1.15	0.76	0.89	1.04	0.89	0.84	0.93	1.02	1.18	0.91	0.96	1.06	0.77	0.91	1.45	0.97	1.17	0.96	1.12	1.01	1.12	0.90	1.29	0.88	0.80	1.07	2.58	0.99	1.46	1.34	0.81	1.04
N-palmitoylglycine	met598	Lipid	Fatty Acid Metabolism (Acyl Glycine)	100003686	0.87	1.99	1.12	0.58	0.72	1.04	1.48	0.63	1.16	0.65	1.08	0.94	1.22	1.06	1.89	0.62	1.43	1.72	1.07	0.81	1.34	0.76	1.00	1.00	1.14	0.62	0.76	0.66	0.86	1.50	0.82	0.77	0.53	1.15	0.78	0.67	0.97	0.91	1.28	1.40	0.75	0.63	0.60	1.18	1.58
N-palmitoyltaurine	met599	Lipid	Endocannabinoid	100003239	1.05	1.30	1.21	0.88	0.91	0.96	1.14	0.59	1.26	0.84	1.11	1.04	1.70	1.40	1.35	1.11	1.51	1.86	1.09	0.87	1.50	0.95	1.09	1.13	1.37	0.57	1.04	1.34	0.82	1.00	0.83	1.19	0.93	1.31	0.69	0.69	0.64	0.55	0.83	1.57	0.61	0.61	0.92	0.29	0.99
N-stearoyl-sphingosine (d18:1/18:0)*	met600	Lipid	Ceramides	1547	1.11	1.27	0.73	0.90	0.76	0.66	1.09	1.13	0.66	0.68	0.75	0.67	1.11	1.18	0.72	0.83	0.76	0.62	0.74	0.75	1.05	0.80	0.71	0.96	1.05	0.53	0.69	1.41	0.81	1.18	0.89	1.22	0.86	0.92	0.76	2.18	1.11	0.98	1.15	3.43	0.94	1.04	1.15	1.06	1.39
N-stearoyltaurine	met601	Lipid	Endocannabinoid	100003240	1.14	1.69	1.39	0.95	0.86	0.85	0.89	0.68	1.43	0.80	0.89	0.99	1.34	1.28	1.74	0.88	1.18	1.23	1.00	0.87	1.43	0.93	1.08	1.17	0.97	0.57	0.66	1.20	0.91	0.64	0.73	1.76	1.00	1.44	0.84	0.57	0.81	1.02	0.99	4.18	0.86	0.95	1.86	0.81	1.63
N,N-dimethyl-pro-pro	met602	Peptide	Modified Peptides	100022041	0.64	1.51	1.32	1.44	0.35	0.80	0.35	1.39	1.70	1.34	0.69	0.78	1.00	1.42	0.35	1.37	1.17	0.90	0.77	0.85	1.08	0.72	1.27	0.54	1.05	0.35	0.99	0.94	1.17	0.55	1.04	1.64	1.35	0.97	0.91	0.77	0.76	0.35	0.97	5.51	1.32	1.52	0.77	0.35	1.02
N,N-dimethylalanine	met603	Amino Acid	Alanine and Aspartate Metabolism	100020371	0.84	0.37	0.76	2.59	0.72	1.30	0.82	2.84	1.52	0.58	0.85	1.42	2.12	1.83	2.17	0.77	0.77	1.76	0.73	1.05	0.95	2.18	1.79	2.12	1.62	2.07	0.89	1.39	0.45	0.59	0.76	0.59	1.92	1.20	2.98	1.95	0.49	2.01	0.32	2.64	0.40	0.93	0.41	3.03	1.78
N,N,N-trimethyl-5-aminovalerate	met604	Amino Acid	Lysine Metabolism	100015962	0.71	0.51	0.81	1.00	1.08	0.58	0.55	1.10	0.81	1.38	0.78	1.03	0.86	0.83	0.76	1.84	0.91	0.83	0.88	1.12	1.33	1.47	1.34	1.41	1.43	1.51	1.16	0.94	0.89	1.03	1.31	1.13	1.56	1.46	1.53	0.95	0.59	0.53	0.66	1.81	1.05	0.73	1.40	0.44	0.78
N,N,N-trimethyl-alanylproline betaine (TMAP)	met605	Amino Acid	Urea cycle; Arginine and Proline Metabolism	100020217	0.68	1.22	1.60	0.81	0.72	0.41	0.93	0.71	1.55	0.80	0.90	0.91	1.17	1.16	1.35	1.18	0.97	0.99	0.91	1.12	1.54	1.08	0.93	0.42	1.13	1.08	1.12	0.80	0.57	0.69	0.97	1.45	1.04	0.82	0.98	0.90	0.43	0.57	1.04	2.60	1.24	1.06	0.66	1.06	0.58
N1-methyl-2-pyridone-5-carboxamide	met606	Cofactors and Vitamins	Nicotinate and Nicotinamide Metabolism	100001468	1.47	0.86	1.19	0.75	0.64	0.77	0.77	1.17	0.92	0.73	0.75	0.68	1.28	1.44	1.22	0.95	0.85	0.72	1.03	1.24	1.07	0.96	0.84	0.95	1.23	1.08	1.08	0.87	0.90	0.95	1.58	1.10	0.85	0.89	1.00	1.46	1.14	1.13	0.89	2.12	0.97	0.83	1.65	1.24	0.99
N1-methyl-4-pyridone-3-carboxamide	met607	Cofactors and Vitamins	Nicotinate and Nicotinamide Metabolism	100001469	1.49	0.66	1.12	0.76	0.67	0.80	0.69	1.01	1.11	0.78	0.71	0.58	1.09	1.31	1.32	0.83	0.70	0.73	0.96	0.93	0.96	0.88	0.86	1.05	1.10	1.13	0.87	0.87	0.58	0.93	1.79	1.06	0.58	0.76	0.95	1.45	1.39	1.28	0.93	2.15	0.99	0.80	1.85	1.21	1.12
N1-methyladenosine	met608	Nucleotide	Purine Metabolism, Adenine containing	1242	1.28	2.84	2.07	0.46	0.46	0.54	0.81	1.69	2.61	0.89	0.65	1.01	1.33	1.61	2.64	0.85	0.51	0.69	0.99	1.59	1.00	1.27	1.18	1.21	1.06	0.93	0.98	1.44	0.96	1.12	1.03	1.66	1.18	1.23	1.17	1.09	0.72	0.97	0.96	13.98	0.93	0.78	0.62	0.80	0.56
N2-acetyl,N6-methyllysine	met609	Amino Acid	Lysine Metabolism	100020546	0.84	0.51	0.75	0.68	1.23	1.67	0.65	0.65	1.08	1.14	2.00	1.16	1.39	1.50	0.71	1.34	2.57	2.14	0.59	0.67	1.00	1.03	1.67	0.84	1.06	0.59	1.32	1.22	1.10	1.26	0.81	0.70	0.78	1.11	1.09	0.78	0.93	0.40	0.75	0.67	1.05	1.00	1.04	0.37	0.37
N2-acetyl,N6,N6-dimethyllysine	met610	Amino Acid	Lysine Metabolism	100020545	0.93	1.38	1.27	0.54	1.00	1.50	0.91	0.82	1.00	0.80	1.42	1.46	1.77	1.23	0.85	0.85	1.76	1.86	1.15	0.66	1.00	1.22	1.32	0.79	1.23	1.01	1.21	0.83	0.69	1.14	0.90	0.80	0.70	1.21	1.23	0.82	0.65	0.95	0.97	1.87	1.64	1.10	0.37	0.75	0.69
N2-acetyllysine	met611	Amino Acid	Lysine Metabolism	100001721	0.59	1.17	1.19	1.50	0.67	1.25	0.58	0.45	1.30	0.95	1.02	1.22	1.21	0.92	1.28	1.33	1.44	0.93	1.59	1.25	1.20	1.84	1.65	0.51	0.55	0.47	0.85	0.79	1.02	0.51	0.80	1.13	1.13	3.09	0.77	0.61	0.40	0.75	0.47	0.90	1.02	0.73	1.09	0.85	0.97
N2,N5-diacetylornithine	met612	Amino Acid	Urea cycle; Arginine and Proline Metabolism	100004575	0.82	0.92	1.38	1.04	1.18	1.40	1.27	0.69	1.06	0.99	1.62	1.08	2.04	1.07	0.93	1.10	1.64	1.68	0.90	1.47	0.84	1.47	1.31	1.18	0.91	0.75	1.09	0.67	1.02	0.95	0.99	0.85	1.24	1.44	1.42	0.92	1.00	1.08	1.14	0.66	0.84	0.73	0.82	1.00	1.00
N4-acetylcytidine	met613	Nucleotide	Pyrimidine Metabolism, Cytidine containing	100001413	0.92	1.67	1.28	0.95	1.02	0.91	0.87	0.95	1.44	0.92	0.65	0.67	0.79	1.48	1.57	0.66	0.51	0.92	0.97	1.33	1.19	1.03	1.04	1.37	0.73	1.27	0.98	1.23	1.11	0.94	1.00	1.49	0.51	1.15	1.39	1.12	1.01	1.03	0.81	1.53	0.74	0.82	1.24	1.10	1.00
N6-acetyllysine	met614	Amino Acid	Lysine Metabolism	100001734	0.87	1.21	0.82	1.25	0.99	1.01	0.87	0.81	0.94	1.12	1.08	1.03	1.20	0.95	1.02	2.02	1.42	1.16	0.97	1.07	1.18	1.19	0.94	1.01	0.93	0.96	1.23	1.23	0.81	0.87	0.80	0.98	1.49	1.15	0.98	0.86	0.74	0.58	1.19	2.12	1.35	0.84	0.72	0.70	1.02
N6-carbamoylthreonyladenosine	met615	Nucleotide	Purine Metabolism, Adenine containing	100001415	2.25	3.12	2.22	0.83	0.80	0.98	1.16	2.01	2.58	0.48	0.79	1.16	1.24	1.96	2.65	0.48	0.59	0.70	1.02	1.66	0.97	0.94	1.05	1.30	0.68	0.95	0.90	1.19	0.91	1.08	1.01	1.65	0.69	1.14	0.83	1.25	0.63	0.86	0.48	11.72	0.61	0.63	1.00	1.08	0.95
N6-carboxymethyllysine	met616	Carbohydrate	Advanced Glycation End-product	100001768	0.69	1.22	0.97	1.00	0.94	0.80	0.70	1.00	1.11	0.95	0.77	1.00	0.89	0.90	0.87	1.53	0.92	0.88	1.07	0.77	1.34	0.98	1.33	1.15	0.88	1.17	0.90	1.16	1.40	0.80	0.87	1.08	0.94	1.08	1.04	0.92	1.16	0.97	0.91	1.68	1.59	1.46	1.41	1.02	0.96
N6-methyllysine	met617	Amino Acid	Lysine Metabolism	100003415	0.76	0.60	0.60	1.05	1.23	0.95	0.58	0.64	0.80	1.12	1.13	0.89	0.76	0.81	0.62	1.37	1.52	1.15	0.84	0.54	1.20	1.13	1.30	1.18	0.97	0.85	1.23	1.55	1.01	1.00	0.82	0.90	1.02	1.18	0.96	0.81	1.00	0.64	1.19	1.21	1.61	1.38	1.22	0.70	0.93
N6,N6-dimethyllysine	met618	Amino Acid	Lysine Metabolism	100020417	1.15	1.90	0.97	0.85	0.84	0.84	0.76	1.09	1.49	1.09	0.80	1.00	0.99	1.10	1.34	1.01	0.89	0.95	1.00	0.99	1.05	1.01	1.19	1.11	1.06	0.96	1.11	1.16	1.05	0.94	0.95	1.48	0.98	1.26	1.10	0.99	1.15	0.98	0.90	4.53	1.22	1.09	0.97	0.84	0.75
N6,N6,N6-trimethyllysine	met619	Amino Acid	Lysine Metabolism	189	0.99	2.02	1.12	1.14	0.98	0.66	0.93	1.62	1.85	1.17	0.74	1.62	1.06	0.94	1.31	1.36	0.70	0.80	1.17	0.73	1.50	0.92	1.51	1.49	1.01	1.28	0.89	1.81	1.73	0.81	0.81	1.35	0.78	1.07	1.03	1.02	0.82	0.86	0.61	2.62	1.08	0.90	0.69	0.82	0.66
nervonoylcarnitine (C24:1)*	met620	Lipid	Fatty Acid Metabolism (Acyl Carnitine, Monounsaturated)	100015846	0.78	0.44	3.19	0.89	0.50	1.79	2.80	0.70	2.03	0.98	0.81	1.40	2.23	1.37	1.79	0.84	0.87	0.97	2.25	1.01	0.75	1.59	1.61	1.70	1.37	1.67	1.39	0.42	1.09	2.06	2.58	2.17	0.70	1.42	1.18	0.99	1.56	2.01	0.57	0.45	0.53	0.83	1.46	0.63	0.59
nicotinamide	met621	Cofactors and Vitamins	Nicotinate and Nicotinamide Metabolism	432	1.03	1.24	1.05	1.05	1.02	0.99	0.99	1.01	1.14	0.96	0.98	0.92	0.95	1.00	1.17	1.04	1.04	1.09	0.93	1.05	1.01	1.10	1.01	1.02	0.98	1.00	1.00	1.12	0.96	0.88	0.96	0.89	1.13	1.02	1.07	1.09	0.94	0.92	0.92	1.02	1.01	0.84	0.96	1.03	0.98
nicotinamide adenine dinucleotide (NAD+)	met622	Cofactors and Vitamins	Nicotinate and Nicotinamide Metabolism	1310	0.75	0.86	0.65	1.22	1.52	0.99	1.06	1.41	0.90	1.29	1.40	1.21	0.87	1.05	1.12	1.19	1.01	0.86	0.86	1.03	1.28	1.29	1.21	1.06	1.14	1.30	1.32	1.46	1.13	0.81	1.01	0.86	1.35	1.16	1.47	0.98	0.47	0.37	0.43	0.70	0.98	0.39	0.74	0.62	0.67
nicotinamide adenine dinucleotide reduced (NADH)	met623	Cofactors and Vitamins	Nicotinate and Nicotinamide Metabolism	428	0.43	0.42	0.66	0.68	1.27	1.32	1.02	0.54	0.42	0.42	0.96	0.84	1.39	1.00	0.44	0.72	0.98	0.82	0.78	1.00	0.61	0.82	0.63	0.65	1.14	0.73	0.74	0.45	0.71	0.42	0.84	1.45	1.59	0.81	1.00	0.79	1.96	1.90	3.17	1.17	1.66	1.90	1.14	2.36	2.08
nicotinamide N-oxide	met624	Cofactors and Vitamins	Nicotinate and Nicotinamide Metabolism	100002763	0.68	1.02	1.09	0.73	0.83	0.95	1.51	0.86	0.59	0.75	0.69	0.64	0.93	0.60	1.71	0.56	0.91	1.29	2.11	1.34	1.25	1.37	0.77	0.84	0.63	1.35	0.71	0.70	0.81	1.19	1.05	1.00	1.06	1.24	1.33	1.76	0.82	1.98	1.02	1.87	0.83	0.40	1.09	1.37	1.25
nicotinamide ribonucleotide (NMN)	met625	Cofactors and Vitamins	Nicotinate and Nicotinamide Metabolism	1312	2.08	2.63	1.25	0.91	1.09	0.67	1.11	1.21	1.49	0.65	0.74	1.01	1.84	2.32	1.40	0.88	1.02	0.86	1.06	1.78	1.07	0.99	1.14	1.74	1.11	0.87	1.14	1.30	0.79	0.85	1.29	1.40	1.13	1.06	1.12	1.31	0.49	0.54	0.23	0.45	0.44	0.53	1.14	0.57	0.34
nicotinamide riboside	met626	Cofactors and Vitamins	Nicotinate and Nicotinamide Metabolism	100001310	1.63	2.36	1.29	0.98	1.00	0.81	1.12	1.01	1.93	0.80	0.76	0.91	1.14	2.06	1.83	0.71	0.83	0.85	0.91	2.00	1.21	1.16	1.30	1.74	0.89	1.09	1.00	1.55	1.03	0.89	1.29	1.44	1.43	1.32	1.46	1.43	0.60	0.63	0.41	4.21	0.60	0.63	0.93	0.68	0.47
nicotinate	met627	Cofactors and Vitamins	Nicotinate and Nicotinamide Metabolism	567	1.12	1.62	1.00	0.90	0.69	0.92	0.76	0.32	1.30	1.39	1.05	0.49	1.13	0.80	1.52	0.76	1.11	0.93	0.84	1.42	1.34	1.36	1.18	1.22	1.00	0.96	0.88	1.01	1.18	1.01	1.65	1.55	1.66	0.97	1.37	1.67	0.64	0.16	0.39	0.61	1.13	0.82	0.58	0.07	0.30
nisinate (24:6n3)	met628	Lipid	Long Chain Polyunsaturated Fatty Acid (n3 and n6)	100015785	0.91	1.54	2.03	0.46	0.30	0.63	1.01	0.51	1.63	0.44	0.66	0.61	1.02	2.04	1.51	0.54	0.59	0.95	0.79	1.19	0.57	0.57	0.56	1.32	1.14	0.79	0.51	1.53	0.75	1.80	0.62	3.71	0.62	0.77	0.68	0.55	0.99	2.78	1.12	3.71	0.85	0.87	1.28	1.83	1.38
nonadecanoate (19:0)	met629	Lipid	Long Chain Saturated Fatty Acid	892	0.87	1.43	1.17	0.90	0.75	0.81	0.92	0.56	1.53	0.92	0.87	0.96	1.15	1.01	1.23	0.92	1.03	1.04	0.93	0.81	0.75	0.93	0.86	1.51	0.97	0.71	0.63	1.72	1.00	1.59	0.56	1.60	0.75	0.91	0.90	0.51	1.06	1.80	1.15	2.11	0.86	1.04	1.37	1.01	1.02
nonanoylcarnitine (C9)	met630	Lipid	Fatty Acid Metabolism (Acyl Carnitine, Medium Chain)	100006620	3.69	0.31	0.39	1.01	1.60	0.89	0.85	1.59	0.61	1.16	1.31	1.09	0.56	0.62	0.30	1.95	0.14	0.15	1.36	0.22	1.11	1.25	1.78	0.80	1.28	1.77	1.17	2.72	0.86	1.32	1.17	1.14	0.29	0.63	0.71	0.99	0.90	1.30	0.62	1.81	1.38	0.56	2.44	1.07	0.68
O-methyltyrosine	met631	Amino Acid	Tyrosine Metabolism	100002078	0.64	1.04	0.91	0.99	0.83	0.93	0.74	0.77	0.88	1.08	0.93	0.82	0.71	0.67	1.03	1.00	0.66	0.65	0.92	1.26	1.08	1.29	1.08	0.96	0.87	1.07	1.00	1.03	0.93	1.04	0.90	1.00	1.17	1.15	1.14	0.95	1.02	0.87	1.10	1.21	1.19	0.96	0.99	1.02	1.20
O-sulfo-tyrosine	met632	Xenobiotics	Chemical	100005384	0.94	0.78	0.88	0.76	0.93	0.84	0.72	0.76	1.02	0.85	0.91	1.11	1.08	0.85	0.90	0.83	0.88	0.84	1.11	1.14	0.86	1.03	1.03	1.10	0.95	0.92	1.02	0.90	0.97	0.93	0.95	1.06	1.07	0.92	1.23	0.99	1.05	1.02	0.97	2.37	1.24	0.91	1.08	1.04	1.01
octadecenedioate (C18:1-DC)	met633	Lipid	Fatty Acid, Dicarboxylate	100019978	1.21	0.97	1.03	0.95	0.90	1.04	0.93	1.30	1.01	0.76	0.94	0.96	1.18	1.19	1.37	2.01	0.74	0.78	1.99	0.92	1.61	0.80	1.24	1.30	1.03	0.97	0.94	1.23	0.94	1.75	0.97	2.31	0.46	1.06	1.16	2.03	0.79	0.64	1.06	3.01	0.58	0.53	1.34	1.51	0.87
octanoylcarnitine (C8)	met634	Lipid	Fatty Acid Metabolism (Acyl Carnitine, Medium Chain)	100001247	1.31	0.59	0.76	0.86	1.29	1.03	0.96	0.38	0.53	1.52	1.88	0.73	0.52	0.55	0.20	1.86	0.20	0.56	2.35	0.31	0.63	0.99	1.14	0.66	0.67	0.96	1.58	1.91	1.30	1.19	2.12	1.03	0.50	0.80	0.48	0.73	1.92	1.40	0.54	1.14	1.73	0.69	2.84	0.41	0.66
oleate/vaccenate (18:1)	met635	Lipid	Long Chain Monounsaturated Fatty Acid	100008930	1.33	1.38	1.65	0.92	0.49	0.73	1.12	0.74	1.38	0.66	0.71	0.76	1.89	1.09	1.22	0.72	0.91	1.26	0.99	0.99	0.86	0.74	0.62	1.09	1.45	0.44	0.79	1.24	0.78	1.73	0.83	1.58	0.72	1.10	0.64	1.08	1.01	1.53	1.22	2.13	0.60	0.74	0.60	1.25	1.30
oleoyl CoA	met636	Lipid	Fatty Acid Metabolism	443	0.57	0.82	1.36	0.53	0.91	0.91	1.23	2.68	0.95	0.77	1.23	0.82	0.66	0.91	1.69	0.52	1.24	1.01	1.12	0.82	1.50	0.83	0.72	0.55	1.02	1.53	0.96	0.80	1.01	0.79	1.11	0.73	0.54	0.90	1.05	1.24	0.84	1.03	1.08	2.18	1.45	0.41	0.86	1.57	1.44
oleoyl ethanolamide	met637	Lipid	Endocannabinoid	1137	1.01	1.19	1.71	0.79	0.75	0.69	0.90	0.80	1.64	0.99	0.87	1.18	1.27	0.88	1.43	0.91	0.79	0.91	1.17	0.94	1.07	0.55	0.73	0.68	1.35	0.60	0.89	1.28	1.39	0.78	0.82	1.45	0.60	1.15	0.68	0.88	0.90	1.81	1.50	2.33	1.55	0.85	0.76	1.64	1.52
oleoyl-arachidonoyl-glycerol (18:1/20:4) [1]*	met638	Lipid	Diacylglycerol	100010936	0.66	1.05	1.07	0.82	0.58	0.88	1.24	0.75	1.71	0.85	0.89	0.66	0.69	1.39	0.96	0.63	0.82	0.97	0.81	1.02	0.91	0.69	0.70	1.01	1.32	1.26	0.89	0.87	0.99	1.14	0.75	1.34	1.10	0.92	0.78	0.98	1.42	1.87	1.65	2.03	1.23	1.15	1.12	1.52	1.49
oleoyl-arachidonoyl-glycerol (18:1/20:4) [2]*	met639	Lipid	Diacylglycerol	100010937	0.65	0.91	0.88	0.97	0.72	1.00	0.89	0.75	0.91	0.96	0.98	0.88	0.62	1.08	0.85	1.00	0.87	0.91	0.91	0.88	1.13	1.15	1.04	1.15	1.14	1.05	0.97	1.14	1.04	1.46	0.93	1.35	1.13	1.02	1.00	1.13	0.97	1.11	1.28	1.55	1.21	0.87	0.86	0.98	1.22
oleoyl-linoleoyl-glycerol (18:1/18:2) [1]	met640	Lipid	Diacylglycerol	100002989	1.02	1.92	1.69	0.62	0.36	0.57	1.47	1.15	1.60	0.52	0.61	0.36	0.78	1.53	1.67	0.54	0.66	0.85	0.73	1.11	0.55	0.23	0.35	1.01	0.95	1.12	0.68	0.69	0.60	1.09	0.68	1.73	0.62	0.44	0.46	0.35	1.29	2.60	1.19	3.98	0.99	0.95	1.15	1.52	1.32
oleoyl-linoleoyl-glycerol (18:1/18:2) [2]	met641	Lipid	Diacylglycerol	100002990	1.06	1.80	1.47	0.68	0.48	0.65	1.29	1.46	1.51	0.67	0.67	0.69	0.85	1.39	1.66	0.68	0.71	0.91	0.86	1.08	0.66	0.55	0.61	1.13	1.05	1.14	0.75	0.94	0.73	1.50	0.80	1.48	0.58	0.58	0.61	0.83	1.25	1.92	1.03	3.07	1.07	0.85	0.90	1.13	1.13
oleoyl-oleoyl-glycerol (18:1/18:1) [1]*	met642	Lipid	Diacylglycerol	100010918	1.07	1.07	1.88	0.53	0.12	0.49	1.86	1.28	0.92	0.13	0.76	0.12	1.78	1.43	0.93	0.35	0.77	1.00	0.31	1.15	0.71	0.24	0.34	0.69	1.56	0.89	1.08	0.73	0.59	1.21	0.85	2.24	0.57	0.54	0.51	1.21	1.65	2.22	1.90	4.76	0.93	0.60	0.71	2.09	2.36
oleoyl-oleoyl-glycerol (18:1/18:1) [2]*	met643	Lipid	Diacylglycerol	100010919	1.24	0.80	1.63	0.65	0.40	0.63	1.63	1.46	0.95	0.48	0.89	0.65	1.55	1.40	0.98	0.50	0.86	1.07	1.02	1.17	0.96	0.50	0.44	0.74	1.54	0.81	1.07	0.84	0.70	1.51	0.94	1.63	0.52	0.65	0.54	1.54	1.43	1.65	1.48	3.35	0.84	0.62	0.48	1.76	1.76
oleoylcarnitine (C18:1)	met644	Lipid	Fatty Acid Metabolism (Acyl Carnitine, Monounsaturated)	100001501	0.60	0.98	1.03	0.48	0.57	0.75	2.27	1.33	0.86	0.64	1.00	0.67	0.93	1.89	1.33	0.59	1.00	1.20	0.91	0.83	1.09	0.66	0.59	0.81	1.05	1.49	0.78	0.73	0.67	0.81	0.80	1.30	0.62	0.64	0.59	0.94	1.43	2.69	1.58	5.61	2.09	0.53	3.38	1.97	1.18
oleoylcholine	met645	Lipid	Fatty Acid Metabolism (Acyl Choline)	100009331	1.85	11.67	6.60	0.66	0.50	0.59	1.86	12.25	18.74	1.21	0.50	1.29	1.75	2.22	3.95	0.43	0.40	0.48	0.48	0.97	0.40	0.76	0.63	3.00	1.23	0.49	0.66	1.03	0.71	1.25	0.79	0.53	0.40	0.82	0.55	1.08	0.75	0.74	2.30	18.10	1.52	0.96	0.96	0.87	0.67
ophthalmate	met646	Amino Acid	Glutathione Metabolism	100001311	0.25	1.69	0.81	0.99	1.01	1.09	1.01	0.79	0.71	0.96	0.90	0.77	0.52	1.67	0.61	1.03	1.06	1.47	0.85	0.31	0.72	1.16	0.65	0.70	0.57	0.99	0.63	0.71	0.59	0.81	0.41	1.77	1.76	1.10	1.02	0.47	1.75	1.52	1.81	1.17	3.12	2.44	2.77	0.96	0.91
ornithine	met647	Amino Acid	Urea cycle; Arginine and Proline Metabolism	444	0.58	0.75	0.62	1.58	1.38	1.32	0.85	0.32	0.68	1.46	1.55	1.54	0.99	0.62	0.64	1.99	1.77	1.35	1.28	0.79	1.01	1.19	1.09	0.99	0.76	0.88	1.16	0.71	0.89	0.76	0.65	0.91	1.58	1.13	1.06	0.86	0.78	0.67	1.20	1.53	1.48	1.32	0.64	0.67	1.18
orotate	met648	Nucleotide	Pyrimidine Metabolism, Orotate containing	445	0.19	0.26	0.27	1.74	1.92	1.72	0.49	0.24	0.29	2.06	1.94	1.38	0.40	0.34	0.33	2.68	2.27	1.86	0.87	0.39	1.23	1.80	1.19	0.67	1.30	0.84	0.67	0.53	0.74	0.84	0.34	0.99	1.27	1.01	0.76	0.43	1.25	1.21	3.08	0.54	1.62	2.40	1.10	0.64	1.45
orotidine	met649	Nucleotide	Pyrimidine Metabolism, Orotate containing	100001416	0.59	0.93	0.96	0.91	0.94	1.37	0.84	0.81	0.91	0.97	1.02	0.98	1.01	1.11	0.86	1.16	1.19	1.06	0.68	0.90	1.19	1.06	1.02	0.94	0.98	0.83	0.74	1.04	1.11	0.69	0.90	1.62	0.89	1.26	0.90	0.96	1.46	1.24	1.21	1.54	0.90	1.13	1.84	1.43	1.19
oxalate (ethanedioate)	met650	Cofactors and Vitamins	Ascorbate and Aldarate Metabolism	100000841	1.03	1.41	1.19	0.88	0.93	0.79	0.95	1.31	0.97	0.81	0.71	1.02	1.03	0.74	1.03	1.07	0.75	0.99	1.35	0.87	1.37	0.85	1.33	1.01	1.01	1.03	0.86	1.10	1.04	1.01	0.99	1.01	0.69	1.07	0.81	1.00	1.14	0.95	0.86	1.17	0.85	0.77	0.86	0.93	1.05
oxindolylalanine	met651	Amino Acid	Tryptophan Metabolism	100022120	0.75	1.79	1.01	1.15	1.03	0.83	0.61	1.26	1.11	1.44	0.78	0.99	0.81	0.71	1.15	1.27	0.46	0.48	1.26	0.91	1.49	1.14	2.25	1.87	0.87	1.10	0.69	1.32	1.47	1.08	0.85	1.21	0.74	1.22	1.01	1.24	0.91	0.67	0.74	1.80	0.97	0.92	0.79	0.68	0.66
p-cresol sulfate	met652	Xenobiotics	Benzoate Metabolism	100001315	0.99	0.57	0.41	4.17	1.02	1.01	2.30	0.81	3.49	9.92	0.66	0.90	0.43	0.96	9.46	1.28	1.14	0.90	1.06	0.85	0.71	7.69	1.15	0.58	1.19	0.70	0.86	0.43	0.65	0.49	0.77	1.09	3.77	4.41	1.33	0.85	1.30	7.48	11.64	3.70	1.15	4.54	0.48	5.94	2.07
palmitate (16:0)	met653	Lipid	Long Chain Saturated Fatty Acid	424	1.21	1.48	1.36	1.08	0.77	0.95	1.09	0.71	1.34	0.83	0.88	0.99	1.59	1.01	1.25	0.95	1.06	1.42	1.04	0.86	0.90	0.86	0.83	1.05	1.34	0.60	0.85	1.19	0.86	1.64	0.80	1.29	0.84	1.23	0.75	0.88	0.96	1.38	1.16	1.67	0.80	0.88	0.78	1.03	1.18
palmitoleate (16:1n7)	met654	Lipid	Long Chain Monounsaturated Fatty Acid	452	1.50	1.41	1.97	0.86	0.39	0.70	1.01	0.71	1.66	0.61	0.68	0.73	2.47	1.28	1.24	0.69	0.99	1.52	0.98	0.97	0.71	0.72	0.58	1.44	2.01	0.36	0.86	1.55	0.88	2.40	0.83	1.77	0.69	1.20	0.60	1.08	1.03	1.81	1.05	2.09	0.62	0.78	0.62	1.02	1.06
palmitoleoyl-linoleoyl-glycerol (16:1/18:2) [1]*	met655	Lipid	Diacylglycerol	100010930	0.99	1.39	1.37	0.30	0.28	0.72	1.19	1.34	1.56	0.23	0.30	0.46	0.95	2.23	1.69	0.51	0.37	1.01	0.75	0.80	0.42	0.22	0.60	1.48	1.05	1.27	0.86	1.16	0.90	1.35	0.80	1.88	0.65	0.48	0.69	0.58	1.56	2.84	0.23	3.52	0.88	0.66	1.56	1.23	1.50
palmitoleoylcarnitine (C16:1)*	met656	Lipid	Fatty Acid Metabolism (Acyl Carnitine, Monounsaturated)	100009406	0.55	0.70	0.94	0.39	0.58	0.84	2.12	1.31	0.85	0.50	1.00	0.62	0.86	1.78	1.08	0.50	1.05	1.22	0.91	0.58	1.00	0.65	0.54	0.83	1.04	1.45	0.70	0.67	0.68	0.84	0.80	1.23	0.49	0.62	0.52	0.93	1.47	2.88	1.59	6.91	2.25	0.52	4.49	1.81	1.03
palmitoloelycholine	met657	Lipid	Fatty Acid Metabolism (Acyl Choline)	100009334	2.35	16.95	9.72	0.52	0.35	0.40	2.34	6.89	33.63	0.79	0.33	1.32	2.22	3.20	6.48	0.35	0.33	0.37	0.56	1.04	0.33	0.80	0.77	4.71	1.32	0.33	0.57	1.08	0.94	1.54	0.94	0.47	0.33	0.85	0.81	1.20	0.68	0.64	1.54	16.18	0.96	0.81	1.71	0.77	0.66
palmitoyl dihydrosphingomyelin (d18:0/16:0)*	met658	Lipid	Dihydrosphingomyelins	100008954	0.95	1.12	0.96	0.94	0.92	1.02	0.89	1.09	1.10	1.06	0.97	1.05	1.00	0.86	1.04	1.00	1.06	0.94	0.78	1.10	0.94	0.95	0.81	0.94	0.79	0.97	0.78	1.03	0.97	0.88	0.81	0.90	1.07	1.06	0.99	0.76	0.97	0.97	0.99	1.60	1.19	1.34	1.64	1.12	1.05
palmitoyl ethanolamide	met659	Lipid	Endocannabinoid	1489	0.99	1.25	1.41	0.90	0.90	0.93	0.73	0.77	1.33	1.15	0.86	0.89	1.12	0.82	1.39	1.09	0.84	1.14	1.30	0.79	0.97	0.61	0.98	0.59	1.59	0.69	0.67	1.12	1.09	0.82	0.89	1.53	0.67	1.18	0.89	0.93	0.98	1.52	1.34	1.90	1.15	0.55	1.01	1.42	1.68
palmitoyl sphingomyelin (d18:1/16:0)	met660	Lipid	Sphingomyelins	100002107	0.90	1.22	0.68	0.97	0.89	0.91	0.88	0.99	0.87	0.94	0.75	0.85	0.78	1.00	1.04	0.94	0.80	0.76	0.86	0.99	1.07	0.99	0.98	1.11	0.97	1.02	0.87	1.22	0.94	1.17	1.02	1.36	0.99	0.90	0.97	1.04	1.07	1.12	1.00	1.97	1.30	1.25	1.89	1.14	1.10
palmitoyl-arachidonoyl-glycerol (16:0/20:4) [1]*	met661	Lipid	Diacylglycerol	100010924	0.68	0.80	0.59	1.01	1.18	1.61	0.89	0.50	0.80	0.97	1.05	1.00	0.72	1.32	0.62	1.38	1.22	0.97	0.94	0.68	1.20	1.18	1.31	1.27	1.12	1.09	1.24	0.99	1.20	1.06	1.00	1.39	1.40	1.18	1.09	1.02	0.78	0.79	1.23	0.91	0.79	1.05	1.13	0.88	1.09
palmitoyl-arachidonoyl-glycerol (16:0/20:4) [2]*	met662	Lipid	Diacylglycerol	100010925	0.80	0.88	0.56	1.26	1.31	1.42	0.68	0.60	0.77	1.36	1.25	1.27	0.60	1.09	0.77	1.64	1.17	0.94	1.01	0.72	1.43	1.69	1.78	1.30	1.03	1.00	1.12	1.12	1.17	1.23	1.11	1.36	1.64	1.29	1.31	1.19	0.71	0.63	1.00	0.89	0.84	0.85	0.97	0.72	1.00
palmitoyl-dihomo-linolenoyl-glycerol (16:0/20:3n3 or 6) [2]*	met663	Lipid	Diacylglycerol	100010915	0.93	0.72	0.65	0.91	1.04	1.27	0.99	0.72	0.69	1.08	1.22	1.29	0.66	1.02	0.72	1.26	1.14	1.00	1.00	0.90	1.23	1.56	1.51	1.01	1.25	0.97	1.32	1.21	1.22	1.30	1.00	1.14	1.34	1.43	1.28	1.30	0.71	0.73	1.03	1.05	0.73	0.60	0.79	0.75	1.04
palmitoyl-docosahexaenoyl-glycerol (16:0/22:6) [1]*	met664	Lipid	Diacylglycerol	100015618	0.61	0.99	0.53	0.68	0.62	0.95	0.89	0.35	0.68	0.63	0.89	0.72	0.65	1.37	0.72	0.86	0.68	0.66	1.06	0.86	1.11	1.36	1.28	1.02	0.92	1.20	0.97	1.17	1.17	1.09	0.96	2.76	1.30	1.42	1.05	1.39	0.91	1.41	1.02	1.84	0.73	0.93	1.40	1.14	1.73
palmitoyl-docosahexaenoyl-glycerol (16:0/22:6) [2]*	met665	Lipid	Diacylglycerol	100015619	0.68	0.79	0.54	0.83	0.78	1.04	0.71	0.48	0.53	0.87	1.01	0.95	0.67	1.27	0.66	1.13	0.76	0.63	1.21	0.92	1.25	2.06	1.63	1.14	1.03	1.19	1.08	1.61	1.37	1.36	1.10	2.20	1.34	1.51	1.21	1.56	0.83	0.97	0.88	1.32	0.74	0.74	0.99	0.91	1.48
palmitoyl-linoleoyl-glycerol (16:0/18:2) [1]*	met666	Lipid	Diacylglycerol	100009052	0.60	1.10	1.20	0.64	0.72	1.29	1.27	0.60	0.88	0.74	1.03	0.71	0.60	1.26	0.98	0.68	1.02	1.27	0.92	0.80	0.87	0.82	0.96	0.97	0.63	1.21	1.08	0.81	0.60	0.60	0.89	1.18	1.14	0.95	0.78	0.60	0.60	1.89	1.46	2.41	0.86	0.79	1.34	1.38	1.74
palmitoyl-linoleoyl-glycerol (16:0/18:2) [2]*	met667	Lipid	Diacylglycerol	100009055	0.81	1.07	0.70	0.88	0.91	1.18	0.87	0.76	0.92	0.99	1.00	1.04	0.69	1.06	0.95	1.05	0.99	1.18	0.91	0.66	0.93	1.24	1.03	0.87	1.04	0.99	1.03	1.04	0.89	1.17	1.02	1.05	1.17	1.06	0.89	1.00	1.02	1.14	1.09	1.56	0.78	0.73	0.87	0.80	1.26
palmitoyl-oleoyl-glycerol (16:0/18:1) [1]*	met668	Lipid	Diacylglycerol	100010916	0.95	0.65	1.08	0.81	0.58	1.19	1.44	0.91	0.60	0.53	1.47	0.79	1.49	1.14	0.99	0.67	1.33	1.55	0.89	0.91	1.11	0.66	0.60	0.61	1.59	0.96	1.48	0.76	0.63	1.01	0.88	1.71	1.21	0.96	0.42	1.36	1.26	1.33	2.08	2.52	0.57	0.76	0.75	1.44	2.47
palmitoyl-oleoyl-glycerol (16:0/18:1) [2]*	met669	Lipid	Diacylglycerol	100010917	0.82	0.55	0.71	1.03	1.00	1.51	1.02	0.74	0.53	0.90	1.53	1.14	1.21	0.94	0.58	0.93	1.54	1.64	1.17	0.62	1.16	1.21	0.89	0.60	1.35	0.89	1.46	0.97	0.99	1.23	0.96	1.18	1.21	1.35	0.88	1.34	1.00	1.00	1.68	1.65	0.66	0.58	0.54	1.01	1.77
palmitoylcarnitine (C16)	met670	Lipid	Fatty Acid Metabolism (Acyl Carnitine, Long Chain Saturated)	100000776	0.57	1.21	0.87	0.51	0.85	0.96	2.09	1.39	1.10	0.71	1.11	0.79	0.75	1.63	1.42	0.68	0.98	1.16	0.84	0.52	1.03	0.72	0.76	0.91	0.84	1.52	0.75	0.77	0.74	0.85	0.72	1.27	0.59	0.73	0.60	0.69	1.31	2.79	1.49	5.98	2.57	0.78	5.04	1.60	1.02
palmitoylcholine	met671	Lipid	Fatty Acid Metabolism (Acyl Choline)	100009233	1.41	4.05	2.10	1.19	0.81	0.85	1.15	2.69	5.84	1.19	1.02	1.28	1.41	1.00	1.53	0.88	0.70	0.68	0.84	0.90	0.77	0.86	0.78	1.08	0.85	0.62	1.77	0.60	0.83	0.74	0.84	0.49	0.61	1.15	0.85	0.81	0.74	0.56	1.33	5.36	1.30	0.71	0.63	1.04	1.24
pantetheine	met672	Cofactors and Vitamins	Pantothenate and CoA Metabolism	100001495	0.52	0.84	1.34	0.65	0.74	1.08	1.47	0.77	1.16	0.98	1.19	0.83	0.79	1.61	1.46	0.45	0.89	1.23	1.09	1.32	0.88	0.87	0.84	1.02	1.04	1.16	1.15	0.66	0.78	0.89	1.02	1.13	0.94	1.13	1.50	0.66	1.39	1.17	1.15	0.79	0.88	0.80	1.05	0.95	0.92
pantothenate	met673	Cofactors and Vitamins	Pantothenate and CoA Metabolism	1024	1.07	1.70	1.25	1.16	0.91	1.20	0.88	0.74	0.97	1.13	1.14	1.00	1.09	1.47	1.31	1.13	1.40	1.30	1.17	0.97	0.85	1.09	1.06	1.16	0.86	0.78	0.83	0.80	0.69	0.75	0.85	1.06	1.51	1.28	1.18	1.00	0.87	0.79	1.01	1.55	0.82	0.99	0.96	0.61	0.87
pentadecanoate (15:0)	met674	Lipid	Long Chain Saturated Fatty Acid	980	1.14	1.38	1.29	0.91	0.70	0.88	1.04	0.69	1.27	0.82	0.82	0.90	1.34	1.01	1.27	1.00	0.97	1.31	1.00	0.96	0.79	0.83	0.92	1.31	1.33	0.69	0.72	1.24	0.85	1.77	0.78	1.41	0.69	0.99	0.74	0.66	0.97	1.56	1.04	1.36	0.88	1.05	1.07	1.55	1.00
pentadecanoylcarnitine (C15)*	met675	Lipid	Fatty Acid Metabolism (Acyl Carnitine, Long Chain Saturated)	100015842	0.72	0.99	0.87	0.85	0.46	0.38	1.87	1.19	1.64	0.47	0.38	1.54	0.85	1.36	1.15	1.45	0.67	0.67	0.51	0.65	0.75	0.38	0.62	2.15	0.96	1.12	0.68	0.77	1.05	0.68	1.01	1.59	0.57	0.89	0.93	0.75	1.01	2.06	1.13	7.58	2.13	0.78	7.23	1.49	1.11
pentose acid*	met676	Partially Characterized Molecules	Partially Characterized Molecules	100021467	0.87	0.13	0.08	1.00	1.24	1.00	0.83	0.08	0.08	1.08	0.90	1.42	1.17	0.38	0.06	1.42	1.27	1.29	1.17	1.50	1.35	1.40	1.48	0.82	1.14	0.95	1.36	1.04	1.00	0.92	1.06	1.01	1.34	1.39	1.08	1.31	0.91	0.61	1.08	0.56	1.08	0.49	0.73	0.85	0.78
perfluorooctanesulfonate (PFOS)	met677	Xenobiotics	Chemical	100010955	0.71	1.54	1.11	1.29	0.83	1.00	1.09	0.90	1.98	1.03	1.00	0.94	1.01	0.90	1.62	0.97	0.96	0.94	2.12	3.59	2.44	3.16	1.18	2.11	1.41	2.67	1.61	2.98	2.52	1.07	1.16	1.49	2.66	2.90	3.20	1.73	0.08	0.05	0.07	0.13	0.13	0.05	0.06	0.09	0.07
phenethylamine	met678	Amino Acid	Phenylalanine Metabolism	1207	1.05	1.14	0.44	0.89	1.49	0.91	1.24	0.60	0.44	1.01	0.69	1.20	1.00	0.52	0.69	1.32	0.72	0.53	1.00	1.20	1.02	0.93	1.36	0.63	0.70	1.05	1.31	1.19	1.00	1.04	1.33	0.86	0.82	1.03	1.80	1.63	1.13	0.44	0.83	1.22	0.87	0.64	0.56	0.49	0.92
phenol sulfate	met679	Amino Acid	Tyrosine Metabolism	100001510	1.02	0.73	0.49	0.98	0.90	1.05	0.66	2.81	1.24	1.20	0.61	1.30	0.74	1.36	1.36	1.75	0.83	1.00	1.85	1.64	1.15	1.66	0.47	1.42	0.95	1.42	1.11	0.80	0.74	1.00	1.39	1.14	0.89	1.07	2.07	1.48	0.88	0.82	0.58	0.78	1.22	0.81	0.70	1.10	0.81
phenylacetylglycine	met680	Peptide	Acetylated Peptides	100001275	1.55	3.21	3.15	1.15	0.92	1.13	1.72	1.01	2.94	1.87	1.03	0.70	1.90	1.08	3.52	0.66	1.05	1.00	1.03	1.10	0.77	1.14	0.74	1.09	1.04	0.84	0.77	0.59	0.75	0.55	0.80	0.94	0.94	0.95	1.00	0.97	1.01	2.96	1.67	0.43	0.64	0.99	0.66	3.19	1.02
phenylacetyltaurine	met681	Peptide	Acetylated Peptides	100008932	1.36	1.42	1.88	2.41	1.70	2.01	0.83	0.57	3.73	3.97	2.44	1.25	1.18	0.42	3.06	1.83	1.95	1.51	1.32	0.50	0.88	1.75	1.31	0.94	1.36	0.90	1.18	1.46	0.76	0.74	0.50	0.55	1.45	1.30	1.23	0.90	0.70	0.70	1.93	0.57	0.53	1.44	0.54	0.28	0.78
phenylalanine	met682	Amino Acid	Phenylalanine Metabolism	460	0.97	1.22	0.94	1.13	0.91	1.03	0.92	0.65	1.01	1.18	0.95	1.01	0.96	0.90	0.97	1.12	0.80	0.75	1.00	1.26	0.95	1.14	1.13	1.20	0.91	0.86	1.04	1.03	0.96	1.07	0.92	1.12	1.10	1.17	1.11	1.11	1.00	0.88	1.07	1.27	1.11	1.11	0.93	0.85	0.93
phenyllactate (PLA)	met683	Amino Acid	Phenylalanine Metabolism	100000774	0.36	0.36	0.36	1.23	1.53	1.46	0.58	0.36	0.36	1.58	1.81	1.05	0.58	0.36	0.36	1.80	1.15	0.92	1.29	0.52	1.29	1.20	1.19	0.95	1.13	1.19	1.02	1.56	1.09	0.92	0.65	0.92	1.16	1.33	1.39	1.03	0.74	0.48	0.98	0.81	0.92	1.42	0.76	1.16	0.64
phosphate	met684	Energy	Oxidative Phosphorylation	461	1.05	1.01	1.08	1.08	0.97	0.98	0.89	0.88	1.05	0.97	0.92	0.94	0.98	1.03	1.01	1.02	0.96	0.97	0.96	1.06	0.99	1.04	1.00	1.08	0.91	0.88	1.01	1.02	0.89	1.00	1.01	1.08	1.06	1.04	1.01	1.11	0.94	0.97	0.94	1.05	0.95	0.99	1.15	1.04	1.05
phosphoenolpyruvate (PEP)	met685	Carbohydrate	Glycolysis, Gluconeogenesis, and Pyruvate Metabolism	463	0.64	1.06	0.98	1.12	1.17	0.79	0.63	1.92	0.87	1.49	1.08	1.13	0.45	0.79	1.68	1.48	1.00	0.74	1.04	0.80	1.77	1.19	1.28	0.90	0.67	1.63	1.08	1.73	1.17	0.99	1.00	0.85	0.80	1.15	1.08	0.85	0.41	0.41	0.58	1.03	1.21	0.39	1.11	0.78	0.93
phosphoethanolamine	met686	Lipid	Phospholipid Metabolism	1026	0.75	1.62	1.46	1.30	0.94	0.99	0.72	1.19	1.50	1.16	0.81	0.70	0.89	1.21	1.72	1.13	0.91	0.84	0.67	1.01	1.03	1.15	1.07	1.14	0.78	0.69	0.86	1.08	0.79	0.88	1.04	1.71	1.04	1.25	0.94	0.89	0.67	0.57	0.86	1.07	1.05	1.08	1.42	0.92	0.79
phosphopantetheine	met687	Cofactors and Vitamins	Pantothenate and CoA Metabolism	100000328	0.88	1.40	1.33	0.83	0.86	1.19	1.23	0.72	0.94	0.90	1.18	0.77	1.12	1.66	1.60	0.71	1.36	1.57	1.06	1.17	1.03	0.94	1.08	1.16	1.04	0.78	0.95	0.65	0.66	0.97	1.13	1.04	0.95	1.27	1.34	0.95	1.13	0.81	1.06	0.90	0.82	0.89	1.56	1.00	1.00
phytosphingosine	met688	Lipid	Sphingolipid Synthesis	469	0.84	0.47	0.65	1.25	1.42	1.07	0.79	0.74	0.57	1.08	1.41	0.99	1.08	0.82	0.52	1.21	1.18	1.07	0.78	0.98	0.72	0.98	0.86	1.27	0.99	0.76	0.83	1.27	0.98	1.04	0.74	1.05	0.91	1.04	0.96	0.99	0.86	0.64	1.11	1.27	1.29	1.72	1.03	0.70	1.01
picolinate	met689	Amino Acid	Tryptophan Metabolism	1022	0.45	0.76	0.38	0.91	0.87	1.12	0.83	0.33	0.33	1.04	1.11	0.61	0.73	0.54	0.50	1.93	1.64	1.13	1.82	0.76	1.43	1.33	0.91	0.76	1.26	0.70	0.74	0.63	0.71	1.51	0.64	0.72	1.50	1.40	1.16	1.17	1.00	1.49	0.83	3.05	2.24	2.09	0.41	1.09	0.95
pimeloylcarnitine/3-methyladipoylcarnitine (C7-DC)	met690	Lipid	Fatty Acid Metabolism (Acyl Carnitine, Dicarboxylate)	100009407	1.12	1.57	1.82	0.73	0.95	0.99	0.77	1.03	3.29	1.19	1.04	1.19	0.83	2.80	2.99	2.21	2.04	2.38	0.40	0.83	0.54	0.65	0.91	0.58	0.29	0.52	0.49	0.70	0.61	0.29	0.31	0.38	0.74	0.55	0.63	0.29	1.32	1.16	1.05	2.44	1.94	1.01	4.84	1.11	0.66
pipecolate	met691	Amino Acid	Lysine Metabolism	1025	0.53	0.39	0.79	1.35	1.03	1.12	0.83	0.48	0.83	1.30	1.56	0.79	0.99	0.92	0.78	1.40	1.57	1.50	0.84	0.70	1.09	1.13	1.40	1.15	1.11	0.75	1.09	1.07	0.73	0.96	0.93	1.04	1.23	0.92	1.14	1.17	0.92	0.91	1.35	1.03	1.21	0.96	1.40	0.88	1.14
pro-hydroxy-pro	met692	Amino Acid	Urea cycle; Arginine and Proline Metabolism	100001167	0.34	1.27	0.93	1.26	0.92	1.11	0.90	0.54	1.54	1.63	0.92	1.00	0.97	1.13	1.24	1.43	1.24	0.97	0.84	0.97	1.09	1.10	1.26	1.04	0.82	0.78	0.72	0.84	0.79	1.08	0.88	1.39	1.43	0.98	0.89	0.82	0.89	1.03	1.21	1.77	1.09	1.18	0.85	0.84	1.21
proline	met693	Amino Acid	Urea cycle; Arginine and Proline Metabolism	480	0.58	0.67	0.59	1.27	1.14	1.27	0.68	0.42	0.61	1.47	1.46	1.84	0.78	0.54	0.58	1.74	1.52	1.00	1.08	0.68	1.00	1.17	1.04	0.83	0.82	0.82	1.01	0.74	0.74	0.82	0.61	0.72	1.41	1.00	1.02	0.88	0.81	0.70	1.29	1.27	1.55	1.57	0.72	0.60	1.13
prolylglycine	met694	Peptide	Dipeptide	100003674	0.61	1.03	0.78	1.06	0.87	0.94	0.73	0.58	0.83	1.13	1.03	1.07	0.94	0.91	0.80	1.38	0.97	0.89	1.05	1.29	1.15	1.36	1.16	1.19	0.84	0.75	1.00	1.14	0.82	1.13	0.82	1.00	1.02	1.20	0.97	1.05	0.81	0.77	0.94	1.25	1.25	1.07	0.86	0.70	0.92
prolylproline	met695	Peptide	Dipeptide	100003678	0.80	1.20	0.94	1.30	0.76	0.81	0.92	0.53	1.12	1.14	0.90	0.98	0.82	0.81	0.92	1.47	1.12	0.90	0.92	1.59	1.34	1.22	1.17	1.18	0.87	0.66	1.20	1.27	0.86	1.18	0.75	0.99	1.32	1.42	1.14	1.14	1.01	0.89	1.10	3.01	1.27	1.62	0.69	0.66	0.72
propionylcarnitine (C3)	met696	Lipid	Fatty Acid Metabolism (also BCAA Metabolism)	100001162	0.58	0.35	0.30	1.09	1.82	1.43	0.93	0.57	0.35	1.55	1.65	1.41	0.62	1.14	0.47	1.90	1.21	1.09	1.03	0.56	0.95	1.33	0.95	0.91	0.75	2.16	0.97	1.29	0.77	1.32	0.57	0.86	0.85	0.54	0.78	0.58	0.97	1.39	1.35	3.18	2.69	1.00	3.76	0.97	1.00
propionylglycine	met697	Lipid	Fatty Acid Metabolism (also BCAA Metabolism)	100001150	1.32	1.00	0.51	1.04	1.47	1.15	0.94	0.81	0.88	1.27	1.19	1.26	1.03	0.99	0.84	1.19	1.54	1.30	0.79	1.08	1.00	1.25	1.63	1.74	0.76	1.02	1.08	0.65	0.99	1.37	0.70	0.56	0.95	1.13	1.45	0.82	0.72	0.50	1.17	1.01	1.10	1.04	0.51	0.74	0.94
protoporphyrin IX	met698	Cofactors and Vitamins	Hemoglobin and Porphyrin Metabolism	100000292	0.69	0.60	1.15	2.57	1.64	1.96	0.69	0.77	1.87	2.35	1.86	1.01	0.97	0.78	1.41	1.16	1.33	1.27	0.64	0.88	1.28	2.07	1.64	1.33	0.75	0.91	1.18	1.17	1.21	0.90	1.00	0.89	1.71	1.54	1.25	1.00	0.78	0.63	1.07	0.73	0.72	0.75	0.83	0.90	1.55
pseudouridine	met699	Nucleotide	Pyrimidine Metabolism, Uracil containing	821	1.02	1.46	1.39	0.79	0.87	0.96	0.90	1.14	1.37	0.89	0.86	0.98	1.18	1.00	1.32	0.89	0.93	0.96	0.86	1.20	1.06	1.09	1.15	0.98	1.05	0.88	0.78	0.87	1.07	0.88	0.95	1.12	1.03	1.38	1.20	1.21	0.80	1.07	0.92	3.63	1.04	0.85	0.89	1.10	0.82
pterin	met700	Cofactors and Vitamins	Pterin Metabolism	100004216	0.88	1.25	1.36	1.30	0.83	0.72	0.97	0.70	1.25	1.05	1.06	0.86	0.99	1.35	1.55	1.38	1.09	0.75	1.01	1.61	1.35	1.45	1.44	1.12	0.98	0.69	1.34	1.36	0.92	1.12	1.18	1.03	1.05	1.45	1.10	1.11	0.73	0.62	0.85	0.83	0.94	0.89	0.79	0.67	0.68
pyridoxal	met701	Cofactors and Vitamins	Vitamin B6 Metabolism	491	0.92	1.13	0.96	0.97	0.90	0.81	1.00	0.75	0.77	1.20	1.21	1.16	1.04	1.24	0.84	1.36	1.23	0.94	1.03	1.22	0.84	1.23	1.31	1.11	0.97	1.08	1.18	1.11	0.68	0.73	0.63	1.10	1.38	1.12	1.22	0.75	0.73	0.92	0.83	1.17	0.74	1.10	1.00	1.01	0.71
pyridoxal phosphate	met702	Cofactors and Vitamins	Vitamin B6 Metabolism	492	0.82	0.93	0.90	1.12	1.02	1.16	0.85	0.71	0.98	1.02	1.30	0.79	0.96	1.25	1.09	0.88	1.42	1.06	0.88	0.95	1.14	1.14	0.93	0.89	0.92	0.82	1.09	0.96	0.77	0.73	0.91	1.15	1.27	1.24	1.04	0.91	0.80	0.87	1.10	1.18	0.82	0.91	1.58	1.28	1.33
pyridoxamine	met703	Cofactors and Vitamins	Vitamin B6 Metabolism	568	0.69	0.90	0.80	1.03	1.01	0.88	0.91	0.79	1.05	1.40	1.11	0.84	0.69	1.23	1.22	1.05	0.97	0.86	0.90	1.33	1.10	1.31	1.19	1.33	1.06	1.37	1.31	1.49	1.02	0.99	0.82	1.34	1.46	1.09	1.31	0.88	0.73	0.77	0.86	1.29	1.01	0.81	0.99	0.80	0.84
pyridoxamine phosphate	met704	Cofactors and Vitamins	Vitamin B6 Metabolism	493	0.89	1.79	1.32	1.40	0.92	0.69	0.96	0.95	1.40	1.19	1.16	0.93	0.96	1.67	1.34	1.53	1.22	0.72	1.00	1.32	1.55	1.36	1.49	1.28	1.23	0.97	1.36	2.20	1.03	1.21	1.05	0.98	0.92	1.28	0.94	0.97	0.57	0.55	0.76	0.99	1.00	0.97	0.93	0.65	0.81
pyridoxate	met705	Cofactors and Vitamins	Vitamin B6 Metabolism	100001121	1.39	0.95	0.64	1.48	1.94	1.25	0.55	0.84	0.68	2.03	1.09	1.98	0.72	1.30	0.65	2.51	1.12	0.92	1.42	1.02	0.94	1.76	1.83	1.42	0.95	1.09	1.23	1.52	0.98	1.24	0.77	1.14	0.91	1.29	1.19	1.33	0.57	1.44	0.56	1.54	0.90	0.79	0.60	0.68	0.58
pyruvate	met706	Carbohydrate	Glycolysis, Gluconeogenesis, and Pyruvate Metabolism	823	0.59	0.56	0.58	0.53	1.15	0.90	1.02	2.07	0.89	1.30	1.63	1.30	0.51	0.55	0.57	0.76	1.17	1.16	0.89	0.65	0.99	0.62	0.65	0.63	1.01	1.69	1.35	1.24	1.42	1.29	0.76	0.45	0.52	0.47	0.91	0.72	1.61	1.17	1.59	1.62	1.62	0.90	1.12	1.02	0.98
quinate	met707	Xenobiotics	Food Component/Plant	100000442	0.66	0.72	0.92	0.89	1.05	1.08	0.85	0.48	0.67	1.23	0.89	0.87	1.47	0.94	0.35	1.75	0.68	1.00	1.53	0.98	1.13	1.29	2.03	0.68	1.39	1.30	1.86	1.03	1.03	1.15	1.29	1.95	1.01	1.13	0.78	1.47	0.95	0.89	0.62	0.67	0.35	1.26	0.48	0.73	0.56
quinolinate	met708	Cofactors and Vitamins	Nicotinate and Nicotinamide Metabolism	182	0.36	0.91	0.39	1.04	0.91	1.34	0.53	0.47	0.43	0.91	1.13	0.54	0.52	0.18	0.86	1.07	1.23	1.06	1.69	0.74	1.64	1.94	1.23	0.79	1.17	0.92	0.90	0.76	1.11	0.95	0.98	0.57	1.29	1.48	1.57	1.58	0.74	1.02	0.84	3.82	2.16	1.02	0.25	0.77	1.09
retinal	met709	Cofactors and Vitamins	Vitamin A Metabolism	100004088	1.48	0.83	0.65	0.86	1.15	0.68	0.62	1.70	0.61	1.57	0.63	2.22	1.14	0.82	1.54	2.49	0.56	0.64	2.75	0.62	1.40	0.54	2.00	1.24	2.17	1.00	2.36	1.06	0.96	2.67	1.54	1.97	0.55	0.84	0.81	3.17	1.10	0.99	0.95	1.51	1.50	0.73	1.00	0.75	1.02
retinol (vitamin A)	met710	Cofactors and Vitamins	Vitamin A Metabolism	498	1.22	0.77	0.77	0.85	0.58	0.78	0.73	0.58	0.79	0.97	0.71	1.16	0.94	0.99	1.24	1.24	0.66	0.95	1.23	1.08	0.71	0.50	0.94	1.00	1.44	0.66	1.76	0.96	0.67	1.39	1.12	1.42	0.71	0.93	0.84	1.29	1.57	1.48	1.48	1.27	1.57	1.19	1.16	0.90	1.15
ribitol	met711	Carbohydrate	Pentose Metabolism	100000406	0.84	1.95	1.44	1.33	0.77	0.93	1.06	0.48	1.30	1.04	1.02	0.72	1.06	1.29	1.47	1.21	1.43	1.18	0.84	1.68	1.25	1.23	1.09	1.31	0.74	0.64	0.85	1.20	0.77	0.78	0.91	1.07	1.65	1.35	1.30	1.15	1.09	0.85	1.24	0.93	0.63	0.90	0.78	0.96	0.89
riboflavin (vitamin B2)	met712	Cofactors and Vitamins	Riboflavin Metabolism	500	0.78	1.28	1.11	1.20	1.01	0.97	0.80	0.99	1.29	1.18	1.16	1.37	0.94	1.00	1.26	1.21	1.19	0.90	1.00	1.24	1.17	1.21	1.23	1.06	0.94	1.13	1.19	1.35	0.90	1.36	0.95	0.94	1.25	1.10	1.22	1.00	0.70	0.80	0.92	1.61	0.98	0.99	0.84	0.74	0.84
ribonate	met713	Carbohydrate	Pentose Metabolism	100001007	0.90	0.56	0.62	0.90	1.12	0.96	0.80	0.82	0.63	1.06	1.03	1.14	1.32	0.75	0.66	1.19	1.23	1.18	1.00	1.18	1.15	1.07	1.04	0.87	1.13	0.88	1.15	1.05	1.01	1.10	0.92	1.01	1.14	1.08	1.06	1.16	0.75	0.61	1.23	1.43	1.00	0.55	0.61	0.83	0.80
ribose	met714	Carbohydrate	Pentose Metabolism	914	0.83	1.20	1.13	0.92	0.79	0.63	0.75	0.82	1.43	1.25	0.82	1.03	0.65	1.01	1.05	1.02	0.70	0.81	0.75	1.07	1.02	0.96	1.01	1.37	0.84	0.92	1.32	1.65	1.13	1.16	0.88	0.81	1.03	0.91	0.91	1.00	1.24	1.24	1.27	1.14	1.02	1.08	1.07	0.80	0.74
ribose 1-phosphate	met715	Carbohydrate	Pentose Phosphate Pathway	219	1.14	1.34	1.22	1.36	1.00	0.90	0.77	1.12	1.46	1.28	0.88	1.10	0.80	1.18	1.36	1.17	0.95	0.81	0.86	1.09	1.19	1.11	1.08	1.26	0.89	0.97	1.37	1.64	1.09	0.95	0.98	0.94	1.15	0.98	1.19	1.27	0.93	0.93	0.93	1.42	1.00	0.99	1.15	0.71	0.78
ribulose/xylulose	met716	Carbohydrate	Pentose Metabolism	100006122	0.73	0.83	1.52	1.20	0.63	1.55	0.56	0.56	0.85	1.09	1.21	0.98	1.31	0.97	1.20	1.35	1.19	0.96	0.99	1.49	1.48	1.42	1.05	0.91	0.71	0.75	0.57	0.92	0.94	0.97	0.95	1.79	1.40	1.09	1.26	1.01	1.32	0.70	1.83	0.97	0.94	1.43	0.98	0.87	1.45
S-(1,2-dicarboxyethyl)glutathione	met717	Amino Acid	Glutathione Metabolism	100020967	0.53	0.28	0.53	0.56	1.01	1.41	0.99	0.62	0.40	0.77	1.49	1.20	0.75	0.94	0.74	0.87	1.55	1.40	1.16	0.66	0.60	0.72	0.61	0.50	0.80	1.58	0.65	0.33	0.64	0.75	0.66	1.18	1.30	0.74	1.11	0.70	1.51	1.95	1.18	0.86	1.67	1.55	1.80	1.32	1.38
S-(3-hydroxypropyl)mercapturic acid (HPMA)	met718	Xenobiotics	Chemical	100004568	0.50	1.23	2.24	1.01	0.69	1.40	0.86	0.50	1.84	1.34	1.24	1.38	0.88	0.96	1.53	1.20	1.17	1.41	0.98	1.19	0.91	1.27	1.81	0.99	0.84	0.79	0.76	0.50	1.15	0.71	1.01	1.20	1.29	2.72	1.10	0.50	0.87	1.83	0.67	0.65	0.82	0.50	0.81	1.15	0.75
S-1-pyrroline-5-carboxylate	met719	Amino Acid	Glutamate Metabolism	35	0.34	0.41	0.35	0.59	1.21	1.09	0.74	0.75	0.37	1.65	3.37	1.04	0.42	0.64	0.50	1.49	1.89	1.46	1.19	0.53	1.30	0.77	1.09	0.74	1.23	1.61	0.92	0.96	0.80	2.28	0.50	0.65	0.49	0.75	0.90	0.78	1.65	0.78	2.45	2.56	2.62	1.22	1.32	0.62	1.14
S-adenosylhomocysteine (SAH)	met720	Amino Acid	Methionine, Cysteine, SAM and Taurine Metabolism	197	0.70	0.45	0.47	1.32	1.34	1.35	0.75	0.46	0.78	1.51	1.67	1.31	0.77	0.78	0.53	1.59	1.24	0.94	1.25	0.90	1.17	1.20	1.38	1.22	1.20	1.03	1.28	1.07	0.97	1.11	0.77	0.85	0.94	1.27	1.42	1.12	0.63	0.46	1.06	1.05	1.22	0.97	0.86	0.63	0.97
S-adenosylmethionine (SAM)	met721	Amino Acid	Methionine, Cysteine, SAM and Taurine Metabolism	1263	1.07	1.56	1.20	0.98	0.91	1.40	1.16	1.14	0.97	0.80	1.38	0.81	1.33	1.41	1.50	1.27	0.86	1.00	0.99	0.87	1.01	0.73	0.55	0.85	0.80	0.98	0.74	0.89	0.82	0.67	1.15	1.41	0.99	0.90	0.75	1.00	1.25	1.16	1.00	1.37	0.99	0.85	0.96	1.32	1.00
S-carboxymethyl-cysteine	met722	Xenobiotics	Drug - Other	100002324	0.62	1.29	0.65	1.36	1.00	1.21	0.73	0.55	0.88	1.18	0.87	1.55	0.97	0.59	0.87	1.37	1.00	0.99	0.83	1.34	1.06	1.46	1.60	1.45	1.07	1.23	0.96	0.64	1.32	0.91	0.81	0.97	0.37	1.38	1.09	0.83	0.88	0.93	0.66	2.47	1.61	1.24	0.82	0.52	1.03
S-lactoylglutathione	met723	Amino Acid	Glutathione Metabolism	1343	0.39	0.92	0.39	0.94	0.73	0.82	0.86	0.88	1.15	0.65	0.68	0.64	0.39	0.39	1.18	0.39	0.96	1.08	1.08	0.86	1.31	0.82	1.06	0.87	0.39	0.87	0.86	0.75	0.80	0.91	0.97	1.61	1.26	1.28	0.98	1.16	1.00	1.14	1.57	1.11	1.10	1.08	1.44	1.17	1.32
S-methylglutathione	met724	Amino Acid	Glutathione Metabolism	100001259	0.94	0.67	0.74	0.62	0.82	1.11	1.05	0.86	0.65	0.69	0.85	1.05	1.27	1.13	0.78	1.00	0.87	1.19	1.27	1.28	0.97	1.08	1.10	1.19	1.27	1.16	1.09	0.92	0.93	1.21	1.37	1.73	1.13	1.00	1.02	1.16	0.91	1.13	0.93	1.00	0.64	0.58	1.58	0.91	0.78
S-methylmethionine	met725	Amino Acid	Methionine, Cysteine, SAM and Taurine Metabolism	100002183	1.00	1.02	0.89	1.25	1.27	1.55	1.19	0.84	0.95	0.74	1.13	1.09	0.91	0.76	0.58	0.57	0.91	1.40	0.57	1.00	0.74	0.84	0.55	0.84	0.59	1.06	0.64	0.82	0.99	0.45	0.43	0.79	1.10	1.02	1.01	0.45	0.96	1.29	1.72	1.72	1.43	1.56	0.68	1.17	1.59
saccharopine	met726	Amino Acid	Lysine Metabolism	392	0.16	0.21	0.40	1.62	1.30	1.47	0.68	0.20	0.69	1.63	2.00	1.09	0.61	0.29	0.24	1.70	1.15	0.94	1.63	0.55	1.00	0.93	1.15	0.97	1.58	1.36	1.40	0.83	1.01	1.27	0.81	0.76	1.84	1.07	1.45	1.01	0.53	0.47	1.61	0.71	1.57	1.00	0.34	0.31	1.15
salicylate	met727	Xenobiotics	Drug - Topical Agents	501	0.60	0.28	0.32	1.53	2.12	1.28	0.79	0.26	0.16	1.76	2.07	1.76	0.62	0.35	0.22	1.97	1.75	1.88	0.89	0.56	0.90	1.37	0.90	0.62	0.99	1.07	1.16	1.38	1.20	0.67	0.50	0.57	1.02	1.29	1.01	0.86	1.09	0.98	1.34	0.50	1.73	1.69	1.06	0.80	1.03
sarcosine	met728	Amino Acid	Glycine, Serine and Threonine Metabolism	1023	0.41	0.09	0.13	1.46	1.35	1.20	0.57	0.11	0.41	1.49	1.60	1.59	0.52	0.35	0.12	1.56	1.17	0.85	1.12	0.65	1.20	1.29	1.32	1.00	1.13	0.99	1.19	0.88	0.84	0.93	0.57	0.69	1.09	1.07	1.24	0.93	0.70	0.53	1.46	0.95	1.73	1.31	0.62	0.50	1.29
sebacate (C10-DC)	met729	Lipid	Fatty Acid, Dicarboxylate	100001211	1.17	1.54	1.29	0.89	0.92	0.64	1.37	1.39	0.76	0.75	0.83	0.91	0.79	1.22	1.17	1.08	1.15	1.17	1.62	1.64	0.85	0.82	0.59	1.03	0.86	0.75	0.91	0.52	0.54	1.82	0.67	0.87	0.81	1.30	0.82	1.07	1.25	1.23	1.11	1.08	0.97	1.18	1.08	0.68	1.09
sedoheptulose	met730	Carbohydrate	Pentose Metabolism	100002619	1.34	1.69	1.20	1.08	0.82	0.93	0.89	0.92	1.06	0.93	0.96	0.95	1.14	1.08	1.35	1.07	1.16	1.27	1.07	1.42	1.08	1.18	1.10	1.28	0.99	0.66	1.13	0.96	0.79	1.00	0.98	0.96	1.27	1.12	1.14	1.03	0.82	0.68	0.97	1.30	0.69	0.60	0.79	0.68	0.87
sedoheptulose-7-phosphate	met731	Carbohydrate	Pentose Phosphate Pathway	100001628	1.88	1.69	1.10	1.15	0.93	1.08	0.88	1.19	1.04	0.76	0.81	0.97	1.70	1.43	1.38	1.16	1.24	1.32	1.03	1.58	1.15	1.13	1.02	1.36	0.90	0.58	1.00	0.76	0.67	1.13	1.18	1.37	1.50	0.99	0.98	1.30	0.67	0.75	0.65	1.22	0.66	0.78	1.00	0.74	0.79
serine	met732	Amino Acid	Glycine, Serine and Threonine Metabolism	503	0.96	1.55	1.00	0.96	0.67	1.09	1.04	0.59	1.14	0.90	1.04	0.94	1.14	0.84	1.13	0.94	1.11	1.12	0.82	1.24	0.89	0.83	0.88	1.17	0.72	0.72	0.82	0.56	0.64	0.89	0.65	0.91	1.08	0.99	0.78	0.80	1.05	1.17	1.28	1.89	1.21	1.42	0.80	1.10	1.44
serotonin	met733	Amino Acid	Tryptophan Metabolism	504	1.04	1.63	1.10	1.06	1.37	0.78	0.68	1.68	1.20	1.25	0.51	1.19	0.91	0.90	0.88	1.23	0.58	0.51	1.08	0.79	1.29	1.10	1.02	1.63	0.99	2.09	0.73	1.92	2.34	0.71	1.19	1.40	0.81	0.93	1.48	1.00	0.88	0.82	0.78	1.01	1.06	0.77	0.60	0.85	0.77
spermidine	met734	Amino Acid	Polyamine Metabolism	50	1.00	0.64	1.60	1.23	0.94	0.90	0.79	0.98	1.48	1.22	1.20	0.90	1.08	1.13	1.34	1.20	1.14	1.15	0.88	0.97	1.06	0.97	1.05	0.85	1.03	0.75	1.13	0.83	0.80	0.69	0.90	1.04	1.01	0.89	1.00	0.99	0.85	0.73	0.86	1.83	1.32	0.88	1.14	0.66	1.00
spermine	met735	Amino Acid	Polyamine Metabolism	507	0.54	1.13	1.04	1.15	0.69	0.61	0.68	0.81	1.27	1.05	0.86	0.82	0.62	1.03	1.27	1.02	0.82	0.76	1.08	1.10	1.15	1.08	0.91	0.83	0.87	0.93	1.18	1.39	0.93	0.71	0.75	0.95	1.27	1.13	0.97	0.71	0.83	0.92	1.02	2.28	1.74	1.38	1.25	0.86	0.93
sphingadienine	met736	Lipid	Sphingolipid Synthesis	100015643	1.05	1.28	1.00	0.88	0.93	0.69	0.83	1.16	1.05	1.08	1.15	0.74	1.02	1.15	0.95	1.39	0.58	0.91	0.63	0.95	1.00	0.85	0.79	1.03	1.02	0.74	0.62	1.71	0.97	1.13	0.44	1.02	1.15	0.81	0.91	0.97	0.73	0.81	1.02	2.72	1.40	0.98	0.64	1.14	0.71
sphinganine	met737	Lipid	Sphingolipid Synthesis	313	0.96	1.12	0.97	0.89	0.80	0.81	0.86	1.15	1.08	0.80	1.01	0.80	1.17	1.20	1.00	1.04	0.88	0.80	0.77	1.04	0.96	0.79	0.78	1.00	0.96	0.83	0.83	1.34	0.87	1.05	0.79	1.31	0.96	0.95	0.76	0.85	1.05	1.00	1.22	2.85	1.40	1.00	1.57	1.37	1.41
sphingomyelin (d17:1/16:0, d18:1/15:0, d16:1/17:0)*	met738	Lipid	Sphingomyelins	100006314	0.91	1.17	0.57	0.98	0.97	0.70	0.88	1.13	0.67	0.95	0.88	0.91	0.89	1.09	0.83	1.01	0.74	0.66	0.94	1.48	0.98	1.01	0.83	1.13	0.93	1.16	1.00	1.66	0.83	1.00	0.80	1.24	0.97	0.82	0.94	0.93	1.13	1.17	1.00	2.25	1.70	1.22	2.71	1.20	1.11
sphingomyelin (d18:0/18:0, d19:0/17:0)*	met739	Lipid	Dihydrosphingomyelins	100009027	1.05	1.04	0.92	0.92	0.92	0.84	0.88	1.16	1.00	1.12	0.90	1.04	0.99	0.70	1.03	1.06	1.04	0.80	0.81	1.16	0.96	0.83	0.81	0.91	0.78	0.94	0.77	0.92	0.86	0.96	0.70	0.84	1.11	0.98	0.93	0.80	1.12	0.94	1.00	1.90	1.36	1.50	1.40	1.30	1.24
sphingomyelin (d18:0/20:0, d16:0/22:0)*	met740	Lipid	Dihydrosphingomyelins	100015786	1.13	1.17	0.76	0.92	0.80	0.88	1.00	1.08	0.95	1.20	0.85	1.01	0.97	0.62	1.04	0.93	1.00	0.89	0.99	1.02	0.94	0.79	0.80	0.99	0.89	0.99	0.88	0.80	0.99	1.02	0.84	0.82	0.95	0.98	0.91	0.95	1.49	1.63	1.08	2.15	1.52	1.84	2.08	1.53	1.51
sphingomyelin (d18:1/14:0, d16:1/16:0)*	met741	Lipid	Sphingomyelins	100004328	0.84	1.07	0.65	1.12	0.91	0.74	0.90	1.21	0.75	0.95	0.85	0.71	0.82	1.11	0.94	0.99	0.84	0.63	0.81	1.27	0.95	0.95	0.69	1.15	0.91	1.03	0.88	1.29	0.78	0.93	0.80	1.17	0.97	0.74	0.96	1.05	1.15	1.01	1.04	2.37	1.74	1.28	2.52	1.26	1.19
sphingomyelin (d18:1/17:0, d17:1/18:0, d19:1/16:0)	met742	Lipid	Sphingomyelins	100008920	0.74	1.13	0.69	0.90	0.85	0.79	0.76	1.05	0.88	0.88	0.78	0.89	0.67	1.16	1.00	0.94	0.73	0.66	0.85	1.28	0.96	0.97	0.92	1.21	0.81	1.13	0.76	1.48	0.91	1.15	0.83	1.60	1.03	0.82	0.95	0.91	1.12	1.16	0.97	1.86	1.33	1.39	1.82	1.11	1.11
sphingomyelin (d18:1/18:1, d18:2/18:0)	met743	Lipid	Sphingomyelins	100002106	0.81	1.31	0.74	1.15	0.96	0.56	0.88	1.42	0.85	0.96	0.67	0.62	0.54	0.99	1.01	0.86	0.74	0.62	0.64	0.71	1.20	0.91	0.91	0.94	0.77	0.67	0.56	1.04	0.79	1.35	1.05	1.35	0.72	0.66	0.79	1.20	1.10	1.07	1.32	2.01	1.28	1.95	1.48	1.37	1.11
sphingomyelin (d18:1/19:0, d19:1/18:0)*	met744	Lipid	Sphingomyelins	100015787	0.84	1.08	0.56	0.84	0.95	0.84	0.92	1.03	0.73	0.98	0.76	0.80	0.71	0.84	1.01	0.85	0.80	0.67	1.00	0.79	0.98	0.90	0.91	1.26	0.95	1.02	0.87	1.18	0.97	1.04	0.89	1.16	1.02	0.84	0.85	1.11	1.36	1.51	1.07	1.36	1.09	1.37	1.49	1.12	1.19
sphingomyelin (d18:1/20:0, d16:1/22:0)*	met745	Lipid	Sphingomyelins	100006290	0.92	1.21	0.70	0.91	0.85	0.96	1.00	0.93	0.77	1.05	0.81	0.86	0.86	0.81	1.11	0.92	0.91	0.83	1.10	0.73	1.06	0.87	1.01	0.96	1.03	0.86	0.92	0.75	0.90	1.21	1.02	1.00	0.96	0.91	0.89	1.14	1.28	1.34	1.00	1.23	1.24	1.37	1.17	1.09	1.23
sphingomyelin (d18:1/20:1, d18:2/20:0)*	met746	Lipid	Sphingomyelins	100006292	0.53	1.83	0.20	1.52	0.60	0.28	0.72	1.68	0.84	0.50	0.73	0.64	0.20	0.96	1.78	0.87	0.55	0.55	1.06	0.66	1.28	1.32	1.22	1.27	1.24	0.45	0.75	0.91	0.84	1.49	0.98	1.20	1.28	0.81	0.45	1.11	1.52	1.63	0.77	1.00	1.52	1.88	1.54	1.30	0.95
sphingomyelin (d18:1/21:0, d17:1/22:0, d16:1/23:0)*	met747	Lipid	Sphingomyelins	100009025	0.98	1.06	0.66	0.76	0.88	1.04	0.83	0.90	1.05	1.15	0.93	1.01	0.83	0.84	1.23	0.85	0.97	0.94	1.23	1.05	0.98	1.00	1.23	1.33	0.98	1.14	0.95	0.93	1.06	1.23	0.89	0.85	1.10	1.07	1.20	0.89	1.16	1.32	0.94	0.84	0.92	1.21	1.08	1.14	1.11
sphingomyelin (d18:1/22:1, d18:2/22:0, d16:1/24:1)*	met748	Lipid	Sphingomyelins	100006295	0.78	1.07	1.08	1.05	0.83	1.06	1.00	0.98	1.19	1.45	1.06	0.84	0.83	0.93	1.42	1.19	1.29	1.05	0.98	0.64	1.00	1.18	1.11	1.04	1.04	0.84	1.02	0.53	1.02	1.20	1.10	0.82	1.04	0.98	1.08	0.96	1.12	1.26	0.88	0.76	0.98	1.14	0.89	0.85	0.89
sphingomyelin (d18:1/22:2, d18:2/22:1, d16:1/24:2)*	met749	Lipid	Sphingomyelins	100006296	0.62	1.16	1.44	1.36	0.75	0.69	1.02	1.49	1.59	1.38	0.96	0.55	0.56	1.17	1.56	1.25	1.30	0.85	0.98	0.71	0.65	1.28	1.27	1.18	0.91	1.04	1.14	0.34	1.12	1.24	1.30	0.92	1.12	0.85	1.22	0.94	1.20	1.54	0.91	0.89	1.02	1.16	0.91	0.87	0.83
sphingomyelin (d18:1/24:1, d18:2/24:0)*	met750	Lipid	Sphingomyelins	100005986	0.76	1.08	0.81	0.80	0.70	0.90	0.91	0.99	0.85	1.12	0.89	0.78	0.85	1.05	1.04	1.08	0.97	0.82	0.71	1.21	0.81	0.89	0.88	1.03	0.87	0.90	0.73	0.90	0.76	1.16	0.88	1.27	0.92	0.71	0.79	1.05	1.13	1.28	1.10	1.26	1.18	1.40	1.46	1.30	1.05
sphingomyelin (d18:2/14:0, d18:1/14:1)*	met751	Lipid	Sphingomyelins	100005985	0.71	1.14	1.01	1.21	0.75	0.77	1.10	0.69	0.92	1.03	0.92	0.92	0.85	1.37	0.99	1.04	0.93	0.71	0.83	1.07	0.98	1.11	0.90	1.39	0.90	0.86	0.73	1.41	0.90	0.69	0.82	1.09	1.05	1.07	0.83	1.17	0.85	0.99	0.84	1.66	1.09	1.00	1.25	1.10	1.03
sphingomyelin (d18:2/16:0, d18:1/16:1)*	met752	Lipid	Sphingomyelins	100004329	0.75	1.40	0.98	1.16	0.93	1.01	0.92	1.02	1.10	1.15	0.96	0.88	0.74	1.01	1.24	1.17	0.90	0.77	0.84	0.83	0.93	0.99	0.96	1.02	0.83	0.96	0.81	0.97	0.88	0.99	0.89	1.12	0.91	1.00	0.90	0.89	1.12	1.07	1.00	2.28	1.46	1.36	1.73	1.15	0.97
sphingomyelin (d18:2/21:0, d16:2/23:0)*	met753	Lipid	Sphingomyelins	100015790	0.71	0.90	1.00	1.12	0.84	0.88	0.98	1.18	1.19	1.57	1.16	0.79	0.89	1.15	1.34	1.31	1.25	1.03	0.96	0.80	1.01	1.43	1.03	1.25	1.06	1.00	1.19	0.65	1.19	1.35	1.16	0.90	1.19	1.03	1.33	1.03	1.12	1.30	0.99	0.72	0.93	0.96	0.87	0.86	0.81
sphingomyelin (d18:2/23:0, d18:1/23:1, d17:1/24:1)*	met754	Lipid	Sphingomyelins	100008956	0.90	0.97	0.71	0.80	0.82	0.89	0.89	0.99	0.80	1.10	1.00	0.83	0.86	1.21	1.01	1.11	0.96	0.79	0.81	1.62	0.85	0.99	0.94	1.34	0.89	1.10	0.76	1.23	0.80	1.22	0.80	1.35	1.08	0.74	0.95	1.00	1.03	1.16	1.06	1.05	1.01	1.17	1.25	1.31	1.00
sphingomyelin (d18:2/23:1)*	met755	Lipid	Sphingomyelins	100015791	0.78	1.08	0.72	0.89	0.85	0.90	0.78	1.13	0.90	1.22	0.88	0.79	0.65	1.42	1.04	1.13	0.97	0.72	0.70	1.45	0.65	1.02	0.75	1.25	0.56	1.16	0.65	1.15	0.71	0.99	0.77	1.37	1.04	0.47	0.84	0.67	1.04	1.22	1.12	1.16	1.08	1.28	1.52	1.16	0.84
sphingomyelin (d18:2/24:1, d18:1/24:2)*	met756	Lipid	Sphingomyelins	100008957	0.78	1.21	0.92	0.92	0.82	0.90	0.85	1.06	0.96	1.18	0.88	0.78	0.73	1.26	1.11	1.16	0.94	0.75	0.69	1.25	0.86	0.85	0.89	1.12	0.82	0.96	0.66	0.95	0.75	1.08	0.82	1.42	0.99	0.67	0.80	0.89	1.07	1.19	1.04	1.41	1.15	1.41	1.59	1.28	1.01
sphingosine	met757	Lipid	Sphingosines	297	0.94	1.12	1.04	0.94	0.77	0.80	0.82	1.11	1.12	1.00	1.05	0.75	1.10	1.15	1.01	1.03	0.79	0.81	0.69	0.95	0.86	0.90	0.78	1.05	0.98	0.77	0.81	1.29	0.91	0.91	0.77	1.20	0.91	0.92	0.83	0.92	1.00	0.96	0.96	2.47	1.37	1.05	1.09	1.12	1.02
sphingosine 1-phosphate	met758	Lipid	Sphingosines	100000626	0.63	1.44	1.18	0.80	0.84	1.09	0.81	1.43	1.00	0.83	1.21	1.09	0.82	1.15	1.61	0.71	1.24	1.09	0.80	0.85	1.31	0.58	1.22	1.00	0.65	1.05	0.76	0.86	0.99	0.59	0.71	0.82	1.42	0.77	0.81	0.56	0.95	0.99	0.74	1.65	1.70	1.00	1.05	1.59	1.17
stachydrine	met759	Xenobiotics	Food Component/Plant	100001296	1.01	0.42	0.38	1.17	0.99	0.89	0.99	0.55	0.39	1.19	0.90	1.18	0.89	1.07	0.40	1.75	0.85	0.90	0.96	1.38	1.09	1.40	1.13	0.98	0.97	1.32	1.23	0.75	0.86	0.62	1.06	1.34	1.39	1.24	1.10	0.96	0.88	0.88	1.35	1.54	1.65	0.59	1.50	1.07	0.85
stearate (18:0)	met760	Lipid	Long Chain Saturated Fatty Acid	439	1.04	1.30	1.27	0.90	0.80	0.94	0.96	0.75	1.30	0.97	0.84	0.90	1.17	0.99	1.23	0.98	1.00	1.08	1.09	0.96	0.91	0.94	0.80	0.98	1.12	0.77	0.81	1.22	0.95	1.26	0.72	1.32	0.84	1.21	0.87	0.74	0.90	1.25	1.17	2.01	0.92	1.00	1.08	1.02	1.15
stearidonate (18:4n3)	met761	Lipid	Long Chain Polyunsaturated Fatty Acid (n3 and n6)	100001229	1.21	3.40	1.23	0.76	0.45	0.81	1.10	0.41	2.11	0.60	0.66	0.78	1.47	1.05	1.82	0.77	0.97	1.65	1.06	0.90	0.61	0.76	0.93	1.73	1.39	0.58	0.82	2.03	1.14	1.79	0.72	1.35	0.71	1.36	0.65	0.60	1.03	2.34	0.90	1.28	0.77	1.31	0.86	0.90	0.78
stearoyl ethanolamide	met762	Lipid	Endocannabinoid	100002254	0.94	0.87	1.23	1.00	0.85	0.86	0.87	0.95	0.99	0.93	0.84	1.13	0.82	0.87	1.02	0.87	0.75	0.90	1.07	0.94	0.99	0.77	0.94	0.86	1.16	0.93	1.17	1.14	1.11	1.00	0.86	1.13	0.85	1.02	0.86	1.30	1.33	1.32	1.29	1.72	1.64	1.03	0.77	1.11	1.31
stearoyl sphingomyelin (d18:1/18:0)	met763	Lipid	Sphingomyelins	1538	0.81	1.44	0.84	0.98	0.85	0.73	0.94	1.09	0.86	0.87	0.72	0.78	0.75	1.00	1.08	0.84	0.82	0.63	0.91	1.09	1.01	0.89	0.96	1.16	1.00	0.90	0.83	1.17	0.84	1.33	0.94	1.44	1.02	0.82	0.79	1.10	1.08	1.20	0.96	1.74	1.37	1.75	1.53	1.04	1.09
stearoyl-arachidonoyl-glycerol (18:0/20:4) [1]*	met764	Lipid	Diacylglycerol	100010949	0.66	0.91	0.85	0.86	0.79	0.89	1.19	0.69	0.93	0.88	0.97	1.03	0.61	1.15	0.77	0.82	0.90	0.76	0.72	0.73	1.01	0.92	0.89	0.81	1.18	1.10	0.84	1.03	1.12	1.33	0.78	1.21	1.11	0.99	0.92	0.91	1.16	1.19	1.33	1.50	1.41	1.69	1.44	1.36	1.24
stearoyl-arachidonoyl-glycerol (18:0/20:4) [2]*	met765	Lipid	Diacylglycerol	100010950	0.57	1.01	0.74	0.86	0.83	0.88	0.72	0.67	0.99	1.07	0.95	1.01	0.52	0.76	0.71	1.08	0.72	0.51	0.77	0.70	0.93	1.15	1.06	1.07	0.78	1.11	0.73	1.18	1.30	0.94	0.71	1.00	1.35	1.05	0.96	0.61	1.03	1.00	1.12	1.15	1.72	1.81	1.49	1.20	1.16
stearoyl-docosahexaenoyl-glycerol (18:0/22:6) [2]*	met766	Lipid	Diacylglycerol	100015617	0.67	0.81	0.49	0.85	0.79	0.89	0.61	0.50	0.66	0.83	0.82	1.03	0.50	0.88	0.64	1.14	0.68	0.50	1.18	0.93	1.00	1.53	1.44	1.07	0.72	1.19	0.92	1.36	1.26	1.03	0.84	1.12	1.33	1.17	1.12	0.88	0.91	0.96	1.02	1.43	1.14	1.18	1.33	1.02	1.33
stearoylcarnitine (C18)	met767	Lipid	Fatty Acid Metabolism (Acyl Carnitine, Long Chain Saturated)	100001391	0.60	1.11	0.80	0.98	0.81	0.94	1.38	0.95	1.21	1.00	0.89	0.80	0.99	1.72	1.29	0.91	0.95	1.10	0.90	0.88	1.09	1.07	0.90	1.27	0.85	1.31	0.99	1.07	0.79	0.92	0.86	1.47	1.31	0.97	0.82	0.79	1.01	1.63	1.09	6.26	1.30	0.81	3.48	1.18	1.12
suberate (C8-DC)	met768	Lipid	Fatty Acid, Dicarboxylate	100000016	0.95	1.03	1.16	1.09	0.90	1.05	0.96	0.79	1.27	0.82	1.03	1.05	1.02	1.29	0.96	1.88	1.26	0.82	1.69	0.83	1.00	1.17	1.10	1.13	1.33	0.68	1.03	0.85	0.66	1.34	0.74	1.13	0.83	0.88	0.91	0.94	0.87	0.60	0.79	2.35	1.13	0.79	1.00	0.60	0.62
suberoylcarnitine (C8-DC)	met769	Lipid	Fatty Acid Metabolism (Acyl Carnitine, Dicarboxylate)	100006627	0.67	0.81	0.88	0.68	0.99	1.41	0.91	0.89	2.44	0.79	1.01	0.96	0.74	1.91	0.86	1.64	0.75	1.25	1.16	0.59	0.55	0.62	0.99	1.71	0.75	0.94	0.63	1.05	0.80	0.83	0.39	3.88	0.72	0.72	0.70	0.49	1.55	1.97	1.13	11.59	1.84	1.07	5.79	1.34	1.01
succinate	met770	Energy	TCA Cycle	252	1.14	0.64	1.01	1.63	1.64	1.42	0.96	0.43	0.59	0.49	0.80	0.93	1.00	0.90	0.83	1.54	1.09	1.18	1.00	1.05	0.97	1.20	1.25	1.36	1.33	0.46	0.97	0.46	0.19	0.90	1.24	1.25	1.49	1.00	1.65	1.38	0.67	0.77	1.07	0.45	0.73	0.42	1.08	0.89	1.33
succinoyltaurine	met771	Amino Acid	Methionine, Cysteine, SAM and Taurine Metabolism	100021220	1.40	1.65	2.50	0.74	0.81	0.82	1.05	2.37	2.80	0.92	1.08	0.99	1.58	2.18	1.85	0.95	1.17	1.08	0.60	1.06	0.96	0.83	0.80	1.48	1.23	0.87	1.36	1.11	1.05	1.10	0.94	0.95	0.79	0.79	1.30	1.35	0.97	0.75	0.62	1.85	0.75	0.71	0.45	0.28	0.86
succinylcarnitine (C4-DC)	met772	Energy	TCA Cycle	100001948	0.81	0.22	0.84	1.19	0.89	0.82	1.87	0.42	0.88	1.49	1.55	0.78	1.72	1.64	0.69	0.54	2.10	2.61	0.60	0.94	0.72	1.01	0.56	0.53	1.02	1.20	1.28	0.73	0.97	0.42	0.58	0.71	1.16	1.13	0.65	0.73	0.96	1.74	1.23	0.36	0.99	0.54	1.70	2.07	1.66
sucrose	met773	Carbohydrate	Disaccharides and Oligosaccharides	935	0.80	0.96	1.16	0.92	1.09	0.90	0.51	0.56	0.80	1.24	1.15	1.09	1.33	0.74	0.58	3.35	1.22	1.01	1.07	1.03	1.45	1.01	1.36	0.76	1.89	3.97	6.21	0.83	0.76	1.14	1.71	14.88	1.38	0.85	1.22	0.94	2.22	0.88	0.87	0.85	0.99	1.10	0.42	0.64	0.91
sulfate*	met774	Xenobiotics	Chemical	100002528	0.65	0.74	1.00	1.17	1.08	1.01	0.69	0.96	0.78	1.21	1.18	1.03	0.73	0.62	0.88	1.36	1.20	1.06	1.17	0.77	1.17	1.24	1.11	0.99	1.03	1.07	1.08	1.13	1.16	0.97	0.90	0.97	1.24	1.28	1.39	1.00	0.82	0.78	1.06	1.18	1.11	0.85	0.80	0.89	0.82
tartronate (hydroxymalonate)	met775	Xenobiotics	Food Component/Plant	100000840	1.06	1.98	1.67	1.23	1.03	0.81	0.52	1.20	1.27	0.94	0.52	0.88	1.00	1.01	1.76	1.16	0.81	0.83	1.65	0.99	1.64	1.20	1.79	1.32	1.13	0.71	0.78	0.94	1.19	0.87	1.37	1.36	0.93	1.40	0.89	1.37	0.90	0.75	0.71	1.07	0.43	0.46	0.98	1.18	1.16
taurine	met776	Amino Acid	Methionine, Cysteine, SAM and Taurine Metabolism	512	0.99	0.79	1.08	1.05	1.06	1.02	0.96	1.06	0.97	1.01	1.11	1.03	1.16	1.12	1.01	1.12	1.09	1.12	0.90	1.02	1.13	0.99	1.03	0.97	1.06	0.98	1.09	1.12	0.89	0.88	0.94	0.97	1.10	1.00	0.93	1.04	0.86	0.58	0.83	1.11	1.00	0.89	1.00	0.36	0.95
tauro-beta-muricholate	met777	Lipid	Primary Bile Acid Metabolism	100001250	0.50	2.45	1.18	0.91	0.82	1.42	0.69	1.13	1.45	0.86	1.54	2.90	0.97	1.03	1.20	0.78	1.28	0.91	0.88	0.53	1.00	1.01	0.63	1.23	0.55	1.02	0.60	3.94	1.06	4.08	0.33	1.25	0.68	0.48	1.00	0.31	1.18	1.55	1.43	0.43	1.57	2.31	0.52	1.87	0.70
taurochenodeoxycholate	met778	Lipid	Primary Bile Acid Metabolism	1629	0.52	3.22	0.56	1.19	1.00	1.27	0.72	1.76	0.82	1.25	1.23	2.65	1.05	1.12	1.00	1.39	1.50	0.99	0.81	0.36	0.94	0.95	0.79	1.11	0.64	0.72	0.38	3.34	0.95	4.22	0.32	1.00	0.83	0.71	1.07	0.28	0.88	1.08	0.95	0.71	1.39	1.71	2.87	1.28	1.09
taurochenodeoxycholic acid (7 or 27)-sulfate	met779	Lipid	Secondary Bile Acid Metabolism	100006643	0.54	2.40	0.80	1.21	1.08	1.42	1.05	1.27	0.95	1.16	1.12	1.72	1.07	1.11	1.24	1.04	1.45	1.47	0.58	0.54	0.99	0.90	1.29	0.87	0.63	0.74	0.57	1.74	1.28	2.73	0.56	0.44	1.02	1.12	1.16	0.47	0.83	0.91	0.71	0.69	1.00	0.99	1.94	0.94	1.09
taurocholate	met780	Lipid	Primary Bile Acid Metabolism	1648	0.54	2.25	0.98	1.05	0.69	0.78	0.57	2.27	1.27	1.21	1.09	2.19	0.90	1.00	1.23	1.13	1.15	0.63	1.13	0.80	1.32	1.37	0.82	1.24	0.79	1.04	0.75	4.09	1.11	4.48	0.58	1.80	0.90	0.66	1.14	0.40	0.81	0.64	0.96	0.77	1.12	1.82	1.00	0.85	0.95
taurocyamine	met781	Amino Acid	Methionine, Cysteine, SAM and Taurine Metabolism	100001418	0.89	0.86	1.35	1.06	0.77	0.77	0.65	1.02	1.30	1.08	0.66	0.77	1.01	1.09	1.52	1.47	0.83	0.69	0.92	1.40	1.00	1.40	1.20	1.19	1.00	1.16	1.12	1.66	0.85	1.22	1.05	1.90	1.57	1.51	1.00	1.02	0.68	0.97	0.52	1.56	0.86	0.57	1.23	0.76	0.68
taurodeoxycholate	met782	Lipid	Secondary Bile Acid Metabolism	1668	0.37	0.61	0.94	1.18	0.27	0.15	0.15	1.95	0.65	1.96	0.19	0.78	0.30	0.40	1.13	2.07	0.17	0.15	1.39	2.27	1.62	2.08	1.34	2.07	1.04	1.92	1.31	2.65	1.13	4.75	1.21	1.96	1.08	0.98	1.93	0.71	0.29	0.25	0.46	0.45	1.18	0.37	0.53	0.37	0.43
taurohyocholate*	met783	Lipid	Secondary Bile Acid Metabolism	100004084	0.55	5.06	1.14	3.01	0.68	4.52	0.40	3.60	4.46	1.29	0.55	5.21	2.27	2.31	1.23	1.77	0.84	1.54	0.61	0.33	1.37	1.50	0.77	1.23	0.71	1.02	0.96	3.72	0.62	5.23	0.23	1.07	0.98	0.34	0.81	0.13	0.69	0.87	0.72	0.21	0.89	3.10	0.80	1.42	1.24
taurohyodeoxycholic acid	met784	Lipid	Secondary Bile Acid Metabolism	100003869	0.17	1.98	0.54	1.29	1.00	0.90	0.88	1.52	0.89	1.19	0.47	2.37	1.31	0.27	0.65	1.35	0.71	0.98	0.98	0.64	1.00	1.78	0.86	1.87	3.27	1.19	2.42	1.98	0.81	2.30	0.49	0.87	1.15	0.58	0.80	1.30	1.93	1.15	1.22	0.29	1.27	1.79	0.31	1.94	1.20
taurolithocholate	met785	Lipid	Secondary Bile Acid Metabolism	100001065	0.63	1.03	0.56	1.22	1.01	0.57	0.58	0.89	0.38	1.76	0.59	1.47	0.70	0.54	0.82	2.28	0.65	0.54	1.27	1.19	1.03	1.31	1.02	2.45	1.03	1.04	0.71	1.88	0.86	3.28	0.69	1.29	0.91	0.99	1.10	0.69	0.62	1.11	1.06	0.23	1.32	0.43	1.53	1.13	0.70
tauroursodeoxycholate	met786	Lipid	Secondary Bile Acid Metabolism	100002912	0.68	2.83	0.85	0.96	0.85	1.19	0.74	2.27	1.23	1.17	1.30	2.72	1.52	1.34	1.46	0.97	1.38	0.94	1.00	0.40	1.06	0.97	0.74	1.43	0.76	0.89	0.54	3.33	1.32	4.92	0.48	1.02	0.78	0.52	1.24	0.34	0.96	1.24	0.69	0.39	1.61	1.97	1.00	2.02	0.72
tetradecadienoate (14:2)*	met787	Lipid	Long Chain Polyunsaturated Fatty Acid (n3 and n6)	100020343	1.19	5.71	2.38	0.71	0.55	0.75	1.67	1.70	3.38	0.66	0.59	0.80	1.41	2.29	2.83	0.62	0.87	1.16	0.94	1.24	0.96	0.96	0.74	2.42	0.98	0.92	0.68	1.02	0.92	1.30	0.89	2.13	0.86	0.92	0.88	1.20	1.21	1.70	0.90	3.77	0.83	0.79	2.40	1.09	0.93
tetradecanedioate (C14-DC)	met788	Lipid	Fatty Acid, Dicarboxylate	100001613	0.80	0.89	0.71	1.06	1.31	1.01	0.81	1.21	0.69	0.91	1.37	1.07	0.77	0.98	1.05	1.06	1.25	1.34	1.32	1.10	1.52	1.24	0.90	0.83	1.00	1.09	1.14	1.43	0.83	1.05	0.97	1.03	0.85	1.00	1.15	1.28	0.79	0.77	1.05	2.30	0.77	0.40	0.93	0.67	0.97
thiamin (vitamin B1)	met789	Cofactors and Vitamins	Thiamine Metabolism	873	1.01	1.47	1.25	1.09	0.70	0.80	0.75	0.63	1.30	1.10	0.76	0.80	1.08	1.24	1.38	1.22	0.99	0.99	0.92	1.69	1.06	1.47	1.40	1.44	0.94	0.82	1.20	1.07	0.79	1.23	1.19	1.39	1.45	1.20	1.31	1.24	0.83	0.96	0.93	0.89	0.83	0.75	0.74	0.86	0.70
thiamin monophosphate	met790	Cofactors and Vitamins	Thiamine Metabolism	523	0.97	1.52	1.40	0.90	0.76	0.85	1.10	1.08	1.57	1.00	0.91	0.82	1.10	1.57	1.72	0.96	1.04	1.00	0.95	1.36	1.00	1.09	1.05	1.39	1.06	1.28	1.10	0.95	0.89	1.16	1.12	1.20	1.06	0.93	1.27	0.89	0.79	0.98	0.84	1.05	0.80	0.70	0.96	1.09	0.82
thioproline	met791	Xenobiotics	Chemical	100009232	0.94	0.82	0.63	1.22	1.25	1.13	0.74	0.61	0.76	1.23	1.13	1.28	0.89	0.77	0.87	1.39	0.88	0.86	0.97	1.09	1.04	1.31	1.27	1.20	0.83	0.76	0.98	0.96	0.92	0.97	0.74	0.97	1.00	1.13	1.08	1.02	0.85	0.78	1.02	2.11	1.28	1.25	0.88	0.80	1.09
threonate	met792	Cofactors and Vitamins	Ascorbate and Aldarate Metabolism	100001022	0.97	1.05	1.30	1.03	0.87	0.93	0.73	0.88	1.08	0.84	0.89	0.70	1.23	1.09	1.21	1.03	1.06	0.97	1.15	1.11	1.17	1.17	1.25	1.12	1.08	0.83	0.85	0.87	0.79	0.86	1.18	1.26	1.22	1.34	1.05	1.15	0.73	0.56	0.81	1.10	0.62	0.50	0.86	0.92	1.14
threonine	met793	Amino Acid	Glycine, Serine and Threonine Metabolism	564	0.85	1.19	0.79	1.10	0.92	1.16	0.95	0.51	0.87	1.17	1.12	1.10	1.01	0.74	0.89	1.14	1.16	1.16	0.90	1.14	1.01	1.12	1.14	1.03	0.95	0.80	0.97	0.72	0.84	0.98	0.85	0.84	1.15	1.11	1.08	1.06	0.95	0.86	1.13	1.79	1.21	1.15	0.74	0.82	1.09
thymidine	met794	Nucleotide	Pyrimidine Metabolism, Thymine containing	872	0.99	2.22	1.65	0.77	0.58	1.39	1.12	0.53	1.40	0.63	0.62	0.84	1.34	3.23	1.12	0.42	0.75	0.85	1.05	0.96	1.25	0.53	1.05	1.28	0.73	1.15	0.99	0.80	0.84	0.83	0.86	4.57	1.48	0.92	0.97	0.59	0.69	1.15	1.22	1.39	1.01	1.07	1.89	1.09	1.15
tiglylcarnitine (C5:1-DC)	met795	Amino Acid	Leucine, Isoleucine and Valine Metabolism	100001597	0.43	0.20	0.20	1.21	0.98	1.47	0.20	1.03	0.55	1.87	0.69	0.85	1.19	0.20	0.20	1.61	1.08	0.20	1.74	0.62	1.51	1.39	0.74	0.59	1.17	1.11	0.52	1.00	0.64	1.29	0.67	0.87	1.27	0.61	0.76	0.96	0.67	1.24	0.81	1.69	0.93	1.17	1.23	0.82	1.20
trans-4-hydroxyproline	met796	Amino Acid	Urea cycle; Arginine and Proline Metabolism	1001	0.41	0.63	1.02	1.44	1.27	1.45	1.02	0.32	0.92	1.53	1.57	1.48	0.94	0.77	0.74	1.21	1.68	1.56	0.89	0.59	0.92	0.97	1.21	0.80	0.97	0.83	0.94	1.03	0.75	1.04	0.68	0.90	1.06	0.95	0.81	0.68	1.31	1.38	1.57	0.55	1.72	2.03	0.94	0.97	1.60
tricarballylate	met797	Energy	TCA Cycle	2053	1.32	0.50	0.63	0.75	0.62	0.63	0.40	1.50	0.76	0.78	0.57	0.96	0.81	1.46	1.57	1.45	0.37	0.47	1.20	1.23	0.83	0.93	1.34	1.61	2.32	1.59	1.38	0.84	1.46	2.47	0.99	1.33	1.18	0.75	1.56	1.47	0.96	0.44	0.31	3.63	1.33	1.46	1.68	0.44	0.28
tricosanoyl sphingomyelin (d18:1/23:0)*	met798	Lipid	Sphingomyelins	100008955	1.22	0.92	0.76	0.74	0.84	0.93	0.71	1.22	1.39	1.30	1.13	1.18	0.98	0.92	1.35	1.14	1.22	1.03	0.87	1.16	0.71	1.00	0.96	1.65	0.83	1.41	1.05	1.46	1.30	1.18	0.82	0.89	1.06	0.84	1.40	0.91	0.94	1.20	0.79	0.83	1.02	1.33	1.12	0.98	0.91
trigonelline (N'-methylnicotinate)	met799	Cofactors and Vitamins	Nicotinate and Nicotinamide Metabolism	100001092	0.68	0.19	0.39	1.17	1.13	1.26	1.06	0.24	0.43	1.25	1.16	1.10	0.99	0.63	0.30	1.37	1.25	1.20	1.03	0.81	1.00	1.22	1.28	0.84	0.83	0.84	1.06	0.65	0.85	0.62	0.92	0.90	0.99	1.17	1.00	0.82	1.04	0.87	1.05	1.21	1.39	0.97	1.16	0.83	1.02
trimethylamine N-oxide	met800	Lipid	Phospholipid Metabolism	100003397	1.20	0.37	0.30	1.25	1.80	1.46	1.10	0.45	0.26	1.10	1.38	1.46	2.40	0.73	0.23	1.77	1.77	1.71	1.13	1.13	1.03	1.00	0.90	0.84	1.60	1.00	1.20	1.12	1.17	1.53	0.90	1.34	1.00	1.02	0.74	1.09	0.69	0.91	0.41	0.86	0.91	1.43	0.52	0.88	0.99
tryptophan	met801	Amino Acid	Tryptophan Metabolism	565	0.94	1.15	1.03	1.11	1.02	1.18	0.82	0.81	1.08	1.22	0.99	0.93	0.94	0.82	0.98	1.07	0.74	0.68	1.03	0.98	0.91	1.15	1.30	1.33	0.94	0.90	0.82	0.93	1.04	1.21	0.85	1.21	0.85	1.11	1.05	1.22	0.94	0.84	1.01	1.58	1.17	1.07	0.86	0.79	1.00
tyrosine	met802	Amino Acid	Tyrosine Metabolism	815	0.77	1.36	0.83	0.89	0.71	0.83	1.06	0.68	0.80	1.06	0.96	1.09	1.08	0.81	0.75	1.23	0.88	0.64	1.45	1.49	1.26	1.05	1.17	0.95	1.18	0.69	1.01	0.93	1.27	1.38	0.65	1.19	0.77	1.22	0.91	0.85	0.95	0.78	0.99	0.99	1.62	1.57	0.97	0.68	1.18
UDP-galactose	met803	Carbohydrate	Nucleotide Sugar	100000298	1.40	2.40	2.73	0.17	0.23	0.36	1.50	2.73	3.06	0.29	0.29	0.52	1.52	2.41	2.63	0.05	0.11	1.15	0.59	1.99	1.03	0.89	0.58	0.85	0.86	1.29	0.78	0.65	0.88	1.38	1.85	2.11	0.59	0.73	0.22	0.67	0.96	2.26	0.97	1.17	1.03	0.33	1.73	2.31	2.33
UDP-glucose	met804	Carbohydrate	Nucleotide Sugar	1096	1.19	2.78	4.53	0.11	0.18	0.23	1.84	3.21	5.66	0.22	0.20	0.30	1.81	3.05	3.43	0.04	0.08	1.13	0.66	3.32	1.05	0.85	0.41	0.69	0.80	1.30	0.69	0.57	0.97	1.43	2.55	3.49	0.48	0.68	0.13	0.65	1.00	4.59	0.90	1.74	0.94	0.29	2.14	4.19	3.91
UDP-glucose/UDP-galactose	met805	Carbohydrate	Nucleotide Sugar	100002997	1.95	3.47	3.69	0.14	0.28	0.35	1.98	1.92	2.19	0.30	0.23	0.32	1.92	3.52	6.12	0.06	0.22	1.19	0.93	3.55	1.33	0.99	0.74	0.74	0.80	0.85	0.56	0.42	0.59	1.02	2.20	3.24	1.01	1.33	0.20	0.70	0.76	2.61	0.68	0.89	1.13	0.35	1.70	4.55	3.98
UDP-glucuronate	met806	Carbohydrate	Nucleotide Sugar	1097	0.07	0.08	0.59	2.18	1.30	0.97	1.39	0.14	2.12	1.33	2.44	0.28	0.79	0.15	0.82	0.88	1.46	1.73	0.90	1.03	1.63	2.72	1.39	0.94	1.35	0.64	0.97	2.87	0.89	0.68	0.54	0.84	0.56	2.33	0.91	1.75	0.95	0.38	1.76	5.50	0.29	0.95	2.71	1.44	2.25
UDP-N-acetylglucosamine/galactosamine	met807	Carbohydrate	Nucleotide Sugar	100002957	0.99	1.34	1.20	0.89	0.76	1.13	0.91	1.05	1.21	0.79	0.80	0.96	1.02	1.36	1.50	0.84	0.89	1.14	0.82	0.89	0.71	0.69	0.80	1.04	0.92	1.00	0.86	0.54	0.77	0.71	0.95	1.57	1.29	0.73	1.53	1.17	1.15	1.14	1.00	1.46	1.04	0.88	1.91	1.46	1.06
uracil	met808	Nucleotide	Pyrimidine Metabolism, Uracil containing	825	0.40	0.50	0.44	3.25	0.91	0.65	0.36	0.45	0.90	3.74	0.66	1.08	0.37	0.66	0.53	5.67	1.16	0.78	0.84	0.79	1.83	3.20	2.04	1.53	0.68	0.93	3.08	4.92	0.93	1.63	0.87	1.85	15.98	2.14	0.88	1.11	1.21	0.75	1.91	3.39	3.04	2.80	1.07	0.41	0.38
urate	met809	Nucleotide	Purine Metabolism, (Hypo)Xanthine/Inosine containing	1134	3.12	1.43	1.69	1.67	1.26	0.79	0.54	1.02	2.28	1.75	0.57	1.47	0.98	1.31	1.56	1.59	0.60	0.64	0.60	0.91	0.92	1.77	1.63	1.66	0.82	0.62	1.67	1.89	1.10	0.85	1.11	0.92	1.26	1.07	1.11	1.28	0.37	0.64	0.56	1.19	0.97	0.78	1.16	0.56	0.59
urea	met810	Amino Acid	Urea cycle; Arginine and Proline Metabolism	533	0.69	0.60	0.64	1.08	1.20	1.07	0.77	0.65	0.60	1.23	1.26	1.00	1.04	0.65	0.71	1.33	1.42	1.31	0.93	0.74	1.06	1.08	1.07	0.84	0.92	0.97	0.97	0.75	0.89	0.81	0.82	0.77	1.24	1.07	1.16	1.00	0.89	0.90	1.09	1.93	1.43	1.12	0.73	0.93	1.04
uridine	met811	Nucleotide	Pyrimidine Metabolism, Uracil containing	535	1.13	1.21	0.88	1.08	1.00	1.11	0.70	0.64	0.83	1.02	0.77	1.30	0.83	0.92	0.85	1.03	0.88	0.84	1.21	1.00	1.08	1.14	1.24	1.26	0.97	0.97	1.20	1.00	0.94	1.05	0.94	1.08	1.16	1.19	1.33	1.27	1.12	0.91	0.83	1.07	0.83	1.18	1.25	0.73	0.70
uridine 3'-monophosphate (3'-UMP)	met812	Nucleotide	Pyrimidine Metabolism, Uracil containing	106	0.48	0.22	0.31	0.97	0.69	1.26	0.22	0.84	1.30	0.95	1.52	1.13	0.69	0.92	0.74	0.88	1.10	1.16	1.11	0.37	0.88	1.09	1.02	1.44	1.12	0.98	1.30	0.69	1.15	1.05	0.91	0.89	0.96	1.22	1.04	0.36	1.07	0.85	0.88	0.87	1.03	0.94	1.23	1.02	1.00
uridine 5'-diphosphate (UDP)	met813	Nucleotide	Pyrimidine Metabolism, Uracil containing	870	0.53	0.88	1.01	0.95	1.11	0.95	1.00	1.44	0.95	0.91	1.25	0.67	0.62	0.85	1.35	0.79	1.07	1.10	1.08	0.79	1.30	1.26	1.00	0.63	0.77	1.16	0.80	1.04	0.85	0.91	0.83	0.82	0.62	1.11	0.92	1.00	0.91	0.83	1.01	1.92	1.16	0.64	1.45	1.33	1.51
uridine 5'-monophosphate (UMP)	met814	Nucleotide	Pyrimidine Metabolism, Uracil containing	869	0.71	0.78	0.77	1.04	0.93	1.17	0.86	0.73	0.90	1.04	1.17	0.91	0.89	0.86	1.01	0.94	1.14	1.18	0.88	0.78	1.15	0.92	1.01	0.99	1.18	1.13	1.30	0.86	0.90	0.82	0.85	0.77	1.21	0.98	1.17	0.97	1.08	0.77	1.13	1.52	1.01	1.02	1.22	0.89	1.03
ursocholate	met815	Lipid	Secondary Bile Acid Metabolism	100002913	0.52	1.00	1.08	2.65	0.35	0.61	0.34	0.47	1.50	1.11	0.46	0.59	0.58	0.82	1.05	1.34	0.45	0.41	0.87	1.58	0.72	0.70	1.52	5.57	0.73	1.68	0.50	1.05	1.00	2.64	0.89	2.08	1.17	0.62	1.64	0.37	0.99	3.58	1.63	0.11	2.44	1.13	1.16	7.25	0.73
ursodeoxycholate	met816	Lipid	Secondary Bile Acid Metabolism	1135	0.28	1.90	1.53	1.02	0.39	0.93	0.33	0.71	2.13	1.04	0.77	0.65	1.50	1.22	1.50	1.13	1.13	0.66	0.87	0.43	0.91	1.38	1.19	2.42	0.39	0.50	0.47	1.22	1.01	2.35	0.38	1.30	1.21	0.99	2.15	0.36	0.61	1.45	0.36	0.28	1.31	1.58	0.63	13.37	0.28
valerylglycine	met817	Lipid	Fatty Acid Metabolism (Acyl Glycine)	100001451	1.04	0.53	0.76	1.25	2.54	1.88	0.63	1.22	0.99	2.28	1.68	2.72	0.75	0.50	0.49	2.54	0.70	0.59	1.35	1.60	1.04	1.98	2.89	2.12	1.10	1.13	1.65	1.01	1.47	2.41	1.08	0.56	0.37	1.71	1.93	1.28	0.47	0.20	0.79	0.43	1.26	0.99	0.47	0.35	0.79
valine	met818	Amino Acid	Leucine, Isoleucine and Valine Metabolism	566	0.84	0.99	0.77	1.15	1.16	1.20	0.79	0.63	0.94	1.23	1.36	1.16	1.06	0.92	0.94	1.53	1.32	1.16	1.09	0.90	0.97	1.21	1.14	1.32	0.96	0.93	0.98	1.14	0.90	1.05	0.80	1.01	1.29	1.16	1.21	1.20	0.74	0.62	1.05	3.57	1.27	0.91	0.80	0.68	0.92
valylglutamine	met819	Peptide	Dipeptide	100003640	0.55	0.77	0.86	1.09	0.78	0.57	0.56	0.68	0.91	1.51	0.55	0.75	0.52	0.57	1.02	1.29	0.54	0.52	0.89	1.64	1.05	1.60	1.11	1.12	0.75	1.16	1.23	1.21	1.08	1.30	0.88	1.09	1.38	1.32	1.03	0.93	1.05	0.68	0.93	1.36	1.64	1.03	0.76	0.73	0.86
valylleucine	met820	Peptide	Dipeptide	100003210	0.79	0.28	0.71	1.28	0.80	1.14	0.28	0.66	0.28	1.71	0.28	0.81	0.60	0.55	1.04	1.24	0.28	0.41	0.93	1.20	1.08	1.84	1.30	1.30	0.71	0.83	0.95	1.32	1.05	1.24	0.69	1.20	1.46	1.43	0.70	1.05	0.91	0.57	0.64	1.44	1.49	0.90	0.72	0.53	0.86
xanthine	met821	Nucleotide	Purine Metabolism, (Hypo)Xanthine/Inosine containing	1004	1.11	1.37	1.19	1.18	0.91	1.01	0.86	0.82	1.06	0.93	0.73	0.81	0.97	1.12	1.15	1.01	0.94	0.96	1.04	1.20	1.12	1.12	1.09	1.25	0.82	0.84	0.91	1.10	0.89	1.01	1.03	1.24	1.17	1.13	1.19	1.14	1.10	0.91	0.99	1.13	0.84	0.93	1.31	0.96	0.97
xanthosine	met822	Nucleotide	Purine Metabolism, (Hypo)Xanthine/Inosine containing	100000299	1.63	1.09	1.22	1.96	1.52	0.80	0.51	1.99	1.64	2.36	0.73	1.61	0.58	0.91	1.69	2.35	0.72	0.53	0.86	1.07	1.08	2.34	1.64	1.29	0.70	1.18	1.73	2.27	1.21	1.40	0.98	0.83	1.00	1.12	1.23	1.35	0.60	0.46	0.67	1.12	1.00	0.65	0.72	0.49	0.47
xanthurenate	met823	Amino Acid	Tryptophan Metabolism	100000015	0.31	0.93	0.78	1.15	0.85	1.20	0.58	0.28	0.98	1.13	1.68	0.98	1.25	1.19	0.89	1.32	1.73	1.88	1.57	0.94	1.55	1.04	1.08	1.15	1.09	1.31	1.16	1.81	0.82	1.75	1.00	1.13	1.73	1.91	1.58	0.91	0.40	0.76	0.61	0.70	1.00	0.90	0.44	0.49	0.91
[truncated: 54 more columns]
